# Supplementary material for: Market-oriented job skill valuation with cooperative composition neural network
Source: Nat Commun. 2021 Mar 31;12:1992. doi: 10.1038/s41467-021-22215-y (PMC8012576; doi:10.1038/s41467-021-22215-y)
Supplement: Supplementary file 4 — Source Data [file 41467_2021_22215_MOESM4_ESM.zip]

Archive with 111 entries (100 files):
- Source Data/
- Source Data/Source Data/
- Source Data/Source Data/Designer_city_time/
- Source Data/Source Data/Designer_city_time/ART_city_count_2016-H2.csv
- Source Data/Source Data/Designer_city_time/ART_city_count_2017-H1.csv
- Source Data/Source Data/Designer_city_time/ART_city_count_2017-H2.csv
- Source Data/Source Data/Designer_city_time/ART_city_count_2018-H1.csv
- Source Data/Source Data/Designer_city_time/ART_city_count_2018-H2.csv
- Source Data/Source Data/Designer_city_time/ART_city_count_2019-H1.csv
- Source Data/Source Data/Designer_company_boxplot.csv
- Source Data/Source Data/Designer_company_boxplot_statistics.csv
- Source Data/Source Data/Designer_level.csv
- Source Data/Source Data/Designer_level_statistics.csv
- Source Data/Source Data/Designer_salary_distribution_time.csv
- Source Data/Source Data/Designer_salary_distribution_time_statistics.csv
- Source Data/Source Data/Designer_time_skill.csv
- Source Data/Source Data/Designer_time_skill_source.csv
- Source Data/Source Data/Designer_title_count.csv
- Source Data/Source Data/Designer_value_save/
- Source Data/Source Data/Designer_value_save/value_test.csv
- Source Data/Source Data/Designer_value_save/value_train.csv
- Source Data/Source Data/Designer_wordcloud_contribution.csv
- Source Data/Source Data/Designer_wordcloud_domination.csv
- Source Data/Source Data/Designer_wordcloud_value.csv
- Source Data/Source Data/Designer_workyear_source.csv
- Source Data/Source Data/Designer_workyear_value.csv
- Source Data/Source Data/establish_city_list.csv
- Source Data/Source Data/industry_field_list.csv
- Source Data/Source Data/IT_casestudy.csv
- Source Data/Source Data/IT_city_time/
- Source Data/Source Data/IT_city_time/IT_city_count_2016-H2.csv
- Source Data/Source Data/IT_city_time/IT_city_count_2017-H1.csv
- Source Data/Source Data/IT_city_time/IT_city_count_2017-H2.csv
- Source Data/Source Data/IT_city_time/IT_city_count_2018-H1.csv
- Source Data/Source Data/IT_city_time/IT_city_count_2018-H2.csv
- Source Data/Source Data/IT_city_time/IT_city_count_2019-H1.csv
- Source Data/Source Data/IT_company_boxplot.csv
- Source Data/Source Data/IT_company_boxplot_statistics.csv
- Source Data/Source Data/IT_level.csv
- Source Data/Source Data/IT_level_statistics.csv
- Source Data/Source Data/IT_salary_distribution_time.csv
- Source Data/Source Data/IT_salary_distribution_time_statistics.csv
- Source Data/Source Data/IT_time_skill.csv
- Source Data/Source Data/IT_time_skill_source.csv
- Source Data/Source Data/IT_title_count.csv
- Source Data/Source Data/IT_value_save/
- Source Data/Source Data/IT_value_save/value_test.csv
- Source Data/Source Data/IT_value_save/value_train.csv
- Source Data/Source Data/IT_wordcloud_contribution.csv
- Source Data/Source Data/IT_wordcloud_domination.csv
- Source Data/Source Data/IT_wordcloud_value.csv
- Source Data/Source Data/IT_workyear_source.csv
- Source Data/Source Data/IT_workyear_value.csv
- Source Data/Source Data/mid_city/
- Source Data/Source Data/mid_city/Beijing.csv
- Source Data/Source Data/mid_city/Beijing_source.csv
- Source Data/Source Data/mid_city/Chengdu.csv
- Source Data/Source Data/mid_city/Chengdu_source.csv
- Source Data/Source Data/mid_city/Guangzhou.csv
- Source Data/Source Data/mid_city/Guangzhou_source.csv
- Source Data/Source Data/mid_city/Hangzhou.csv
- Source Data/Source Data/mid_city/Hangzhou_source.csv
- Source Data/Source Data/mid_city/Shanghai.csv
- Source Data/Source Data/mid_city/Shanghai_source.csv
- Source Data/Source Data/mid_city/Shenzhen.csv
- Source Data/Source Data/mid_city/Shenzhen_source.csv
- Source Data/Source Data/param_exp/
- Source Data/Source Data/param_exp/CSVN_MLP_ind_depth.xlsx
- Source Data/Source Data/param_exp/CSVN_MLP_ind_hidden.xlsx
- Source Data/Source Data/param_exp/CSVN_MLP_share_depth.xlsx
- Source Data/Source Data/param_exp/CSVN_MLP_share_hidden.xlsx
- Source Data/Source Data/param_exp/Embedding.xlsx
- Source Data/Source Data/param_exp/GCN_depth.xlsx
- Source Data/Source Data/param_exp/GCN_hidden.xlsx
- Source Data/Source Data/param_exp/inf_imp_MLP_depth.xlsx
- Source Data/Source Data/param_exp/inf_imp_MLP_hidden.xlsx
- Source Data/Source Data/position_boxplot_value_statistics.csv
- Source Data/Source Data/position_value_analysis.csv
- Source Data/Source Data/salary_evaluation/
- Source Data/Source Data/salary_evaluation/Designer/
- Source Data/Source Data/salary_evaluation/Designer/BERT.csv
- Source Data/Source Data/salary_evaluation/Designer/GBDT.csv
- Source Data/Source Data/salary_evaluation/Designer/HAN.csv
- Source Data/Source Data/salary_evaluation/Designer/HSBMF.csv
- Source Data/Source Data/salary_evaluation/Designer/LR.csv
- Source Data/Source Data/salary_evaluation/Designer/RoBERTa.csv
- Source Data/Source Data/salary_evaluation/Designer/SSCN(AVG).csv
- Source Data/Source Data/salary_evaluation/Designer/SSCN(IND).csv
- Source Data/Source Data/salary_evaluation/Designer/SSCN.csv
- Source Data/Source Data/salary_evaluation/Designer/SVR.csv
- Source Data/Source Data/salary_evaluation/Designer/TextCNN.csv
- Source Data/Source Data/salary_evaluation/Designer/TransformerXL.csv
- Source Data/Source Data/salary_evaluation/Designer/XLNet.csv
- Source Data/Source Data/salary_evaluation/IT/
- Source Data/Source Data/salary_evaluation/IT/BERT.csv
- Source Data/Source Data/salary_evaluation/IT/DNN.csv
- Source Data/Source Data/salary_evaluation/IT/GBDT.csv
- Source Data/Source Data/salary_evaluation/IT/HAN.csv
- Source Data/Source Data/salary_evaluation/IT/HSBMF.csv
- Source Data/Source Data/salary_evaluation/IT/Linear.csv
- Source Data/Source Data/salary_evaluation/IT/RoBERTa.csv
- Source Data/Source Data/salary_evaluation/IT/SSCN(AVG).csv
- Source Data/Source Data/salary_evaluation/IT/SSCN(IND).csv
- Source Data/Source Data/salary_evaluation/IT/SSCN.csv
- Source Data/Source Data/salary_evaluation/IT/SVR.csv
- Source Data/Source Data/salary_evaluation/IT/TextCNN.csv
- Source Data/Source Data/salary_evaluation/IT/transformerXL.csv
- Source Data/Source Data/salary_evaluation/IT/XLNet.csv
- Source Data/Source Data/skill_increase.csv
- Source Data/Source Data/skill_increase_source.csv
- Source Data/Summaries.xlsx
