# Supplementary material for: Market-oriented job skill valuation with cooperative composition neural network
Source: Nat Commun. 2021 Mar 31;12:1992. doi: 10.1038/s41467-021-22215-y (PMC8012576; doi:10.1038/s41467-021-22215-y)
Supplement: Supplementary file 4 — Source Data [file 41467_2021_22215_MOESM4_ESM.zip › Source Data/Source Data/Designer_city_time/ART_city_count_2016-H2.csv]

index	job_address
Beijing	3364
Shanghai	1822
Shenzhen	1574
Guangzhou	1127
Hangzhou	726
Chengdu	408
Wuhan	233
Changsha	151
Nanjing	148
Xian	144
Others	1180
