# Supplementary material for: Market-oriented job skill valuation with cooperative composition neural network
Source: Nat Commun. 2021 Mar 31;12:1992. doi: 10.1038/s41467-021-22215-y (PMC8012576; doi:10.1038/s41467-021-22215-y)
Supplement: Supplementary file 4 — Source Data [file 41467_2021_22215_MOESM4_ESM.zip › Source Data/Source Data/Designer_city_time/ART_city_count_2019-H1.csv]

index	job_address
Beijing	838
Shenzhen	641
Shanghai	599
Guangzhou	451
Hangzhou	297
Chengdu	241
Wuhan	115
Nanjing	59
Xiamen	57
Xian	56
Others	432
