# Supplementary material for: Market-oriented job skill valuation with cooperative composition neural network
Source: Nat Commun. 2021 Mar 31;12:1992. doi: 10.1038/s41467-021-22215-y (PMC8012576; doi:10.1038/s41467-021-22215-y)
Supplement: Supplementary file 4 — Source Data [file 41467_2021_22215_MOESM4_ESM.zip › Source Data/Source Data/Designer_company_boxplot.csv]

	Company	Skill	Value	high
16	ByteDance	Hand Drawing	8.645942687988281	0
17	ByteDance	Vision Design	2.790889978408813	0
19	ByteDance	Photoshop	13.641489028930664	0
27	ByteDance	Hand Drawing	2.9622316360473637	0
28	ByteDance	Vision Design	8.604728698730469	0
30	ByteDance	Photoshop	1.166195511817932	0
52	Tencent	Vision Design	16.375558853149414	0
54	Tencent	Photoshop	14.024658203125	0
74	ByteDance	Hand Drawing	11.250288963317873	0
75	ByteDance	Vision Design	16.582311630249027	0
77	ByteDance	Photoshop	16.717098236083984	0
116	ByteDance	Hand Drawing	9.604362487792967	0
117	ByteDance	Photoshop	14.336488723754885	0
138	ByteDance	Hand Drawing	11.250288963317873	0
139	ByteDance	Vision Design	16.582311630249027	0
141	ByteDance	Photoshop	16.717098236083984	0
148	ByteDance	Vision Design	13.24911880493164	0
161	Baidu	Vision Design	6.128509044647218	0
162	Baidu	Photoshop	6.4327945709228525	0
188	ByteDance	illustrator	3.779547929763794	0
190	ByteDance	Vision Design	14.706324577331545	0
192	ByteDance	Photoshop	16.244806289672848	0
220	Meituan-Dianping	Vision Design	19.058046340942386	0
234	ByteDance	Vision Design	16.65047264099121	0
236	ByteDance	Photoshop	1.280924916267395	0
254	ByteDance	Hand Drawing	11.58044147491455	0
255	ByteDance	Vision Design	16.904584884643555	0
257	ByteDance	Photoshop	16.969053268432614	0
273	Meituan-Dianping	Vision Design	21.01045036315918	0
275	Meituan-Dianping	Photoshop	4.706701278686523	0
292	ByteDance	Hand Drawing	11.250288963317873	0
293	ByteDance	Vision Design	16.582311630249027	0
295	ByteDance	Photoshop	16.717098236083984	0
300	Tencent	illustrator	15.087446212768555	0
301	Tencent	Hand Drawing	11.869641304016113	0
302	Tencent	Vision Design	15.70246124267578	0
303	Tencent	Photoshop	10.074199676513672	0
318	ByteDance	Photoshop	6.662881374359131	0
343	Tencent	Photoshop	14.10256576538086	0
350	ByteDance	illustrator	0.0	0
353	ByteDance	Photoshop	16.453380584716793	0
369	ByteDance	illustrator	4.075458526611328	0
371	ByteDance	Photoshop	5.893063545227051	0
394	ByteDance	illustrator	6.42659330368042	0
396	ByteDance	Vision Design	12.640960693359375	0
399	ByteDance	Photoshop	3.0854816436767583	0
406	Meituan-Dianping	Vision Design	16.353124618530273	0
439	ByteDance	Hand Drawing	9.604362487792967	0
446	ByteDance	Photoshop	15.12407684326172	0
461	Baidu	Vision Design	9.275550842285156	0
462	Baidu	Photoshop	5.1750149726867685	0
476	ByteDance	Hand Drawing	10.145147323608398	0
477	ByteDance	Vision Design	14.6094970703125	0
479	ByteDance	Photoshop	9.183274269104004	0
493	Tencent	Photoshop	18.03400230407715	0
506	ByteDance	Hand Drawing	7.282410144805907	0
507	ByteDance	Vision Design	15.152626037597654	0
509	ByteDance	Photoshop	16.161617279052734	0
543	Baidu	Hand Drawing	15.278550148010256	0
544	Baidu	Photoshop	12.678491592407227	0
558	Baidu	illustrator	11.278360366821287	0
559	Baidu	Vision Design	7.642593860626222	0
561	Baidu	Photoshop	3.542180299758911	0
568	ByteDance	Hand Drawing	7.788506031036378	0
600	Meituan-Dianping	Hand Drawing	12.876998901367188	0
601	Meituan-Dianping	Vision Design	12.589618682861328	0
612	ByteDance	Vision Design	20.31911277770996	0
613	ByteDance	Photoshop	15.711950302124025	0
639	Meituan-Dianping	Vision Design	14.1785888671875	0
672	ByteDance	Hand Drawing	7.347556114196777	0
673	ByteDance	Vision Design	12.879301071166992	0
674	ByteDance	Photoshop	5.1376142501831055	0
700	ByteDance	Hand Drawing	5.322901248931885	0
701	ByteDance	Vision Design	9.943277359008787	0
703	ByteDance	Photoshop	0.048830777406692505	0
737	Baidu	Photoshop	6.319379806518555	0
746	Tencent	Vision Design	16.389211654663086	0
767	Tencent	illustrator	11.100284576416016	0
768	Tencent	Hand Drawing	14.409271240234375	0
769	Tencent	Photoshop	15.305387496948242	0
772	Meituan-Dianping	illustrator	11.449945449829102	0
773	Meituan-Dianping	Hand Drawing	12.670309066772461	0
775	Meituan-Dianping	Photoshop	12.516583442687988	0
804	ByteDance	Vision Design	15.929222106933596	0
805	ByteDance	Photoshop	13.818015098571776	0
810	ByteDance	Hand Drawing	10.597345352172852	0
811	ByteDance	Vision Design	17.441093444824222	0
812	ByteDance	Photoshop	11.406370162963867	0
850	ByteDance	Vision Design	16.822919845581055	0
851	ByteDance	Photoshop	15.15149211883545	0
857	ByteDance	Vision Design	8.124455451965332	0
858	ByteDance	Photoshop	2.3020660877227783	0
890	Meituan-Dianping	illustrator	8.745340347290039	0
892	Meituan-Dianping	Hand Drawing	10.097648620605467	0
893	Meituan-Dianping	Photoshop	0.0	0
922	ByteDance	Hand Drawing	8.014716148376465	0
923	ByteDance	Vision Design	20.129220962524414	0
925	ByteDance	Photoshop	13.224469184875488	0
958	Meituan-Dianping	Vision Design	16.600557327270508	0
986	ByteDance	Vision Design	13.099510192871096	0
988	ByteDance	Photoshop	13.14574146270752	0
1004	Baidu	illustrator	13.171070098876953	0
1006	Baidu	Photoshop	16.297693252563473	0
1012	Baidu	Hand Drawing	10.037376403808594	0
1036	Baidu	Hand Drawing	19.76578712463379	0
1037	Baidu	Vision Design	15.382092475891113	0
1039	Baidu	Photoshop	36.09092330932617	0
1065	Meituan-Dianping	Hand Drawing	13.362015724182127	0
1066	Meituan-Dianping	Vision Design	16.07762336730957	0
1079	ByteDance	Photoshop	15.296491622924805	0
1089	Tencent	Hand Drawing	14.405047416687012	0
1128	ByteDance	Vision Design	16.582311630249027	0
1129	ByteDance	Photoshop	16.717098236083984	0
1144	ByteDance	Hand Drawing	11.250288963317873	0
1145	ByteDance	Photoshop	16.717098236083984	0
1157	Meituan-Dianping	illustrator	0.0	0
1159	Meituan-Dianping	Hand Drawing	12.732999801635742	0
1161	Meituan-Dianping	Photoshop	7.499381065368652	0
1172	ByteDance	Vision Design	24.18894386291504	0
1173	ByteDance	Photoshop	12.922054290771484	0
1196	Tencent	Vision Design	6.677073001861572	0
1225	Baidu	illustrator	30.01103210449219	0
1228	Baidu	Photoshop	18.40708541870117	0
1248	ByteDance	Hand Drawing	2.9622316360473637	0
1249	ByteDance	Vision Design	8.604728698730469	0
1251	ByteDance	Photoshop	1.166195511817932	0
1260	Meituan-Dianping	illustrator	6.981130123138428	0
1261	Meituan-Dianping	Hand Drawing	10.753811836242676	0
1262	Meituan-Dianping	Vision Design	17.621458053588867	0
1263	Meituan-Dianping	Photoshop	7.31290864944458	0
1297	ByteDance	Hand Drawing	2.9622316360473637	0
1298	ByteDance	Vision Design	8.604728698730469	0
1300	ByteDance	Photoshop	1.166195511817932	0
1322	ByteDance	Hand Drawing	5.857121467590332	0
1323	ByteDance	Vision Design	12.273683547973633	0
1337	Baidu	Hand Drawing	15.278550148010256	0
1338	Baidu	Vision Design	16.403749465942386	0
1348	ByteDance	Hand Drawing	12.624164581298828	0
1349	ByteDance	Vision Design	6.035275936126709	0
1350	ByteDance	Photoshop	8.664506912231445	0
1370	ByteDance	illustrator	6.120743274688722	0
1372	ByteDance	Vision Design	17.515878677368164	0
1374	ByteDance	Photoshop	10.620983123779297	0
1410	ByteDance	Vision Design	15.929222106933596	0
1411	ByteDance	Photoshop	13.818015098571776	0
1436	ByteDance	illustrator	7.340685367584228	0
1438	ByteDance	Hand Drawing	8.822379112243652	0
1439	ByteDance	Photoshop	9.611472129821776	0
1452	Tencent	Hand Drawing	9.658594131469727	0
1453	Tencent	Vision Design	16.31056022644043	0
1454	Tencent	Photoshop	14.176910400390625	0
1474	ByteDance	Vision Design	16.582311630249027	0
1475	ByteDance	Photoshop	16.717098236083984	0
1484	ByteDance	illustrator	7.019623279571532	0
1485	ByteDance	Hand Drawing	10.899068832397461	0
1486	ByteDance	Photoshop	17.56589126586914	0
1495	ByteDance	Hand Drawing	8.691447257995605	0
1496	ByteDance	Vision Design	13.099510192871096	0
1497	ByteDance	Photoshop	13.14574146270752	0
1514	Meituan-Dianping	Vision Design	14.444793701171875	0
1515	Meituan-Dianping	Photoshop	8.729381561279299	0
1521	Tencent	Vision Design	18.970163345336914	0
1523	Tencent	Photoshop	5.2797465324401855	0
1536	Tencent	Hand Drawing	10.757600784301758	0
1537	Tencent	Vision Design	12.862024307250975	0
1544	ByteDance	Hand Drawing	5.133587837219238	0
1545	ByteDance	Vision Design	14.854278564453125	0
1547	ByteDance	Photoshop	2.5581748485565186	0
1563	ByteDance	Hand Drawing	3.924535751342773	0
1565	ByteDance	Photoshop	0.9459689855575562	0
1578	Baidu	Vision Design	10.854118347167967	0
1588	Meituan-Dianping	Hand Drawing	13.362015724182127	0
1589	Meituan-Dianping	Vision Design	16.07762336730957	0
1602	Tencent	Vision Design	8.497983932495117	0
1604	Tencent	Photoshop	17.549293518066403	0
1619	Tencent	Hand Drawing	12.32344913482666	0
1620	Tencent	Vision Design	16.43613624572754	0
1630	Meituan-Dianping	Vision Design	16.118526458740234	0
1643	Meituan-Dianping	Photoshop	13.1660795211792	0
1656	Meituan-Dianping	Vision Design	19.058046340942386	0
1668	ByteDance	Vision Design	13.78187656402588	0
1708	ByteDance	Hand Drawing	9.47672176361084	0
1709	ByteDance	Vision Design	19.75861358642578	0
1711	ByteDance	Photoshop	11.746837615966795	0
1734	ByteDance	Vision Design	15.119176864624025	0
1735	ByteDance	Photoshop	7.404772758483888	0
1771	ByteDance	Vision Design	16.326288223266598	0
1772	ByteDance	Photoshop	9.89778995513916	0
1792	ByteDance	Hand Drawing	8.675583839416504	0
1793	ByteDance	Photoshop	5.275932788848877	0
1821	ByteDance	Hand Drawing	9.604362487792967	0
1840	ByteDance	Hand Drawing	10.371468544006348	0
1841	ByteDance	Vision Design	21.8917179107666	0
1842	ByteDance	Photoshop	15.12407684326172	0
1849	Tencent	illustrator	0.0	0
1851	Tencent	Photoshop	12.790267944335938	0
1861	ByteDance	Vision Design	15.62255859375	0
1863	ByteDance	Photoshop	14.431730270385742	0
1921	ByteDance	Hand Drawing	11.58044147491455	0
1922	ByteDance	Vision Design	16.904584884643555	0
1923	ByteDance	Photoshop	16.969053268432614	0
1935	Tencent	illustrator	0.0	0
1937	Tencent	Vision Design	38.76716995239258	0
1939	Tencent	Photoshop	31.35613250732422	0
1960	Meituan-Dianping	Vision Design	16.353124618530273	0
1971	Meituan-Dianping	Vision Design	14.1785888671875	0
1985	ByteDance	Hand Drawing	2.9622316360473637	0
1986	ByteDance	Vision Design	8.604728698730469	0
1988	ByteDance	Photoshop	1.166195511817932	0
2011	ByteDance	Hand Drawing	2.876336574554444	0
2012	ByteDance	Vision Design	12.19981861114502	0
2013	ByteDance	Photoshop	7.895514965057372	0
2037	Meituan-Dianping	Vision Design	17.656301498413086	0
2072	Meituan-Dianping	Vision Design	16.353124618530273	0
2108	ByteDance	Hand Drawing	10.819184303283693	0
2118	ByteDance	Hand Drawing	7.788506031036378	0
2140	ByteDance	Vision Design	17.583574295043945	0
2141	ByteDance	Photoshop	14.97048568725586	0
2160	Tencent	Hand Drawing	20.004121780395508	0
2161	Tencent	Vision Design	14.156587600708008	0
2185	ByteDance	Photoshop	0.9459689855575562	0
2195	Baidu	Vision Design	6.408750057220459	0
2198	Baidu	Photoshop	8.075752258300781	0
2227	ByteDance	Photoshop	0.9459689855575562	0
2254	ByteDance	Hand Drawing	10.819184303283693	0
2294	ByteDance	Hand Drawing	2.9622316360473637	0
2295	ByteDance	Vision Design	8.604728698730469	0
2297	ByteDance	Photoshop	1.166195511817932	0
2312	ByteDance	illustrator	6.837735652923584	0
2314	ByteDance	Photoshop	13.101959228515625	0
2330	Baidu	Hand Drawing	12.435152053833008	0
2331	Baidu	Vision Design	14.020925521850586	0
2333	Baidu	Photoshop	10.294876098632812	0
2351	ByteDance	Hand Drawing	3.456294298171997	0
2352	ByteDance	Vision Design	11.407712936401367	0
2353	ByteDance	Photoshop	3.57444429397583	0
2378	ByteDance	Hand Drawing	7.207207202911378	0
2379	ByteDance	Vision Design	18.36124038696289	0
2389	Meituan-Dianping	Vision Design	15.54594612121582	0
2403	ByteDance	Hand Drawing	2.9622316360473637	0
2404	ByteDance	Vision Design	8.604728698730469	0
2406	ByteDance	Photoshop	1.166195511817932	0
2432	Tencent	Hand Drawing	13.151386260986328	0
2433	Tencent	Vision Design	16.375558853149414	0
2434	Tencent	Photoshop	14.024658203125	0
2466	Baidu	Hand Drawing	18.8380069732666	0
2467	Baidu	Vision Design	15.537569046020508	0
2469	Baidu	Photoshop	30.78362274169922	0
2489	ByteDance	Photoshop	15.296491622924805	0
2500	ByteDance	Vision Design	14.302105903625488	0
2520	ByteDance	Hand Drawing	7.337671756744385	0
2521	ByteDance	Vision Design	10.774545669555664	0
2523	ByteDance	Photoshop	5.297667980194092	0
2556	ByteDance	Vision Design	12.084625244140625	0
2557	ByteDance	Photoshop	7.060819625854492	0
2564	Meituan-Dianping	Vision Design	19.83500862121582	0
2572	Baidu	illustrator	9.63489055633545	0
2573	Baidu	Hand Drawing	16.709108352661133	0
2574	Baidu	Vision Design	12.086503028869627	0
2575	Baidu	Photoshop	14.649163246154785	0
2591	ByteDance	Photoshop	16.717098236083984	0
2604	ByteDance	Vision Design	17.906219482421875	0
2606	ByteDance	Photoshop	8.598393440246582	0
2632	Baidu	illustrator	14.99691104888916	0
2634	Baidu	Photoshop	10.294876098632812	0
2654	ByteDance	illustrator	7.496229648590088	0
2657	ByteDance	Photoshop	14.40161418914795	0
2667	Meituan-Dianping	Vision Design	27.749696731567386	0
2685	ByteDance	Photoshop	14.060842514038086	0
2714	Meituan-Dianping	Vision Design	26.37236595153809	0
2724	Tencent	Vision Design	11.195047378540039	0
2753	Tencent	illustrator	7.949597358703612	0
2754	Tencent	Vision Design	12.862024307250975	0
2756	Tencent	Photoshop	25.366641998291016	0
2769	Meituan-Dianping	Hand Drawing	13.687891960144045	0
2771	Meituan-Dianping	Photoshop	10.30921745300293	0
2790	ByteDance	Hand Drawing	4.583127498626709	0
2791	ByteDance	Vision Design	10.442956924438477	0
2793	ByteDance	Photoshop	1.145034909248352	0
2803	ByteDance	Photoshop	13.579927444458008	0
2808	Meituan-Dianping	Hand Drawing	13.687891960144045	0
2809	Meituan-Dianping	Vision Design	16.353124618530273	0
2820	Meituan-Dianping	Vision Design	21.107175827026367	0
2856	ByteDance	Hand Drawing	8.645678520202638	0
2857	ByteDance	Vision Design	5.457112312316895	0
2859	ByteDance	Photoshop	15.515089988708494	0
2873	Meituan-Dianping	illustrator	3.117870807647705	0
2875	Meituan-Dianping	Photoshop	10.096142768859863	0
2890	Baidu	Vision Design	7.642593860626222	0
2908	Tencent	Hand Drawing	11.543280601501465	0
2909	Tencent	Photoshop	13.077539443969727	0
2932	ByteDance	Photoshop	14.151225090026855	0
2944	ByteDance	Vision Design	15.929222106933596	0
2945	ByteDance	Photoshop	13.818015098571776	0
2964	ByteDance	Vision Design	15.785055160522461	0
2999	Tencent	illustrator	22.396652221679688	0
3002	Tencent	Vision Design	28.17822265625	0
3004	Tencent	Photoshop	24.70595932006836	0
3016	ByteDance	Hand Drawing	11.105873107910156	0
3045	Meituan-Dianping	Vision Design	16.07762336730957	0
3052	Meituan-Dianping	Vision Design	16.600557327270508	0
3055	ByteDance	illustrator	5.604699611663818	0
3057	ByteDance	Photoshop	15.92967700958252	0
3063	ByteDance	illustrator	5.604699611663818	0
3065	ByteDance	Photoshop	15.92967700958252	0
3076	ByteDance	Hand Drawing	11.250288963317873	0
3077	ByteDance	Vision Design	16.582311630249027	0
3079	ByteDance	Photoshop	16.717098236083984	0
3096	ByteDance	Hand Drawing	12.091601371765135	0
3097	ByteDance	Vision Design	18.920625686645508	0
3099	ByteDance	Photoshop	12.353946685791016	0
3132	Tencent	Hand Drawing	17.562274932861328	0
3145	ByteDance	Photoshop	16.809675216674805	0
3160	Meituan-Dianping	Hand Drawing	26.25797462463379	0
3161	Meituan-Dianping	Vision Design	18.6375732421875	0
3188	Tencent	illustrator	9.300281524658203	0
3191	Tencent	Vision Design	13.487424850463867	0
3193	Tencent	Photoshop	7.177115440368652	0
3218	ByteDance	illustrator	11.972003936767578	0
3221	ByteDance	Photoshop	10.377184867858887	0
3227	Baidu	illustrator	14.180405616760256	0
3229	Baidu	Photoshop	15.067707061767578	0
3251	ByteDance	Photoshop	12.244302749633787	0
3269	Baidu	Vision Design	6.128509044647218	0
3295	ByteDance	Photoshop	14.151225090026855	0
3351	Baidu	Vision Design	23.11361885070801	0
3353	Baidu	Photoshop	16.311250686645508	0
3366	Baidu	illustrator	14.071487426757812	0
3367	Baidu	Vision Design	14.62398910522461	0
3369	Baidu	Photoshop	12.174737930297852	0
3374	ByteDance	Hand Drawing	8.905228614807129	0
3375	ByteDance	Vision Design	14.02834701538086	0
3395	Baidu	illustrator	0.0	0
3398	Baidu	Photoshop	15.687947273254395	0
3428	ByteDance	illustrator	7.528154850006103	0
3430	ByteDance	Hand Drawing	8.364419937133789	0
3431	ByteDance	Photoshop	8.161669731140138	0
3447	ByteDance	Hand Drawing	2.9622316360473637	0
3448	ByteDance	Vision Design	8.604728698730469	0
3450	ByteDance	Photoshop	1.166195511817932	0
3469	Tencent	Photoshop	15.305387496948242	0
3491	Tencent	Vision Design	16.389211654663086	0
3493	Tencent	Photoshop	16.474973678588867	0
3524	Baidu	Hand Drawing	20.930889129638672	0
3530	ByteDance	Vision Design	19.08216094970703	0
3546	ByteDance	Vision Design	15.107196807861328	0
3547	ByteDance	Photoshop	8.768865585327147	0
3567	ByteDance	Photoshop	15.296491622924805	0
3574	ByteDance	Hand Drawing	8.905228614807129	0
3575	ByteDance	Vision Design	14.02834701538086	0
3577	ByteDance	Photoshop	15.494881629943848	0
3606	ByteDance	Hand Drawing	2.9622316360473637	0
3607	ByteDance	Vision Design	8.604728698730469	0
3609	ByteDance	Photoshop	1.166195511817932	0
3616	ByteDance	Hand Drawing	10.963884353637695	0
3617	ByteDance	Vision Design	20.55547332763672	0
3624	ByteDance	Hand Drawing	8.245219230651855	0
3666	ByteDance	Vision Design	14.877351760864258	0
3667	ByteDance	Photoshop	12.613142013549805	0
3678	Baidu	Hand Drawing	19.76578712463379	0
3679	Baidu	Vision Design	15.382092475891113	0
3681	Baidu	Photoshop	36.09092330932617	0
3707	Meituan-Dianping	Vision Design	11.27300262451172	0
3717	ByteDance	illustrator	5.619236469268799	0
3719	ByteDance	Photoshop	15.422974586486815	0
3732	ByteDance	Vision Design	26.78686141967773	0
3733	ByteDance	Photoshop	17.857498168945312	0
3741	Baidu	Vision Design	14.62398910522461	0
3746	Meituan-Dianping	Hand Drawing	15.45351791381836	0
3762	Meituan-Dianping	Hand Drawing	10.108132362365724	0
3763	Meituan-Dianping	Vision Design	17.298768997192386	0
3770	Baidu	Hand Drawing	4.024640083312988	0
3771	Baidu	Vision Design	16.580799102783207	0
3817	Tencent	Vision Design	16.389211654663086	0
3820	Tencent	Photoshop	12.642783164978027	0
3832	ByteDance	Hand Drawing	7.278627872467041	0
3833	ByteDance	Photoshop	7.903737068176269	0
3866	ByteDance	Photoshop	14.336488723754885	0
3879	Meituan-Dianping	Vision Design	15.79450798034668	0
3892	Meituan-Dianping	Hand Drawing	11.120746612548828	0
3908	ByteDance	Vision Design	15.107196807861328	0
3943	Tencent	Photoshop	12.642783164978027	0
3960	ByteDance	Hand Drawing	9.47672176361084	0
3961	ByteDance	Vision Design	19.75861358642578	0
3963	ByteDance	Photoshop	11.746837615966795	0
3977	Tencent	Photoshop	14.770037651062012	0
4000	ByteDance	illustrator	4.497308254241943	0
4003	ByteDance	Photoshop	3.329620838165283	0
4044	ByteDance	Hand Drawing	9.604362487792967	0
4045	ByteDance	Vision Design	16.086223602294922	0
4047	ByteDance	Photoshop	14.336488723754885	0
4060	Meituan-Dianping	Vision Design	15.806989669799805	0
4068	ByteDance	Photoshop	14.40161418914795	0
4092	ByteDance	Hand Drawing	9.966240882873537	0
4093	ByteDance	Vision Design	22.24849510192871	0
4104	Baidu	illustrator	13.372980117797852	0
4105	Baidu	Hand Drawing	14.590031623840332	0
4106	Baidu	Vision Design	10.854118347167967	0
4107	Baidu	Photoshop	10.311535835266113	0
4140	ByteDance	Hand Drawing	2.9622316360473637	0
4141	ByteDance	Vision Design	8.604728698730469	0
4143	ByteDance	Photoshop	1.166195511817932	0
4165	ByteDance	illustrator	14.163644790649414	0
4167	ByteDance	Vision Design	26.55360984802246	0
4169	ByteDance	Photoshop	18.27293968200684	0
4177	ByteDance	Hand Drawing	8.645678520202638	0
4178	ByteDance	Vision Design	5.457112312316895	0
4180	ByteDance	Photoshop	15.515089988708494	0
4201	Meituan-Dianping	illustrator	0.0	0
4203	Meituan-Dianping	Photoshop	10.088438987731934	0
4240	ByteDance	Photoshop	16.717098236083984	0
4253	Meituan-Dianping	Vision Design	15.54594612121582	0
4271	ByteDance	Hand Drawing	2.9622316360473637	0
4272	ByteDance	Vision Design	8.604728698730469	0
4274	ByteDance	Photoshop	1.166195511817932	0
4295	Baidu	Vision Design	6.128509044647218	0
4326	ByteDance	Photoshop	7.784181118011475	0
4358	Meituan-Dianping	Vision Design	17.666255950927734	0
4376	ByteDance	Hand Drawing	7.349807262420653	0
4377	ByteDance	Vision Design	14.10324001312256	0
4379	ByteDance	Photoshop	7.401810169219972	0
4386	Meituan-Dianping	Vision Design	11.142444610595703	0
4426	Baidu	Hand Drawing	14.590031623840332	0
4429	Baidu	Photoshop	24.48405456542969	0
4443	ByteDance	illustrator	6.1498332023620605	0
4445	ByteDance	Photoshop	13.548959732055664	0
4487	ByteDance	illustrator	5.604699611663818	0
4489	ByteDance	Photoshop	15.92967700958252	0
4493	Meituan-Dianping	Vision Design	13.441267013549805	0
4514	ByteDance	illustrator	6.361068248748778	0
4516	ByteDance	Hand Drawing	8.212501525878906	0
4517	ByteDance	Photoshop	2.477099657058716	0
4542	ByteDance	Vision Design	13.259334564208984	0
4543	ByteDance	Photoshop	8.604143142700195	0
4555	ByteDance	Photoshop	13.579927444458008	0
4558	ByteDance	Vision Design	19.15627098083496	0
4599	Meituan-Dianping	Vision Design	29.127674102783203	0
4629	ByteDance	Photoshop	15.296491622924805	0
4644	ByteDance	Vision Design	20.140522003173828	0
4645	ByteDance	Photoshop	16.999698638916016	0
4670	Meituan-Dianping	Vision Design	15.79450798034668	0
4686	ByteDance	Hand Drawing	11.141075134277344	0
4687	ByteDance	Vision Design	18.707887649536133	0
4689	ByteDance	Photoshop	11.464959144592285	0
4716	ByteDance	Hand Drawing	25.87206649780273	0
4717	ByteDance	Vision Design	12.216096878051758	0
4719	ByteDance	Photoshop	8.932540893554688	0
4725	Tencent	Hand Drawing	16.357763290405273	0
4726	Tencent	Photoshop	15.857264518737793	0
4749	ByteDance	illustrator	5.604699611663818	0
4751	ByteDance	Photoshop	15.92967700958252	0
4765	Meituan-Dianping	Vision Design	20.246973037719727	0
4788	ByteDance	Photoshop	2.8560822010040283	0
4803	Meituan-Dianping	Vision Design	11.142444610595703	0
4806	Meituan-Dianping	Photoshop	0.0	0
4828	ByteDance	Hand Drawing	8.478362083435059	0
4852	ByteDance	Photoshop	14.841383934020994	0
4882	Tencent	illustrator	14.18154525756836	0
4884	Tencent	Vision Design	16.375558853149414	0
4885	Tencent	Photoshop	14.024658203125	0
4909	Baidu	Hand Drawing	17.713468551635742	0
4910	Baidu	Vision Design	18.321678161621094	0
4911	Baidu	Photoshop	14.65940761566162	0
4921	ByteDance	Photoshop	4.765880107879639	0
4953	ByteDance	illustrator	0.05974414944648743	0
4955	ByteDance	Vision Design	15.21147918701172	0
4957	ByteDance	Photoshop	11.715890884399414	0
4979	Tencent	Photoshop	12.642783164978027	0
4998	ByteDance	Hand Drawing	2.9622316360473637	0
4999	ByteDance	Vision Design	8.604728698730469	0
5001	ByteDance	Photoshop	1.166195511817932	0
5011	Meituan-Dianping	Vision Design	9.29801082611084	0
5058	Tencent	illustrator	12.837666511535645	0
5059	Tencent	Vision Design	26.357011795043945	0
5061	Tencent	Photoshop	25.961841583251953	0
5106	Meituan-Dianping	Vision Design	16.07762336730957	0
5130	ByteDance	Vision Design	20.140522003173828	0
5131	ByteDance	Photoshop	16.999698638916016	0
5136	ByteDance	Vision Design	18.95357322692871	0
5137	ByteDance	Photoshop	12.83346176147461	0
5149	Tencent	Vision Design	9.10735321044922	0
5160	ByteDance	Vision Design	17.291711807250973	0
5175	Tencent	Vision Design	8.40432071685791	0
5187	ByteDance	Hand Drawing	9.01474666595459	0
5189	ByteDance	Photoshop	17.630266189575195	0
5216	Tencent	Vision Design	14.513909339904785	0
5222	ByteDance	illustrator	4.54932975769043	0
5224	ByteDance	Photoshop	9.79483699798584	0
5244	Meituan-Dianping	Vision Design	16.353124618530273	0
5273	Baidu	Vision Design	6.128509044647218	0
5298	ByteDance	Photoshop	14.151225090026855	0
5318	ByteDance	Hand Drawing	12.091601371765135	0
5319	ByteDance	Vision Design	18.920625686645508	0
5321	ByteDance	Photoshop	12.353946685791016	0
5352	ByteDance	Hand Drawing	11.541653633117676	0
5353	ByteDance	Photoshop	14.151225090026855	0
5378	ByteDance	Hand Drawing	9.222700119018556	0
5379	ByteDance	Vision Design	19.27973937988281	0
5381	ByteDance	Photoshop	13.338385581970215	0
5401	ByteDance	Hand Drawing	7.62893009185791	0
5402	ByteDance	Vision Design	13.51705837249756	0
5403	ByteDance	Photoshop	5.354485511779785	0
5425	Tencent	Vision Design	12.136537551879885	0
5427	Tencent	Photoshop	15.857264518737793	0
5446	ByteDance	Hand Drawing	2.7228446006774902	0
5447	ByteDance	Photoshop	12.350781440734865	0
5457	Meituan-Dianping	Vision Design	16.07762336730957	0
5465	ByteDance	Hand Drawing	2.9622316360473637	0
5466	ByteDance	Vision Design	8.604728698730469	0
5468	ByteDance	Photoshop	1.166195511817932	0
5488	ByteDance	Hand Drawing	3.3345303535461426	0
5489	ByteDance	Photoshop	3.2709228992462163	0
5524	ByteDance	Vision Design	14.247400283813475	0
5525	ByteDance	Photoshop	11.96965503692627	0
5532	Tencent	Vision Design	10.324005126953123	0
5533	Tencent	Photoshop	9.0911283493042	0
5546	Tencent	Vision Design	16.31056022644043	0
5548	Tencent	Photoshop	14.176910400390625	0
5565	ByteDance	Hand Drawing	11.58044147491455	0
5566	ByteDance	Vision Design	16.904584884643555	0
5567	ByteDance	Photoshop	16.969053268432614	0
5602	Meituan-Dianping	illustrator	10.420452117919922	0
5604	Meituan-Dianping	Hand Drawing	12.008663177490234	0
5605	Meituan-Dianping	Vision Design	21.01045036315918	0
5607	Meituan-Dianping	Photoshop	24.94618225097656	0
5610	Meituan-Dianping	illustrator	7.500185489654541	0
5611	Meituan-Dianping	Hand Drawing	3.3025205135345463	0
5613	Meituan-Dianping	Photoshop	0.0	0
5639	ByteDance	Hand Drawing	11.022875785827637	0
5654	Tencent	Hand Drawing	14.137565612792967	0
5655	Tencent	Vision Design	16.389211654663086	0
5672	ByteDance	Hand Drawing	13.046993255615234	0
5673	ByteDance	Vision Design	10.256068229675293	0
5675	ByteDance	Photoshop	15.903005599975586	0
5702	Baidu	illustrator	13.171070098876953	0
5703	Baidu	Vision Design	15.09732437133789	0
5705	Baidu	Photoshop	22.62457656860352	0
5714	ByteDance	Hand Drawing	10.389232635498047	0
5716	ByteDance	Photoshop	9.082998275756836	0
5742	ByteDance	Hand Drawing	11.541653633117676	0
5743	ByteDance	Photoshop	14.151225090026855	0
5750	ByteDance	Hand Drawing	6.085330486297607	0
5751	ByteDance	Vision Design	9.176841735839844	0
5753	ByteDance	Photoshop	3.180299997329712	0
5780	Baidu	Hand Drawing	18.682531356811523	0
5782	Baidu	Photoshop	15.516907691955565	0
5801	Meituan-Dianping	Vision Design	16.07762336730957	0
5827	ByteDance	Photoshop	8.178053855895996	0
5843	ByteDance	illustrator	4.973348617553711	0
5845	ByteDance	Hand Drawing	8.905228614807129	0
5846	ByteDance	Vision Design	14.02834701538086	0
5849	ByteDance	Photoshop	15.494881629943848	0
5878	ByteDance	Hand Drawing	11.250288963317873	0
5879	ByteDance	Vision Design	16.582311630249027	0
5881	ByteDance	Photoshop	16.717098236083984	0
5899	Tencent	Vision Design	16.389211654663086	0
5902	Tencent	Photoshop	12.642783164978027	0
5923	ByteDance	illustrator	5.619236469268799	0
5925	ByteDance	Photoshop	15.422974586486815	0
5935	Baidu	Vision Design	7.8108062744140625	0
5938	Baidu	Photoshop	10.992548942565918	0
5957	Baidu	Vision Design	16.403749465942386	0
6030	ByteDance	Vision Design	19.87080955505371	0
6031	ByteDance	Photoshop	14.508832931518555	0
6066	ByteDance	Hand Drawing	8.350374221801758	0
6067	ByteDance	Vision Design	14.772645950317385	0
6084	ByteDance	Vision Design	20.14385414123535	0
6085	ByteDance	Photoshop	12.19261074066162	0
6108	ByteDance	Vision Design	16.345977783203125	0
6109	ByteDance	Photoshop	10.320058822631836	0
6137	Tencent	illustrator	12.087031364440918	0
6138	Tencent	Hand Drawing	14.137565612792967	0
6139	Tencent	Vision Design	16.389211654663086	0
6141	Tencent	Photoshop	12.642783164978027	0
6163	ByteDance	Vision Design	19.08216094970703	0
6180	ByteDance	Vision Design	20.856491088867188	0
6181	ByteDance	Photoshop	13.320917129516602	0
6212	ByteDance	Vision Design	16.635313034057614	0
6233	ByteDance	Hand Drawing	0.0	0
6234	ByteDance	Vision Design	15.059535026550293	0
6236	ByteDance	Photoshop	2.696009397506714	0
6258	ByteDance	Vision Design	15.929222106933596	0
6259	ByteDance	Photoshop	13.818015098571776	0
6277	ByteDance	illustrator	12.472113609313965	0
6279	ByteDance	Photoshop	10.10787868499756	0
6282	ByteDance	Vision Design	19.143198013305664	0
6297	ByteDance	Hand Drawing	2.9622316360473637	0
6298	ByteDance	Vision Design	8.604728698730469	0
6300	ByteDance	Photoshop	1.166195511817932	0
6316	Meituan-Dianping	Vision Design	13.234611511230467	0
6341	Tencent	Vision Design	16.54658317565918	0
6356	ByteDance	Hand Drawing	9.510047912597656	0
6358	ByteDance	Photoshop	22.3610782623291	0
6372	ByteDance	Photoshop	16.717098236083984	0
6409	ByteDance	Hand Drawing	11.044365882873537	0
6411	ByteDance	Photoshop	7.239846229553223	0
6420	ByteDance	Hand Drawing	9.7650146484375	0
6421	ByteDance	Photoshop	4.09539794921875	0
6436	ByteDance	illustrator	9.943758964538574	0
6438	ByteDance	Hand Drawing	14.147356986999512	0
6439	ByteDance	Vision Design	11.398823738098145	0
6440	ByteDance	Photoshop	12.19171905517578	0
6450	Tencent	Vision Design	16.31056022644043	0
6452	Tencent	Photoshop	14.176910400390625	0
6468	Meituan-Dianping	Vision Design	11.142444610595703	0
6474	Baidu	Hand Drawing	17.301639556884766	0
6475	Baidu	Vision Design	20.98496627807617	0
6489	ByteDance	Hand Drawing	2.9622316360473637	0
6490	ByteDance	Vision Design	8.604728698730469	0
6492	ByteDance	Photoshop	1.166195511817932	0
6513	ByteDance	Vision Design	15.894681930541992	0
6514	ByteDance	Photoshop	14.151225090026855	0
6536	Tencent	Vision Design	14.2463960647583	0
6537	Tencent	Photoshop	6.549875736236572	0
6572	ByteDance	Vision Design	20.906545639038086	0
6573	ByteDance	Photoshop	13.939970016479492	0
6586	ByteDance	Hand Drawing	7.402890682220459	0
6587	ByteDance	Vision Design	15.413204193115234	0
6589	ByteDance	Photoshop	7.643064022064209	0
6600	Meituan-Dianping	Vision Design	16.353124618530273	0
6653	ByteDance	Photoshop	16.809675216674805	0
6663	ByteDance	Hand Drawing	11.58044147491455	0
6664	ByteDance	Vision Design	16.904584884643555	0
6665	ByteDance	Photoshop	16.969053268432614	0
6688	Baidu	Vision Design	7.642593860626222	0
6712	Baidu	Hand Drawing	29.31647682189941	0
6713	Baidu	Vision Design	16.194787979125973	0
6715	Baidu	Photoshop	22.504663467407227	0
6723	ByteDance	Hand Drawing	15.125550270080565	0
6724	ByteDance	Vision Design	12.937159538269045	0
6725	ByteDance	Photoshop	13.429481506347654	0
6762	Tencent	Vision Design	16.448223114013672	0
6798	Baidu	Vision Design	15.09732437133789	0
6821	ByteDance	Vision Design	16.582311630249027	0
6822	ByteDance	Photoshop	16.717098236083984	0
6846	ByteDance	Vision Design	20.225326538085934	0
6847	ByteDance	Photoshop	12.157804489135742	0
6867	ByteDance	illustrator	6.837735652923584	0
6869	ByteDance	Photoshop	13.101959228515625	0
6883	Meituan-Dianping	Photoshop	13.771730422973633	0
6909	Meituan-Dianping	Vision Design	11.142444610595703	0
6920	ByteDance	illustrator	6.42659330368042	0
6922	ByteDance	Vision Design	12.640960693359375	0
6925	ByteDance	Photoshop	3.0854816436767583	0
6949	Baidu	Vision Design	6.375401973724365	0
6952	Baidu	Photoshop	9.302345275878906	0
7023	Tencent	Photoshop	4.786399364471436	0
7037	ByteDance	Photoshop	16.37693214416504	0
7060	ByteDance	Photoshop	16.717098236083984	0
7082	ByteDance	Vision Design	11.189814567565918	0
7095	Tencent	Photoshop	14.176910400390625	0
7103	ByteDance	illustrator	5.619236469268799	0
7105	ByteDance	Photoshop	15.422974586486815	0
7119	Baidu	illustrator	19.6103630065918	0
7120	Baidu	Vision Design	21.04002571105957	0
7121	Baidu	Photoshop	22.014915466308594	0
7152	ByteDance	Vision Design	18.36124038696289	0
7154	ByteDance	Photoshop	10.377184867858887	0
7162	ByteDance	Hand Drawing	10.481934547424316	0
7163	ByteDance	Vision Design	14.81865692138672	0
7165	ByteDance	Photoshop	14.366660118103027	0
7194	Baidu	illustrator	0.0	0
7196	Baidu	Hand Drawing	6.4620423316955575	0
7197	Baidu	Vision Design	19.67316246032715	0
7199	Baidu	Photoshop	15.687947273254395	0
7214	ByteDance	Hand Drawing	11.250288963317873	0
7215	ByteDance	Photoshop	16.717098236083984	0
7222	ByteDance	Hand Drawing	15.125550270080565	0
7223	ByteDance	Photoshop	13.429481506347654	0
7230	Baidu	illustrator	14.99691104888916	0
7232	Baidu	Hand Drawing	12.435152053833008	0
7233	Baidu	Vision Design	14.020925521850586	0
7235	Baidu	Photoshop	10.294876098632812	0
7254	ByteDance	Hand Drawing	11.250288963317873	0
7255	ByteDance	Vision Design	16.582311630249027	0
7257	ByteDance	Photoshop	16.717098236083984	0
7275	ByteDance	Photoshop	15.195106506347654	0
7287	Baidu	Vision Design	15.09732437133789	0
7350	Baidu	Hand Drawing	20.930889129638672	0
7359	ByteDance	Hand Drawing	11.834664344787598	0
7360	ByteDance	Photoshop	16.398128509521484	0
7379	Baidu	illustrator	13.377229690551758	0
7382	Baidu	Photoshop	13.05105686187744	0
7407	Meituan-Dianping	Hand Drawing	8.883488655090332	0
7408	Meituan-Dianping	Vision Design	13.749788284301758	0
7417	ByteDance	Hand Drawing	2.9622316360473637	0
7418	ByteDance	Vision Design	8.604728698730469	0
7420	ByteDance	Photoshop	1.166195511817932	0
7457	Tencent	illustrator	14.18154525756836	0
7459	Tencent	Vision Design	16.375558853149414	0
7460	Tencent	Photoshop	35.13277816772461	0
7473	Tencent	Photoshop	15.305387496948242	0
7484	ByteDance	Vision Design	16.582311630249027	0
7485	ByteDance	Photoshop	16.717098236083984	0
7494	Tencent	illustrator	11.941131591796875	0
7496	Tencent	Photoshop	8.018019676208496	0
7518	Tencent	Hand Drawing	11.426605224609375	0
7519	Tencent	Vision Design	13.933720588684082	0
7520	Tencent	Photoshop	9.096540451049805	0
7557	ByteDance	Vision Design	15.62255859375	0
7559	ByteDance	Photoshop	14.431730270385742	0
7576	ByteDance	Hand Drawing	7.337671756744385	0
7577	ByteDance	Vision Design	10.774545669555664	0
7579	ByteDance	Photoshop	5.297667980194092	0
7593	ByteDance	Hand Drawing	15.642936706542967	0
7595	ByteDance	Photoshop	12.103309631347654	0
7610	Baidu	Hand Drawing	15.278550148010256	0
7633	Meituan-Dianping	Vision Design	13.749788284301758	0
7656	Tencent	Vision Design	16.375558853149414	0
7672	ByteDance	Hand Drawing	8.608953475952147	0
7684	Meituan-Dianping	Photoshop	7.79575252532959	0
7691	Meituan-Dianping	Vision Design	14.047052383422852	0
7707	Baidu	Vision Design	16.403749465942386	0
7714	Baidu	Hand Drawing	12.853269577026367	0
7715	Baidu	Vision Design	18.301870346069336	0
7726	ByteDance	illustrator	6.837735652923584	0
7728	ByteDance	Photoshop	13.101959228515625	0
7742	ByteDance	Hand Drawing	7.278627872467041	0
7743	ByteDance	Photoshop	7.903737068176269	0
7750	ByteDance	Hand Drawing	6.194456577301025	0
7751	ByteDance	Vision Design	9.404088973999023	0
7753	ByteDance	Photoshop	5.719931602478027	0
7786	ByteDance	Photoshop	13.718212127685547	0
7797	Baidu	Vision Design	12.18575668334961	0
7800	Baidu	Photoshop	14.850486755371096	0
7831	ByteDance	illustrator	4.973348617553711	0
7833	ByteDance	Hand Drawing	8.905228614807129	0
7834	ByteDance	Vision Design	14.02834701538086	0
7837	ByteDance	Photoshop	15.494881629943848	0
7857	ByteDance	Hand Drawing	14.437944412231445	0
7858	ByteDance	Vision Design	8.405697822570799	0
7859	ByteDance	Photoshop	10.263742446899414	0
7897	ByteDance	illustrator	8.481019020080566	0
7899	ByteDance	Hand Drawing	11.58044147491455	0
7901	ByteDance	Photoshop	16.969053268432614	0
7928	ByteDance	Hand Drawing	10.371468544006348	0
7929	ByteDance	Vision Design	21.8917179107666	0
7930	ByteDance	Photoshop	15.12407684326172	0
7934	ByteDance	Hand Drawing	7.278627872467041	0
7935	ByteDance	Photoshop	7.903737068176269	0
7976	ByteDance	Hand Drawing	8.070207595825195	0
7977	ByteDance	Vision Design	13.24911880493164	0
7979	ByteDance	Photoshop	14.07079792022705	0
7988	ByteDance	Vision Design	19.08216094970703	0
7990	ByteDance	Photoshop	10.205121994018556	0
8018	ByteDance	Hand Drawing	6.27981424331665	0
8019	ByteDance	Vision Design	14.812021255493164	0
8021	ByteDance	Photoshop	4.741304397583008	0
8051	Baidu	illustrator	13.35920524597168	0
8053	Baidu	Vision Design	13.366259574890135	0
8055	Baidu	Photoshop	4.317381858825684	0
8059	Tencent	Vision Design	13.204891204833984	0
8068	ByteDance	illustrator	6.467880725860597	0
8071	ByteDance	Photoshop	12.6887845993042	0
8093	ByteDance	Photoshop	11.525453567504885	0
8104	ByteDance	Vision Design	16.762819290161133	0
8105	ByteDance	Photoshop	10.646965980529783	0
8139	ByteDance	Vision Design	20.140522003173828	0
8140	ByteDance	Photoshop	16.999698638916016	0
8162	ByteDance	Hand Drawing	7.321035861968994	0
8163	ByteDance	Vision Design	15.747396469116213	0
8165	ByteDance	Photoshop	6.867939472198486	0
8184	ByteDance	illustrator	4.497308254241943	0
8186	ByteDance	Vision Design	7.987696170806885	0
8189	ByteDance	Photoshop	3.329620838165283	0
8209	Meituan-Dianping	Vision Design	30.12215805053711	0
8232	Tencent	Vision Design	16.49673080444336	0
8238	ByteDance	Photoshop	12.239049911499025	0
8258	ByteDance	Hand Drawing	8.905228614807129	0
8259	ByteDance	Photoshop	15.494881629943848	0
8271	ByteDance	Hand Drawing	7.788506031036378	0
8282	ByteDance	Vision Design	19.406843185424805	0
8299	Tencent	Hand Drawing	14.137565612792967	0
8300	Tencent	Vision Design	16.389211654663086	0
8335	Tencent	illustrator	0.0	0
8337	Tencent	Vision Design	38.76716995239258	0
8339	Tencent	Photoshop	31.35613250732422	0
8371	ByteDance	Photoshop	12.239049911499025	0
8431	ByteDance	illustrator	9.40498161315918	0
8433	ByteDance	Hand Drawing	5.027129650115967	0
8434	ByteDance	Vision Design	15.035013198852539	0
8435	ByteDance	Photoshop	11.25776195526123	0
8475	Tencent	Photoshop	8.393267631530763	0
8495	Meituan-Dianping	Vision Design	15.79450798034668	0
8508	ByteDance	Vision Design	19.90412139892578	0
8535	Baidu	illustrator	14.99691104888916	0
8537	Baidu	Photoshop	10.294876098632812	0
8563	Baidu	Vision Design	16.403749465942386	0
8565	Baidu	Photoshop	25.937335968017575	0
8576	ByteDance	Hand Drawing	10.784440994262695	0
8577	ByteDance	Vision Design	19.406843185424805	0
8584	ByteDance	illustrator	6.467880725860597	0
8587	ByteDance	Photoshop	12.6887845993042	0
8600	ByteDance	Vision Design	17.291711807250973	0
8614	ByteDance	Vision Design	8.124455451965332	0
8615	ByteDance	Photoshop	2.3020660877227783	0
8638	Baidu	Vision Design	12.185660362243652	0
8641	Baidu	Photoshop	7.63939905166626	0
8656	Baidu	Photoshop	20.290407180786133	0
8680	Meituan-Dianping	illustrator	3.117870807647705	0
8682	Meituan-Dianping	Vision Design	16.054128646850586	0
8683	Meituan-Dianping	Photoshop	10.096142768859863	0
8696	Tencent	Hand Drawing	14.137565612792967	0
8697	Tencent	Vision Design	16.389211654663086	0
8727	Meituan-Dianping	Photoshop	12.02281665802002	0
8744	ByteDance	Vision Design	16.486209869384766	0
8745	ByteDance	Photoshop	16.773263931274414	0
8764	Meituan-Dianping	Vision Design	11.27004623413086	0
8782	Tencent	Vision Design	16.375558853149414	0
8784	Tencent	Photoshop	14.024658203125	0
8793	Meituan-Dianping	Photoshop	4.6089301109313965	0
8809	ByteDance	Photoshop	15.12407684326172	0
8814	Meituan-Dianping	Hand Drawing	12.275786399841307	0
8843	ByteDance	Hand Drawing	16.097972869873047	0
8844	ByteDance	Vision Design	20.982101440429688	0
8847	ByteDance	Photoshop	44.33775329589844	0
8861	Baidu	illustrator	18.704116821289066	0
8863	Baidu	Photoshop	12.678491592407227	0
8882	Baidu	Hand Drawing	10.594646453857422	0
8883	Baidu	Vision Design	6.408750057220459	0
8885	Baidu	Photoshop	8.075752258300781	0
8905	ByteDance	illustrator	4.638086795806885	0
8907	ByteDance	Photoshop	3.2043261528015137	0
8912	Baidu	Vision Design	12.62661361694336	0
8945	ByteDance	Photoshop	11.488268852233887	0
8964	ByteDance	Vision Design	12.074711799621582	0
8965	ByteDance	Photoshop	11.589552879333494	0
8985	ByteDance	Hand Drawing	6.309082508087157	0
8988	Meituan-Dianping	Vision Design	16.600557327270508	0
9004	ByteDance	Vision Design	13.099510192871096	0
9005	ByteDance	Photoshop	13.14574146270752	0
9027	ByteDance	Hand Drawing	2.9622316360473637	0
9028	ByteDance	Vision Design	8.604728698730469	0
9030	ByteDance	Photoshop	1.166195511817932	0
9076	Tencent	Hand Drawing	9.658594131469727	0
9077	Tencent	Photoshop	14.176910400390625	0
9083	ByteDance	Photoshop	15.621397018432615	0
9096	Meituan-Dianping	Vision Design	12.421031951904295	0
9106	Meituan-Dianping	illustrator	25.00868034362793	0
9108	Meituan-Dianping	Hand Drawing	33.40966033935547	0
9109	Meituan-Dianping	Vision Design	13.9903564453125	0
9111	Meituan-Dianping	Photoshop	20.025272369384766	0
9177	ByteDance	Vision Design	20.97916984558105	0
9185	ByteDance	Hand Drawing	7.788506031036378	0
9195	Baidu	Vision Design	5.567428112030028	0
9219	ByteDance	Hand Drawing	11.022875785827637	0
9229	Meituan-Dianping	Vision Design	30.12215805053711	0
9245	Tencent	Hand Drawing	10.391973495483398	0
9246	Tencent	Vision Design	14.076202392578125	0
9269	ByteDance	Vision Design	21.8917179107666	0
9270	ByteDance	Photoshop	15.12407684326172	0
9278	Tencent	illustrator	8.346647262573242	0
9279	Tencent	Hand Drawing	12.906098365783693	0
9280	Tencent	Vision Design	18.13226890563965	0
9281	Tencent	Photoshop	11.444083213806152	0
9314	ByteDance	Hand Drawing	7.278627872467041	0
9315	ByteDance	Photoshop	7.903737068176269	0
9336	ByteDance	Hand Drawing	9.098594665527344	0
9337	ByteDance	Vision Design	16.486209869384766	0
9358	ByteDance	Vision Design	24.044376373291016	0
9359	ByteDance	Photoshop	18.254314422607425	0
9380	ByteDance	Hand Drawing	10.232990264892578	0
9381	ByteDance	Photoshop	5.961032390594482	0
9405	ByteDance	Photoshop	15.296491622924805	0
9429	ByteDance	Photoshop	3.030653715133667	0
9442	Tencent	illustrator	5.934781551361084	0
9443	Tencent	Vision Design	11.769454956054688	0
9445	Tencent	Photoshop	11.339804649353027	0
9448	Meituan-Dianping	Vision Design	16.353124618530273	0
9459	Tencent	Photoshop	14.770037651062012	0
9485	ByteDance	Vision Design	19.716951370239254	0
9487	ByteDance	Photoshop	13.799129486083984	0
9512	ByteDance	Vision Design	14.302105903625488	0
9513	ByteDance	Photoshop	9.62490940093994	0
9520	ByteDance	Hand Drawing	13.074762344360352	0
9522	ByteDance	Photoshop	10.251177787780762	0
9538	ByteDance	Hand Drawing	7.3703861236572275	0
9539	ByteDance	Vision Design	14.80215072631836	0
9541	ByteDance	Photoshop	14.446412086486815	0
9572	ByteDance	Vision Design	16.723478317260742	0
9573	ByteDance	Photoshop	4.599905014038086	0
9584	ByteDance	Vision Design	14.02834701538086	0
9601	Meituan-Dianping	Vision Design	15.79450798034668	0
9619	Tencent	Hand Drawing	14.916627883911133	0
9641	Baidu	Hand Drawing	9.83766269683838	0
9642	Baidu	Photoshop	6.4327945709228525	0
9656	Meituan-Dianping	Vision Design	31.90566062927246	0
9674	Tencent	Hand Drawing	13.151386260986328	0
9675	Tencent	Photoshop	14.024658203125	0
9696	ByteDance	illustrator	0.0	0
9698	ByteDance	Hand Drawing	4.841804027557373	0
9699	ByteDance	Vision Design	12.518516540527346	0
9700	ByteDance	Photoshop	19.40768814086914	0
9715	Meituan-Dianping	Photoshop	10.096142768859863	0
9740	Tencent	Vision Design	16.375558853149414	0
9742	Tencent	Photoshop	14.024658203125	0
9771	Meituan-Dianping	Vision Design	14.32007884979248	0
9806	Tencent	illustrator	0.0	0
9807	Tencent	Hand Drawing	12.193437576293945	0
9808	Tencent	Photoshop	13.847210884094238	0
9838	ByteDance	illustrator	5.885715961456299	0
9840	ByteDance	Hand Drawing	11.526241302490234	0
9841	ByteDance	Photoshop	11.150200843811037	0
9863	Tencent	Vision Design	10.324005126953123	0
9865	Tencent	Photoshop	9.0911283493042	0
9887	ByteDance	Photoshop	16.161617279052734	0
9903	Tencent	Photoshop	11.928678512573242	0
9932	ByteDance	Hand Drawing	2.9622316360473637	0
9933	ByteDance	Vision Design	8.604728698730469	0
9935	ByteDance	Photoshop	1.166195511817932	0
9938	ByteDance	illustrator	0.0	0
9941	ByteDance	Photoshop	17.963712692260742	0
9970	ByteDance	Vision Design	12.094697952270508	0
9971	ByteDance	Photoshop	5.127623558044434	0
9995	Baidu	Photoshop	0.0	0
10006	ByteDance	Vision Design	14.02834701538086	0
10008	ByteDance	Photoshop	15.494881629943848	0
10027	ByteDance	Photoshop	4.48629903793335	0
10043	ByteDance	illustrator	14.41562271118164	0
10045	ByteDance	Hand Drawing	10.1387300491333	0
10047	ByteDance	Photoshop	27.50883865356445	0
10069	Tencent	Vision Design	15.432372093200685	0
10094	Meituan-Dianping	Vision Design	16.600557327270508	0
10115	ByteDance	Hand Drawing	2.9622316360473637	0
10116	ByteDance	Vision Design	8.604728698730469	0
10118	ByteDance	Photoshop	1.166195511817932	0
10150	ByteDance	Vision Design	12.72528076171875	0
10151	ByteDance	Photoshop	11.778079986572266	0
10165	ByteDance	Hand Drawing	13.714614868164062	0
10195	ByteDance	Vision Design	15.154813766479492	0
10216	ByteDance	Hand Drawing	2.9622316360473637	0
10217	ByteDance	Vision Design	8.604728698730469	0
10219	ByteDance	Photoshop	1.166195511817932	0
10236	ByteDance	Hand Drawing	7.500779628753662	0
10237	ByteDance	Vision Design	15.149969100952148	0
10239	ByteDance	Photoshop	11.91574001312256	0
10246	ByteDance	Hand Drawing	7.278627872467041	0
10247	ByteDance	Photoshop	7.903737068176269	0
10270	ByteDance	Vision Design	20.140522003173828	0
10271	ByteDance	Photoshop	16.999698638916016	0
10276	ByteDance	Hand Drawing	9.219757080078123	0
10278	ByteDance	Photoshop	13.57594108581543	0
10300	ByteDance	Hand Drawing	5.123481273651123	0
10301	ByteDance	Vision Design	15.650444984436035	0
10303	ByteDance	Photoshop	7.298819065093994	0
10310	ByteDance	Hand Drawing	10.481934547424316	0
10311	ByteDance	Vision Design	14.81865692138672	0
10313	ByteDance	Photoshop	14.366660118103027	0
10331	ByteDance	Vision Design	13.413093566894533	0
10332	ByteDance	Photoshop	15.440032958984375	0
10348	Meituan-Dianping	Photoshop	5.5020623207092285	0
10368	Meituan-Dianping	Vision Design	16.600557327270508	0
10382	ByteDance	Vision Design	15.661251068115234	0
10403	ByteDance	Hand Drawing	2.9622316360473637	0
10404	ByteDance	Vision Design	8.604728698730469	0
10406	ByteDance	Photoshop	1.166195511817932	0
10441	Tencent	Photoshop	13.051051139831545	0
10449	ByteDance	Photoshop	15.621397018432615	0
10469	ByteDance	Vision Design	26.501596450805664	0
10470	ByteDance	Photoshop	14.46276569366455	0
10488	ByteDance	Photoshop	14.151225090026855	0
10519	ByteDance	illustrator	6.837735652923584	0
10521	ByteDance	Photoshop	13.101959228515625	0
10525	ByteDance	Hand Drawing	7.788506031036378	0
10565	ByteDance	illustrator	11.481443405151367	0
10567	ByteDance	Hand Drawing	8.938158988952637	0
10569	ByteDance	Photoshop	26.01675796508789	0
10577	Baidu	Vision Design	12.698570251464846	0
10610	ByteDance	Vision Design	20.906545639038086	0
10611	ByteDance	Photoshop	13.939970016479492	0
10620	ByteDance	Photoshop	18.095163345336914	0
10633	ByteDance	Photoshop	16.809675216674805	0
10657	Baidu	illustrator	14.99691104888916	0
10660	Baidu	Photoshop	10.294876098632812	0
10680	ByteDance	Hand Drawing	2.9622316360473637	0
10681	ByteDance	Vision Design	8.604728698730469	0
10683	ByteDance	Photoshop	1.166195511817932	0
10689	ByteDance	Photoshop	16.809675216674805	0
10716	Tencent	Vision Design	12.136537551879885	0
10725	ByteDance	Hand Drawing	2.9622316360473637	0
10726	ByteDance	Vision Design	8.604728698730469	0
10728	ByteDance	Photoshop	1.166195511817932	0
10745	Tencent	Vision Design	12.863591194152832	0
10773	Tencent	Vision Design	16.389211654663086	0
10808	Tencent	illustrator	17.11899757385254	0
10810	Tencent	Vision Design	10.324005126953123	0
10812	Tencent	Photoshop	9.0911283493042	0
10840	ByteDance	Hand Drawing	7.788506031036378	0
10868	ByteDance	Vision Design	12.897916793823242	0
10869	ByteDance	Photoshop	12.403854370117188	0
10891	ByteDance	illustrator	3.779547929763794	0
10893	ByteDance	Vision Design	14.706324577331545	0
10895	ByteDance	Photoshop	16.244806289672848	0
10902	ByteDance	Hand Drawing	7.788506031036378	0
10916	ByteDance	Hand Drawing	13.213422775268555	0
10918	ByteDance	Photoshop	10.703369140625	0
10935	ByteDance	illustrator	5.604699611663818	0
10937	ByteDance	Photoshop	15.92967700958252	0
10944	ByteDance	illustrator	9.943758964538574	0
10946	ByteDance	Hand Drawing	14.147356986999512	0
10947	ByteDance	Vision Design	11.398823738098145	0
10948	ByteDance	Photoshop	12.19171905517578	0
10977	Baidu	Vision Design	20.21427726745605	0
10988	Baidu	illustrator	13.171070098876953	0
10990	Baidu	Vision Design	15.09732437133789	0
10991	Baidu	Photoshop	16.297693252563473	0
11003	Tencent	Hand Drawing	9.129521369934082	0
11004	Tencent	Vision Design	10.879683494567873	0
11007	Tencent	Photoshop	11.679542541503904	0
11025	Meituan-Dianping	Vision Design	19.83500862121582	0
11034	Tencent	Hand Drawing	14.560216903686525	0
11036	Tencent	Photoshop	16.02768325805664	0
11057	Baidu	Hand Drawing	9.83766269683838	0
11079	ByteDance	Vision Design	13.413093566894533	0
11080	ByteDance	Photoshop	15.440032958984375	0
11090	ByteDance	illustrator	6.837735652923584	0
11091	ByteDance	Hand Drawing	10.273600578308104	0
11092	ByteDance	Photoshop	13.101959228515625	0
11114	ByteDance	Hand Drawing	10.819184303283693	0
11121	ByteDance	Hand Drawing	9.537135124206543	0
11122	ByteDance	Vision Design	7.398024082183838	0
11124	ByteDance	Photoshop	11.885544776916506	0
11160	ByteDance	Hand Drawing	7.347556114196777	0
11161	ByteDance	Vision Design	12.879301071166992	0
11163	ByteDance	Photoshop	5.1376142501831055	0
11166	Tencent	Vision Design	20.179407119750977	0
11167	Tencent	Photoshop	15.220616340637207	0
11175	ByteDance	illustrator	9.018993377685547	0
11177	ByteDance	Photoshop	16.564558029174805	0
11201	Meituan-Dianping	Hand Drawing	11.06089687347412	0
11202	Meituan-Dianping	Vision Design	30.12215805053711	0
11211	Meituan-Dianping	Hand Drawing	8.883488655090332	0
11212	Meituan-Dianping	Vision Design	13.749788284301758	0
11230	ByteDance	Hand Drawing	7.278627872467041	0
11231	ByteDance	Photoshop	7.903737068176269	0
11252	ByteDance	Vision Design	12.26134204864502	0
11257	ByteDance	Vision Design	9.427985191345217	0
11265	ByteDance	Photoshop	15.296491622924805	0
11287	ByteDance	Hand Drawing	10.43638801574707	0
11288	ByteDance	Photoshop	14.463155746459961	0
11308	ByteDance	Hand Drawing	7.788506031036378	0
11317	Meituan-Dianping	Vision Design	12.331104278564453	0
11364	Tencent	Vision Design	10.324005126953123	0
11366	Tencent	Photoshop	28.057884216308594	0
11371	ByteDance	Photoshop	13.579927444458008	0
11383	ByteDance	Hand Drawing	6.27981424331665	0
11384	ByteDance	Vision Design	14.812021255493164	0
11386	ByteDance	Photoshop	4.741304397583008	0
11417	ByteDance	Photoshop	13.579927444458008	0
11445	Tencent	Vision Design	17.361417770385742	0
11458	Meituan-Dianping	Vision Design	13.441267013549805	0
11473	Tencent	Hand Drawing	33.189437866210945	0
11474	Tencent	Vision Design	6.79475212097168	0
11476	Tencent	Photoshop	21.02532386779785	0
11505	Tencent	Photoshop	14.176910400390625	0
11511	Meituan-Dianping	Vision Design	16.353124618530273	0
11539	Meituan-Dianping	Vision Design	10.851935386657717	0
11564	Baidu	Photoshop	28.43307304382324	0
11591	ByteDance	Photoshop	12.93818473815918	0
11601	Meituan-Dianping	Photoshop	7.31290864944458	0
11612	ByteDance	Vision Design	14.302105903625488	0
11645	ByteDance	Hand Drawing	2.9622316360473637	0
11646	ByteDance	Vision Design	8.604728698730469	0
11648	ByteDance	Photoshop	1.166195511817932	0
11680	Meituan-Dianping	Vision Design	17.32118797302246	0
11710	Baidu	Hand Drawing	16.537080764770508	0
11711	Baidu	Vision Design	24.61017227172852	0
11713	Baidu	Photoshop	32.977466583251946	0
11724	ByteDance	Hand Drawing	11.105873107910156	0
11733	Baidu	Hand Drawing	29.31647682189941	0
11734	Baidu	Photoshop	22.504663467407227	0
11782	Meituan-Dianping	Vision Design	17.62320899963379	0
11791	ByteDance	Hand Drawing	15.125550270080565	0
11792	ByteDance	Vision Design	12.937159538269045	0
11793	ByteDance	Photoshop	13.429481506347654	0
11801	Tencent	Photoshop	13.987237930297852	0
11818	Baidu	illustrator	14.99691104888916	0
11819	Baidu	Hand Drawing	12.435152053833008	0
11820	Baidu	Vision Design	14.020925521850586	0
11821	Baidu	Photoshop	10.294876098632812	0
11857	Tencent	Hand Drawing	16.357763290405273	0
11894	Tencent	Hand Drawing	13.151386260986328	0
11904	Meituan-Dianping	Hand Drawing	11.777005195617676	0
11905	Meituan-Dianping	Vision Design	31.03271293640137	0
11927	Meituan-Dianping	Vision Design	27.749696731567386	0
11954	ByteDance	Vision Design	9.419198036193848	0
11955	ByteDance	Photoshop	2.3714044094085693	0
11982	Meituan-Dianping	Vision Design	14.26030445098877	0
11989	Baidu	Vision Design	14.759334564208984	0
12037	ByteDance	illustrator	0.0	0
12039	ByteDance	Vision Design	14.74948501586914	0
12041	ByteDance	Photoshop	17.196582794189453	0
12074	ByteDance	Vision Design	14.302105903625488	0
12075	ByteDance	Photoshop	9.62490940093994	0
12082	ByteDance	Photoshop	15.12407684326172	0
12111	ByteDance	Vision Design	18.50093078613281	0
12112	ByteDance	Photoshop	9.655538558959961	0
12130	Tencent	Vision Design	16.375558853149414	0
12148	ByteDance	Hand Drawing	11.250288963317873	0
12149	ByteDance	Vision Design	16.582311630249027	0
12151	ByteDance	Photoshop	16.717098236083984	0
12175	Tencent	Vision Design	16.375558853149414	0
12177	Tencent	Photoshop	14.024658203125	0
12186	Meituan-Dianping	Vision Design	15.54594612121582	0
12222	Meituan-Dianping	Vision Design	20.246973037719727	0
12252	ByteDance	Vision Design	10.721956253051758	0
12257	ByteDance	Hand Drawing	5.744176387786865	0
12258	ByteDance	Vision Design	12.353811264038086	0
12260	ByteDance	Photoshop	18.9935245513916	0
12278	ByteDance	Vision Design	15.154813766479492	0
12304	ByteDance	Vision Design	12.97591781616211	0
12305	ByteDance	Photoshop	6.8078718185424805	0
12336	Baidu	Photoshop	12.678491592407227	0
12346	Meituan-Dianping	Vision Design	14.32007884979248	0
12375	ByteDance	Hand Drawing	11.58044147491455	0
12376	ByteDance	Vision Design	16.904584884643555	0
12377	ByteDance	Photoshop	16.969053268432614	0
12412	ByteDance	Photoshop	16.238122940063473	0
12424	Baidu	Vision Design	14.020925521850586	0
12459	ByteDance	Vision Design	18.36124038696289	0
12460	ByteDance	Photoshop	10.377184867858887	0
12468	Baidu	Hand Drawing	18.02461814880371	0
12469	Baidu	Vision Design	16.654428482055664	0
12484	ByteDance	Hand Drawing	13.755071640014648	0
12485	ByteDance	Vision Design	14.545495986938475	0
12495	Tencent	Photoshop	13.201916694641113	0
12503	ByteDance	illustrator	10.315590858459473	0
12505	ByteDance	Photoshop	8.041864395141603	0
12510	Tencent	Hand Drawing	7.2859206199646	0
12528	ByteDance	Vision Design	20.906545639038086	0
12529	ByteDance	Photoshop	13.939970016479492	0
12568	ByteDance	Hand Drawing	14.70386791229248	0
12569	ByteDance	Vision Design	12.479949951171875	0
12584	Baidu	illustrator	0.0	0
12588	Baidu	Photoshop	15.687947273254395	0
12596	Tencent	Vision Design	15.825761795043945	0
12626	ByteDance	Photoshop	15.12407684326172	0
12663	Meituan-Dianping	Vision Design	17.285295486450195	0
12671	Tencent	Vision Design	8.352959632873535	0
12710	Tencent	Photoshop	11.503057479858398	0
12727	ByteDance	Photoshop	16.717098236083984	0
12749	ByteDance	Photoshop	15.12407684326172	0
12754	Baidu	illustrator	36.35352325439453	0
12755	Baidu	Vision Design	16.17776107788086	0
12757	Baidu	Photoshop	10.75355339050293	0
12786	ByteDance	Vision Design	19.46847343444824	0
12787	ByteDance	Photoshop	13.57594108581543	0
12827	ByteDance	Photoshop	16.717098236083984	0
12838	ByteDance	Photoshop	15.296491622924805	0
12850	ByteDance	Hand Drawing	7.278627872467041	0
12851	ByteDance	Photoshop	7.903737068176269	0
12883	Tencent	Photoshop	14.127846717834473	0
12914	Meituan-Dianping	illustrator	12.898724555969238	0
12915	Meituan-Dianping	Hand Drawing	13.362015724182127	0
12916	Meituan-Dianping	Vision Design	16.07762336730957	0
12917	Meituan-Dianping	Photoshop	12.111702919006348	0
12947	ByteDance	Hand Drawing	11.250288963317873	0
12953	ByteDance	Vision Design	15.22603702545166	0
12954	ByteDance	Photoshop	8.593044281005861	0
12980	ByteDance	Hand Drawing	2.9622316360473637	0
12981	ByteDance	Vision Design	8.604728698730469	0
12983	ByteDance	Photoshop	1.166195511817932	0
13011	Baidu	illustrator	23.88956451416016	0
13013	Baidu	Vision Design	7.028381824493407	0
13015	Baidu	Photoshop	11.109928131103516	0
13033	Baidu	illustrator	13.770584106445312	0
13035	Baidu	Vision Design	9.921541213989258	0
13037	Baidu	Photoshop	6.060275077819824	0
13055	ByteDance	Photoshop	11.589552879333494	0
13077	ByteDance	Vision Design	16.569168090820312	0
13078	ByteDance	Photoshop	18.956567764282227	0
13101	ByteDance	Hand Drawing	2.9622316360473637	0
13102	ByteDance	Vision Design	8.604728698730469	0
13104	ByteDance	Photoshop	1.166195511817932	0
13126	ByteDance	Vision Design	16.41288948059082	0
13127	ByteDance	Photoshop	7.273766040802003	0
13162	ByteDance	Vision Design	12.084625244140625	0
13163	ByteDance	Photoshop	7.060819625854492	0
13173	Tencent	Photoshop	11.928678512573242	0
13182	ByteDance	Vision Design	14.706324577331545	0
13184	ByteDance	Photoshop	16.244806289672848	0
13199	Meituan-Dianping	Vision Design	14.1785888671875	0
13228	ByteDance	illustrator	6.837735652923584	0
13230	ByteDance	Vision Design	15.07438850402832	0
13233	ByteDance	Photoshop	15.834556579589846	0
13236	ByteDance	Vision Design	19.15627098083496	0
13248	Meituan-Dianping	Hand Drawing	25.10358619689941	0
13281	ByteDance	Hand Drawing	2.9622316360473637	0
13282	ByteDance	Vision Design	8.604728698730469	0
13284	ByteDance	Photoshop	1.166195511817932	0
13321	ByteDance	Vision Design	13.099510192871096	0
13322	ByteDance	Photoshop	13.14574146270752	0
13338	Tencent	Hand Drawing	9.724563598632812	0
13339	Tencent	Vision Design	13.663000106811525	0
13356	ByteDance	Hand Drawing	9.862815856933594	0
13357	ByteDance	Vision Design	18.75709342956543	0
13359	ByteDance	Photoshop	11.936992645263672	0
13370	ByteDance	Vision Design	18.36124038696289	0
13371	ByteDance	Photoshop	10.377184867858887	0
13403	Tencent	illustrator	2.1388301849365234	0
13405	Tencent	Hand Drawing	8.995830535888672	0
13407	Tencent	Photoshop	8.766242027282715	0
13438	Baidu	illustrator	13.43382453918457	0
13440	Baidu	Photoshop	7.912716865539551	0
13459	Baidu	Vision Design	14.285340309143065	0
13462	Baidu	Photoshop	13.89629364013672	0
13492	ByteDance	Hand Drawing	5.548722267150879	0
13493	ByteDance	Vision Design	10.942337989807127	0
13495	ByteDance	Photoshop	3.4242851734161377	0
13500	Meituan-Dianping	Vision Design	32.118736267089844	0
13539	ByteDance	Hand Drawing	9.7650146484375	0
13540	ByteDance	Photoshop	4.09539794921875	0
13588	Tencent	Vision Design	1.8259917497634888	0
13590	Tencent	Photoshop	10.862190246582033	0
13616	Tencent	Vision Design	14.513909339904785	0
13660	Meituan-Dianping	Vision Design	18.6375732421875	0
13703	ByteDance	Hand Drawing	9.660356521606444	0
13717	Baidu	illustrator	9.63489055633545	0
13720	Baidu	Photoshop	14.649163246154785	0
13726	ByteDance	Photoshop	15.296491622924805	0
13738	ByteDance	Hand Drawing	9.116310119628906	0
13739	ByteDance	Vision Design	15.520368576049805	0
13741	ByteDance	Photoshop	13.179987907409668	0
13789	Baidu	illustrator	15.159995079040527	0
13791	Baidu	Photoshop	11.152595520019533	0
13797	Meituan-Dianping	Photoshop	11.142149925231934	0
13821	ByteDance	Photoshop	11.488268852233887	0
13838	ByteDance	Vision Design	21.8917179107666	0
13878	ByteDance	Vision Design	11.188783645629883	0
13879	ByteDance	Photoshop	3.8232498168945312	0
13901	Baidu	Vision Design	15.09732437133789	0
13903	Baidu	Photoshop	16.297693252563473	0
13908	Tencent	Photoshop	6.7916340827941895	0
13923	ByteDance	Hand Drawing	9.711005210876463	0
13924	ByteDance	Vision Design	14.410364151000975	0
13927	ByteDance	Photoshop	21.53755760192871	0
13947	Meituan-Dianping	Vision Design	15.79450798034668	0
13963	Tencent	Photoshop	18.03400230407715	0
13968	ByteDance	Hand Drawing	13.308055877685547	0
13969	ByteDance	Vision Design	9.95226764678955	0
13971	ByteDance	Photoshop	12.80461883544922	0
13996	ByteDance	Hand Drawing	14.076035499572756	0
13997	ByteDance	Vision Design	19.87080955505371	0
13998	ByteDance	Photoshop	14.508832931518555	0
14015	ByteDance	Hand Drawing	8.245219230651855	0
14036	Baidu	Hand Drawing	20.930889129638672	0
14054	ByteDance	Hand Drawing	9.116310119628906	0
14055	ByteDance	Vision Design	15.520368576049805	0
14057	ByteDance	Photoshop	13.179987907409668	0
14062	Meituan-Dianping	Vision Design	13.234611511230467	0
14081	Tencent	Hand Drawing	32.057605743408196	0
14082	Tencent	Vision Design	23.839031219482425	0
14084	Tencent	Photoshop	16.733963012695312	0
14125	Baidu	Vision Design	10.382492065429688	0
14150	ByteDance	Hand Drawing	15.125550270080565	0
14151	ByteDance	Vision Design	12.937159538269045	0
14152	ByteDance	Photoshop	13.429481506347654	0
14176	Tencent	Vision Design	10.879683494567873	0
14180	ByteDance	Hand Drawing	7.278627872467041	0
14181	ByteDance	Photoshop	7.903737068176269	0
14216	ByteDance	Hand Drawing	7.337671756744385	0
14217	ByteDance	Vision Design	10.774545669555664	0
14219	ByteDance	Photoshop	5.297667980194092	0
14268	Meituan-Dianping	Vision Design	18.07400894165039	0
14287	Tencent	Photoshop	14.024658203125	0
14318	ByteDance	Vision Design	19.87080955505371	0
14319	ByteDance	Photoshop	14.508832931518555	0
14328	Baidu	illustrator	13.372980117797852	0
14330	Baidu	Vision Design	10.854118347167967	0
14333	Baidu	Photoshop	24.53760528564453	0
14364	ByteDance	Hand Drawing	7.6138973236083975	0
14365	ByteDance	Vision Design	0.0	0
14367	ByteDance	Photoshop	8.352983474731445	0
14379	Tencent	Hand Drawing	13.203619003295898	0
14406	Tencent	Vision Design	17.361417770385742	0
14426	Baidu	illustrator	15.03141975402832	0
14428	Baidu	Vision Design	14.441076278686525	0
14431	Baidu	Photoshop	6.190398693084718	0
14448	ByteDance	Vision Design	18.76669692993164	0
14463	Tencent	Hand Drawing	8.385390281677246	0
14485	ByteDance	Photoshop	14.151225090026855	0
14514	ByteDance	Hand Drawing	7.867534160614014	0
14515	ByteDance	Vision Design	12.862896919250488	0
14517	ByteDance	Photoshop	7.0061774253845215	0
14520	Meituan-Dianping	Vision Design	16.353124618530273	0
14538	Baidu	illustrator	25.38247489929199	0
14539	Baidu	Vision Design	14.166193962097168	0
14541	Baidu	Photoshop	3.7774226665496826	0
14550	ByteDance	Hand Drawing	9.551777839660645	0
14551	ByteDance	Vision Design	19.014543533325195	0
14553	ByteDance	Photoshop	12.93818473815918	0
14584	ByteDance	Hand Drawing	7.278627872467041	0
14585	ByteDance	Photoshop	7.903737068176269	0
14593	ByteDance	Photoshop	21.39826774597168	0
14606	Meituan-Dianping	Vision Design	13.922757148742676	0
14621	ByteDance	Hand Drawing	3.456294298171997	0
14622	ByteDance	Photoshop	3.57444429397583	0
14671	Tencent	Hand Drawing	14.409271240234375	0
14674	Tencent	Photoshop	29.734058380126953	0
14697	Tencent	Photoshop	12.642783164978027	0
14722	Meituan-Dianping	Hand Drawing	10.097648620605467	0
14723	Meituan-Dianping	Vision Design	19.83500862121582	0
14735	ByteDance	Photoshop	15.296491622924805	0
14749	Meituan-Dianping	Vision Design	18.6375732421875	0
14769	Meituan-Dianping	Vision Design	19.024354934692386	0
14805	ByteDance	Hand Drawing	10.417868614196776	0
14806	ByteDance	Vision Design	15.56137466430664	0
14808	ByteDance	Photoshop	15.933435440063475	0
14823	ByteDance	Photoshop	16.717098236083984	0
14827	Meituan-Dianping	Vision Design	19.019330978393555	0
14839	ByteDance	illustrator	5.619236469268799	0
14841	ByteDance	Photoshop	15.422974586486815	0
14856	Meituan-Dianping	illustrator	12.898724555969238	0
14857	Meituan-Dianping	Hand Drawing	13.362015724182127	0
14858	Meituan-Dianping	Vision Design	16.07762336730957	0
14860	Meituan-Dianping	Photoshop	12.111702919006348	0
14894	ByteDance	Vision Design	12.500947952270508	0
14895	ByteDance	Photoshop	9.729360580444336	0
14910	Baidu	Photoshop	13.05105686187744	0
14929	Meituan-Dianping	Vision Design	15.245353698730467	0
14940	ByteDance	Vision Design	18.162992477416992	0
14941	ByteDance	Photoshop	17.043136596679688	0
14975	ByteDance	Vision Design	19.46847343444824	0
14976	ByteDance	Photoshop	13.57594108581543	0
15007	Meituan-Dianping	illustrator	0.0	0
15009	Meituan-Dianping	Hand Drawing	9.897212028503418	0
15010	Meituan-Dianping	Vision Design	28.642030715942386	0
15011	Meituan-Dianping	Photoshop	12.476158142089846	0
15036	Tencent	Vision Design	13.663000106811525	0
15055	ByteDance	Hand Drawing	2.9622316360473637	0
15056	ByteDance	Vision Design	8.604728698730469	0
15058	ByteDance	Photoshop	1.166195511817932	0
15093	Tencent	illustrator	8.914731979370117	0
15095	Tencent	Vision Design	44.47772979736328	0
15097	Tencent	Photoshop	20.16803359985352	0
15141	ByteDance	Hand Drawing	13.16849422454834	0
15143	ByteDance	Photoshop	15.8861083984375	0
15152	ByteDance	Hand Drawing	2.8833086490631104	0
15153	ByteDance	Vision Design	7.854820728302003	0
15155	ByteDance	Photoshop	0.3494243919849396	0
15186	ByteDance	illustrator	7.139468669891357	0
15188	ByteDance	Hand Drawing	9.31712532043457	0
15189	ByteDance	Vision Design	16.107416152954098	0
15191	ByteDance	Photoshop	12.962557792663574	0
15199	ByteDance	Photoshop	14.060842514038086	0
15223	ByteDance	Photoshop	15.296491622924805	0
15234	ByteDance	Vision Design	12.094697952270508	0
15235	ByteDance	Photoshop	5.127623558044434	0
15263	Meituan-Dianping	illustrator	0.0	0
15265	Meituan-Dianping	Vision Design	31.03271293640137	0
15267	Meituan-Dianping	Photoshop	13.1660795211792	0
15282	ByteDance	Vision Design	16.810197830200195	0
15318	Baidu	illustrator	0.0	0
15320	Baidu	Vision Design	20.307809829711914	0
15323	Baidu	Photoshop	11.442096710205078	0
15348	Baidu	Hand Drawing	24.433467864990234	0
15375	ByteDance	Vision Design	24.044376373291016	0
15376	ByteDance	Photoshop	18.254314422607425	0
15396	ByteDance	Hand Drawing	2.9622316360473637	0
15397	ByteDance	Vision Design	8.604728698730469	0
15399	ByteDance	Photoshop	1.166195511817932	0
15426	Tencent	illustrator	10.195499420166016	0
15430	Tencent	Photoshop	21.259674072265625	0
15453	Meituan-Dianping	Vision Design	16.353124618530273	0
15468	ByteDance	Vision Design	15.894681930541992	0
15469	ByteDance	Photoshop	14.151225090026855	0
15488	ByteDance	Photoshop	16.717098236083984	0
15507	Baidu	Hand Drawing	39.43293380737305	0
15509	Baidu	Photoshop	20.355857849121094	0
15533	ByteDance	illustrator	0.0	0
15535	ByteDance	Photoshop	19.68739128112793	0
15548	ByteDance	Hand Drawing	7.278627872467041	0
15549	ByteDance	Photoshop	7.903737068176269	0
15570	Tencent	Vision Design	12.136537551879885	0
15572	Tencent	Photoshop	15.857264518737793	0
15593	ByteDance	Vision Design	21.8917179107666	0
15594	ByteDance	Photoshop	15.12407684326172	0
15621	ByteDance	Hand Drawing	2.9622316360473637	0
15622	ByteDance	Vision Design	8.604728698730469	0
15624	ByteDance	Photoshop	1.166195511817932	0
15639	Meituan-Dianping	Vision Design	19.019330978393555	0
15661	ByteDance	Photoshop	2.906672716140747	0
15682	Tencent	Vision Design	17.779813766479492	0
15684	Tencent	Photoshop	15.273082733154295	0
15691	ByteDance	Hand Drawing	9.434762954711914	0
15693	ByteDance	Photoshop	7.915545463562013	0
15721	ByteDance	Photoshop	14.790249824523926	0
15761	ByteDance	Vision Design	16.822919845581055	0
15762	ByteDance	Photoshop	15.15149211883545	0
15799	ByteDance	Vision Design	20.140522003173828	0
15800	ByteDance	Photoshop	16.999698638916016	0
15822	ByteDance	Hand Drawing	15.125550270080565	0
15823	ByteDance	Photoshop	13.429481506347654	0
15834	ByteDance	Vision Design	15.894681930541992	0
15867	Meituan-Dianping	Vision Design	16.353124618530273	0
15885	Meituan-Dianping	Vision Design	16.07762336730957	0
15922	ByteDance	Hand Drawing	9.21282958984375	0
15923	ByteDance	Vision Design	16.695077896118164	0
15925	ByteDance	Photoshop	13.742180824279785	0
15939	Baidu	Vision Design	10.404409408569336	0
15952	ByteDance	Vision Design	12.897916793823242	0
15953	ByteDance	Photoshop	12.403854370117188	0
16009	ByteDance	Hand Drawing	11.77094554901123	0
16018	ByteDance	illustrator	10.39043426513672	0
16020	ByteDance	Photoshop	7.372292995452881	0
16044	Baidu	illustrator	13.665682792663574	0
16045	Baidu	Vision Design	7.472902297973633	0
16047	Baidu	Photoshop	11.987515449523926	0
16055	Tencent	Hand Drawing	13.151386260986328	0
16056	Tencent	Photoshop	14.024658203125	0
16081	Baidu	Photoshop	6.4327945709228525	0
16093	Baidu	illustrator	9.213642120361328	0
16094	Baidu	Hand Drawing	16.686975479125973	0
16095	Baidu	Vision Design	15.706036567687988	0
16097	Baidu	Photoshop	16.951526641845707	0
16146	ByteDance	illustrator	3.779547929763794	0
16148	ByteDance	Vision Design	14.706324577331545	0
16150	ByteDance	Photoshop	16.244806289672848	0
16166	ByteDance	Hand Drawing	7.278627872467041	0
16167	ByteDance	Photoshop	7.903737068176269	0
16188	ByteDance	Hand Drawing	7.788506031036378	0
16203	Tencent	Hand Drawing	12.926554679870605	0
16215	Tencent	Vision Design	12.136537551879885	0
16217	Tencent	Photoshop	15.857264518737793	0
16263	Meituan-Dianping	Vision Design	12.642431259155273	0
16289	ByteDance	Vision Design	21.8917179107666	0
16290	ByteDance	Photoshop	15.12407684326172	0
16312	Tencent	Vision Design	16.375558853149414	0
16331	Meituan-Dianping	Hand Drawing	13.687891960144045	0
16336	Meituan-Dianping	Hand Drawing	9.469179153442383	0
16337	Meituan-Dianping	Vision Design	13.234611511230467	0
16354	Tencent	Vision Design	16.389211654663086	0
16401	ByteDance	Photoshop	0.9459689855575562	0
16406	Tencent	Photoshop	10.13676643371582	0
16417	ByteDance	illustrator	0.0	0
16420	ByteDance	Photoshop	15.515089988708494	0
16440	Meituan-Dianping	Hand Drawing	15.575664520263672	0
16441	Meituan-Dianping	Vision Design	19.019330978393555	0
16462	Meituan-Dianping	Vision Design	24.850385665893555	0
16463	Meituan-Dianping	Photoshop	8.431371688842772	0
16477	ByteDance	Photoshop	7.784181118011475	0
16489	ByteDance	Hand Drawing	3.941827058792114	0
16491	ByteDance	Photoshop	9.109125137329102	0
16517	ByteDance	illustrator	4.973348617553711	0
16519	ByteDance	Hand Drawing	8.905228614807129	0
16520	ByteDance	Vision Design	14.02834701538086	0
16523	ByteDance	Photoshop	15.494881629943848	0
16556	ByteDance	Hand Drawing	4.64578104019165	0
16557	ByteDance	Vision Design	10.35540008544922	0
16559	ByteDance	Photoshop	2.333353042602539	0
16599	ByteDance	Hand Drawing	0.0	0
16601	ByteDance	Photoshop	9.50677490234375	0
16626	ByteDance	Hand Drawing	10.246683120727539	0
16627	ByteDance	Vision Design	15.031136512756348	0
16629	ByteDance	Photoshop	14.602478981018065	0
16648	ByteDance	Photoshop	16.717098236083984	0
16652	ByteDance	Hand Drawing	3.5476274490356445	0
16653	ByteDance	Photoshop	7.160552501678468	0
16662	Baidu	Hand Drawing	20.930889129638672	0
16673	Meituan-Dianping	Vision Design	20.246973037719727	0
16693	ByteDance	Vision Design	18.36124038696289	0
16695	ByteDance	Photoshop	10.377184867858887	0
16726	ByteDance	Hand Drawing	8.996810913085938	0
16727	ByteDance	Vision Design	21.339969635009766	0
16729	ByteDance	Photoshop	13.159008979797365	0
16746	ByteDance	Hand Drawing	11.78939437866211	0
16747	ByteDance	Photoshop	16.78224754333496	0
16774	ByteDance	Hand Drawing	8.691447257995605	0
16775	ByteDance	Vision Design	13.099510192871096	0
16789	Baidu	illustrator	13.171070098876953	0
16790	Baidu	Hand Drawing	19.510839462280273	0
16791	Baidu	Vision Design	15.09732437133789	0
16792	Baidu	Photoshop	16.297693252563473	0
16814	Tencent	illustrator	15.087446212768555	0
16816	Tencent	Vision Design	15.70246124267578	0
16818	Tencent	Photoshop	18.524269104003906	0
16837	Baidu	Hand Drawing	15.201350212097168	0
16852	ByteDance	Photoshop	13.429481506347654	0
