# Supplementary material for: Market-oriented job skill valuation with cooperative composition neural network
Source: Nat Commun. 2021 Mar 31;12:1992. doi: 10.1038/s41467-021-22215-y (PMC8012576; doi:10.1038/s41467-021-22215-y)
Supplement: Supplementary file 4 — Source Data [file 41467_2021_22215_MOESM4_ESM.zip › Source Data/Source Data/Designer_company_boxplot_statistics.csv]

Company	Skill	mean	quantile25	median	quantile75
Baidu	Hand Drawing	17.055102143968856	12.644210815429688	16.686975479125973	19.76578712463379
Baidu	Photoshop	14.369112961220019	10.294876098632812	12.864774227142334	16.307861328125
Baidu	Vision Design	13.368369817733765	10.26725435256958	14.225767135620117	16.18201780319214
Baidu	illustrator	13.946396715500775	13.171070098876953	13.549753665924072	14.99691104888916
ByteDance	Hand Drawing	8.402076278741543	6.258474826812744	8.691447257995605	10.91527271270752
ByteDance	Photoshop	11.415696517035768	7.812014579772949	13.14574146270752	15.435768365859985
ByteDance	Vision Design	14.803430647943534	12.147258281707764	15.059535026550293	17.549726486206055
ByteDance	illustrator	6.18856240192364	4.721902251243591	6.135288238525391	7.29038119316101
Meituan-Dianping	Hand Drawing	13.39064409815032	10.108132362365724	12.670309066772461	13.687891960144045
Meituan-Dianping	Photoshop	9.644355024610247	7.31290864944458	10.096142768859863	12.202816724777222
Meituan-Dianping	Vision Design	17.531366420242023	14.275248050689697	16.353124618530273	19.019330978393555
Meituan-Dianping	illustrator	7.295637471335275	0.7794677019119263	7.240657806396484	11.192572116851807
Tencent	Hand Drawing	13.882385664516026	11.25935411453247	13.151386260986328	14.409271240234375
Tencent	Photoshop	14.851096092900143	11.928678512573242	14.024658203125	15.857264518737793
Tencent	Vision Design	15.701521271069845	12.49928092956543	16.31056022644043	16.389211654663086
Tencent	illustrator	9.466672193436395	5.934781551361084	10.195499420166016	14.18154525756836
