# Supplementary material for: Market-oriented job skill valuation with cooperative composition neural network
Source: Nat Commun. 2021 Mar 31;12:1992. doi: 10.1038/s41467-021-22215-y (PMC8012576; doi:10.1038/s41467-021-22215-y)
Supplement: Supplementary file 4 — Source Data [file 41467_2021_22215_MOESM4_ESM.zip › Source Data/Source Data/Designer_level.csv]

level_name	Influence	high
Specialist	66.43838521776951	0
Specialist	107.42329842258478	1
Specialist	-99.98017700596415	0
Specialist	-99.99005188652075	1
Specialist	-89.41230003616386	0
Specialist	-52.24725484526618	1
Specialist	-99.98017700596415	0
Specialist	-99.99005188652075	1
Specialist	315.65908035447166	1
Specialist	353.54798046886407	0
Specialist	-45.83574060160286	1
Specialist	-84.0683108343344	0
Specialist	224.82983363793107	1
Specialist	211.50248525567088	0
Specialist	531.5815354717321	1
Specialist	586.0997837899566	0
Specialist	-3.0881331723422223	1
Specialist	-19.40455416647653	0
Specialist	-99.98017700596415	0
Specialist	-99.99005188652075	1
Specialist	-99.99005188652075	1
Specialist	-99.98017700596415	0
Specialist	-99.99005188652075	1
Specialist	-99.98017700596415	0
Specialist	-99.99005188652075	1
Specialist	-99.98017700596415	0
Specialist	-99.98017700596415	0
Specialist	-99.99005188652075	1
Specialist	-99.99005188652075	1
Specialist	-99.98017700596415	0
Specialist	-99.99005188652075	1
Specialist	-99.98017700596415	0
Specialist	-99.98017700596415	0
Specialist	-99.99005188652075	1
Specialist	-99.99005188652075	1
Specialist	-99.98017700596415	0
Specialist	300.5427354073711	0
Specialist	281.71017161106056	1
Specialist	331.3773276163529	0
Specialist	306.50672032197394	1
Specialist	-99.98017700596415	0
Specialist	-99.99005188652075	1
Specialist	-99.98017700596415	0
Specialist	-99.99005188652075	1
Specialist	-99.99005188652075	1
Specialist	-99.98017700596415	0
Specialist	-99.99005188652075	1
Specialist	-99.98017700596415	0
Specialist	-99.99005188652075	1
Specialist	-99.98017700596415	0
Specialist	373.0563981170599	1
Specialist	421.58157674263856	0
Specialist	430.75749265062154	0
Specialist	406.46324275472114	1
Specialist	71.05744137083192	0
Specialist	71.95384749286869	1
Specialist	-99.99005188652075	1
Specialist	-99.98017700596415	0
Specialist	-99.98017700596415	0
Specialist	-99.99005188652075	1
Specialist	-84.0683108343344	0
Specialist	-45.83574060160286	1
Specialist	-99.99005188652075	1
Specialist	-99.98017700596415	0
Specialist	137.9831111102593	1
Specialist	116.04039082945019	0
Familiar	298.972811002303	1
Familiar	309.0557397964362	0
Specialist	-99.99005188652075	1
Specialist	-99.98017700596415	0
Specialist	-9.421676367050347	1
Specialist	-21.622730101694476	0
Specialist	-99.98017700596415	0
Specialist	-99.99005188652075	1
Specialist	-99.99005188652075	1
Specialist	-99.98017700596415	0
Specialist	-99.99005188652075	1
Specialist	-99.98017700596415	0
Specialist	-99.98017700596415	0
Specialist	-99.99005188652075	1
Specialist	-99.98017700596415	0
Specialist	-99.99005188652075	1
Specialist	-99.99005188652075	1
Specialist	-99.98017700596415	0
Specialist	-99.98017700596415	0
Specialist	-99.99005188652075	1
Specialist	-99.98017700596415	0
Specialist	-99.99005188652075	1
Familiar	-99.9837701343359	0
Familiar	-99.99093462320995	1
Well	15.09073938744574	0
Well	61.17060089196664	1
Can Use	-99.99093462320995	1
Can Use	-99.9837701343359	0
Familiar	101.78454485947621	0
Familiar	102.34004212724787	1
Familiar	68.24147997707021	1
Familiar	76.61343753274303	0
Familiar	-99.9837701343359	0
Familiar	-99.99093462320995	1
Specialist	373.1704907018473	1
Specialist	386.22677176896303	0
Specialist	-99.9837701343359	0
Specialist	-99.99093462320995	1
Familiar	-99.99093462320995	1
Familiar	-99.9837701343359	0
Specialist	-39.16626929184576	0
Specialist	-68.32580232245155	1
Familiar	-99.99093462320995	1
Familiar	-99.9837701343359	0
Know	-99.99093462320995	1
Know	-99.9837701343359	0
Familiar	-99.99093462320995	1
Familiar	-99.9837701343359	0
Familiar	-99.9837701343359	0
Familiar	-99.99093462320995	1
Familiar	103.85231359872762	0
Familiar	98.24171677379947	1
Basic	-99.99093462320995	1
Basic	-99.9837701343359	0
Familiar	104.3517787937219	1
Familiar	84.65848716750895	0
Specialist	-99.99093462320995	1
Specialist	-99.9837701343359	0
Know	-99.99093462320995	1
Know	-99.9837701343359	0
Specialist	448.9007472207158	0
Specialist	453.9472500631253	1
Familiar	-99.99093462320995	1
Familiar	-99.9837701343359	0
Specialist	-99.99093462320995	1
Specialist	-99.9837701343359	0
Familiar	42.16540154832165	0
Familiar	5.458746925834612	1
Specialist	27.12357407260475	1
Specialist	39.39381691830239	0
Well	167.802605428751	0
Well	173.24738362540927	1
Familiar	-99.99093462320995	1
Familiar	-99.9837701343359	0
Familiar	-99.9837701343359	0
Familiar	-99.99093462320995	1
Familiar	172.5004279107684	0
Familiar	142.501548774626	1
Familiar	-99.99093462320995	1
Familiar	-99.9837701343359	0
Know	-99.99093462320995	1
Know	-99.9837701343359	0
Know	-99.99093462320995	1
Know	-99.9837701343359	0
Familiar	367.2785039036099	0
Familiar	375.9472603198211	1
Specialist	448.9007472207158	0
Specialist	453.9472500631253	1
Can Use	-99.99093462320995	1
Can Use	-99.9837701343359	0
Familiar	-99.99093462320995	1
Familiar	-99.9837701343359	0
Familiar	-28.800598367246387	1
Familiar	0.8656315000015624	0
Familiar	-99.9837701343359	0
Familiar	-99.99093462320995	1
Familiar	-99.9837701343359	0
Familiar	-99.99093462320995	1
Familiar	-99.9837701343359	0
Familiar	-99.99093462320995	1
Familiar	-64.44080065495541	0
Familiar	-99.99093462320995	1
Specialist	-91.07610800580836	0
Specialist	-88.06564523976684	1
Familiar	543.028416608953	1
Familiar	550.3744310117714	0
Familiar	-99.99093462320995	1
Familiar	-99.9837701343359	0
Familiar	-99.9837701343359	0
Familiar	-99.99093462320995	1
Familiar	230.8732205278468	1
Familiar	221.5223996048154	0
Familiar	-99.9837701343359	0
Familiar	-99.99093462320995	1
Familiar	127.12375533403888	1
Familiar	181.85437512652442	0
Specialist	-99.9837701343359	0
Specialist	-99.99093462320995	1
Know	-99.9837701343359	0
Know	-99.99093462320995	1
Know	-99.99093462320995	1
Know	-99.9837701343359	0
Familiar	-99.99093462320995	1
Familiar	-99.9837701343359	0
Specialist	29.855033060012225	1
Specialist	9.623373662000745	0
Know	249.85115581191258	1
Know	213.99287591730945	0
Familiar	-99.99093462320995	1
Familiar	-99.9837701343359	0
Familiar	-99.9837701343359	0
Familiar	-99.99093462320995	1
Familiar	-99.99093462320995	1
Familiar	-99.9837701343359	0
Specialist	193.5682539235915	0
Specialist	234.34784820712756	1
Familiar	-34.34619246495877	1
Familiar	-74.06363179168302	0
Familiar	-99.9837701343359	0
Familiar	-99.99093462320995	1
Know	-99.99093462320995	1
Know	-99.9837701343359	0
Familiar	-86.41380431542763	1
Familiar	-88.74932257443754	0
Familiar	-99.9837701343359	0
Familiar	-99.99093462320995	1
Familiar	-99.9837701343359	0
Familiar	-99.99093462320995	1
Know	10.171055166814158	0
Know	21.08477622512226	1
Familiar	-99.9837701343359	0
Familiar	-99.99093462320995	1
Familiar	-99.9837701343359	0
Familiar	-99.99093462320995	1
Familiar	216.24148967916227	0
Familiar	211.93325591530302	1
Familiar	285.5594301807014	0
Familiar	271.1380399085328	1
Specialist	-10.808066393378969	0
Specialist	-7.810299623973139	1
Familiar	-99.99093462320995	1
Familiar	-99.9837701343359	0
Familiar	212.06431636440493	0
Familiar	208.82467519236192	1
Specialist	295.67788319221495	1
Specialist	296.01757834753454	0
Familiar	-53.49869006468462	0
Familiar	-75.88735421149464	1
Familiar	50.0810553257744	1
Familiar	39.40126183920887	0
Familiar	57.51119446327828	0
Familiar	13.259472115194137	1
Familiar	-99.99093462320995	1
Familiar	-99.9837701343359	0
Know	-99.9837701343359	0
Know	-99.99093462320995	1
Familiar	-99.9837701343359	0
Familiar	-99.99093462320995	1
Know	119.17621367296083	1
Know	127.56923130174904	0
Specialist	299.51957008270284	0
Specialist	307.5662998720967	1
Know	175.82104837112973	0
Know	184.3925019321624	1
Specialist	-99.9837701343359	0
Specialist	-99.99093462320995	1
Know	-99.99093462320995	1
Know	-99.9837701343359	0
Specialist	-99.99093462320995	1
Specialist	-99.9837701343359	0
Familiar	-99.9837701343359	0
Familiar	-99.99093462320995	1
Familiar	122.79409591215074	1
Familiar	112.1016110012313	0
Know	-99.9837701343359	0
Know	-99.99093462320995	1
Familiar	-7.527224408546984	0
Familiar	-0.7902383000732649	1
Familiar	-67.6985997582915	0
Familiar	-55.149538388029676	1
Specialist	-99.99093462320995	1
Specialist	-99.9837701343359	0
Know	-99.9837701343359	0
Know	-99.99093462320995	1
Familiar	-99.99093462320995	1
Familiar	-99.9837701343359	0
Specialist	-99.9837701343359	0
Specialist	-99.99093462320995	1
Familiar	-99.99093462320995	1
Familiar	-99.9837701343359	0
Specialist	465.47715859030296	1
Specialist	463.9143511699869	0
Familiar	-99.9837701343359	0
Familiar	-99.99093462320995	1
Familiar	398.4368948313204	1
Familiar	413.47734920751583	0
Familiar	-99.99093462320995	1
Familiar	-99.9837701343359	0
Specialist	167.1547580078331	0
Specialist	172.9364598479458	1
Familiar	-99.99093462320995	1
Familiar	-99.9837701343359	0
Familiar	-99.9837701343359	0
Familiar	-99.99093462320995	1
Familiar	-0.7902383000732649	1
Familiar	-7.527224408546984	0
Specialist	-99.99093462320995	1
Specialist	-99.9837701343359	0
Specialist	84.46476061988209	1
Specialist	89.97219498796632	0
Familiar	-99.99093462320995	1
Familiar	-99.9837701343359	0
Familiar	-99.99093462320995	1
Familiar	-99.9837701343359	0
Can Use	-99.9837701343359	0
Can Use	-99.99093462320995	1
Familiar	-99.99093462320995	1
Familiar	-99.9837701343359	0
Well	-99.9837701343359	0
Well	-99.99093462320995	1
Know	-99.99093462320995	1
Know	-99.9837701343359	0
Familiar	63.535729711240776	0
Familiar	63.233241773814484	1
Know	64.81254138570465	0
Know	59.913695584916795	1
Familiar	-48.09336405695975	0
Familiar	-64.24719284250176	1
Familiar	-99.98782130410592	0
Familiar	-99.99291608177101	1
Familiar	-99.99291608177101	1
Familiar	-99.98782130410592	0
Excellent	-99.98782130410592	0
Excellent	-99.99291608177101	1
Can Use	-99.99291608177101	1
Can Use	-99.98782130410592	0
Can Use	-84.34912708511399	1
Can Use	-88.62711498741116	0
Familiar	-99.98782130410592	0
Familiar	-99.99291608177101	1
Familiar	105.76080003530484	1
Familiar	97.83863434164563	0
Familiar	-99.98782130410592	0
Familiar	-99.99291608177101	1
Can Use	-63.73344998811401	1
Can Use	-63.908750051808404	0
Can Use	-99.98782130410592	0
Can Use	-99.99291608177101	1
Familiar	-99.98782130410592	0
Familiar	-99.99291608177101	1
Can Use	-99.98782130410592	0
Can Use	-99.99291608177101	1
Familiar	-99.99291608177101	1
Familiar	-99.98782130410592	0
Can Use	45.88120215910705	1
Can Use	52.97062276361613	0
Familiar	49.26103676411444	1
Familiar	44.67205573907571	0
Profound	77.06722094952462	1
Profound	67.11199654243552	0
Rich	-99.98782130410592	0
Rich	-99.99291608177101	1
Familiar	-99.98782130410592	0
Familiar	-99.99291608177101	1
Familiar	-99.98782130410592	0
Familiar	-99.99291608177101	1
Can Use	-6.213412952602848	1
Can Use	5.31327058850668	0
Familiar	-99.98782130410592	0
Familiar	-99.99291608177101	1
Can Use	-50.09264351464613	0
Can Use	-38.260918338786745	1
Know	-99.99291608177101	1
Know	-99.98782130410592	0
Good At	-99.99291608177101	1
Good At	-99.98782130410592	0
Specialist	60.30828657522258	0
Specialist	46.00522423366129	1
Familiar	-99.98782130410592	0
Familiar	-99.99291608177101	1
Rich	-53.31674423789279	0
Rich	-59.990851828398185	1
Familiar	-99.99291608177101	1
Familiar	-99.98782130410592	0
Familiar	9.906181904932732	0
Familiar	25.906203318415557	1
Know	-73.1195254426076	1
Know	-96.947694048093	0
Familiar	125.02948512206657	1
Familiar	130.72753375651936	0
Know	-41.17180249684018	1
Know	-44.2900810357206	0
Can Use	-99.98782130410592	0
Can Use	-99.99291608177101	1
Familiar	-99.98782130410592	0
Familiar	-99.99291608177101	1
Can Use	131.11838522959118	0
Can Use	128.28258184066817	1
Rich	324.7479146451793	0
Rich	329.9119120488571	1
Familiar	-34.52830068493506	0
Familiar	-43.89148201576787	1
Familiar	163.22583850294663	1
Familiar	143.0910629544942	0
Can Use	8.321058105331968	1
Can Use	9.616028229065599	0
Familiar	35.624016032202796	0
Familiar	33.67478987553103	1
Rich	147.26819806050108	0
Rich	154.5173243266609	1
Know	16.592109131493626	0
Know	39.8721374057553	1
Know	243.18531149641177	1
Know	227.5905915947375	0
Rich	83.11670930639283	0
Rich	89.66275097197054	1
Familiar	-99.99291608177101	1
Familiar	-99.98782130410592	0
Familiar	-99.98782130410592	0
Familiar	-99.99291608177101	1
Familiar	49.332819019892746	0
Familiar	49.671421606737276	1
Know	-99.99291608177101	1
Know	-99.98782130410592	0
Know	224.53822304761349	1
Know	209.78782500343792	0
Familiar	110.46952954788489	0
Familiar	118.15386020404178	1
Familiar	52.406054980225704	1
Familiar	58.39745586081475	0
Familiar	-99.99291608177101	1
Familiar	-99.98782130410592	0
Familiar	215.26571176532036	1
Familiar	223.4071381955727	0
Familiar	-44.61663080313577	1
Familiar	-36.73518524602667	0
Familiar	11.644362935897924	0
Familiar	13.1782268000749	1
Good At	14.07070878085348	1
Good At	12.013344287616068	0
Can Use	-99.99291608177101	1
Can Use	-99.98782130410592	0
Familiar	-50.25291997898306	1
Familiar	-45.20167484865078	0
Familiar	55.43798192669767	1
Familiar	57.30000085990665	0
Excellent	13.872060697980393	0
Excellent	1.4125732150535253	1
Rich	89.66275097197054	1
Rich	83.11670930639283	0
Familiar	65.17866674459418	1
Familiar	67.10016135727386	0
Familiar	-56.83523721704026	1
Familiar	-55.28094652699556	0
Understand	23.542243219739966	0
Understand	29.59924804546685	1
Can Use	-99.99291608177101	1
Can Use	-99.98782130410592	0
Familiar	-83.93090422365655	0
Familiar	-98.90633166697596	1
Familiar	127.72798873987811	1
Familiar	126.21836305345502	0
Familiar	-99.98782130410592	0
Familiar	-99.99291608177101	1
Familiar	-53.11670173383797	0
Familiar	-61.249309723426016	1
Familiar	54.695145131431055	0
Familiar	68.48922788013434	1
Familiar	92.86374503739158	0
Familiar	82.17845992315603	1
Rich	98.97595033909425	0
Rich	123.78263022916572	1
Familiar	-85.76074123034235	1
Familiar	-77.65156032326021	0
Familiar	47.46743895293968	1
Familiar	44.302319444241256	0
Familiar	-99.98782130410592	0
Familiar	-99.99291608177101	1
Familiar	33.59815263761063	1
Familiar	38.04020566866073	0
Familiar	-41.738211405909766	1
Familiar	-35.549576118153915	0
Familiar	66.75312150890167	1
Familiar	75.38266551520132	0
Can Use	11.571598033996256	0
Can Use	-0.901697071770402	1
Can Use	-92.63860395919271	0
Can Use	-99.99291608177101	1
Excellent	-3.1839916569886717	0
Excellent	-16.87669013292559	1
Know	31.846164533151388	0
Know	31.529487673829415	1
Know	-99.98782130410592	0
Know	-99.99291608177101	1
Excellent	29.795936475946405	0
Excellent	12.626626496922256	1
Can Use	-53.66092570824055	0
Can Use	-58.81278399090155	1
Know	87.45654046121673	0
Know	96.52356728407845	1
Know	-99.98782130410592	0
Know	-99.99291608177101	1
Familiar	95.00039665964852	0
Familiar	108.62517084858729	1
Familiar	-99.98782130410592	0
Familiar	-99.99291608177101	1
Know	87.65101380797518	0
Know	88.03608776490483	1
Familiar	17.290338597993692	0
Familiar	14.786845396554815	1
Familiar	70.06475005308003	1
Familiar	84.76445976653497	0
Can Use	-99.99291608177101	1
Can Use	-99.98782130410592	0
Familiar	-99.98782130410592	0
Familiar	-99.99291608177101	1
Excellent	-99.99291608177101	1
Excellent	-99.98782130410592	0
Know	-73.79148390433438	0
Know	-35.10646233870378	1
Can Use	-99.98782130410592	0
Can Use	-99.99291608177101	1
Familiar	98.68756206866831	0
Familiar	108.08795353904648	1
Familiar	-99.98782130410592	0
Familiar	-99.99291608177101	1
Know	31.368599132290555	0
Know	35.99357975969002	1
Know	31.529487673829415	1
Know	31.846164533151388	0
Specialist	168.64409880673102	0
Specialist	157.97324219801698	1
Familiar	147.18592087533403	0
Familiar	152.76742271214246	1
Know	-99.99291608177101	1
Know	-99.98782130410592	0
Familiar	10.541890466893822	0
Familiar	4.096720862256742	1
Rich	97.45630791853321	0
Rich	104.00219701366002	1
Familiar	159.69463144182777	0
Familiar	161.19481658303818	1
Can Use	100.49898419642385	0
Can Use	101.42926929310386	1
Familiar	-99.98782130410592	0
Familiar	-99.99291608177101	1
Familiar	-14.705161133052624	0
Familiar	-19.164302226798714	1
Familiar	-99.99291608177101	1
Familiar	-99.98782130410592	0
Specialist	121.95339902674895	0
Specialist	135.65210619362645	1
Can Use	-93.44366528860351	1
Can Use	-88.08564655538306	0
Familiar	-99.98782130410592	0
Familiar	-99.99291608177101	1
Know	-55.15522526911294	0
Know	-60.175226403389814	1
Familiar	184.67961716406083	1
Familiar	204.86803493216414	0
Basic	80.97418074233829	0
Basic	83.96665313363121	1
Familiar	450.95563464293093	0
Familiar	458.52051991777734	1
Specialist	-99.98782130410592	0
Specialist	-99.99291608177101	1
Basic	14.8988152115489	1
Basic	-7.407131835051817	0
Familiar	57.30000085990665	0
Familiar	55.43798192669767	1
Familiar	184.33758700878627	1
Familiar	175.89647727521483	0
Familiar	-99.99291608177101	1
Familiar	-99.98782130410592	0
Can Use	-99.99291608177101	1
Can Use	-99.98782130410592	0
Familiar	-63.311712106146565	1
Familiar	-41.479851743338145	0
Can Use	-99.98782130410592	0
Can Use	-99.99291608177101	1
Familiar	-1.9643496613269362	1
Familiar	6.172906893271324	0
Familiar	57.31543211772685	1
Familiar	69.43446870188714	0
Familiar	-99.99291608177101	1
Familiar	-99.98782130410592	0
Familiar	208.23470457718193	1
Familiar	185.32206984180326	0
Rich	89.66275097197054	1
Rich	83.11670930639283	0
Can Use	-56.93176000765979	1
Can Use	-47.66043746961318	0
Familiar	-62.93742324044622	1
Familiar	-46.38070435690226	0
Familiar	-99.98782130410592	0
Familiar	-99.99291608177101	1
Rich	109.42283586584213	1
Rich	99.98587839654962	0
Specialist	98.31240228369947	0
Specialist	93.239766593051	1
Familiar	-99.98538375449544	0
Familiar	-99.99126916743919	1
Specialist	155.9551069971531	1
Specialist	164.67003086452792	0
Specialist	-67.30080928513628	1
Specialist	-64.60747879090385	0
Familiar	-27.648229500968778	1
Familiar	-24.67109936421664	0
Familiar	173.8117356997004	0
Familiar	180.76715901620076	1
Familiar	167.16494140785184	0
Familiar	165.86826755514016	1
Familiar	-33.88397046814173	0
Familiar	-26.050798615218774	1
Specialist	-99.99126916743919	1
Specialist	-99.98538375449544	0
Specialist	-99.98538375449544	0
Specialist	-99.99126916743919	1
Specialist	-86.32070395577594	0
Specialist	-99.99126916743919	1
Familiar	-99.99126916743919	1
Familiar	-99.98538375449544	0
Specialist	20.045132429544267	0
Specialist	34.482533063826295	1
Specialist	-99.98538375449544	0
Specialist	-99.99126916743919	1
Familiar	25.394095405215754	0
Familiar	22.80190047614079	1
Specialist	73.70051247550305	0
Specialist	86.98013426702529	1
Specialist	181.5720859316734	1
Specialist	187.35095977217568	0
Familiar	0.7910477447650166	1
Familiar	-5.974589401882479	0
Specialist	106.92598876183222	1
Specialist	119.76059564934988	0
Specialist	14.469644523210334	0
Specialist	26.711531220371487	1
Familiar	-89.66790914930168	0
Familiar	-99.99126916743919	1
Familiar	117.29342399052642	0
Familiar	121.72939340285569	1
Specialist	-29.391888110253294	1
Specialist	-18.438199895219743	0
Familiar	16.89959171416511	0
Familiar	22.603682893492905	1
Familiar	84.26926777588135	1
Familiar	81.97895255891514	0
Familiar	-36.99434339331364	1
Familiar	-31.98999707011687	0
Specialist	-99.99126916743919	1
Specialist	-99.98538375449544	0
Familiar	20.70275579302743	1
Familiar	18.522825235981877	0
Familiar	-34.64688551779008	1
Familiar	-34.4309143626304	0
Specialist	14.366055819609414	0
Specialist	15.38972358119528	1
Specialist	-50.394696274308146	1
Specialist	-55.44731853709877	0
Specialist	-99.99126916743919	1
Specialist	-99.98538375449544	0
Familiar	-99.99126916743919	1
Familiar	-99.98538375449544	0
Familiar	103.92124654712376	0
Familiar	95.45596339650646	1
Familiar	39.52481285703582	0
Familiar	42.26345994124381	1
Familiar	137.75830659989228	1
Familiar	147.05572769357738	0
Specialist	-99.98538375449544	0
Specialist	-99.99126916743919	1
Familiar	-70.44383939856763	1
Familiar	-60.85426484181602	0
Specialist	48.39632144237993	0
Specialist	31.935238126539268	1
Familiar	2.2806521289906234	1
Familiar	21.994395418208022	0
Familiar	94.83271789132455	1
Familiar	104.04835754599841	0
Familiar	104.55175557356257	0
Familiar	106.97418179587261	1
Familiar	27.80096635331091	0
Familiar	25.519236557376225	1
Familiar	-99.98538375449544	0
Familiar	-99.99126916743919	1
Specialist	-81.44024934540492	0
Specialist	-79.62614651708121	1
Specialist	-25.13672232796351	0
Specialist	-11.26601173924614	1
Familiar	153.97614514979293	1
Familiar	159.71770605893832	0
Familiar	41.20871647673632	0
Familiar	47.74384387926431	1
Familiar	-76.26532768649747	1
Familiar	-96.14224450617432	0
Familiar	-99.99126916743919	1
Familiar	-99.98538375449544	0
Specialist	-38.839584910285105	0
Specialist	-34.75417080521418	1
Familiar	24.80858081180792	1
Familiar	20.751191583617732	0
Familiar	13.634585617071382	0
Familiar	14.939683240855883	1
Familiar	97.4148054351928	0
Familiar	108.35880729737855	1
Specialist	62.53271067691626	1
Specialist	33.30132230614839	0
Familiar	0.15347381066788124	0
Familiar	-0.3758265082569934	1
Familiar	19.406398148097615	1
Familiar	19.586186312870634	0
Specialist	32.714103501488864	1
Specialist	18.943132062285883	0
Familiar	-99.99126916743919	1
Familiar	-99.98538375449544	0
Familiar	60.53228344570047	1
Familiar	58.56503408269382	0
Specialist	-99.99126916743919	1
Specialist	-99.98538375449544	0
Familiar	-99.99126916743919	1
Familiar	-99.98538375449544	0
Specialist	147.08056127678398	1
Specialist	149.71578914321415	0
Familiar	-99.99126916743919	1
Familiar	-99.98538375449544	0
Familiar	-99.99126916743919	1
Familiar	-99.98538375449544	0
Familiar	109.45523763981045	0
Familiar	101.54428897022613	1
Familiar	-99.98538375449544	0
Familiar	-99.99126916743919	1
Familiar	14.226204448657676	0
Familiar	2.727961419716074	1
Specialist	-51.40259513014052	1
Specialist	-59.36181179693656	0
Familiar	-43.22148185874158	0
Familiar	-44.49193219965976	1
Specialist	9.7893066820955	1
Specialist	-7.4339683572148925	0
Familiar	10.71975854330567	0
Familiar	-4.660377075703237	1
Familiar	22.950146350200274	0
Familiar	16.948536759295084	1
Specialist	-88.84521039937698	1
Specialist	-99.98538375449544	0
Specialist	-99.98538375449544	0
Specialist	-99.99126916743919	1
Specialist	40.82085996355658	0
Specialist	29.419724946496938	1
Familiar	-77.92032429366498	0
Familiar	-77.23449642867419	1
Familiar	-99.99126916743919	1
Familiar	-99.98538375449544	0
Specialist	-57.03480513966848	0
Specialist	-55.07454962062492	1
Familiar	-58.06136340761125	0
Familiar	-56.45596114301203	1
Familiar	16.579981220339455	0
Familiar	8.341867039469841	1
Familiar	-99.98538375449544	0
Familiar	-99.99126916743919	1
Familiar	150.72027130144443	0
Familiar	149.17760771446228	1
Specialist	36.49054131026248	0
Specialist	24.73553356100686	1
Familiar	279.167002008295	0
Familiar	282.82505095188276	1
Specialist	-54.41652277122224	0
Specialist	-57.67994597317351	1
Specialist	-99.98538375449544	0
Specialist	-99.99126916743919	1
Specialist	34.870991565920484	1
Specialist	37.790798036441096	0
Specialist	-36.517429691300904	1
Specialist	-44.76015360024551	0
Can Use	-11.680045830368757	0
Can Use	6.385003380144094	1
Specialist	-99.99126916743919	1
Specialist	-99.98538375449544	0
Specialist	1.2923919847602772	0
Specialist	-4.6918507572292985	1
Familiar	-18.866068703856186	0
Familiar	-16.26450696871643	1
Specialist	15.967244594774122	0
Specialist	14.06093472210037	1
Familiar	63.41708072994319	0
Familiar	59.7554996634444	1
Specialist	-67.0494380339784	0
Specialist	-69.71677237620364	1
Familiar	-99.99126916743919	1
Familiar	-99.98538375449544	0
Familiar	-99.98538375449544	0
Familiar	-99.99126916743919	1
Familiar	5.598053099172873	1
Familiar	4.071347311456108	0
Familiar	-23.39674155633049	0
Familiar	-13.488461647152949	1
Specialist	-45.918972233888866	1
Specialist	-41.43477361194928	0
Specialist	-18.93648098197461	1
Specialist	-10.377712172637077	0
Familiar	31.24135468396534	0
Familiar	28.28678065437935	1
Specialist	38.03565359062293	1
Specialist	39.60019571501518	0
Familiar	-23.846025592465338	1
Familiar	-19.16454049499586	0
Familiar	-37.46471197871378	0
Familiar	-36.84767437212811	1
Familiar	-99.98538375449544	0
Familiar	-99.99126916743919	1
Familiar	-33.46859809666848	0
Familiar	-37.54334265030301	1
Specialist	23.018877372142722	1
Specialist	24.094716844727348	0
Specialist	148.0528221086995	0
Specialist	154.36262197564287	1
Familiar	-16.625688280154748	1
Familiar	-10.310971580180484	0
Specialist	-70.2728157428679	1
Specialist	-68.25188731401673	0
Specialist	-7.4339683572148925	0
Specialist	9.7893066820955	1
Specialist	109.20257682551049	0
Specialist	102.1093664491803	1
Specialist	-17.79376153056823	1
Specialist	-20.80885696294684	0
Specialist	138.51953672154232	1
Specialist	134.7337249025723	0
Familiar	261.3321900727337	1
Familiar	240.28399975094712	0
Familiar	-69.43990610150269	0
Familiar	-69.41108216278921	1
Familiar	-41.92631508348437	1
Familiar	-36.20533177454413	0
Specialist	39.60019571501518	0
Specialist	38.03565359062293	1
Familiar	193.45730580781552	0
Familiar	184.10556741984612	1
Familiar	-99.98538375449544	0
Familiar	-99.99126916743919	1
Specialist	-81.3077341138376	1
Specialist	-88.1240816691522	0
Familiar	67.66343001628685	0
Familiar	74.385932278007	1
Familiar	-99.98538375449544	0
Familiar	-99.99126916743919	1
Specialist	-82.91138063537048	1
Specialist	-64.24106764144474	0
Specialist	-99.98538375449544	0
Specialist	-99.99126916743919	1
Familiar	-99.99126916743919	1
Familiar	-99.98538375449544	0
Familiar	16.719065938704514	0
Familiar	29.18229015750311	1
Familiar	-16.78467200371515	1
Familiar	-19.072556123729967	0
Familiar	76.20512465883328	0
Familiar	77.27901306717106	1
Specialist	11.630983328132572	1
Specialist	18.18577688059331	0
Specialist	11.05360089696803	0
Specialist	11.746503396252251	1
Familiar	24.21849924141921	1
Familiar	18.84300723446306	0
Specialist	-41.96650990694545	0
Specialist	-28.073357339952075	1
Familiar	-13.342204394882916	0
Familiar	-14.373921220752383	1
Familiar	-99.98538375449544	0
Familiar	-99.99126916743919	1
Familiar	-25.83513728579915	1
Familiar	-36.67169351260179	0
Specialist	72.19003961005168	0
Specialist	77.18937135941724	1
Familiar	-99.99126916743919	1
Familiar	-99.98538375449544	0
Specialist	-44.47798363092663	0
Specialist	-45.29401982269825	1
Familiar	16.86097664423476	1
Familiar	7.379606553577567	0
Specialist	-99.99126916743919	1
Specialist	-99.98538375449544	0
Specialist	-99.99126916743919	1
Specialist	-99.98538375449544	0
Familiar	-21.253773337283878	0
Familiar	-22.866836063062014	1
Specialist	154.96928296313476	0
Specialist	143.28135486175927	1
Familiar	-80.60368675476072	0
Familiar	-73.24825058376574	1
Specialist	-99.99126916743919	1
Specialist	-92.23215644952361	0
Familiar	42.771879283600796	0
Familiar	54.829818546393504	1
Familiar	26.65861218171628	0
Familiar	18.670913164881032	1
Familiar	-0.14086502607260076	0
Familiar	1.893509193478704	1
Familiar	-44.32273299733571	0
Familiar	-35.83387211941691	1
Familiar	-26.715009099492846	0
Familiar	-32.57996805275781	1
Familiar	295.12023386749064	0
Familiar	270.5462518877869	1
Familiar	41.90945596141275	1
Familiar	33.87218576134205	0
Specialist	-3.2648418950586344	0
Specialist	-2.2378278253536	1
Specialist	64.73379957802892	0
Specialist	74.14063739500243	1
Familiar	-99.98538375449544	0
Familiar	-99.99126916743919	1
Familiar	306.10767571384685	0
Familiar	288.1276835266181	1
Familiar	23.542141538510908	0
Familiar	32.33037437799431	1
Familiar	69.11800693859898	0
Familiar	77.74643886968671	1
Familiar	12.66843247384215	1
Familiar	1.8439218556312031	0
Familiar	-99.99126916743919	1
Familiar	-99.98538375449544	0
Familiar	-99.98538375449544	0
Familiar	-99.99126916743919	1
Familiar	-67.84884892789398	1
Familiar	-71.24993104128407	0
Specialist	-72.36615629881021	0
Specialist	-71.07369187895878	1
Familiar	95.45596339650646	1
Familiar	103.92124654712376	0
Familiar	-99.98538375449544	0
Familiar	-99.99126916743919	1
Familiar	229.95163067742465	1
Familiar	244.47820272225735	0
Familiar	167.17860517659972	1
Familiar	189.80079114340182	0
Familiar	66.13026423426926	0
Familiar	66.87059997554132	1
Familiar	15.101964207242858	1
Familiar	5.098633899356253	0
Specialist	179.3688518222295	0
Specialist	167.8529745983345	1
Can Use	98.18006881718122	1
Can Use	90.51685575594189	0
Familiar	67.04853282434084	0
Familiar	70.435402400534	1
Specialist	-99.98538375449544	0
Specialist	-88.84521039937698	1
Familiar	-81.11517470950682	0
Familiar	-90.78673688373688	1
Familiar	23.04544823629584	0
Familiar	41.84197905265956	1
Familiar	-22.899337358080484	0
Familiar	-24.964931623457844	1
Familiar	-58.1590286947729	1
Familiar	-47.62560824742784	0
Specialist	19.941202217063857	0
Specialist	24.110614455299363	1
Familiar	-99.98538375449544	0
Familiar	-99.99126916743919	1
Familiar	-99.99126916743919	1
Familiar	-99.98538375449544	0
Specialist	-38.870707699995535	1
Specialist	-37.163619629641396	0
Familiar	36.73084467935741	1
Familiar	24.883504782474496	0
Familiar	-99.99126916743919	1
Familiar	-96.58620604956246	0
Familiar	-0.5809584586824013	0
Familiar	2.350710212683782	1
Familiar	-61.61310802648367	0
Familiar	-63.38551660877921	1
Specialist	88.07665068700624	1
Specialist	74.51363814809343	0
Specialist	111.2077250159568	1
Specialist	118.66516061606119	0
Familiar	-99.99126916743919	1
Familiar	-99.98538375449544	0
Familiar	0.7533376423456417	0
Familiar	-5.357685648920663	1
Familiar	-25.83513728579915	1
Familiar	-36.67169351260179	0
Specialist	1.197399617652728	1
Specialist	-2.583218049793956	0
Familiar	49.374249542834626	0
Familiar	43.875112268275984	1
Familiar	38.02860948094806	1
Familiar	30.97451776638045	0
Specialist	3.9250270931649345	1
Specialist	10.447109005199806	0
Familiar	5.723964478018617	1
Familiar	1.2044708722039221	0
Can Use	39.54814716810648	1
Can Use	29.199786723863074	0
Familiar	-99.99126916743919	1
Familiar	-99.98538375449544	0
Familiar	117.39640001024574	1
Familiar	100.82088954737705	0
Familiar	-25.259909459508023	0
Familiar	-33.28123165209293	1
Familiar	103.92124654712376	0
Familiar	95.45596339650646	1
Specialist	313.21320686737	1
Specialist	267.54739237808525	0
Familiar	75.02804809463022	0
Familiar	91.94866288807961	1
Familiar	-13.085540239024152	1
Familiar	-19.595399248720426	0
Specialist	1.304860543647579	0
Specialist	-7.798020027243746	1
Familiar	-41.02524772786891	1
Familiar	-43.24294116160018	0
Specialist	-99.99126916743919	1
Specialist	-99.98538375449544	0
Familiar	20.308484562644182	0
Familiar	19.913940405002826	1
Specialist	-60.950789887265856	0
Specialist	-60.0520041111491	1
Familiar	30.651004313931594	0
Familiar	41.24376261802452	1
Familiar	-50.62445347512675	0
Familiar	-71.10496572758625	1
Specialist	-35.291300682406266	0
Specialist	-13.212775510822961	1
Familiar	-36.33707217396341	1
Familiar	-29.136272207511027	0
Familiar	-32.84910549847401	1
Familiar	-40.51257418497859	0
Familiar	-99.98538375449544	0
Familiar	-99.99126916743919	1
Familiar	66.41321479531274	0
Familiar	64.39618576163988	1
Specialist	-99.99126916743919	1
Specialist	-99.98538375449544	0
Familiar	-99.99126916743919	1
Familiar	-99.98538375449544	0
Specialist	33.93852130293058	1
Specialist	47.479627974895536	0
Specialist	135.65379164143812	0
Specialist	151.2190339953697	1
Familiar	-99.98538375449544	0
Familiar	-99.99126916743919	1
Specialist	188.2083033550695	1
Specialist	184.28340156400168	0
Familiar	-10.310971580180484	0
Familiar	-16.625688280154748	1
Familiar	63.2999024800406	1
Familiar	57.28125341756025	0
Familiar	140.90360552894253	0
Familiar	130.30647120094977	1
Specialist	-99.98538375449544	0
Specialist	-99.99126916743919	1
Familiar	-11.868126618592822	0
Familiar	0.08530455795343617	1
Familiar	184.43216098708888	1
Familiar	199.2993379098377	0
Familiar	103.92124654712376	0
Familiar	95.45596339650646	1
Familiar	-29.136272207511027	0
Familiar	-36.33707217396341	1
Familiar	-24.93598480248994	0
Familiar	-22.040643596632513	1
Familiar	-99.98538375449544	0
Familiar	-99.99126916743919	1
Familiar	77.42425827895418	1
Familiar	65.54260411785793	0
Can Use	-99.99126916743919	1
Can Use	-99.98538375449544	0
Familiar	-33.24937495751127	1
Familiar	-25.310745495575105	0
Specialist	-21.448586729132945	0
Specialist	-11.282922598288314	1
Specialist	-53.466814851041974	1
Specialist	-51.68667851227342	0
Specialist	-21.85663912889598	1
Specialist	-29.736714513413297	0
Familiar	124.75115551030878	0
Familiar	116.80198040068373	1
Specialist	-99.99126916743919	1
Specialist	-99.98538375449544	0
Familiar	73.6114132686015	1
Familiar	69.16499577259458	0
Specialist	86.7873954363467	1
Specialist	77.36353671733475	0
Specialist	150.78455860562366	0
Specialist	141.1507198443783	1
Familiar	17.652228497664968	0
Familiar	30.880911427270586	1
Familiar	-99.99126916743919	1
Familiar	-99.98538375449544	0
Familiar	38.09722210577553	0
Familiar	41.40720927631987	1
Familiar	19.1143673459381	1
Familiar	13.768756789312597	0
Familiar	-66.29286879745004	1
Familiar	-53.97311530856722	0
Specialist	-15.4846007974201	1
Specialist	-17.465666241147815	0
Familiar	-99.98538375449544	0
Familiar	-99.99126916743919	1
Specialist	41.7805637418299	1
Specialist	33.001379935956045	0
Specialist	-18.360084966204127	0
Specialist	-28.886410793300076	1
Familiar	-21.643504664516556	0
Familiar	-20.528674580507722	1
Familiar	28.785097370148872	0
Familiar	32.522979986740495	1
Familiar	269.73901515811133	0
Familiar	238.75187186500585	1
Familiar	17.184522759774225	1
Familiar	-1.0570636541601175	0
Familiar	-99.98538375449544	0
Familiar	-99.99126916743919	1
Familiar	-17.105848303934323	0
Familiar	-24.782650714471544	1
Specialist	-10.079945201589858	1
Specialist	-17.250787460234164	0
Familiar	-99.99126916743919	1
Familiar	-99.98538375449544	0
Familiar	2.727961419716074	1
Familiar	14.226204448657676	0
Familiar	288.1276835266181	1
Familiar	306.10767571384685	0
Familiar	-99.99126916743919	1
Familiar	-99.98538375449544	0
Specialist	49.97766088511813	0
Specialist	35.33704351725846	1
Familiar	-13.844110934687526	0
Familiar	-13.709318631935584	1
Familiar	-11.3918148752718	1
Familiar	-17.989255110018053	0
Familiar	141.3723178761598	1
Familiar	147.46411655694266	0
Familiar	67.66343001628685	0
Familiar	74.385932278007	1
Specialist	-99.98538375449544	0
Specialist	-99.99126916743919	1
Familiar	-42.83414806323458	0
Familiar	-44.59780616723765	1
Familiar	0.33169962836838707	0
Familiar	-5.00427284141457	1
Specialist	-99.99126916743919	1
Specialist	-99.98538375449544	0
Familiar	-42.54930177943124	0
Familiar	-64.55366479652966	1
Familiar	-98.27328082314432	0
Familiar	-99.99126916743919	1
Familiar	97.11526730000075	0
Familiar	112.69996053334705	1
Familiar	-2.95724291297621	1
Familiar	-4.441291198054431	0
Specialist	-98.31531540130781	1
Specialist	-81.22838664546303	0
Familiar	-99.98538375449544	0
Familiar	-99.99126916743919	1
Familiar	95.45596339650646	1
Familiar	103.92124654712376	0
Specialist	160.16173938689545	1
Specialist	153.4379292690493	0
Familiar	-99.99126916743919	1
Familiar	-99.98538375449544	0
Familiar	-99.98538375449544	0
Familiar	-99.99126916743919	1
Familiar	5.723964478018617	1
Familiar	1.2044708722039221	0
Familiar	37.562632466947065	1
Familiar	38.68422708270367	0
Familiar	6.022115162697084	1
Familiar	0.25433741280151967	0
Familiar	45.82180110251577	1
Familiar	34.32038480266395	0
Specialist	3.1698835485507226	1
Specialist	-0.8286778485826263	0
Specialist	-55.17620628140574	1
Specialist	-61.58555383556084	0
Specialist	77.76064881810665	0
Specialist	82.01242163030675	1
Specialist	65.52524163860602	1
Specialist	51.676883617414674	0
Familiar	95.45596339650646	1
Familiar	103.92124654712376	0
Familiar	-99.98538375449544	0
Familiar	-99.99126916743919	1
Specialist	38.56802508517647	1
Specialist	40.48266859885696	0
Familiar	87.67167266529619	1
Familiar	90.10846689257652	0
Specialist	9.321997547236926	0
Specialist	10.804890778152343	1
Familiar	17.652228497664968	0
Familiar	30.880911427270586	1
Familiar	-99.98538375449544	0
Familiar	-99.99126916743919	1
Specialist	190.85585612284714	1
Specialist	204.91240573205775	0
Familiar	49.75452316497506	0
Familiar	47.67819877208144	1
Familiar	-99.98538375449544	0
Familiar	-99.99126916743919	1
Familiar	47.16118836865686	0
Familiar	30.84496648463886	1
Specialist	65.52524163860602	1
Specialist	51.676883617414674	0
Specialist	187.35095977217568	0
Specialist	181.5720859316734	1
Familiar	4.25530091628985	1
Familiar	5.228651208491342	0
Familiar	-39.25648927388591	1
Familiar	-37.47274789173618	0
Familiar	-99.98538375449544	0
Familiar	-99.99126916743919	1
Familiar	-26.19439520558865	1
Familiar	-22.766831912823093	0
Specialist	19.941202217063857	0
Specialist	24.110614455299363	1
Familiar	97.17396013106526	1
Familiar	90.73703837884169	0
Specialist	198.47658362657134	1
Specialist	223.0365468123008	0
Specialist	-34.80506574657078	1
Specialist	-30.357159482259444	0
Familiar	106.36057822804705	1
Familiar	119.72902350191586	0
Specialist	62.16464918603659	0
Specialist	61.63969075865392	1
Familiar	-99.98538375449544	0
Familiar	-99.99126916743919	1
Familiar	163.29317857536907	0
Familiar	162.2403012814553	1
Familiar	-99.98538375449544	0
Familiar	-99.99126916743919	1
Familiar	-49.725044538687925	0
Familiar	-50.32904284075448	1
Familiar	68.07271142967923	1
Familiar	60.40813659680677	0
Specialist	-24.755236000822322	0
Specialist	-11.164105287342096	1
Familiar	44.03935115734458	0
Familiar	44.03316343830963	1
Specialist	37.55653688422191	0
Specialist	28.38926162586679	1
Familiar	-72.60244559559968	0
Familiar	-73.00219175624262	1
Familiar	12.965388513280196	0
Familiar	13.589945232893408	1
Specialist	-99.98538375449544	0
Specialist	-99.99126916743919	1
Specialist	55.522747531605	0
Specialist	53.58071305560661	1
Familiar	61.395828011422516	1
Familiar	60.96482394871548	0
Familiar	-94.50805482193672	0
Familiar	-99.99126916743919	1
Specialist	-14.547775842515321	1
Specialist	-14.997177333789002	0
Familiar	53.849130995704186	0
Familiar	60.64915238588555	1
Familiar	-99.99126916743919	1
Familiar	-99.98538375449544	0
Familiar	-7.405248465088555	1
Familiar	-3.5402235042007346	0
Familiar	72.00076005596479	0
Familiar	61.32545352563994	1
Familiar	-4.441291198054431	0
Familiar	-2.95724291297621	1
Familiar	-73.99444798530695	0
Familiar	-72.09705488691134	1
Familiar	-99.98538375449544	0
Familiar	-99.99126916743919	1
Familiar	-35.16357012980523	1
Familiar	-33.93195595050009	0
Familiar	-22.895112418210807	1
Familiar	-28.695621209383603	0
Familiar	-99.99126916743919	1
Familiar	-99.98538375449544	0
Familiar	37.804221426277266	0
Familiar	54.42375809648286	1
Specialist	-55.71613481227116	0
Specialist	-38.17423176385554	1
Familiar	22.132420762089676	0
Familiar	12.806333826602568	1
Familiar	-52.187055826250294	1
Familiar	-44.69564326985932	0
Specialist	105.73243681685001	1
Specialist	131.1832313213299	0
Specialist	172.6309292451116	1
Specialist	167.28200228827177	0
Specialist	3.418465968623652	0
Specialist	0.7232294548100926	1
Familiar	36.0135440099566	0
Familiar	29.770872981152486	1
Specialist	-99.98538375449544	0
Specialist	-99.99126916743919	1
Familiar	27.88589920709017	1
Familiar	32.33040559207747	0
Familiar	32.33040559207747	0
Familiar	27.88589920709017	1
Know	25.56802796843074	0
Know	32.92719198233927	1
Familiar	-99.99126916743919	1
Familiar	-99.98538375449544	0
Familiar	6.803738947863458	0
Familiar	20.130392739645963	1
Familiar	37.76232037762974	0
Familiar	30.046808908605716	1
Familiar	188.46998453575742	1
Familiar	169.93071727962538	0
Specialist	-2.566748958317866	0
Specialist	-12.379863663178769	1
Familiar	95.17615200375728	0
Familiar	95.61802787725327	1
Familiar	50.801324545991136	0
Familiar	56.51675791796493	1
Familiar	13.768756789312597	0
Familiar	19.1143673459381	1
Familiar	-99.99126916743919	1
Familiar	-99.98538375449544	0
Specialist	-20.584973498923965	0
Specialist	-8.826343470584973	1
Specialist	-22.68248618914832	0
Specialist	-21.5983967393377	1
Familiar	117.06779116469205	0
Familiar	118.36717157879653	1
Familiar	97.8594360572021	0
Familiar	99.40709277267521	1
Specialist	-67.57506550177236	0
Specialist	-71.83913514422055	1
Specialist	166.9013244311311	0
Specialist	142.55143189421977	1
Familiar	14.630458483047871	1
Familiar	9.998282702670602	0
Specialist	-29.391888110253294	1
Specialist	-18.438199895219743	0
Specialist	14.72672798193786	1
Specialist	0.8787550359605767	0
Specialist	23.025515269041684	0
Specialist	36.559979224702374	1
Specialist	-58.188923943684436	0
Specialist	-67.63218218920338	1
Familiar	15.38412863733123	0
Familiar	28.024941272646654	1
Familiar	10.987429804632654	1
Familiar	9.526408035557665	0
Specialist	161.33960444933928	1
Specialist	157.60860297551687	0
Familiar	-99.98538375449544	0
Familiar	-99.99126916743919	1
Can Use	-53.25064978913841	0
Can Use	-53.88520665606904	1
Familiar	-99.98538375449544	0
Familiar	-99.99126916743919	1
Familiar	-8.268676461619762	1
Familiar	-12.402720436866666	0
Specialist	16.453511421810084	0
Specialist	9.612979128212684	1
Familiar	-14.530548581383728	1
Familiar	-18.633222374137894	0
Familiar	-58.213682992534	1
Familiar	-45.74227041165118	0
Specialist	72.65283292879674	0
Specialist	75.40721161167335	1
Specialist	34.0925258567681	1
Specialist	35.779199222909774	0
Specialist	-99.98538375449544	0
Specialist	-99.99126916743919	1
Know	-32.48501412045014	1
Know	-33.93385167325993	0
Familiar	101.67530294654563	0
Familiar	106.79329971717637	1
Familiar	-0.6942519057703822	1
Familiar	1.5856644774483453	0
Specialist	5.613092632875816	0
Specialist	3.8613053776308526	1
Specialist	22.74200056479203	1
Specialist	37.90378868858255	0
Familiar	18.05343870499123	0
Familiar	7.123569120547124	1
Familiar	-99.98538375449544	0
Familiar	-99.99126916743919	1
Specialist	-99.98538375449544	0
Specialist	-99.99126916743919	1
Familiar	9.624232905620422	0
Familiar	1.272137121720962	1
Familiar	-66.3438761448121	1
Familiar	-72.63242868130855	0
Familiar	160.9368245895136	1
Familiar	172.3015973735596	0
Specialist	19.33707278503256	1
Specialist	33.761481127822776	0
Specialist	-99.98538375449544	0
Specialist	-99.99126916743919	1
Familiar	20.798473139510133	0
Familiar	7.598788406107304	1
Familiar	-53.58625892853465	0
Familiar	-60.45558330256906	1
Familiar	-71.51905746227563	0
Familiar	-70.41128537043365	1
Familiar	-99.99126916743919	1
Familiar	-99.98538375449544	0
Familiar	-46.79153902008264	0
Familiar	-63.076679027212194	1
Familiar	91.59931345180846	0
Familiar	107.82946660178676	1
Familiar	97.71583505814449	0
Familiar	111.65000517873476	1
Specialist	-38.48612096031127	1
Specialist	-43.776127126942086	0
Familiar	22.5166390134206	1
Familiar	28.061070667270794	0
Specialist	137.09097251960114	0
Specialist	138.41537382315852	1
Familiar	-22.898047987821045	0
Familiar	-23.690006056900515	1
Familiar	18.00696835935538	1
Familiar	12.302094634406568	0
Specialist	125.48213866896103	1
Specialist	125.53063210391207	0
Familiar	52.49119411672996	0
Familiar	53.621728758039765	1
Specialist	-6.644692549639797	0
Specialist	-4.612500443752243	1
Familiar	-22.44429772538945	1
Familiar	-28.47959244958992	0
Familiar	-2.9329301120009643	0
Familiar	5.960558303564278	1
Familiar	-99.99126916743919	1
Familiar	-99.98538375449544	0
Specialist	-99.99126916743919	1
Specialist	-99.98538375449544	0
Familiar	-99.99126916743919	1
Familiar	-99.98538375449544	0
Familiar	6.388540815614441	0
Familiar	5.717145180354621	1
Familiar	174.7287250561595	1
Familiar	148.9522589234142	0
Specialist	251.42820114257617	0
Specialist	241.97660865484335	1
Familiar	18.670913164881032	1
Familiar	26.65861218171628	0
Familiar	35.708945967692294	0
Familiar	46.73197334457269	1
Familiar	1.8917470379032464	0
Familiar	-0.806682890332866	1
Specialist	-34.81721666192985	0
Specialist	-25.48660373156666	1
Familiar	74.67945813302737	0
Familiar	95.38848648775327	1
Specialist	52.48322092982829	0
Specialist	59.0452768891564	1
Specialist	45.52723075727017	1
Specialist	33.94936676811569	0
Specialist	-99.98538375449544	0
Specialist	-99.99126916743919	1
Familiar	-16.625688280154748	1
Familiar	-10.310971580180484	0
Familiar	-99.99126916743919	1
Familiar	-99.98538375449544	0
Familiar	-88.10996654959574	0
Familiar	-92.08224992243133	1
Specialist	-16.152325775277166	1
Specialist	-12.033549338095451	0
Specialist	344.060602931288	0
Specialist	280.28347623131754	1
Specialist	66.66266960788651	0
Specialist	74.0462163504243	1
Familiar	-70.87479399147456	0
Familiar	-60.02566780039067	1
Specialist	-99.98538375449544	0
Specialist	-99.99126916743919	1
Familiar	-66.84098171087058	0
Familiar	-76.78756806941163	1
Specialist	-7.594149960852093	0
Specialist	-13.257971051384686	1
Familiar	-22.040643596632513	1
Familiar	-24.93598480248994	0
Specialist	142.24106581428296	0
Specialist	126.73462466628216	1
Specialist	-44.47798363092663	0
Specialist	-45.29401982269825	1
Specialist	104.98279700331743	1
Specialist	97.38995195224585	0
Familiar	-33.523852839462535	0
Familiar	-35.46534694895583	1
Familiar	102.59391127000748	1
Familiar	159.36526889526402	0
Familiar	-28.15238512558699	0
Familiar	-16.221201514320406	1
Specialist	-99.99126916743919	1
Specialist	-99.98538375449544	0
Specialist	-92.23215644952361	0
Specialist	-99.99126916743919	1
Specialist	-31.09162659945457	0
Specialist	-17.660639514632138	1
Specialist	-56.94532693251742	1
Specialist	-46.321309171246625	0
Familiar	54.24017827365579	1
Familiar	49.36913387921069	0
Familiar	46.67835151678761	1
Familiar	41.061282214745255	0
Specialist	130.44194796568215	0
Specialist	139.26642883271944	1
Specialist	34.495780975362635	0
Specialist	34.210385635075255	1
Specialist	9.7893066820955	1
Specialist	-7.4339683572148925	0
Familiar	12.302094634406568	0
Familiar	18.00696835935538	1
Familiar	-71.3073742287347	0
Familiar	-73.83595289370577	1
Familiar	26.422608637254584	0
Familiar	20.337519539022143	1
Familiar	74.62080254480243	1
Familiar	56.07187987075024	0
Familiar	-24.096507804462174	1
Familiar	-25.154710785475043	0
Specialist	85.95060325387578	0
Specialist	100.34322663880575	1
Familiar	-99.98538375449544	0
Familiar	-99.99126916743919	1
Specialist	132.5897285946197	1
Specialist	145.19209282927878	0
Familiar	4.856789856097721	0
Familiar	10.75556535768667	1
Familiar	-49.620331302761954	1
Familiar	-33.46369848968258	0
Specialist	78.84453730011478	1
Specialist	88.20173221376761	0
Familiar	49.59045951142156	0
Familiar	41.91390224340612	1
Specialist	5.572566078233399	1
Specialist	-12.324103698885224	0
Familiar	3.875669693054773	0
Familiar	6.652904359800327	1
Familiar	-99.98538375449544	0
Familiar	-99.99126916743919	1
Specialist	-99.98538375449544	0
Specialist	-99.99126916743919	1
Specialist	-35.656178526691974	0
Specialist	-48.555513376317904	1
Familiar	-33.42963123655729	0
Familiar	-25.01732114836841	1
Familiar	69.70106645648424	1
Familiar	69.92097097963111	0
Specialist	159.00438461399813	0
Specialist	173.88632947220367	1
Specialist	41.324395192600804	1
Specialist	42.94717788233389	0
Familiar	29.770872981152486	1
Familiar	36.0135440099566	0
Familiar	72.87905900079596	1
Familiar	79.26511391510589	0
Specialist	9.48440941294455	0
Specialist	13.12029628938105	1
Familiar	-99.99126916743919	1
Familiar	-99.98538375449544	0
Specialist	97.50662253680342	0
Specialist	122.15410492330028	1
Familiar	-99.98538375449544	0
Familiar	-99.99126916743919	1
Familiar	26.561798094741107	1
Familiar	2.044303933087277	0
Familiar	40.07178462980037	0
Familiar	41.32594389756476	1
Familiar	-99.98538375449544	0
Familiar	-99.99126916743919	1
Specialist	-99.99126916743919	1
Specialist	-99.98538375449544	0
Familiar	-99.99126916743919	1
Familiar	-97.24860608121568	0
Familiar	15.38412863733123	0
Familiar	28.024941272646654	1
Specialist	78.15298224910225	1
Specialist	79.99007454022595	0
Specialist	-88.56882484790196	1
Specialist	-80.46625556663379	0
Specialist	-43.56306043396063	0
Specialist	-42.12445356560992	1
Specialist	-99.98538375449544	0
Specialist	-99.99126916743919	1
Familiar	34.142475755041836	1
Familiar	37.293435655604924	0
Specialist	-77.64137910769877	1
Specialist	-83.68631142865559	0
Familiar	-99.98538375449544	0
Familiar	-99.99126916743919	1
Familiar	-99.98538375449544	0
Familiar	-99.99126916743919	1
Specialist	20.55463798332722	1
Specialist	2.724965977834115	0
Familiar	57.0425682323485	1
Familiar	42.40462481629632	0
Familiar	78.29739482380802	1
Familiar	90.96260150898634	0
Familiar	-99.99126916743919	1
Familiar	-99.98538375449544	0
Familiar	48.45041970315327	1
Familiar	40.16895436037991	0
Specialist	-52.17861288628537	1
Specialist	-54.68448178941132	0
Familiar	193.02979244719666	0
Familiar	198.12344558930076	1
Specialist	-99.98538375449544	0
Specialist	-99.99126916743919	1
Familiar	-99.98538375449544	0
Familiar	-99.99126916743919	1
Familiar	103.92124654712376	0
Familiar	95.45596339650646	1
Familiar	-2.95724291297621	1
Familiar	-4.441291198054431	0
Familiar	103.07666024020286	0
Familiar	120.75349278990811	1
Familiar	0.3921118522002276	0
Familiar	9.93506812886662	1
Familiar	60.96482394871548	0
Familiar	61.395828011422516	1
Familiar	16.723225166148282	1
Familiar	16.461672787073955	0
Specialist	-52.78351955983736	1
Specialist	-54.16334969360299	0
Familiar	24.466933166205628	1
Familiar	10.32159403761932	0
Familiar	36.7431184897348	0
Familiar	31.332758590067943	1
Specialist	55.38527074073281	1
Specialist	78.08890157745508	0
Familiar	2.1159720108056668	0
Familiar	-5.644837197806563	1
Familiar	-13.844110934687526	0
Familiar	-13.709318631935584	1
Familiar	-78.86438028892555	0
Familiar	-73.74694815331617	1
Familiar	29.90576224310888	0
Familiar	26.36053306038988	1
Familiar	-33.34613987546231	1
Familiar	-34.07623299774779	0
Specialist	131.456535998919	0
Specialist	133.1805012537827	1
Specialist	-16.669410053089496	1
Specialist	-17.843500514148726	0
Familiar	53.06069153640549	0
Familiar	54.26677270190823	1
Familiar	103.07592487411932	1
Familiar	100.6920361562599	0
Specialist	-85.35991648890604	1
Specialist	-77.2347765810702	0
Specialist	-30.972927870326718	0
Specialist	-29.94671582678454	1
Familiar	81.41749802183097	0
Familiar	91.94621493507202	1
Familiar	-39.16223059353785	1
Familiar	-34.99807000713201	0
Specialist	-99.99126916743919	1
Specialist	-99.98538375449544	0
Familiar	48.567131638696345	0
Familiar	34.65302383179647	1
Familiar	33.47766634022695	0
Familiar	30.080072759848186	1
Familiar	-14.744439854230373	0
Familiar	-21.505324566824957	1
Familiar	63.41093357011165	0
Familiar	73.81033026639443	1
Familiar	128.08977419486345	0
Familiar	143.06831633913347	1
Specialist	-99.99126916743919	1
Specialist	-99.98538375449544	0
Familiar	30.01411125057587	1
Familiar	31.06962450454487	0
Familiar	-99.98538375449544	0
Familiar	-99.99126916743919	1
Familiar	-20.85858483754769	0
Familiar	-18.26904742709462	1
Familiar	-72.15542690922308	1
Familiar	-71.77480231084479	0
Specialist	29.878915968317045	1
Specialist	21.408463754901284	0
Familiar	-99.99126916743919	1
Familiar	-99.98538375449544	0
Familiar	-22.766831912823093	0
Familiar	-26.19439520558865	1
Familiar	164.520686940639	0
Familiar	156.8243301477431	1
Familiar	69.19649822433895	0
Familiar	73.35614339340957	1
Familiar	-98.7255831981973	0
Familiar	-99.48332464274597	1
Familiar	-99.99126916743919	1
Familiar	-99.98538375449544	0
Specialist	-24.38754245067275	0
Specialist	-28.0524581493091	1
Specialist	-59.09612841991321	1
Specialist	-64.47312292508494	0
Specialist	-92.23215644952361	0
Specialist	-99.99126916743919	1
Familiar	-99.99126916743919	1
Familiar	-99.98538375449544	0
Familiar	-99.98538375449544	0
Familiar	-99.99126916743919	1
Specialist	46.90211440497036	1
Specialist	36.616969291378034	0
Familiar	-99.99126916743919	1
Familiar	-99.98538375449544	0
Specialist	60.630867675665655	1
Specialist	57.369460282444386	0
Familiar	-15.812401688425092	1
Familiar	1.8404510102841387	0
Familiar	-33.28123165209293	1
Familiar	-25.259909459508023	0
Specialist	-60.08922298850927	1
Specialist	-54.32265661633446	0
Familiar	52.22559778242171	0
Familiar	51.94469776768948	1
Specialist	23.02182490739675	1
Specialist	18.569005599977007	0
Specialist	-82.67400244447194	0
Specialist	-92.19717049185526	1
Specialist	-44.404967420109806	1
Specialist	-41.61741465159226	0
Familiar	48.70273157257638	0
Familiar	40.74088312875281	1
Specialist	-45.29401982269825	1
Specialist	-44.47798363092663	0
Familiar	-99.99126916743919	1
Familiar	-99.98538375449544	0
Familiar	-99.99126916743919	1
Familiar	-99.98538375449544	0
Familiar	44.102091217212426	0
Familiar	44.7500806147	1
Specialist	33.28988869325848	1
Specialist	22.683128223822102	0
Specialist	62.038390696800306	1
Specialist	60.97628192010214	0
Specialist	106.83155106451254	1
Specialist	96.6167897881294	0
Specialist	-99.99126916743919	1
Specialist	-99.98538375449544	0
Familiar	-40.95265367845047	0
Familiar	-43.00924702954742	1
Familiar	-99.98538375449544	0
Familiar	-99.99126916743919	1
Familiar	18.00696835935538	1
Familiar	12.302094634406568	0
Familiar	18.00696835935538	1
Familiar	12.302094634406568	0
Familiar	16.762179692352852	0
Familiar	35.40718486465935	1
Familiar	-80.19204484507864	0
Familiar	-97.54106439696159	1
Familiar	54.110153667647666	1
Familiar	54.39293858415637	0
Familiar	34.23272156415944	0
Familiar	43.03093484097447	1
Familiar	-99.99126916743919	1
Familiar	-99.98538375449544	0
Familiar	54.76527252015278	1
Familiar	52.43245458945089	0
Familiar	-23.58749865903902	0
Familiar	-27.762100947675194	1
Familiar	-99.98538375449544	0
Familiar	-99.99126916743919	1
Familiar	-33.28123165209293	1
Familiar	-25.259909459508023	0
Familiar	-99.99126916743919	1
Familiar	-99.98538375449544	0
Can Use	-24.32619906863612	1
Can Use	-38.2382644386926	0
Specialist	37.607494952677854	1
Specialist	34.224901707775125	0
Specialist	70.89403555551223	1
Specialist	79.2363574735357	0
Specialist	64.42290104541574	0
Specialist	69.22176724924469	1
Specialist	9.283274622039706	0
Specialist	27.957414405668814	1
Familiar	18.670913164881032	1
Familiar	26.65861218171628	0
Familiar	36.0135440099566	0
Familiar	29.770872981152486	1
Familiar	51.97500575730718	1
Familiar	59.053112997662005	0
Familiar	-99.98538375449544	0
Familiar	-99.99126916743919	1
Familiar	-99.99126916743919	1
Familiar	-99.98538375449544	0
Specialist	31.935238126539268	1
Specialist	48.39632144237993	0
Familiar	-99.99126916743919	1
Familiar	-99.98538375449544	0
Specialist	108.60174422374591	0
Specialist	82.2048440588959	1
Familiar	-24.57896166243343	0
Familiar	-30.538512629552727	1
Specialist	-35.85504123811262	0
Specialist	-41.2398849136833	1
Familiar	-99.50931020513553	1
Familiar	-99.98538375449544	0
Familiar	-75.16365067896619	0
Familiar	-86.5507790161282	1
Familiar	-3.5626794554220464	0
Familiar	8.237137947873418	1
Specialist	78.84453730011478	1
Specialist	88.20173221376761	0
Familiar	-9.212129207660713	1
Familiar	-21.585064828703217	0
Familiar	-99.99126916743919	1
Familiar	-99.98538375449544	0
Familiar	-91.13110100780425	1
Familiar	-87.18385196725617	0
Specialist	-28.330392405748118	1
Specialist	-35.90872085831944	0
Specialist	-47.064564283212306	1
Specialist	-34.63312246715661	0
Familiar	160.83151265196295	1
Familiar	137.53192320919422	0
Familiar	12.302094634406568	0
Familiar	18.00696835935538	1
Specialist	-99.99126916743919	1
Specialist	-99.98538375449544	0
Specialist	-99.98538375449544	0
Specialist	-99.99126916743919	1
Familiar	-99.98538375449544	0
Familiar	-99.99126916743919	1
Familiar	-14.902162835401956	1
Familiar	0.8955238189023218	0
Familiar	6.6363995968940825	0
Familiar	14.567710952894352	1
Familiar	25.784731215878743	1
Familiar	34.75288837466546	0
Familiar	0.33169962836838707	0
Familiar	-5.00427284141457	1
Specialist	-78.66674668941519	1
Specialist	-69.55785908675074	0
Specialist	49.58895099006033	1
Specialist	46.63803858263176	0
Familiar	-99.99126916743919	1
Familiar	-99.98538375449544	0
Familiar	195.02191828502578	0
Familiar	177.72004036771625	1
Specialist	39.56023220654132	0
Specialist	38.46044837477527	1
Familiar	67.92357614766058	0
Familiar	75.83498723656281	1
Familiar	8.191409519582127	1
Familiar	3.6266818416019975	0
Specialist	-99.98538375449544	0
Specialist	-99.99126916743919	1
Specialist	8.573631569966555	1
Specialist	9.115405583828595	0
Specialist	31.935238126539268	1
Specialist	48.39632144237993	0
Familiar	-29.791595539263305	1
Familiar	-33.75158350555685	0
Specialist	212.35891624579847	0
Specialist	196.03852234746952	1
Familiar	-9.79858280864503	0
Familiar	-7.957003750804159	1
Specialist	-99.98538375449544	0
Specialist	-99.99126916743919	1
Familiar	92.76228360841625	0
Familiar	96.51959065192979	1
Specialist	-41.18211279764933	0
Specialist	-31.656594349838585	1
Familiar	122.84519369754943	1
Familiar	137.5604705636953	0
Familiar	-99.98538375449544	0
Familiar	-99.99126916743919	1
Specialist	10.705254870279157	0
Specialist	18.0289000199743	1
Specialist	-99.98538375449544	0
Specialist	-99.99126916743919	1
Specialist	-99.99126916743919	1
Specialist	-99.42579314151268	0
Specialist	138.41537382315852	1
Specialist	137.09097251960114	0
Specialist	35.61710098780581	0
Specialist	26.903379129377235	1
Familiar	-98.92540680186119	1
Familiar	-77.50359285624258	0
Specialist	95.17186762569463	1
Specialist	94.54005338300455	0
Familiar	-16.44179474204297	0
Familiar	-7.2938249713897285	1
Familiar	310.26873141513585	0
Familiar	305.95810695707763	1
Familiar	-99.98538375449544	0
Familiar	-99.99126916743919	1
Familiar	-26.19439520558865	1
Familiar	-22.766831912823093	0
Specialist	-99.98538375449544	0
Specialist	-99.99126916743919	1
Familiar	89.91092142969124	0
Familiar	87.37991663337223	1
Familiar	-23.732370631399057	1
Familiar	-16.23718910579108	0
Familiar	308.33565217339327	1
Familiar	333.0725477628625	0
Familiar	-36.821858459543044	1
Familiar	-43.82762527206132	0
Familiar	-99.98538375449544	0
Familiar	-99.99126916743919	1
Specialist	82.53838592099798	0
Specialist	40.84178208979321	1
Specialist	-99.99126916743919	1
Specialist	-99.98538375449544	0
Familiar	-99.98538375449544	0
Familiar	-99.99126916743919	1
Familiar	-30.946652595309875	0
Familiar	-23.35146414759691	1
Familiar	90.10523770418	1
Familiar	91.12189797736431	0
Specialist	224.68080483904635	1
Specialist	238.08128141712083	0
Familiar	-33.76271390720193	0
Familiar	-36.4197488725647	1
Familiar	43.291450329754056	1
Familiar	43.04372035170614	0
Familiar	-63.65358176425766	0
Familiar	-62.87323664690355	1
Specialist	-99.99126916743919	1
Specialist	-99.98538375449544	0
Specialist	40.381117300346105	1
Specialist	21.468597195974336	0
Specialist	-59.36181179693656	0
Specialist	-51.40259513014052	1
Can Use	-42.827178494264594	0
Can Use	-72.33584895593405	1
Familiar	21.993977244069818	0
Familiar	22.548970311136387	1
Specialist	12.168759810441765	0
Specialist	6.951579605837588	1
Familiar	-85.33415798328986	0
Familiar	-95.05338211123164	1
Specialist	-39.8482194656879	1
Specialist	-34.62955404784398	0
Specialist	-17.847491601173402	1
Specialist	-21.42087572290827	0
Familiar	-98.96015449623565	0
Familiar	-91.99333469052755	1
Familiar	15.094055176800403	0
Familiar	10.10182035635927	1
Specialist	40.79082112129593	0
Specialist	35.58025680756951	1
Familiar	-90.88843309477889	1
Familiar	-88.95499542414625	0
Specialist	154.36262197564287	1
Specialist	148.0528221086995	0
Familiar	-99.99126916743919	1
Familiar	-99.98538375449544	0
Specialist	32.500937005635144	0
Specialist	32.340032968092245	1
Specialist	-45.29401982269825	1
Specialist	-44.47798363092663	0
Familiar	-40.16518298923859	0
Familiar	-40.969860709479676	1
Familiar	-21.33194454819616	1
Familiar	-28.19860730699594	0
Familiar	-69.65129661314687	0
Familiar	-59.539549295487184	1
Familiar	12.302094634406568	0
Familiar	18.00696835935538	1
Familiar	-17.313163409487963	1
Familiar	-10.114485491778623	0
Familiar	13.68116895109428	1
Familiar	22.542036269593744	0
Familiar	-99.99126916743919	1
Familiar	-99.98538375449544	0
Familiar	4.0170418165893285	1
Familiar	2.6435474731267172	0
Familiar	-80.27602600077672	1
Familiar	-57.966023188886325	0
Specialist	125.02685771962345	0
Specialist	126.35600793444297	1
Familiar	-15.349440258239044	0
Familiar	-11.888849252260126	1
Specialist	-26.922597711263897	0
Specialist	-29.861037471519193	1
Familiar	-8.203039384346	0
Familiar	4.924599578223221	1
Specialist	156.90476014437587	0
Specialist	161.06201990047276	1
Familiar	69.65527141722676	1
Familiar	62.47223020382005	0
Familiar	-67.95055346530674	1
Familiar	-63.296293780580285	0
Specialist	-99.99126916743919	1
Specialist	-99.98538375449544	0
Familiar	10.40847668439917	0
Familiar	15.505193691090291	1
Basic	-99.98538375449544	0
Basic	-99.99126916743919	1
Familiar	-99.98538375449544	0
Familiar	-99.99126916743919	1
Familiar	0.33169962836838707	0
Familiar	-5.00427284141457	1
Specialist	19.941202217063857	0
Specialist	24.110614455299363	1
Specialist	11.339069095163868	1
Specialist	12.447709838896515	0
Familiar	-99.98538375449544	0
Familiar	-99.99126916743919	1
Familiar	184.06082140937622	0
Familiar	177.6776757932177	1
Familiar	321.86383982488235	1
Familiar	360.59269931085487	0
Familiar	10.905859973942267	0
Familiar	5.957727337501062	1
Specialist	-99.98538375449544	0
Specialist	-99.99126916743919	1
Specialist	-99.98538375449544	0
Specialist	-99.99126916743919	1
Familiar	-30.946652595309875	0
[truncated: 134,116 more rows]
