# Supplementary material for: Market-oriented job skill valuation with cooperative composition neural network
Source: Nat Commun. 2021 Mar 31;12:1992. doi: 10.1038/s41467-021-22215-y (PMC8012576; doi:10.1038/s41467-021-22215-y)
Supplement: Supplementary file 4 — Source Data [file 41467_2021_22215_MOESM4_ESM.zip › Source Data/Source Data/Designer_level_statistics.csv]

Level	high	mean	quantile25	median	quantile75	ci_low	ci_up
Can Use	Lower-Bound	1.4472497849732981	-43.837053756426435	-4.364243367946347	35.93018098144729	-1.1509777657539388	4.04547733570054
Can Use	Upper-Bound	1.011161580085427	-43.66347949715359	-3.9505062953893333	37.619376160618245	-1.551564928639482	3.5738880888103424
Excellent	Lower-Bound	-1.024255117738945	-38.62536507811856	-5.81656294697499	28.766638226957298	-3.551523452092858	1.5030132166149697
Excellent	Upper-Bound	-0.17712212988790946	-37.52125286295499	-3.94981748901303	32.155119458971136	-2.7104844899450846	2.3562402301692646
Familiar	Lower-Bound	-0.9209212408402937	-49.301588866397346	-7.142985038458949	35.277967282035355	-1.6764456999489286	-0.1653967817317381
Familiar	Upper-Bound	-0.7868069025806294	-49.146047303774544	-6.125520060253925	36.26433881296244	-1.534002746560787	-0.03961105860048697
Good At	Lower-Bound	2.0289084060986	-37.014459602012764	-0.6281475360471911	31.65592783747002	-1.3644359217923698	5.42225273398957
Good At	Upper-Bound	1.438309587025876	-37.73297798344938	-0.19249910815035687	31.207701546298786	-1.936113854098817	4.8127330281505705
Know	Lower-Bound	-0.1376104683632115	-50.94210787495431	-8.973315655529046	31.950868963562172	-3.0323405390607703	2.7571196023343485
Know	Upper-Bound	-0.7907870557780288	-50.0379271462229	-8.136386458742173	31.59415835839166	-3.586966043988249	2.005391932432196
Rich	Lower-Bound	4.309118030638373	-34.570987420268196	1.6408128989157444	35.54154834171428	1.0534238025554505	7.564812258721304
Rich	Upper-Bound	4.325100027214261	-33.59843023883562	1.9511048899128136	35.38363385563588	1.0528992873220813	7.597300767106441
Specialist	Lower-Bound	2.617940384915059	-49.445778473552835	-4.248717724432954	39.94805281055752	1.2929528967702595	3.9429278730598964
Specialist	Upper-Bound	2.6747939855542366	-49.68389234259535	-3.3595552788351246	41.11512161448452	1.3691519040383278	3.9804360670701002
Strong	Lower-Bound	1.355143796457947	-41.507224160234	-8.559156455871019	31.78159390812986	-2.921349572674049	5.631637165589944
Strong	Upper-Bound	1.1809956695243182	-40.62229964729884	-6.6841341091545035	31.967510945387048	-3.0331942158517284	5.395185554900359
Understand	Lower-Bound	-1.4983118035439333	-41.57820906852336	-2.3477829720312924	31.458477235012783	-4.348408619485398	1.3517850123975306
Understand	Upper-Bound	-1.0981783629673931	-40.539047337332065	-1.1045197048441868	32.887504402840115	-3.8900629597561505	1.6937062338213602
Well	Lower-Bound	-4.249472958376684	-42.306775337738245	-8.451213578559766	24.286448129960114	-6.6798673564198126	-1.819078560333569
Well	Upper-Bound	-4.74393370623805	-42.14771970226649	-7.896593243464722	25.114216396510372	-7.1156892174457305	-2.3721781950303673
