# Supplementary material for: Market-oriented job skill valuation with cooperative composition neural network
Source: Nat Commun. 2021 Mar 31;12:1992. doi: 10.1038/s41467-021-22215-y (PMC8012576; doi:10.1038/s41467-021-22215-y)
Supplement: Supplementary file 4 — Source Data [file 41467_2021_22215_MOESM4_ESM.zip › Source Data/Source Data/Designer_salary_distribution_time.csv]

job_salary	time	low_high	salary	bound
10k-15k	2016-H2	(10.0, 12.5, 15.0)	10.0	Lower
4k-8k	2018-H1	(4.0, 6.0, 8.0)	4.0	Lower
6k-10k	2018-H2	(6.0, 8.0, 10.0)	6.0	Lower
8k-10k	2018-H1	(8.0, 9.0, 10.0)	8.0	Lower
8k-14k	2018-H1	(8.0, 11.0, 14.0)	8.0	Lower
4k-8k	2018-H1	(4.0, 6.0, 8.0)	4.0	Lower
8k-15k	2018-H1	(8.0, 11.5, 15.0)	8.0	Lower
10k-20k	2018-H1	(10.0, 15.0, 20.0)	10.0	Lower
3k-6k	2018-H2	(3.0, 4.5, 6.0)	3.0	Lower
20k-30k	2018-H1	(20.0, 25.0, 30.0)	20.0	Lower
15k-25k	2018-H1	(15.0, 20.0, 25.0)	15.0	Lower
3k-6k	2017-H1	(3.0, 4.5, 6.0)	3.0	Lower
6k-8k	2018-H1	(6.0, 7.0, 8.0)	6.0	Lower
8k-10k	2018-H1	(8.0, 9.0, 10.0)	8.0	Lower
10k-20k	2016-H2	(10.0, 15.0, 20.0)	10.0	Lower
10k-20k	2018-H2	(10.0, 15.0, 20.0)	10.0	Lower
7k-10k	2016-H2	(7.0, 8.5, 10.0)	7.0	Lower
5k-10k	2018-H1	(5.0, 7.5, 10.0)	5.0	Lower
6k-12k	2018-H1	(6.0, 9.0, 12.0)	6.0	Lower
4k-8k	2018-H1	(4.0, 6.0, 8.0)	4.0	Lower
10k-15k	2018-H1	(10.0, 12.5, 15.0)	10.0	Lower
5k-10k	2018-H1	(5.0, 7.5, 10.0)	5.0	Lower
8k-16k	2018-H1	(8.0, 12.0, 16.0)	8.0	Lower
4k-8k	2018-H1	(4.0, 6.0, 8.0)	4.0	Lower
8k-15k	2018-H1	(8.0, 11.5, 15.0)	8.0	Lower
6k-8k	2017-H2	(6.0, 7.0, 8.0)	6.0	Lower
15k-30k	2018-H1	(15.0, 22.5, 30.0)	15.0	Lower
6k-9k	2018-H1	(6.0, 7.5, 9.0)	6.0	Lower
3k-6k	2018-H2	(3.0, 4.5, 6.0)	3.0	Lower
9k-13k	2018-H1	(9.0, 11.0, 13.0)	9.0	Lower
3k-6k	2018-H1	(3.0, 4.5, 6.0)	3.0	Lower
5k-8k	2018-H1	(5.0, 6.5, 8.0)	5.0	Lower
6k-10k	2017-H2	(6.0, 8.0, 10.0)	6.0	Lower
4k-8k	2016-H2	(4.0, 6.0, 8.0)	4.0	Lower
8k-15k	2018-H1	(8.0, 11.5, 15.0)	8.0	Lower
5k-8k	2018-H1	(5.0, 6.5, 8.0)	5.0	Lower
6k-8k	2016-H2	(6.0, 7.0, 8.0)	6.0	Lower
4k-8k	2019-H1	(4.0, 6.0, 8.0)	4.0	Lower
10k-15k	2016-H2	(10.0, 12.5, 15.0)	10.0	Lower
10k-20k	2018-H1	(10.0, 15.0, 20.0)	10.0	Lower
6k-10k	2016-H2	(6.0, 8.0, 10.0)	6.0	Lower
5k-10k	2017-H1	(5.0, 7.5, 10.0)	5.0	Lower
20k-35k	2016-H2	(20.0, 27.5, 35.0)	20.0	Lower
5k-8k	2016-H2	(5.0, 6.5, 8.0)	5.0	Lower
4k-6k	2018-H1	(4.0, 5.0, 6.0)	4.0	Lower
7k-10k	2018-H1	(7.0, 8.5, 10.0)	7.0	Lower
6k-12k	2017-H1	(6.0, 9.0, 12.0)	6.0	Lower
8k-10k	2016-H2	(8.0, 9.0, 10.0)	8.0	Lower
15k-25k	2017-H2	(15.0, 20.0, 25.0)	15.0	Lower
10k-20k	2016-H2	(10.0, 15.0, 20.0)	10.0	Lower
5k-10k	2018-H2	(5.0, 7.5, 10.0)	5.0	Lower
8k-12k	2017-H1	(8.0, 10.0, 12.0)	8.0	Lower
8k-10k	2016-H2	(8.0, 9.0, 10.0)	8.0	Lower
10k-18k	2016-H2	(10.0, 14.0, 18.0)	10.0	Lower
8k-10k	2016-H2	(8.0, 9.0, 10.0)	8.0	Lower
3k-5k	2016-H2	(3.0, 4.0, 5.0)	3.0	Lower
5k-10k	2017-H1	(5.0, 7.5, 10.0)	5.0	Lower
6k-10k	2018-H2	(6.0, 8.0, 10.0)	6.0	Lower
5k-10k	2016-H2	(5.0, 7.5, 10.0)	5.0	Lower
3k-6k	2018-H2	(3.0, 4.5, 6.0)	3.0	Lower
8k-12k	2017-H1	(8.0, 10.0, 12.0)	8.0	Lower
5k-9k	2016-H2	(5.0, 7.0, 9.0)	5.0	Lower
6k-12k	2018-H1	(6.0, 9.0, 12.0)	6.0	Lower
7k-12k	2018-H1	(7.0, 9.5, 12.0)	7.0	Lower
6k-8k	2017-H2	(6.0, 7.0, 8.0)	6.0	Lower
12k-20k	2016-H2	(12.0, 16.0, 20.0)	12.0	Lower
12k-18k	2017-H2	(12.0, 15.0, 18.0)	12.0	Lower
10k-15k	2016-H2	(10.0, 12.5, 15.0)	10.0	Lower
15k-20k	2016-H2	(15.0, 17.5, 20.0)	15.0	Lower
3k-5k	2017-H1	(3.0, 4.0, 5.0)	3.0	Lower
14k-25k	2016-H2	(14.0, 19.5, 25.0)	14.0	Lower
3k-5k	2016-H2	(3.0, 4.0, 5.0)	3.0	Lower
8k-15k	2017-H1	(8.0, 11.5, 15.0)	8.0	Lower
8k-10k	2016-H2	(8.0, 9.0, 10.0)	8.0	Lower
6k-12k	2018-H1	(6.0, 9.0, 12.0)	6.0	Lower
10k-20k	2016-H2	(10.0, 15.0, 20.0)	10.0	Lower
15k-30k	2016-H2	(15.0, 22.5, 30.0)	15.0	Lower
8k-15k	2017-H1	(8.0, 11.5, 15.0)	8.0	Lower
5k-10k	2016-H2	(5.0, 7.5, 10.0)	5.0	Lower
8K-10K	2016-H2	(0.008, 0.009000000000000001, 0.01)	0.008	Lower
5K-10K	2016-H2	(0.005, 0.0075, 0.01)	0.005	Lower
6k-12k	2018-H2	(6.0, 9.0, 12.0)	6.0	Lower
7k-14k	2016-H2	(7.0, 10.5, 14.0)	7.0	Lower
10k-15k	2016-H2	(10.0, 12.5, 15.0)	10.0	Lower
3k-5k	2017-H1	(3.0, 4.0, 5.0)	3.0	Lower
5k-8k	2016-H2	(5.0, 6.5, 8.0)	5.0	Lower
7k-10k	2018-H2	(7.0, 8.5, 10.0)	7.0	Lower
8k-15k	2017-H1	(8.0, 11.5, 15.0)	8.0	Lower
6k-10k	2017-H1	(6.0, 8.0, 10.0)	6.0	Lower
15k-20k	2017-H1	(15.0, 17.5, 20.0)	15.0	Lower
18k-36k	2017-H2	(18.0, 27.0, 36.0)	18.0	Lower
6k-8k	2017-H1	(6.0, 7.0, 8.0)	6.0	Lower
5k-7k	2017-H1	(5.0, 6.0, 7.0)	5.0	Lower
6k-9k	2018-H2	(6.0, 7.5, 9.0)	6.0	Lower
4k-8k	2016-H2	(4.0, 6.0, 8.0)	4.0	Lower
3k-6k	2017-H1	(3.0, 4.5, 6.0)	3.0	Lower
2k-3k	2017-H1	(2.0, 2.5, 3.0)	2.0	Lower
6k-8k	2017-H1	(6.0, 7.0, 8.0)	6.0	Lower
12k-24k	2017-H1	(12.0, 18.0, 24.0)	12.0	Lower
7k-14k	2017-H1	(7.0, 10.5, 14.0)	7.0	Lower
13k-20k	2017-H1	(13.0, 16.5, 20.0)	13.0	Lower
4k-8k	2017-H1	(4.0, 6.0, 8.0)	4.0	Lower
15k-20k	2017-H1	(15.0, 17.5, 20.0)	15.0	Lower
8k-16k	2018-H2	(8.0, 12.0, 16.0)	8.0	Lower
2K-4K	2018-H1	(0.002, 0.003, 0.004)	0.002	Lower
6k-10k	2018-H2	(6.0, 8.0, 10.0)	6.0	Lower
8k-12k	2017-H1	(8.0, 10.0, 12.0)	8.0	Lower
6k-12k	2018-H1	(6.0, 9.0, 12.0)	6.0	Lower
4k-8k	2017-H1	(4.0, 6.0, 8.0)	4.0	Lower
6k-12k	2017-H1	(6.0, 9.0, 12.0)	6.0	Lower
6K-10K	2017-H1	(0.006, 0.008, 0.01)	0.006	Lower
15k-30k	2017-H2	(15.0, 22.5, 30.0)	15.0	Lower
4k-6k	2017-H1	(4.0, 5.0, 6.0)	4.0	Lower
6k-7k	2017-H1	(6.0, 6.5, 7.0)	6.0	Lower
8k-16k	2017-H1	(8.0, 12.0, 16.0)	8.0	Lower
4k-6k	2018-H2	(4.0, 5.0, 6.0)	4.0	Lower
10k-20k	2017-H1	(10.0, 15.0, 20.0)	10.0	Lower
5k-9k	2018-H1	(5.0, 7.0, 9.0)	5.0	Lower
8k-12k	2017-H2	(8.0, 10.0, 12.0)	8.0	Lower
6k-12k	2018-H1	(6.0, 9.0, 12.0)	6.0	Lower
5k-7k	2018-H1	(5.0, 6.0, 7.0)	5.0	Lower
7k-14k	2017-H1	(7.0, 10.5, 14.0)	7.0	Lower
20k-30k	2017-H1	(20.0, 25.0, 30.0)	20.0	Lower
10k-20k	2017-H2	(10.0, 15.0, 20.0)	10.0	Lower
15k-25k	2019-H1	(15.0, 20.0, 25.0)	15.0	Lower
5k-8k	2018-H2	(5.0, 6.5, 8.0)	5.0	Lower
6k-11k	2017-H2	(6.0, 8.5, 11.0)	6.0	Lower
2K-4K	2018-H1	(0.002, 0.003, 0.004)	0.002	Lower
10k-20k	2016-H2	(10.0, 15.0, 20.0)	10.0	Lower
7k-12k	2017-H2	(7.0, 9.5, 12.0)	7.0	Lower
5k-10k	2018-H2	(5.0, 7.5, 10.0)	5.0	Lower
8k-12k	2017-H2	(8.0, 10.0, 12.0)	8.0	Lower
4k-7k	2017-H2	(4.0, 5.5, 7.0)	4.0	Lower
5k-10k	2017-H2	(5.0, 7.5, 10.0)	5.0	Lower
5K-10K	2017-H2	(0.005, 0.0075, 0.01)	0.005	Lower
2K-4K	2017-H2	(0.002, 0.003, 0.004)	0.002	Lower
3K-5K	2017-H2	(0.003, 0.004, 0.005)	0.003	Lower
5k-9k	2017-H2	(5.0, 7.0, 9.0)	5.0	Lower
10k-18k	2017-H2	(10.0, 14.0, 18.0)	10.0	Lower
8k-12k	2017-H2	(8.0, 10.0, 12.0)	8.0	Lower
8k-10k	2017-H2	(8.0, 9.0, 10.0)	8.0	Lower
9k-13k	2017-H2	(9.0, 11.0, 13.0)	9.0	Lower
4k-8k	2017-H2	(4.0, 6.0, 8.0)	4.0	Lower
8k-10k	2017-H2	(8.0, 9.0, 10.0)	8.0	Lower
8k-15k	2017-H2	(8.0, 11.5, 15.0)	8.0	Lower
4k-5k	2017-H2	(4.0, 4.5, 5.0)	4.0	Lower
10k-18k	2017-H2	(10.0, 14.0, 18.0)	10.0	Lower
6k-10k	2017-H2	(6.0, 8.0, 10.0)	6.0	Lower
4k-8k	2017-H2	(4.0, 6.0, 8.0)	4.0	Lower
9k-15k	2017-H2	(9.0, 12.0, 15.0)	9.0	Lower
8k-10k	2017-H2	(8.0, 9.0, 10.0)	8.0	Lower
5k-8k	2017-H2	(5.0, 6.5, 8.0)	5.0	Lower
8k-16k	2017-H2	(8.0, 12.0, 16.0)	8.0	Lower
6k-8k	2017-H2	(6.0, 7.0, 8.0)	6.0	Lower
6K-10K	2017-H2	(0.006, 0.008, 0.01)	0.006	Lower
8k-12k	2017-H2	(8.0, 10.0, 12.0)	8.0	Lower
6k-10k	2017-H2	(6.0, 8.0, 10.0)	6.0	Lower
5k-8k	2017-H2	(5.0, 6.5, 8.0)	5.0	Lower
8k-10k	2017-H2	(8.0, 9.0, 10.0)	8.0	Lower
3k-6k	2017-H2	(3.0, 4.5, 6.0)	3.0	Lower
4k-8k	2017-H2	(4.0, 6.0, 8.0)	4.0	Lower
4K-8K	2017-H2	(0.004, 0.006, 0.008)	0.004	Lower
5k-7k	2017-H2	(5.0, 6.0, 7.0)	5.0	Lower
5k-8k	2017-H2	(5.0, 6.5, 8.0)	5.0	Lower
6k-9k	2017-H2	(6.0, 7.5, 9.0)	6.0	Lower
8k-10k	2017-H2	(8.0, 9.0, 10.0)	8.0	Lower
6k-12k	2017-H2	(6.0, 9.0, 12.0)	6.0	Lower
3K-6K	2017-H2	(0.003, 0.0045000000000000005, 0.006)	0.003	Lower
8k-10k	2017-H2	(8.0, 9.0, 10.0)	8.0	Lower
4k-8k	2018-H1	(4.0, 6.0, 8.0)	4.0	Lower
15k-30k	2018-H1	(15.0, 22.5, 30.0)	15.0	Lower
8k-15k	2018-H1	(8.0, 11.5, 15.0)	8.0	Lower
8k-15k	2018-H1	(8.0, 11.5, 15.0)	8.0	Lower
3k-5k	2018-H1	(3.0, 4.0, 5.0)	3.0	Lower
7k-12k	2018-H1	(7.0, 9.5, 12.0)	7.0	Lower
6k-12k	2018-H1	(6.0, 9.0, 12.0)	6.0	Lower
5k-8k	2018-H1	(5.0, 6.5, 8.0)	5.0	Lower
10k-12k	2018-H1	(10.0, 11.0, 12.0)	10.0	Lower
7k-14k	2018-H1	(7.0, 10.5, 14.0)	7.0	Lower
4k-8k	2018-H1	(4.0, 6.0, 8.0)	4.0	Lower
4k-6k	2018-H1	(4.0, 5.0, 6.0)	4.0	Lower
4k-6k	2018-H1	(4.0, 5.0, 6.0)	4.0	Lower
6k-10k	2018-H1	(6.0, 8.0, 10.0)	6.0	Lower
4k-8k	2018-H1	(4.0, 6.0, 8.0)	4.0	Lower
6k-10k	2018-H1	(6.0, 8.0, 10.0)	6.0	Lower
8k-15k	2018-H1	(8.0, 11.5, 15.0)	8.0	Lower
10k-18k	2018-H1	(10.0, 14.0, 18.0)	10.0	Lower
10k-15k	2018-H1	(10.0, 12.5, 15.0)	10.0	Lower
8k-15k	2018-H1	(8.0, 11.5, 15.0)	8.0	Lower
5k-10k	2018-H1	(5.0, 7.5, 10.0)	5.0	Lower
10k-20k	2018-H1	(10.0, 15.0, 20.0)	10.0	Lower
6k-8k	2018-H1	(6.0, 7.0, 8.0)	6.0	Lower
3k-5k	2018-H1	(3.0, 4.0, 5.0)	3.0	Lower
3k-6k	2018-H1	(3.0, 4.5, 6.0)	3.0	Lower
8k-15k	2018-H1	(8.0, 11.5, 15.0)	8.0	Lower
7k-12k	2018-H1	(7.0, 9.5, 12.0)	7.0	Lower
8k-15k	2018-H1	(8.0, 11.5, 15.0)	8.0	Lower
20k-30k	2018-H1	(20.0, 25.0, 30.0)	20.0	Lower
15k-20k	2018-H1	(15.0, 17.5, 20.0)	15.0	Lower
6k-10k	2018-H1	(6.0, 8.0, 10.0)	6.0	Lower
10k-15k	2018-H1	(10.0, 12.5, 15.0)	10.0	Lower
15k-23k	2018-H1	(15.0, 19.0, 23.0)	15.0	Lower
8k-12k	2018-H2	(8.0, 10.0, 12.0)	8.0	Lower
6k-12k	2018-H1	(6.0, 9.0, 12.0)	6.0	Lower
4k-5k	2016-H2	(4.0, 4.5, 5.0)	4.0	Lower
3K-5K	2018-H1	(0.003, 0.004, 0.005)	0.003	Lower
5K-10K	2018-H1	(0.005, 0.0075, 0.01)	0.005	Lower
8k-15k	2018-H1	(8.0, 11.5, 15.0)	8.0	Lower
15k-20k	2018-H1	(15.0, 17.5, 20.0)	15.0	Lower
7k-9k	2018-H1	(7.0, 8.0, 9.0)	7.0	Lower
8k-16k	2018-H1	(8.0, 12.0, 16.0)	8.0	Lower
4k-6k	2018-H1	(4.0, 5.0, 6.0)	4.0	Lower
5K-10K	2018-H1	(0.005, 0.0075, 0.01)	0.005	Lower
10k-15k	2018-H1	(10.0, 12.5, 15.0)	10.0	Lower
5K-7K	2018-H1	(0.005, 0.006, 0.007)	0.005	Lower
4K-7K	2018-H1	(0.004, 0.0055, 0.007)	0.004	Lower
5k-10k	2018-H1	(5.0, 7.5, 10.0)	5.0	Lower
7k-12k	2016-H2	(7.0, 9.5, 12.0)	7.0	Lower
10k-18k	2018-H1	(10.0, 14.0, 18.0)	10.0	Lower
10k-20k	2018-H1	(10.0, 15.0, 20.0)	10.0	Lower
20k-40k	2018-H1	(20.0, 30.0, 40.0)	20.0	Lower
10K-15K	2018-H1	(0.01, 0.0125, 0.015)	0.01	Lower
6k-10k	2018-H1	(6.0, 8.0, 10.0)	6.0	Lower
15k-20k	2018-H1	(15.0, 17.5, 20.0)	15.0	Lower
4k-7k	2018-H1	(4.0, 5.5, 7.0)	4.0	Lower
13k-20k	2018-H1	(13.0, 16.5, 20.0)	13.0	Lower
3k-5k	2018-H1	(3.0, 4.0, 5.0)	3.0	Lower
5K-7K	2018-H1	(0.005, 0.006, 0.007)	0.005	Lower
7k-10k	2018-H1	(7.0, 8.5, 10.0)	7.0	Lower
6k-12k	2018-H1	(6.0, 9.0, 12.0)	6.0	Lower
6k-10k	2018-H1	(6.0, 8.0, 10.0)	6.0	Lower
10k-20k	2018-H1	(10.0, 15.0, 20.0)	10.0	Lower
6k-9k	2018-H1	(6.0, 7.5, 9.0)	6.0	Lower
15k-25k	2018-H2	(15.0, 20.0, 25.0)	15.0	Lower
13k-26k	2018-H1	(13.0, 19.5, 26.0)	13.0	Lower
8k-15k	2018-H1	(8.0, 11.5, 15.0)	8.0	Lower
4K-6K	2018-H1	(0.004, 0.005, 0.006)	0.004	Lower
3K-5K	2018-H1	(0.003, 0.004, 0.005)	0.003	Lower
4k-8k	2018-H1	(4.0, 6.0, 8.0)	4.0	Lower
15k-20k	2018-H1	(15.0, 17.5, 20.0)	15.0	Lower
4k-7k	2018-H1	(4.0, 5.5, 7.0)	4.0	Lower
6k-9k	2018-H1	(6.0, 7.5, 9.0)	6.0	Lower
6k-8k	2018-H1	(6.0, 7.0, 8.0)	6.0	Lower
4k-8k	2019-H1	(4.0, 6.0, 8.0)	4.0	Lower
4k-8k	2018-H1	(4.0, 6.0, 8.0)	4.0	Lower
7k-11k	2018-H1	(7.0, 9.0, 11.0)	7.0	Lower
6k-9k	2018-H1	(6.0, 7.5, 9.0)	6.0	Lower
6k-9k	2018-H1	(6.0, 7.5, 9.0)	6.0	Lower
10k-20k	2018-H1	(10.0, 15.0, 20.0)	10.0	Lower
5k-8k	2018-H1	(5.0, 6.5, 8.0)	5.0	Lower
4K-6K	2018-H1	(0.004, 0.005, 0.006)	0.004	Lower
10k-20k	2018-H1	(10.0, 15.0, 20.0)	10.0	Lower
5k-10k	2018-H1	(5.0, 7.5, 10.0)	5.0	Lower
5k-8k	2018-H1	(5.0, 6.5, 8.0)	5.0	Lower
8k-15k	2018-H1	(8.0, 11.5, 15.0)	8.0	Lower
5k-10k	2018-H1	(5.0, 7.5, 10.0)	5.0	Lower
10k-20k	2018-H1	(10.0, 15.0, 20.0)	10.0	Lower
6k-12k	2018-H2	(6.0, 9.0, 12.0)	6.0	Lower
15k-30k	2018-H1	(15.0, 22.5, 30.0)	15.0	Lower
4k-7k	2018-H2	(4.0, 5.5, 7.0)	4.0	Lower
3k-5k	2018-H1	(3.0, 4.0, 5.0)	3.0	Lower
15k-30k	2018-H1	(15.0, 22.5, 30.0)	15.0	Lower
4k-6k	2018-H2	(4.0, 5.0, 6.0)	4.0	Lower
8k-15k	2018-H2	(8.0, 11.5, 15.0)	8.0	Lower
10k-16k	2018-H1	(10.0, 13.0, 16.0)	10.0	Lower
10k-15k	2018-H1	(10.0, 12.5, 15.0)	10.0	Lower
6K-8K	2018-H1	(0.006, 0.007, 0.008)	0.006	Lower
5k-8k	2018-H2	(5.0, 6.5, 8.0)	5.0	Lower
4k-6k	2018-H2	(4.0, 5.0, 6.0)	4.0	Lower
5k-6k	2018-H1	(5.0, 5.5, 6.0)	5.0	Lower
18k-25k	2018-H1	(18.0, 21.5, 25.0)	18.0	Lower
7k-14k	2018-H1	(7.0, 10.5, 14.0)	7.0	Lower
5k-7k	2018-H1	(5.0, 6.0, 7.0)	5.0	Lower
3k-6k	2018-H1	(3.0, 4.5, 6.0)	3.0	Lower
10k-18k	2018-H1	(10.0, 14.0, 18.0)	10.0	Lower
10k-20k	2018-H1	(10.0, 15.0, 20.0)	10.0	Lower
8k-10k	2018-H1	(8.0, 9.0, 10.0)	8.0	Lower
15k-25k	2018-H1	(15.0, 20.0, 25.0)	15.0	Lower
5k-8k	2018-H1	(5.0, 6.5, 8.0)	5.0	Lower
20k-30k	2018-H1	(20.0, 25.0, 30.0)	20.0	Lower
5K-7K	2018-H1	(0.005, 0.006, 0.007)	0.005	Lower
8k-15k	2018-H1	(8.0, 11.5, 15.0)	8.0	Lower
4k-6k	2018-H2	(4.0, 5.0, 6.0)	4.0	Lower
6k-10k	2018-H1	(6.0, 8.0, 10.0)	6.0	Lower
10k-20k	2018-H1	(10.0, 15.0, 20.0)	10.0	Lower
6k-8k	2018-H1	(6.0, 7.0, 8.0)	6.0	Lower
20k-35k	2018-H1	(20.0, 27.5, 35.0)	20.0	Lower
5k-7k	2018-H1	(5.0, 6.0, 7.0)	5.0	Lower
10k-15k	2018-H1	(10.0, 12.5, 15.0)	10.0	Lower
20k-40k	2018-H1	(20.0, 30.0, 40.0)	20.0	Lower
3k-6k	2018-H1	(3.0, 4.5, 6.0)	3.0	Lower
15k-25k	2018-H1	(15.0, 20.0, 25.0)	15.0	Lower
6k-10k	2018-H1	(6.0, 8.0, 10.0)	6.0	Lower
6k-12k	2018-H1	(6.0, 9.0, 12.0)	6.0	Lower
10k-20k	2018-H1	(10.0, 15.0, 20.0)	10.0	Lower
10k-20k	2018-H1	(10.0, 15.0, 20.0)	10.0	Lower
6K-11K	2018-H1	(0.006, 0.0085, 0.011)	0.006	Lower
10K-13K	2018-H1	(0.01, 0.0115, 0.013)	0.01	Lower
6k-10k	2018-H1	(6.0, 8.0, 10.0)	6.0	Lower
6k-8k	2018-H1	(6.0, 7.0, 8.0)	6.0	Lower
4k-5k	2018-H1	(4.0, 4.5, 5.0)	4.0	Lower
5k-8k	2018-H1	(5.0, 6.5, 8.0)	5.0	Lower
15k-20k	2018-H1	(15.0, 17.5, 20.0)	15.0	Lower
10k-12k	2018-H1	(10.0, 11.0, 12.0)	10.0	Lower
4k-8k	2018-H1	(4.0, 6.0, 8.0)	4.0	Lower
15k-25k	2018-H1	(15.0, 20.0, 25.0)	15.0	Lower
8k-16k	2018-H1	(8.0, 12.0, 16.0)	8.0	Lower
40k-60k	2018-H2	(40.0, 50.0, 60.0)	40.0	Lower
7K-9K	2018-H1	(0.007, 0.008, 0.009)	0.007	Lower
20k-30k	2018-H2	(20.0, 25.0, 30.0)	20.0	Lower
6k-10k	2018-H2	(6.0, 8.0, 10.0)	6.0	Lower
8k-15k	2018-H2	(8.0, 11.5, 15.0)	8.0	Lower
15k-30k	2018-H2	(15.0, 22.5, 30.0)	15.0	Lower
8k-16k	2018-H2	(8.0, 12.0, 16.0)	8.0	Lower
8K-16K	2018-H2	(0.008, 0.012, 0.016)	0.008	Lower
15k-30k	2018-H2	(15.0, 22.5, 30.0)	15.0	Lower
5k-8k	2018-H2	(5.0, 6.5, 8.0)	5.0	Lower
6k-12k	2018-H2	(6.0, 9.0, 12.0)	6.0	Lower
5k-8k	2018-H1	(5.0, 6.5, 8.0)	5.0	Lower
15K-30K	2018-H2	(0.015, 0.0225, 0.03)	0.015	Lower
8k-15k	2018-H2	(8.0, 11.5, 15.0)	8.0	Lower
5k-10k	2018-H2	(5.0, 7.5, 10.0)	5.0	Lower
10k-15k	2018-H2	(10.0, 12.5, 15.0)	10.0	Lower
20k-35k	2018-H2	(20.0, 27.5, 35.0)	20.0	Lower
5k-6k	2018-H2	(5.0, 5.5, 6.0)	5.0	Lower
18k-25k	2018-H2	(18.0, 21.5, 25.0)	18.0	Lower
6K-12K	2018-H2	(0.006, 0.009000000000000001, 0.012)	0.006	Lower
8k-16k	2018-H2	(8.0, 12.0, 16.0)	8.0	Lower
7k-14k	2018-H2	(7.0, 10.5, 14.0)	7.0	Lower
5k-8k	2018-H2	(5.0, 6.5, 8.0)	5.0	Lower
4k-6k	2018-H2	(4.0, 5.0, 6.0)	4.0	Lower
3k-6k	2018-H2	(3.0, 4.5, 6.0)	3.0	Lower
8k-10k	2018-H2	(8.0, 9.0, 10.0)	8.0	Lower
5k-8k	2018-H2	(5.0, 6.5, 8.0)	5.0	Lower
10k-20k	2018-H2	(10.0, 15.0, 20.0)	10.0	Lower
15k-30k	2018-H2	(15.0, 22.5, 30.0)	15.0	Lower
6k-12k	2018-H2	(6.0, 9.0, 12.0)	6.0	Lower
5k-9k	2018-H2	(5.0, 7.0, 9.0)	5.0	Lower
12k-18k	2019-H1	(12.0, 15.0, 18.0)	12.0	Lower
5k-7k	2018-H2	(5.0, 6.0, 7.0)	5.0	Lower
1k-2k	2018-H2	(1.0, 1.5, 2.0)	1.0	Lower
5k-8k	2018-H2	(5.0, 6.5, 8.0)	5.0	Lower
12k-15k	2018-H2	(12.0, 13.5, 15.0)	12.0	Lower
6k-8k	2018-H2	(6.0, 7.0, 8.0)	6.0	Lower
4k-7k	2018-H2	(4.0, 5.5, 7.0)	4.0	Lower
5k-10k	2018-H2	(5.0, 7.5, 10.0)	5.0	Lower
7k-10k	2018-H2	(7.0, 8.5, 10.0)	7.0	Lower
10k-15k	2016-H2	(10.0, 12.5, 15.0)	10.0	Lower
6k-10k	2018-H2	(6.0, 8.0, 10.0)	6.0	Lower
15k-25k	2018-H2	(15.0, 20.0, 25.0)	15.0	Lower
6k-10k	2018-H2	(6.0, 8.0, 10.0)	6.0	Lower
5k-10k	2018-H2	(5.0, 7.5, 10.0)	5.0	Lower
6k-10k	2018-H2	(6.0, 8.0, 10.0)	6.0	Lower
6k-12k	2018-H2	(6.0, 9.0, 12.0)	6.0	Lower
4k-8k	2018-H2	(4.0, 6.0, 8.0)	4.0	Lower
10k-20k	2018-H2	(10.0, 15.0, 20.0)	10.0	Lower
8k-12k	2018-H2	(8.0, 10.0, 12.0)	8.0	Lower
12k-16k	2018-H2	(12.0, 14.0, 16.0)	12.0	Lower
10k-18k	2018-H2	(10.0, 14.0, 18.0)	10.0	Lower
15k-30k	2018-H2	(15.0, 22.5, 30.0)	15.0	Lower
7k-10k	2018-H2	(7.0, 8.5, 10.0)	7.0	Lower
10k-15k	2018-H2	(10.0, 12.5, 15.0)	10.0	Lower
8k-10k	2018-H2	(8.0, 9.0, 10.0)	8.0	Lower
8k-12k	2018-H2	(8.0, 10.0, 12.0)	8.0	Lower
10k-16k	2018-H2	(10.0, 13.0, 16.0)	10.0	Lower
15k-23k	2018-H2	(15.0, 19.0, 23.0)	15.0	Lower
5k-10k	2018-H2	(5.0, 7.5, 10.0)	5.0	Lower
6k-10k	2018-H2	(6.0, 8.0, 10.0)	6.0	Lower
8k-12k	2018-H2	(8.0, 10.0, 12.0)	8.0	Lower
15k-30k	2018-H2	(15.0, 22.5, 30.0)	15.0	Lower
6k-8k	2018-H2	(6.0, 7.0, 8.0)	6.0	Lower
10k-18k	2018-H2	(10.0, 14.0, 18.0)	10.0	Lower
15k-30k	2018-H2	(15.0, 22.5, 30.0)	15.0	Lower
20k-30k	2018-H2	(20.0, 25.0, 30.0)	20.0	Lower
5k-8k	2018-H2	(5.0, 6.5, 8.0)	5.0	Lower
13k-26k	2018-H2	(13.0, 19.5, 26.0)	13.0	Lower
10k-16k	2018-H2	(10.0, 13.0, 16.0)	10.0	Lower
18k-30k	2018-H2	(18.0, 24.0, 30.0)	18.0	Lower
8k-12k	2018-H2	(8.0, 10.0, 12.0)	8.0	Lower
5k-6k	2018-H2	(5.0, 5.5, 6.0)	5.0	Lower
4K-8K	2018-H2	(0.004, 0.006, 0.008)	0.004	Lower
10k-20k	2018-H2	(10.0, 15.0, 20.0)	10.0	Lower
20k-35k	2018-H2	(20.0, 27.5, 35.0)	20.0	Lower
10k-15k	2019-H1	(10.0, 12.5, 15.0)	10.0	Lower
5k-8k	2019-H1	(5.0, 6.5, 8.0)	5.0	Lower
8k-12k	2018-H2	(8.0, 10.0, 12.0)	8.0	Lower
4k-7k	2018-H2	(4.0, 5.5, 7.0)	4.0	Lower
3k-6k	2018-H2	(3.0, 4.5, 6.0)	3.0	Lower
5k-10k	2018-H2	(5.0, 7.5, 10.0)	5.0	Lower
7k-11k	2018-H2	(7.0, 9.0, 11.0)	7.0	Lower
4k-8k	2019-H1	(4.0, 6.0, 8.0)	4.0	Lower
10k-20k	2018-H2	(10.0, 15.0, 20.0)	10.0	Lower
6k-10k	2018-H2	(6.0, 8.0, 10.0)	6.0	Lower
5k-8k	2018-H2	(5.0, 6.5, 8.0)	5.0	Lower
14k-24k	2018-H2	(14.0, 19.0, 24.0)	14.0	Lower
4k-7k	2018-H2	(4.0, 5.5, 7.0)	4.0	Lower
3k-5k	2018-H2	(3.0, 4.0, 5.0)	3.0	Lower
6k-8k	2018-H2	(6.0, 7.0, 8.0)	6.0	Lower
6k-10k	2018-H2	(6.0, 8.0, 10.0)	6.0	Lower
12k-15k	2018-H2	(12.0, 13.5, 15.0)	12.0	Lower
15k-30k	2018-H2	(15.0, 22.5, 30.0)	15.0	Lower
4k-6k	2018-H2	(4.0, 5.0, 6.0)	4.0	Lower
5k-8k	2018-H2	(5.0, 6.5, 8.0)	5.0	Lower
5k-10k	2018-H2	(5.0, 7.5, 10.0)	5.0	Lower
15k-25k	2018-H2	(15.0, 20.0, 25.0)	15.0	Lower
20k-40k	2018-H2	(20.0, 30.0, 40.0)	20.0	Lower
5k-9k	2018-H2	(5.0, 7.0, 9.0)	5.0	Lower
3k-6k	2016-H2	(3.0, 4.5, 6.0)	3.0	Lower
12k-24k	2018-H2	(12.0, 18.0, 24.0)	12.0	Lower
6k-8k	2018-H2	(6.0, 7.0, 8.0)	6.0	Lower
7k-10k	2018-H2	(7.0, 8.5, 10.0)	7.0	Lower
9k-18k	2018-H1	(9.0, 13.5, 18.0)	9.0	Lower
8k-16k	2018-H2	(8.0, 12.0, 16.0)	8.0	Lower
6k-7k	2018-H2	(6.0, 6.5, 7.0)	6.0	Lower
7k-10k	2018-H2	(7.0, 8.5, 10.0)	7.0	Lower
12k-20k	2018-H2	(12.0, 16.0, 20.0)	12.0	Lower
10k-16k	2018-H2	(10.0, 13.0, 16.0)	10.0	Lower
9k-12k	2018-H2	(9.0, 10.5, 12.0)	9.0	Lower
8k-12k	2018-H2	(8.0, 10.0, 12.0)	8.0	Lower
6k-8k	2019-H1	(6.0, 7.0, 8.0)	6.0	Lower
4k-6k	2019-H1	(4.0, 5.0, 6.0)	4.0	Lower
8k-12k	2019-H1	(8.0, 10.0, 12.0)	8.0	Lower
10k-15k	2019-H1	(10.0, 12.5, 15.0)	10.0	Lower
5k-7k	2019-H1	(5.0, 6.0, 7.0)	5.0	Lower
8k-15k	2016-H2	(8.0, 11.5, 15.0)	8.0	Lower
8k-12k	2019-H1	(8.0, 10.0, 12.0)	8.0	Lower
15k-30k	2019-H1	(15.0, 22.5, 30.0)	15.0	Lower
15k-25k	2019-H1	(15.0, 20.0, 25.0)	15.0	Lower
18k-25k	2019-H1	(18.0, 21.5, 25.0)	18.0	Lower
8k-16k	2019-H1	(8.0, 12.0, 16.0)	8.0	Lower
8k-16k	2019-H1	(8.0, 12.0, 16.0)	8.0	Lower
8k-10k	2019-H1	(8.0, 9.0, 10.0)	8.0	Lower
15k-25k	2019-H1	(15.0, 20.0, 25.0)	15.0	Lower
20k-40k	2019-H1	(20.0, 30.0, 40.0)	20.0	Lower
8k-15k	2016-H2	(8.0, 11.5, 15.0)	8.0	Lower
5k-8k	2018-H1	(5.0, 6.5, 8.0)	5.0	Lower
4k-8k	2016-H2	(4.0, 6.0, 8.0)	4.0	Lower
10k-20k	2017-H1	(10.0, 15.0, 20.0)	10.0	Lower
15k-25k	2019-H1	(15.0, 20.0, 25.0)	15.0	Lower
8k-10k	2018-H1	(8.0, 9.0, 10.0)	8.0	Lower
5k-10k	2018-H2	(5.0, 7.5, 10.0)	5.0	Lower
8k-12k	2018-H1	(8.0, 10.0, 12.0)	8.0	Lower
9k-18k	2018-H1	(9.0, 13.5, 18.0)	9.0	Lower
13k-25k	2018-H1	(13.0, 19.0, 25.0)	13.0	Lower
6k-12k	2018-H1	(6.0, 9.0, 12.0)	6.0	Lower
5k-10k	2017-H1	(5.0, 7.5, 10.0)	5.0	Lower
4k-6k	2018-H1	(4.0, 5.0, 6.0)	4.0	Lower
3k-5k	2016-H2	(3.0, 4.0, 5.0)	3.0	Lower
10k-12k	2018-H1	(10.0, 11.0, 12.0)	10.0	Lower
10k-20k	2016-H2	(10.0, 15.0, 20.0)	10.0	Lower
6k-12k	2016-H2	(6.0, 9.0, 12.0)	6.0	Lower
6k-12k	2017-H1	(6.0, 9.0, 12.0)	6.0	Lower
4k-8k	2016-H2	(4.0, 6.0, 8.0)	4.0	Lower
6k-10k	2016-H2	(6.0, 8.0, 10.0)	6.0	Lower
4k-6k	2016-H2	(4.0, 5.0, 6.0)	4.0	Lower
6k-8k	2018-H1	(6.0, 7.0, 8.0)	6.0	Lower
4k-8k	2016-H2	(4.0, 6.0, 8.0)	4.0	Lower
12k-20k	2016-H2	(12.0, 16.0, 20.0)	12.0	Lower
5k-10k	2016-H2	(5.0, 7.5, 10.0)	5.0	Lower
5k-10k	2018-H2	(5.0, 7.5, 10.0)	5.0	Lower
20k-30k	2016-H2	(20.0, 25.0, 30.0)	20.0	Lower
10k-20k	2017-H1	(10.0, 15.0, 20.0)	10.0	Lower
6k-12k	2017-H2	(6.0, 9.0, 12.0)	6.0	Lower
7k-14k	2017-H2	(7.0, 10.5, 14.0)	7.0	Lower
4k-8k	2016-H2	(4.0, 6.0, 8.0)	4.0	Lower
12k-24k	2017-H2	(12.0, 18.0, 24.0)	12.0	Lower
12k-20k	2018-H1	(12.0, 16.0, 20.0)	12.0	Lower
8k-16k	2017-H1	(8.0, 12.0, 16.0)	8.0	Lower
15k以上	2016-H2	(15.0, -1, -1)	15.0	Lower
15k-30k	2018-H2	(15.0, 22.5, 30.0)	15.0	Lower
20k-25k	2018-H1	(20.0, 22.5, 25.0)	20.0	Lower
8k-16k	2017-H2	(8.0, 12.0, 16.0)	8.0	Lower
15k-20k	2018-H1	(15.0, 17.5, 20.0)	15.0	Lower
6k-12k	2018-H1	(6.0, 9.0, 12.0)	6.0	Lower
6k-8k	2018-H1	(6.0, 7.0, 8.0)	6.0	Lower
5k-8k	2016-H2	(5.0, 6.5, 8.0)	5.0	Lower
10k-20k	2018-H1	(10.0, 15.0, 20.0)	10.0	Lower
3k-4k	2017-H1	(3.0, 3.5, 4.0)	3.0	Lower
6k-12k	2018-H1	(6.0, 9.0, 12.0)	6.0	Lower
4k-5k	2018-H1	(4.0, 4.5, 5.0)	4.0	Lower
10k-20k	2018-H2	(10.0, 15.0, 20.0)	10.0	Lower
10k-15k	2016-H2	(10.0, 12.5, 15.0)	10.0	Lower
5k-6k	2016-H2	(5.0, 5.5, 6.0)	5.0	Lower
10k-20k	2018-H1	(10.0, 15.0, 20.0)	10.0	Lower
5k-10k	2018-H2	(5.0, 7.5, 10.0)	5.0	Lower
15k-25k	2017-H1	(15.0, 20.0, 25.0)	15.0	Lower
8k-12k	2016-H2	(8.0, 10.0, 12.0)	8.0	Lower
10k-20k	2018-H1	(10.0, 15.0, 20.0)	10.0	Lower
3k-4k	2018-H1	(3.0, 3.5, 4.0)	3.0	Lower
10k-20k	2018-H1	(10.0, 15.0, 20.0)	10.0	Lower
6k-9k	2018-H1	(6.0, 7.5, 9.0)	6.0	Lower
5k-9k	2018-H1	(5.0, 7.0, 9.0)	5.0	Lower
15k-20k	2018-H1	(15.0, 17.5, 20.0)	15.0	Lower
7k-14k	2018-H1	(7.0, 10.5, 14.0)	7.0	Lower
8k-15k	2018-H1	(8.0, 11.5, 15.0)	8.0	Lower
10k-17k	2018-H1	(10.0, 13.5, 17.0)	10.0	Lower
3k-5k	2018-H1	(3.0, 4.0, 5.0)	3.0	Lower
8k-16k	2016-H2	(8.0, 12.0, 16.0)	8.0	Lower
8k-10k	2016-H2	(8.0, 9.0, 10.0)	8.0	Lower
8k-15k	2018-H2	(8.0, 11.5, 15.0)	8.0	Lower
5k-8k	2017-H2	(5.0, 6.5, 8.0)	5.0	Lower
3k-6k	2016-H2	(3.0, 4.5, 6.0)	3.0	Lower
20k-35k	2017-H2	(20.0, 27.5, 35.0)	20.0	Lower
4k-6k	2018-H2	(4.0, 5.0, 6.0)	4.0	Lower
8k-12k	2018-H1	(8.0, 10.0, 12.0)	8.0	Lower
6k-12k	2016-H2	(6.0, 9.0, 12.0)	6.0	Lower
15k-20k	2017-H2	(15.0, 17.5, 20.0)	15.0	Lower
5k-10k	2016-H2	(5.0, 7.5, 10.0)	5.0	Lower
13k-15k	2018-H2	(13.0, 14.0, 15.0)	13.0	Lower
17k-25k	2017-H2	(17.0, 21.0, 25.0)	17.0	Lower
10k-15k	2017-H1	(10.0, 12.5, 15.0)	10.0	Lower
8k-12k	2018-H1	(8.0, 10.0, 12.0)	8.0	Lower
6k-8k	2018-H1	(6.0, 7.0, 8.0)	6.0	Lower
8k-15k	2018-H1	(8.0, 11.5, 15.0)	8.0	Lower
15k-20k	2018-H1	(15.0, 17.5, 20.0)	15.0	Lower
3k-5k	2017-H2	(3.0, 4.0, 5.0)	3.0	Lower
6k-8k	2017-H2	(6.0, 7.0, 8.0)	6.0	Lower
8k-15k	2017-H1	(8.0, 11.5, 15.0)	8.0	Lower
10k-20k	2016-H2	(10.0, 15.0, 20.0)	10.0	Lower
8k-9k	2018-H2	(8.0, 8.5, 9.0)	8.0	Lower
5k-7k	2016-H2	(5.0, 6.0, 7.0)	5.0	Lower
8k-15k	2016-H2	(8.0, 11.5, 15.0)	8.0	Lower
8k-15k	2016-H2	(8.0, 11.5, 15.0)	8.0	Lower
10k-17k	2017-H2	(10.0, 13.5, 17.0)	10.0	Lower
6k-12k	2018-H1	(6.0, 9.0, 12.0)	6.0	Lower
6k-10k	2018-H1	(6.0, 8.0, 10.0)	6.0	Lower
4k-8k	2017-H1	(4.0, 6.0, 8.0)	4.0	Lower
10k-15k	2017-H2	(10.0, 12.5, 15.0)	10.0	Lower
5k-10k	2017-H1	(5.0, 7.5, 10.0)	5.0	Lower
4k-6k	2016-H2	(4.0, 5.0, 6.0)	4.0	Lower
2k-3k	2018-H1	(2.0, 2.5, 3.0)	2.0	Lower
12k-20k	2018-H1	(12.0, 16.0, 20.0)	12.0	Lower
4k-6k	2019-H1	(4.0, 5.0, 6.0)	4.0	Lower
5k-8k	2018-H2	(5.0, 6.5, 8.0)	5.0	Lower
13k-25k	2018-H2	(13.0, 19.0, 25.0)	13.0	Lower
10k-20k	2016-H2	(10.0, 15.0, 20.0)	10.0	Lower
5k-8k	2017-H1	(5.0, 6.5, 8.0)	5.0	Lower
6K-12K	2017-H1	(0.006, 0.009000000000000001, 0.012)	0.006	Lower
7k-10k	2016-H2	(7.0, 8.5, 10.0)	7.0	Lower
7k-12k	2018-H1	(7.0, 9.5, 12.0)	7.0	Lower
10k-15k	2018-H2	(10.0, 12.5, 15.0)	10.0	Lower
4k-7k	2017-H1	(4.0, 5.5, 7.0)	4.0	Lower
10k-20k	2018-H1	(10.0, 15.0, 20.0)	10.0	Lower
20k-35k	2016-H2	(20.0, 27.5, 35.0)	20.0	Lower
10k-15k	2018-H1	(10.0, 12.5, 15.0)	10.0	Lower
5k-10k	2016-H2	(5.0, 7.5, 10.0)	5.0	Lower
4k-8k	2017-H1	(4.0, 6.0, 8.0)	4.0	Lower
6k-9k	2017-H1	(6.0, 7.5, 9.0)	6.0	Lower
6k-12k	2016-H2	(6.0, 9.0, 12.0)	6.0	Lower
15k-30k	2016-H2	(15.0, 22.5, 30.0)	15.0	Lower
8k-16k	2017-H1	(8.0, 12.0, 16.0)	8.0	Lower
15k-30k	2016-H2	(15.0, 22.5, 30.0)	15.0	Lower
6k-9k	2018-H2	(6.0, 7.5, 9.0)	6.0	Lower
15k-20k	2016-H2	(15.0, 17.5, 20.0)	15.0	Lower
5k-8k	2016-H2	(5.0, 6.5, 8.0)	5.0	Lower
20k-35k	2017-H1	(20.0, 27.5, 35.0)	20.0	Lower
7k-10k	2016-H2	(7.0, 8.5, 10.0)	7.0	Lower
10k-20k	2017-H2	(10.0, 15.0, 20.0)	10.0	Lower
8k-15k	2016-H2	(8.0, 11.5, 15.0)	8.0	Lower
6k-8k	2016-H2	(6.0, 7.0, 8.0)	6.0	Lower
4k-8k	2016-H2	(4.0, 6.0, 8.0)	4.0	Lower
3k-5k	2016-H2	(3.0, 4.0, 5.0)	3.0	Lower
4k-8k	2016-H2	(4.0, 6.0, 8.0)	4.0	Lower
7k-14k	2016-H2	(7.0, 10.5, 14.0)	7.0	Lower
2k-3k	2016-H2	(2.0, 2.5, 3.0)	2.0	Lower
8k-13k	2016-H2	(8.0, 10.5, 13.0)	8.0	Lower
8k-16k	2016-H2	(8.0, 12.0, 16.0)	8.0	Lower
8k-15k	2017-H1	(8.0, 11.5, 15.0)	8.0	Lower
7k-10k	2018-H2	(7.0, 8.5, 10.0)	7.0	Lower
15k-30k	2016-H2	(15.0, 22.5, 30.0)	15.0	Lower
5k-7k	2017-H1	(5.0, 6.0, 7.0)	5.0	Lower
15k-30k	2016-H2	(15.0, 22.5, 30.0)	15.0	Lower
10k-15k	2016-H2	(10.0, 12.5, 15.0)	10.0	Lower
6k-9k	2017-H1	(6.0, 7.5, 9.0)	6.0	Lower
10K-15K	2016-H2	(0.01, 0.0125, 0.015)	0.01	Lower
4k-8k	2019-H1	(4.0, 6.0, 8.0)	4.0	Lower
15k-20k	2016-H2	(15.0, 17.5, 20.0)	15.0	Lower
15k-30k	2018-H2	(15.0, 22.5, 30.0)	15.0	Lower
10k-20k	2016-H2	(10.0, 15.0, 20.0)	10.0	Lower
6k-8k	2017-H1	(6.0, 7.0, 8.0)	6.0	Lower
5k-8k	2017-H1	(5.0, 6.5, 8.0)	5.0	Lower
5k-8k	2016-H2	(5.0, 6.5, 8.0)	5.0	Lower
8k-10k	2017-H1	(8.0, 9.0, 10.0)	8.0	Lower
2k-4k	2018-H2	(2.0, 3.0, 4.0)	2.0	Lower
5k-10k	2018-H2	(5.0, 7.5, 10.0)	5.0	Lower
15k-30k	2017-H1	(15.0, 22.5, 30.0)	15.0	Lower
10k-20k	2017-H1	(10.0, 15.0, 20.0)	10.0	Lower
4k-8k	2016-H2	(4.0, 6.0, 8.0)	4.0	Lower
4k-6k	2017-H1	(4.0, 5.0, 6.0)	4.0	Lower
3k-6k	2018-H2	(3.0, 4.5, 6.0)	3.0	Lower
3k-6k	2017-H1	(3.0, 4.5, 6.0)	3.0	Lower
10k-20k	2017-H1	(10.0, 15.0, 20.0)	10.0	Lower
15k-20k	2017-H1	(15.0, 17.5, 20.0)	15.0	Lower
4k-6k	2018-H2	(4.0, 5.0, 6.0)	4.0	Lower
10k-15k	2017-H1	(10.0, 12.5, 15.0)	10.0	Lower
6k-10k	2017-H1	(6.0, 8.0, 10.0)	6.0	Lower
4k-6k	2017-H1	(4.0, 5.0, 6.0)	4.0	Lower
10k-20k	2017-H1	(10.0, 15.0, 20.0)	10.0	Lower
8k-12k	2017-H1	(8.0, 10.0, 12.0)	8.0	Lower
5k-7k	2018-H2	(5.0, 6.0, 7.0)	5.0	Lower
3k-6k	2017-H1	(3.0, 4.5, 6.0)	3.0	Lower
4k-6k	2018-H1	(4.0, 5.0, 6.0)	4.0	Lower
6k-9k	2016-H2	(6.0, 7.5, 9.0)	6.0	Lower
6k-8k	2018-H2	(6.0, 7.0, 8.0)	6.0	Lower
6k-8k	2017-H1	(6.0, 7.0, 8.0)	6.0	Lower
4k-6k	2017-H1	(4.0, 5.0, 6.0)	4.0	Lower
8k-10k	2017-H1	(8.0, 9.0, 10.0)	8.0	Lower
12k-24k	2017-H1	(12.0, 18.0, 24.0)	12.0	Lower
10k-15k	2017-H1	(10.0, 12.5, 15.0)	10.0	Lower
4k-7k	2017-H1	(4.0, 5.5, 7.0)	4.0	Lower
8k-10k	2017-H1	(8.0, 9.0, 10.0)	8.0	Lower
13k-26k	2017-H1	(13.0, 19.5, 26.0)	13.0	Lower
8k-12k	2017-H1	(8.0, 10.0, 12.0)	8.0	Lower
4k-8k	2017-H1	(4.0, 6.0, 8.0)	4.0	Lower
7k-12k	2017-H1	(7.0, 9.5, 12.0)	7.0	Lower
7k-11k	2018-H1	(7.0, 9.0, 11.0)	7.0	Lower
5k-10k	2017-H1	(5.0, 7.5, 10.0)	5.0	Lower
6k-12k	2017-H1	(6.0, 9.0, 12.0)	6.0	Lower
6k-9k	2017-H1	(6.0, 7.5, 9.0)	6.0	Lower
6k-12k	2017-H1	(6.0, 9.0, 12.0)	6.0	Lower
12k-22k	2017-H1	(12.0, 17.0, 22.0)	12.0	Lower
8k-10k	2017-H1	(8.0, 9.0, 10.0)	8.0	Lower
5k-8k	2017-H1	(5.0, 6.5, 8.0)	5.0	Lower
15k-25k	2017-H1	(15.0, 20.0, 25.0)	15.0	Lower
8k-10k	2017-H1	(8.0, 9.0, 10.0)	8.0	Lower
4k-6k	2017-H1	(4.0, 5.0, 6.0)	4.0	Lower
15k-30k	2019-H1	(15.0, 22.5, 30.0)	15.0	Lower
5k-10k	2018-H1	(5.0, 7.5, 10.0)	5.0	Lower
5K-8K	2018-H2	(0.005, 0.006500000000000001, 0.008)	0.005	Lower
8k-15k	2017-H2	(8.0, 11.5, 15.0)	8.0	Lower
3K-4K	2017-H2	(0.003, 0.0035, 0.004)	0.003	Lower
15k-25k	2017-H2	(15.0, 20.0, 25.0)	15.0	Lower
6k-8k	2017-H2	(6.0, 7.0, 8.0)	6.0	Lower
3k-6k	2016-H2	(3.0, 4.5, 6.0)	3.0	Lower
5k-8k	2017-H2	(5.0, 6.5, 8.0)	5.0	Lower
8k-15k	2017-H2	(8.0, 11.5, 15.0)	8.0	Lower
6k-10k	2018-H1	(6.0, 8.0, 10.0)	6.0	Lower
10K-20K	2017-H2	(0.01, 0.015, 0.02)	0.01	Lower
6K-12K	2017-H2	(0.006, 0.009000000000000001, 0.012)	0.006	Lower
6K-10K	2017-H2	(0.006, 0.008, 0.01)	0.006	Lower
8k-10k	2017-H2	(8.0, 9.0, 10.0)	8.0	Lower
5k-10k	2017-H2	(5.0, 7.5, 10.0)	5.0	Lower
6k-10k	2017-H2	(6.0, 8.0, 10.0)	6.0	Lower
7k-12k	2017-H2	(7.0, 9.5, 12.0)	7.0	Lower
3k-4k	2017-H2	(3.0, 3.5, 4.0)	3.0	Lower
4k-7k	2017-H2	(4.0, 5.5, 7.0)	4.0	Lower
4k-8k	2017-H2	(4.0, 6.0, 8.0)	4.0	Lower
8k-15k	2017-H2	(8.0, 11.5, 15.0)	8.0	Lower
20k-40k	2017-H2	(20.0, 30.0, 40.0)	20.0	Lower
6k-8k	2017-H2	(6.0, 7.0, 8.0)	6.0	Lower
4K-6K	2017-H2	(0.004, 0.005, 0.006)	0.004	Lower
7k-12k	2017-H2	(7.0, 9.5, 12.0)	7.0	Lower
5k-7k	2017-H2	(5.0, 6.0, 7.0)	5.0	Lower
20k-30k	2017-H2	(20.0, 25.0, 30.0)	20.0	Lower
10k-20k	2017-H2	(10.0, 15.0, 20.0)	10.0	Lower
4K-8K	2017-H2	(0.004, 0.006, 0.008)	0.004	Lower
9k-16k	2017-H2	(9.0, 12.5, 16.0)	9.0	Lower
6k-12k	2017-H2	(6.0, 9.0, 12.0)	6.0	Lower
4k-8k	2017-H2	(4.0, 6.0, 8.0)	4.0	Lower
4k-6k	2017-H2	(4.0, 5.0, 6.0)	4.0	Lower
5k-8k	2017-H2	(5.0, 6.5, 8.0)	5.0	Lower
5K-8K	2017-H2	(0.005, 0.006500000000000001, 0.008)	0.005	Lower
20k-35k	2017-H2	(20.0, 27.5, 35.0)	20.0	Lower
8k-12k	2017-H2	(8.0, 10.0, 12.0)	8.0	Lower
4k-6k	2017-H2	(4.0, 5.0, 6.0)	4.0	Lower
1k-2k	2018-H2	(1.0, 1.5, 2.0)	1.0	Lower
8k-14k	2017-H2	(8.0, 11.0, 14.0)	8.0	Lower
9k-15k	2017-H2	(9.0, 12.0, 15.0)	9.0	Lower
8k-12k	2018-H1	(8.0, 10.0, 12.0)	8.0	Lower
15k-25k	2017-H2	(15.0, 20.0, 25.0)	15.0	Lower
20k-30k	2017-H2	(20.0, 25.0, 30.0)	20.0	Lower
10k-15k	2017-H2	(10.0, 12.5, 15.0)	10.0	Lower
3k-6k	2017-H2	(3.0, 4.5, 6.0)	3.0	Lower
8k-10k	2017-H2	(8.0, 9.0, 10.0)	8.0	Lower
5k-8k	2017-H2	(5.0, 6.5, 8.0)	5.0	Lower
5k-10k	2017-H2	(5.0, 7.5, 10.0)	5.0	Lower
10k-20k	2018-H1	(10.0, 15.0, 20.0)	10.0	Lower
8k-15k	2018-H1	(8.0, 11.5, 15.0)	8.0	Lower
7K-12K	2018-H1	(0.007, 0.0095, 0.012)	0.007	Lower
10k-15k	2018-H1	(10.0, 12.5, 15.0)	10.0	Lower
6k-12k	2018-H1	(6.0, 9.0, 12.0)	6.0	Lower
6k-12k	2018-H1	(6.0, 9.0, 12.0)	6.0	Lower
8k-10k	2018-H2	(8.0, 9.0, 10.0)	8.0	Lower
3K-6K	2018-H1	(0.003, 0.0045000000000000005, 0.006)	0.003	Lower
22k-26k	2018-H1	(22.0, 24.0, 26.0)	22.0	Lower
5k-7k	2018-H1	(5.0, 6.0, 7.0)	5.0	Lower
6k-10k	2018-H1	(6.0, 8.0, 10.0)	6.0	Lower
20k-40k	2018-H1	(20.0, 30.0, 40.0)	20.0	Lower
10k-18k	2018-H1	(10.0, 14.0, 18.0)	10.0	Lower
10k-20k	2018-H1	(10.0, 15.0, 20.0)	10.0	Lower
12k-15k	2018-H1	(12.0, 13.5, 15.0)	12.0	Lower
3k-6k	2018-H1	(3.0, 4.5, 6.0)	3.0	Lower
12k-24k	2018-H1	(12.0, 18.0, 24.0)	12.0	Lower
6k以上	2017-H1	(6.0, -1, -1)	6.0	Lower
7k-9k	2018-H1	(7.0, 8.0, 9.0)	7.0	Lower
8k-10k	2018-H1	(8.0, 9.0, 10.0)	8.0	Lower
5k-7k	2018-H1	(5.0, 6.0, 7.0)	5.0	Lower
10k-15k	2018-H1	(10.0, 12.5, 15.0)	10.0	Lower
3k-6k	2018-H1	(3.0, 4.5, 6.0)	3.0	Lower
11k-17k	2018-H1	(11.0, 14.0, 17.0)	11.0	Lower
10k-15k	2018-H1	(10.0, 12.5, 15.0)	10.0	Lower
10k-16k	2018-H1	(10.0, 13.0, 16.0)	10.0	Lower
3k-4k	2018-H1	(3.0, 3.5, 4.0)	3.0	Lower
6k-10k	2018-H1	(6.0, 8.0, 10.0)	6.0	Lower
8k-12k	2018-H1	(8.0, 10.0, 12.0)	8.0	Lower
10K-15K	2018-H1	(0.01, 0.0125, 0.015)	0.01	Lower
10k-16k	2018-H1	(10.0, 13.0, 16.0)	10.0	Lower
7k-9k	2018-H1	(7.0, 8.0, 9.0)	7.0	Lower
10k-20k	2018-H1	(10.0, 15.0, 20.0)	10.0	Lower
5k-8k	2018-H1	(5.0, 6.5, 8.0)	5.0	Lower
3k-5k	2018-H1	(3.0, 4.0, 5.0)	3.0	Lower
8k-12k	2018-H1	(8.0, 10.0, 12.0)	8.0	Lower
4K-7K	2018-H1	(0.004, 0.0055, 0.007)	0.004	Lower
10k-15k	2018-H1	(10.0, 12.5, 15.0)	10.0	Lower
6k-8k	2018-H1	(6.0, 7.0, 8.0)	6.0	Lower
6k-9k	2018-H1	(6.0, 7.5, 9.0)	6.0	Lower
15k-30k	2018-H1	(15.0, 22.5, 30.0)	15.0	Lower
7k-10k	2018-H1	(7.0, 8.5, 10.0)	7.0	Lower
7k-14k	2018-H1	(7.0, 10.5, 14.0)	7.0	Lower
15k-25k	2018-H1	(15.0, 20.0, 25.0)	15.0	Lower
2k-3k	2018-H1	(2.0, 2.5, 3.0)	2.0	Lower
4k-7k	2018-H1	(4.0, 5.5, 7.0)	4.0	Lower
10k-20k	2018-H1	(10.0, 15.0, 20.0)	10.0	Lower
3k-5k	2018-H1	(3.0, 4.0, 5.0)	3.0	Lower
3K-6K	2018-H1	(0.003, 0.0045000000000000005, 0.006)	0.003	Lower
3k-6k	2018-H1	(3.0, 4.5, 6.0)	3.0	Lower
6k-9k	2018-H1	(6.0, 7.5, 9.0)	6.0	Lower
8k-12k	2018-H1	(8.0, 10.0, 12.0)	8.0	Lower
7K-8K	2018-H1	(0.007, 0.0075, 0.008)	0.007	Lower
4k-8k	2018-H1	(4.0, 6.0, 8.0)	4.0	Lower
7k-9k	2018-H1	(7.0, 8.0, 9.0)	7.0	Lower
6k-8k	2018-H1	(6.0, 7.0, 8.0)	6.0	Lower
5k-6k	2018-H1	(5.0, 5.5, 6.0)	5.0	Lower
5k-8k	2018-H1	(5.0, 6.5, 8.0)	5.0	Lower
3k-5k	2016-H2	(3.0, 4.0, 5.0)	3.0	Lower
8k-15k	2018-H1	(8.0, 11.5, 15.0)	8.0	Lower
10k-20k	2018-H1	(10.0, 15.0, 20.0)	10.0	Lower
10k-20k	2018-H1	(10.0, 15.0, 20.0)	10.0	Lower
10k-15k	2018-H1	(10.0, 12.5, 15.0)	10.0	Lower
3K-6K	2018-H1	(0.003, 0.0045000000000000005, 0.006)	0.003	Lower
6k-8k	2018-H1	(6.0, 7.0, 8.0)	6.0	Lower
8k-12k	2019-H1	(8.0, 10.0, 12.0)	8.0	Lower
7k-14k	2018-H1	(7.0, 10.5, 14.0)	7.0	Lower
10k-15k	2018-H1	(10.0, 12.5, 15.0)	10.0	Lower
10k-20k	2018-H1	(10.0, 15.0, 20.0)	10.0	Lower
8k-16k	2018-H1	(8.0, 12.0, 16.0)	8.0	Lower
10k-15k	2018-H1	(10.0, 12.5, 15.0)	10.0	Lower
13k-24k	2018-H1	(13.0, 18.5, 24.0)	13.0	Lower
5k-9k	2018-H2	(5.0, 7.0, 9.0)	5.0	Lower
10k-15k	2018-H1	(10.0, 12.5, 15.0)	10.0	Lower
8k-10k	2018-H1	(8.0, 9.0, 10.0)	8.0	Lower
15k-20k	2018-H1	(15.0, 17.5, 20.0)	15.0	Lower
6k-10k	2018-H1	(6.0, 8.0, 10.0)	6.0	Lower
10k-20k	2018-H1	(10.0, 15.0, 20.0)	10.0	Lower
3k-6k	2017-H1	(3.0, 4.5, 6.0)	3.0	Lower
4k-8k	2018-H1	(4.0, 6.0, 8.0)	4.0	Lower
8k-15k	2018-H1	(8.0, 11.5, 15.0)	8.0	Lower
6k-10k	2018-H1	(6.0, 8.0, 10.0)	6.0	Lower
8k-10k	2018-H2	(8.0, 9.0, 10.0)	8.0	Lower
10k-20k	2018-H1	(10.0, 15.0, 20.0)	10.0	Lower
5K-10K	2018-H1	(0.005, 0.0075, 0.01)	0.005	Lower
8k-15k	2018-H1	(8.0, 11.5, 15.0)	8.0	Lower
15k-30k	2018-H1	(15.0, 22.5, 30.0)	15.0	Lower
10k-15k	2018-H2	(10.0, 12.5, 15.0)	10.0	Lower
10k-15k	2018-H1	(10.0, 12.5, 15.0)	10.0	Lower
7k-12k	2018-H1	(7.0, 9.5, 12.0)	7.0	Lower
12k-22k	2018-H2	(12.0, 17.0, 22.0)	12.0	Lower
8k-15k	2018-H1	(8.0, 11.5, 15.0)	8.0	Lower
10k-20k	2018-H1	(10.0, 15.0, 20.0)	10.0	Lower
12k-20k	2018-H1	(12.0, 16.0, 20.0)	12.0	Lower
4k-7k	2018-H2	(4.0, 5.5, 7.0)	4.0	Lower
6k-8k	2018-H1	(6.0, 7.0, 8.0)	6.0	Lower
15k-20k	2018-H1	(15.0, 17.5, 20.0)	15.0	Lower
10k-18k	2018-H1	(10.0, 14.0, 18.0)	10.0	Lower
10k-15k	2018-H1	(10.0, 12.5, 15.0)	10.0	Lower
6k-10k	2018-H1	(6.0, 8.0, 10.0)	6.0	Lower
15k-20k	2019-H1	(15.0, 17.5, 20.0)	15.0	Lower
10k-20k	2018-H1	(10.0, 15.0, 20.0)	10.0	Lower
15k-30k	2018-H1	(15.0, 22.5, 30.0)	15.0	Lower
3k-6k	2016-H2	(3.0, 4.5, 6.0)	3.0	Lower
6k-10k	2018-H1	(6.0, 8.0, 10.0)	6.0	Lower
3K-5K	2018-H1	(0.003, 0.004, 0.005)	0.003	Lower
15k-25k	2018-H2	(15.0, 20.0, 25.0)	15.0	Lower
6K-8K	2018-H1	(0.006, 0.007, 0.008)	0.006	Lower
6k-12k	2018-H1	(6.0, 9.0, 12.0)	6.0	Lower
10K-12K	2018-H1	(0.01, 0.011, 0.012)	0.01	Lower
6k-8k	2018-H1	(6.0, 7.0, 8.0)	6.0	Lower
5K-10K	2018-H1	(0.005, 0.0075, 0.01)	0.005	Lower
5k-8k	2018-H1	(5.0, 6.5, 8.0)	5.0	Lower
6k-9k	2018-H1	(6.0, 7.5, 9.0)	6.0	Lower
10k-20k	2018-H1	(10.0, 15.0, 20.0)	10.0	Lower
20k-30k	2018-H1	(20.0, 25.0, 30.0)	20.0	Lower
12k-18k	2018-H1	(12.0, 15.0, 18.0)	12.0	Lower
15k-30k	2018-H1	(15.0, 22.5, 30.0)	15.0	Lower
15K-22K	2018-H1	(0.015, 0.0185, 0.022)	0.015	Lower
5k-9k	2018-H1	(5.0, 7.0, 9.0)	5.0	Lower
10k-20k	2018-H2	(10.0, 15.0, 20.0)	10.0	Lower
5k-7k	2018-H1	(5.0, 6.0, 7.0)	5.0	Lower
6k-10k	2018-H1	(6.0, 8.0, 10.0)	6.0	Lower
5k-8k	2018-H1	(5.0, 6.5, 8.0)	5.0	Lower
4k-8k	2018-H1	(4.0, 6.0, 8.0)	4.0	Lower
4k-8k	2018-H1	(4.0, 6.0, 8.0)	4.0	Lower
10k-15k	2019-H1	(10.0, 12.5, 15.0)	10.0	Lower
8k-12k	2018-H1	(8.0, 10.0, 12.0)	8.0	Lower
10k-20k	2018-H2	(10.0, 15.0, 20.0)	10.0	Lower
4k-8k	2018-H1	(4.0, 6.0, 8.0)	4.0	Lower
7k-14k	2018-H1	(7.0, 10.5, 14.0)	7.0	Lower
10k-18k	2018-H1	(10.0, 14.0, 18.0)	10.0	Lower
15k-22k	2018-H1	(15.0, 18.5, 22.0)	15.0	Lower
7k-14k	2016-H2	(7.0, 10.5, 14.0)	7.0	Lower
14k-28k	2018-H1	(14.0, 21.0, 28.0)	14.0	Lower
6k-8k	2018-H1	(6.0, 7.0, 8.0)	6.0	Lower
8k-15k	2018-H1	(8.0, 11.5, 15.0)	8.0	Lower
6k-8k	2018-H1	(6.0, 7.0, 8.0)	6.0	Lower
15k-30k	2018-H1	(15.0, 22.5, 30.0)	15.0	Lower
5k-10k	2018-H1	(5.0, 7.5, 10.0)	5.0	Lower
6k-12k	2018-H1	(6.0, 9.0, 12.0)	6.0	Lower
10k-20k	2018-H1	(10.0, 15.0, 20.0)	10.0	Lower
10k-15k	2018-H1	(10.0, 12.5, 15.0)	10.0	Lower
4k-6k	2018-H1	(4.0, 5.0, 6.0)	4.0	Lower
6k-10k	2018-H1	(6.0, 8.0, 10.0)	6.0	Lower
6k-12k	2018-H1	(6.0, 9.0, 12.0)	6.0	Lower
6k-12k	2018-H1	(6.0, 9.0, 12.0)	6.0	Lower
15k-30k	2018-H1	(15.0, 22.5, 30.0)	15.0	Lower
20k-40k	2018-H1	(20.0, 30.0, 40.0)	20.0	Lower
4k-6k	2018-H2	(4.0, 5.0, 6.0)	4.0	Lower
15k-25k	2018-H1	(15.0, 20.0, 25.0)	15.0	Lower
5k-8k	2018-H1	(5.0, 6.5, 8.0)	5.0	Lower
3k-4k	2018-H2	(3.0, 3.5, 4.0)	3.0	Lower
6k-10k	2018-H2	(6.0, 8.0, 10.0)	6.0	Lower
8K-12K	2018-H2	(0.008, 0.01, 0.012)	0.008	Lower
8k-16k	2018-H2	(8.0, 12.0, 16.0)	8.0	Lower
8k-12k	2018-H2	(8.0, 10.0, 12.0)	8.0	Lower
6k-10k	2018-H2	(6.0, 8.0, 10.0)	6.0	Lower
2k-4k	2018-H2	(2.0, 3.0, 4.0)	2.0	Lower
18k-33k	2018-H2	(18.0, 25.5, 33.0)	18.0	Lower
4k-8k	2018-H2	(4.0, 6.0, 8.0)	4.0	Lower
6k-10k	2018-H2	(6.0, 8.0, 10.0)	6.0	Lower
10k-20k	2018-H2	(10.0, 15.0, 20.0)	10.0	Lower
15k-25k	2018-H2	(15.0, 20.0, 25.0)	15.0	Lower
15k-20k	2018-H2	(15.0, 17.5, 20.0)	15.0	Lower
10k-12k	2018-H2	(10.0, 11.0, 12.0)	10.0	Lower
7k-9k	2018-H2	(7.0, 8.0, 9.0)	7.0	Lower
3k-4k	2018-H2	(3.0, 3.5, 4.0)	3.0	Lower
4k-6k	2018-H2	(4.0, 5.0, 6.0)	4.0	Lower
5k-10k	2018-H2	(5.0, 7.5, 10.0)	5.0	Lower
6k-12k	2018-H2	(6.0, 9.0, 12.0)	6.0	Lower
10k-20k	2018-H2	(10.0, 15.0, 20.0)	10.0	Lower
6k-10k	2018-H2	(6.0, 8.0, 10.0)	6.0	Lower
6k-8k	2018-H2	(6.0, 7.0, 8.0)	6.0	Lower
10k-20k	2018-H2	(10.0, 15.0, 20.0)	10.0	Lower
15k-25k	2018-H2	(15.0, 20.0, 25.0)	15.0	Lower
3k-5k	2018-H2	(3.0, 4.0, 5.0)	3.0	Lower
10k-20k	2018-H2	(10.0, 15.0, 20.0)	10.0	Lower
8k-15k	2018-H2	(8.0, 11.5, 15.0)	8.0	Lower
10k-15k	2018-H2	(10.0, 12.5, 15.0)	10.0	Lower
4k-8k	2018-H2	(4.0, 6.0, 8.0)	4.0	Lower
5k-8k	2018-H2	(5.0, 6.5, 8.0)	5.0	Lower
7k-9k	2018-H2	(7.0, 8.0, 9.0)	7.0	Lower
10k-20k	2018-H2	(10.0, 15.0, 20.0)	10.0	Lower
15k-25k	2018-H2	(15.0, 20.0, 25.0)	15.0	Lower
15k-20k	2018-H2	(15.0, 17.5, 20.0)	15.0	Lower
6k-12k	2018-H2	(6.0, 9.0, 12.0)	6.0	Lower
8k-15k	2018-H2	(8.0, 11.5, 15.0)	8.0	Lower
8k-16k	2018-H2	(8.0, 12.0, 16.0)	8.0	Lower
3k-6k	2018-H2	(3.0, 4.5, 6.0)	3.0	Lower
5k-7k	2018-H2	(5.0, 6.0, 7.0)	5.0	Lower
8k-12k	2018-H2	(8.0, 10.0, 12.0)	8.0	Lower
15k-30k	2018-H2	(15.0, 22.5, 30.0)	15.0	Lower
10k-12k	2018-H2	(10.0, 11.0, 12.0)	10.0	Lower
3k-5k	2018-H2	(3.0, 4.0, 5.0)	3.0	Lower
12k-20k	2018-H2	(12.0, 16.0, 20.0)	12.0	Lower
6k-8k	2018-H2	(6.0, 7.0, 8.0)	6.0	Lower
6k-10k	2018-H2	(6.0, 8.0, 10.0)	6.0	Lower
10k-20k	2018-H2	(10.0, 15.0, 20.0)	10.0	Lower
6k-8k	2018-H2	(6.0, 7.0, 8.0)	6.0	Lower
8k-14k	2018-H2	(8.0, 11.0, 14.0)	8.0	Lower
4k-8k	2018-H2	(4.0, 6.0, 8.0)	4.0	Lower
10k-12k	2018-H2	(10.0, 11.0, 12.0)	10.0	Lower
15k-25k	2018-H2	(15.0, 20.0, 25.0)	15.0	Lower
5K-10K	2018-H2	(0.005, 0.0075, 0.01)	0.005	Lower
15k-20k	2018-H2	(15.0, 17.5, 20.0)	15.0	Lower
10k-20k	2018-H2	(10.0, 15.0, 20.0)	10.0	Lower
8k-15k	2018-H2	(8.0, 11.5, 15.0)	8.0	Lower
4k-6k	2018-H2	(4.0, 5.0, 6.0)	4.0	Lower
12k-20k	2019-H1	(12.0, 16.0, 20.0)	12.0	Lower
7k-11k	2018-H2	(7.0, 9.0, 11.0)	7.0	Lower
5k-10k	2018-H2	(5.0, 7.5, 10.0)	5.0	Lower
6k-8k	2018-H2	(6.0, 7.0, 8.0)	6.0	Lower
15k-30k	2018-H2	(15.0, 22.5, 30.0)	15.0	Lower
4k-7k	2018-H2	(4.0, 5.5, 7.0)	4.0	Lower
6k-9k	2018-H2	(6.0, 7.5, 9.0)	6.0	Lower
15k-30k	2018-H2	(15.0, 22.5, 30.0)	15.0	Lower
20k-35k	2018-H2	(20.0, 27.5, 35.0)	20.0	Lower
10k-15k	2019-H1	(10.0, 12.5, 15.0)	10.0	Lower
6k-7k	2018-H2	(6.0, 6.5, 7.0)	6.0	Lower
15k-18k	2018-H2	(15.0, 16.5, 18.0)	15.0	Lower
8k-10k	2018-H2	(8.0, 9.0, 10.0)	8.0	Lower
5k-10k	2018-H2	(5.0, 7.5, 10.0)	5.0	Lower
10k-20k	2018-H2	(10.0, 15.0, 20.0)	10.0	Lower
4k-6k	2018-H2	(4.0, 5.0, 6.0)	4.0	Lower
7k-12k	2018-H2	(7.0, 9.5, 12.0)	7.0	Lower
5k-8k	2018-H2	(5.0, 6.5, 8.0)	5.0	Lower
6k-9k	2018-H2	(6.0, 7.5, 9.0)	6.0	Lower
8k-10k	2018-H2	(8.0, 9.0, 10.0)	8.0	Lower
5k-10k	2018-H2	(5.0, 7.5, 10.0)	5.0	Lower
10k-20k	2018-H2	(10.0, 15.0, 20.0)	10.0	Lower
10k-20k	2018-H2	(10.0, 15.0, 20.0)	10.0	Lower
6k-12k	2018-H2	(6.0, 9.0, 12.0)	6.0	Lower
6k-8k	2018-H2	(6.0, 7.0, 8.0)	6.0	Lower
6k-12k	2017-H1	(6.0, 9.0, 12.0)	6.0	Lower
10k-20k	2018-H2	(10.0, 15.0, 20.0)	10.0	Lower
8k-16k	2018-H2	(8.0, 12.0, 16.0)	8.0	Lower
3k-6k	2018-H2	(3.0, 4.5, 6.0)	3.0	Lower
5k-7k	2018-H2	(5.0, 6.0, 7.0)	5.0	Lower
7k-10k	2018-H2	(7.0, 8.5, 10.0)	7.0	Lower
3k-6k	2018-H2	(3.0, 4.5, 6.0)	3.0	Lower
10k-20k	2018-H2	(10.0, 15.0, 20.0)	10.0	Lower
6k-12k	2018-H2	(6.0, 9.0, 12.0)	6.0	Lower
6k-8k	2018-H2	(6.0, 7.0, 8.0)	6.0	Lower
6k-8k	2018-H2	(6.0, 7.0, 8.0)	6.0	Lower
8k-15k	2018-H2	(8.0, 11.5, 15.0)	8.0	Lower
15k-25k	2018-H2	(15.0, 20.0, 25.0)	15.0	Lower
4k-8k	2016-H2	(4.0, 6.0, 8.0)	4.0	Lower
8k-13k	2018-H2	(8.0, 10.5, 13.0)	8.0	Lower
16k-20k	2018-H2	(16.0, 18.0, 20.0)	16.0	Lower
6k-10k	2018-H2	(6.0, 8.0, 10.0)	6.0	Lower
8k-15k	2018-H2	(8.0, 11.5, 15.0)	8.0	Lower
6k-12k	2018-H2	(6.0, 9.0, 12.0)	6.0	Lower
10k-20k	2018-H2	(10.0, 15.0, 20.0)	10.0	Lower
5k-8k	2018-H2	(5.0, 6.5, 8.0)	5.0	Lower
8k-12k	2018-H2	(8.0, 10.0, 12.0)	8.0	Lower
7k-11k	2018-H2	(7.0, 9.0, 11.0)	7.0	Lower
6k-12k	2019-H1	(6.0, 9.0, 12.0)	6.0	Lower
10k-16k	2019-H1	(10.0, 13.0, 16.0)	10.0	Lower
5k-10k	2019-H1	(5.0, 7.5, 10.0)	5.0	Lower
5k-7k	2019-H1	(5.0, 6.0, 7.0)	5.0	Lower
5k-9k	2019-H1	(5.0, 7.0, 9.0)	5.0	Lower
7k-10k	2016-H2	(7.0, 8.5, 10.0)	7.0	Lower
4k-7k	2018-H1	(4.0, 5.5, 7.0)	4.0	Lower
6k-8k	2016-H2	(6.0, 7.0, 8.0)	6.0	Lower
5k-10k	2016-H2	(5.0, 7.5, 10.0)	5.0	Lower
8k-16k	2017-H2	(8.0, 12.0, 16.0)	8.0	Lower
10k-15k	2017-H2	(10.0, 12.5, 15.0)	10.0	Lower
6k-10k	2016-H2	(6.0, 8.0, 10.0)	6.0	Lower
4k-6k	2018-H1	(4.0, 5.0, 6.0)	4.0	Lower
4k-6k	2018-H1	(4.0, 5.0, 6.0)	4.0	Lower
8k-15k	2017-H1	(8.0, 11.5, 15.0)	8.0	Lower
4k-8k	2016-H2	(4.0, 6.0, 8.0)	4.0	Lower
4k-8k	2017-H1	(4.0, 6.0, 8.0)	4.0	Lower
3k-5k	2016-H2	(3.0, 4.0, 5.0)	3.0	Lower
8k-15k	2016-H2	(8.0, 11.5, 15.0)	8.0	Lower
5k-10k	2016-H2	(5.0, 7.5, 10.0)	5.0	Lower
10k-20k	2018-H1	(10.0, 15.0, 20.0)	10.0	Lower
10k-15k	2016-H2	(10.0, 12.5, 15.0)	10.0	Lower
4k-6k	2016-H2	(4.0, 5.0, 6.0)	4.0	Lower
10k以上	2016-H2	(10.0, -1, -1)	10.0	Lower
6k-12k	2018-H1	(6.0, 9.0, 12.0)	6.0	Lower
10k-12k	2016-H2	(10.0, 11.0, 12.0)	10.0	Lower
5k-10k	2016-H2	(5.0, 7.5, 10.0)	5.0	Lower
5k-8k	2016-H2	(5.0, 6.5, 8.0)	5.0	Lower
8k-10k	2018-H1	(8.0, 9.0, 10.0)	8.0	Lower
4k-8k	2018-H1	(4.0, 6.0, 8.0)	4.0	Lower
6k以上	2018-H1	(6.0, -1, -1)	6.0	Lower
10k-15k	2017-H2	(10.0, 12.5, 15.0)	10.0	Lower
6k-10k	2018-H1	(6.0, 8.0, 10.0)	6.0	Lower
6k-9k	2018-H1	(6.0, 7.5, 9.0)	6.0	Lower
5k-10k	2018-H2	(5.0, 7.5, 10.0)	5.0	Lower
5k-10k	2018-H1	(5.0, 7.5, 10.0)	5.0	Lower
4k-8k	2018-H1	(4.0, 6.0, 8.0)	4.0	Lower
4k-8k	2018-H1	(4.0, 6.0, 8.0)	4.0	Lower
5k-7k	2018-H1	(5.0, 6.0, 7.0)	5.0	Lower
4k-8k	2017-H2	(4.0, 6.0, 8.0)	4.0	Lower
5k-8k	2018-H1	(5.0, 6.5, 8.0)	5.0	Lower
9k-13k	2018-H1	(9.0, 11.0, 13.0)	9.0	Lower
5k-8k	2017-H2	(5.0, 6.5, 8.0)	5.0	Lower
10k-18k	2016-H2	(10.0, 14.0, 18.0)	10.0	Lower
15k-30k	2018-H1	(15.0, 22.5, 30.0)	15.0	Lower
4k-6k	2018-H1	(4.0, 5.0, 6.0)	4.0	Lower
10k-20k	2017-H2	(10.0, 15.0, 20.0)	10.0	Lower
4k-6k	2016-H2	(4.0, 5.0, 6.0)	4.0	Lower
5k-8k	2018-H1	(5.0, 6.5, 8.0)	5.0	Lower
7k-9k	2018-H1	(7.0, 8.0, 9.0)	7.0	Lower
4k-7k	2018-H1	(4.0, 5.5, 7.0)	4.0	Lower
4k-8k	2016-H2	(4.0, 6.0, 8.0)	4.0	Lower
3k-6k	2018-H1	(3.0, 4.5, 6.0)	3.0	Lower
8k-15k	2016-H2	(8.0, 11.5, 15.0)	8.0	Lower
10k-20k	2018-H1	(10.0, 15.0, 20.0)	10.0	Lower
23k-39k	2017-H2	(23.0, 31.0, 39.0)	23.0	Lower
4k-6k	2016-H2	(4.0, 5.0, 6.0)	4.0	Lower
8k-16k	2018-H1	(8.0, 12.0, 16.0)	8.0	Lower
3k-4k	2018-H1	(3.0, 3.5, 4.0)	3.0	Lower
8k-16k	2018-H1	(8.0, 12.0, 16.0)	8.0	Lower
20k-30k	2018-H1	(20.0, 25.0, 30.0)	20.0	Lower
15k-30k	2018-H1	(15.0, 22.5, 30.0)	15.0	Lower
12k-22k	2018-H1	(12.0, 17.0, 22.0)	12.0	Lower
3k-6k	2018-H1	(3.0, 4.5, 6.0)	3.0	Lower
4k-6k	2016-H2	(4.0, 5.0, 6.0)	4.0	Lower
7k-12k	2018-H1	(7.0, 9.5, 12.0)	7.0	Lower
15k-20k	2016-H2	(15.0, 17.5, 20.0)	15.0	Lower
10k-20k	2018-H1	(10.0, 15.0, 20.0)	10.0	Lower
12k-20k	2016-H2	(12.0, 16.0, 20.0)	12.0	Lower
4k-6k	2016-H2	(4.0, 5.0, 6.0)	4.0	Lower
5k-7k	2017-H1	(5.0, 6.0, 7.0)	5.0	Lower
6k-12k	2016-H2	(6.0, 9.0, 12.0)	6.0	Lower
15k-25k	2016-H2	(15.0, 20.0, 25.0)	15.0	Lower
6k-12k	2016-H2	(6.0, 9.0, 12.0)	6.0	Lower
9k-15k	2018-H1	(9.0, 12.0, 15.0)	9.0	Lower
10k-20k	2016-H2	(10.0, 15.0, 20.0)	10.0	Lower
9k-18k	2016-H2	(9.0, 13.5, 18.0)	9.0	Lower
15k-20k	2018-H1	(15.0, 17.5, 20.0)	15.0	Lower
20k-40k	2018-H2	(20.0, 30.0, 40.0)	20.0	Lower
6k-10k	2016-H2	(6.0, 8.0, 10.0)	6.0	Lower
6k-8k	2016-H2	(6.0, 7.0, 8.0)	6.0	Lower
5k-10k	2016-H2	(5.0, 7.5, 10.0)	5.0	Lower
4k-6k	2016-H2	(4.0, 5.0, 6.0)	4.0	Lower
8k-15k	2018-H1	(8.0, 11.5, 15.0)	8.0	Lower
4k-8k	2019-H1	(4.0, 6.0, 8.0)	4.0	Lower
15k-22k	2016-H2	(15.0, 18.5, 22.0)	15.0	Lower
20k-40k	2018-H2	(20.0, 30.0, 40.0)	20.0	Lower
6k-8k	2018-H2	(6.0, 7.0, 8.0)	6.0	Lower
8k-15k	2018-H2	(8.0, 11.5, 15.0)	8.0	Lower
8k-12k	2017-H2	(8.0, 10.0, 12.0)	8.0	Lower
10k-15k	2017-H1	(10.0, 12.5, 15.0)	10.0	Lower
8k-16k	2017-H1	(8.0, 12.0, 16.0)	8.0	Lower
3k-6k	2018-H2	(3.0, 4.5, 6.0)	3.0	Lower
8k-15k	2017-H1	(8.0, 11.5, 15.0)	8.0	Lower
4k-7k	2017-H1	(4.0, 5.5, 7.0)	4.0	Lower
7k-14k	2017-H1	(7.0, 10.5, 14.0)	7.0	Lower
6k-8k	2017-H2	(6.0, 7.0, 8.0)	6.0	Lower
20k-30k	2016-H2	(20.0, 25.0, 30.0)	20.0	Lower
3k-6k	2016-H2	(3.0, 4.5, 6.0)	3.0	Lower
15k-20k	2016-H2	(15.0, 17.5, 20.0)	15.0	Lower
6k-10k	2016-H2	(6.0, 8.0, 10.0)	6.0	Lower
5k以上	2016-H2	(5.0, -1, -1)	5.0	Lower
4k-8k	2017-H2	(4.0, 6.0, 8.0)	4.0	Lower
8k-16k	2016-H2	(8.0, 12.0, 16.0)	8.0	Lower
8k-12k	2017-H2	(8.0, 10.0, 12.0)	8.0	Lower
3k-6k	2017-H1	(3.0, 4.5, 6.0)	3.0	Lower
5k-10k	2017-H1	(5.0, 7.5, 10.0)	5.0	Lower
15k以上	2017-H1	(15.0, -1, -1)	15.0	Lower
4k-6k	2018-H2	(4.0, 5.0, 6.0)	4.0	Lower
3k-6k	2017-H1	(3.0, 4.5, 6.0)	3.0	Lower
6k-12k	2016-H2	(6.0, 9.0, 12.0)	6.0	Lower
8k-12k	2016-H2	(8.0, 10.0, 12.0)	8.0	Lower
4k-6k	2016-H2	(4.0, 5.0, 6.0)	4.0	Lower
7k-12k	2017-H1	(7.0, 9.5, 12.0)	7.0	Lower
8k-15k	2016-H2	(8.0, 11.5, 15.0)	8.0	Lower
15k-25k	2017-H1	(15.0, 20.0, 25.0)	15.0	Lower
3k-6k	2017-H1	(3.0, 4.5, 6.0)	3.0	Lower
6k-10k	2017-H1	(6.0, 8.0, 10.0)	6.0	Lower
10k-15k	2016-H2	(10.0, 12.5, 15.0)	10.0	Lower
8k-12k	2016-H2	(8.0, 10.0, 12.0)	8.0	Lower
8k-15k	2018-H2	(8.0, 11.5, 15.0)	8.0	Lower
5k-8k	2018-H2	(5.0, 6.5, 8.0)	5.0	Lower
7k-8k	2016-H2	(7.0, 7.5, 8.0)	7.0	Lower
10k-15k	2018-H1	(10.0, 12.5, 15.0)	10.0	Lower
6k-10k	2016-H2	(6.0, 8.0, 10.0)	6.0	Lower
7k-12k	2018-H2	(7.0, 9.5, 12.0)	7.0	Lower
5k-8k	2018-H1	(5.0, 6.5, 8.0)	5.0	Lower
10k-20k	2017-H1	(10.0, 15.0, 20.0)	10.0	Lower
4K-8K	2016-H2	(0.004, 0.006, 0.008)	0.004	Lower
4k-8k	2016-H2	(4.0, 6.0, 8.0)	4.0	Lower
4k-5k	2016-H2	(4.0, 4.5, 5.0)	4.0	Lower
6k-10k	2016-H2	(6.0, 8.0, 10.0)	6.0	Lower
4k-6k	2018-H2	(4.0, 5.0, 6.0)	4.0	Lower
10k-20k	2017-H1	(10.0, 15.0, 20.0)	10.0	Lower
10K-15K	2017-H1	(0.01, 0.0125, 0.015)	0.01	Lower
10k-20k	2018-H2	(10.0, 15.0, 20.0)	10.0	Lower
4k-6k	2017-H1	(4.0, 5.0, 6.0)	4.0	Lower
10k-15k	2017-H1	(10.0, 12.5, 15.0)	10.0	Lower
6k-8k	2018-H2	(6.0, 7.0, 8.0)	6.0	Lower
6k-8k	2017-H1	(6.0, 7.0, 8.0)	6.0	Lower
8k-16k	2017-H1	(8.0, 12.0, 16.0)	8.0	Lower
4k-6k	2017-H1	(4.0, 5.0, 6.0)	4.0	Lower
8k-15k	2018-H2	(8.0, 11.5, 15.0)	8.0	Lower
8k-12k	2017-H1	(8.0, 10.0, 12.0)	8.0	Lower
4k-8k	2017-H1	(4.0, 6.0, 8.0)	4.0	Lower
7k-12k	2017-H1	(7.0, 9.5, 12.0)	7.0	Lower
6k-12k	2017-H1	(6.0, 9.0, 12.0)	6.0	Lower
4k-6k	2018-H2	(4.0, 5.0, 6.0)	4.0	Lower
6k-10k	2017-H1	(6.0, 8.0, 10.0)	6.0	Lower
5k-7k	2017-H1	(5.0, 6.0, 7.0)	5.0	Lower
18k-35k	2017-H1	(18.0, 26.5, 35.0)	18.0	Lower
3k-5k	2017-H1	(3.0, 4.0, 5.0)	3.0	Lower
7k-13k	2017-H1	(7.0, 10.0, 13.0)	7.0	Lower
3k-6k	2017-H1	(3.0, 4.5, 6.0)	3.0	Lower
2K-4K	2017-H1	(0.002, 0.003, 0.004)	0.002	Lower
4k-6k	2017-H1	(4.0, 5.0, 6.0)	4.0	Lower
5k-8k	2017-H2	(5.0, 6.5, 8.0)	5.0	Lower
8k-15k	2018-H2	(8.0, 11.5, 15.0)	8.0	Lower
8k-12k	2017-H2	(8.0, 10.0, 12.0)	8.0	Lower
15k-20k	2017-H2	(15.0, 17.5, 20.0)	15.0	Lower
4k-8k	2017-H1	(4.0, 6.0, 8.0)	4.0	Lower
7k-12k	2018-H2	(7.0, 9.5, 12.0)	7.0	Lower
8k-16k	2017-H1	(8.0, 12.0, 16.0)	8.0	Lower
3K-6K	2018-H2	(0.003, 0.0045000000000000005, 0.006)	0.003	Lower
10k-20k	2016-H2	(10.0, 15.0, 20.0)	10.0	Lower
8k-10k	2018-H2	(8.0, 9.0, 10.0)	8.0	Lower
4k-6k	2017-H1	(4.0, 5.0, 6.0)	4.0	Lower
8K-15K	2018-H2	(0.008, 0.0115, 0.015)	0.008	Lower
4k-6k	2017-H1	(4.0, 5.0, 6.0)	4.0	Lower
6k-12k	2017-H1	(6.0, 9.0, 12.0)	6.0	Lower
4k-6k	2017-H2	(4.0, 5.0, 6.0)	4.0	Lower
13k-16k	2017-H1	(13.0, 14.5, 16.0)	13.0	Lower
10k-20k	2018-H1	(10.0, 15.0, 20.0)	10.0	Lower
6k-9k	2017-H1	(6.0, 7.5, 9.0)	6.0	Lower
4k-8k	2017-H2	(4.0, 6.0, 8.0)	4.0	Lower
8k-15k	2017-H1	(8.0, 11.5, 15.0)	8.0	Lower
4k-6k	2017-H1	(4.0, 5.0, 6.0)	4.0	Lower
8k-10k	2018-H1	(8.0, 9.0, 10.0)	8.0	Lower
3k-4k	2017-H1	(3.0, 3.5, 4.0)	3.0	Lower
4k-8k	2017-H1	(4.0, 6.0, 8.0)	4.0	Lower
6k-12k	2017-H1	(6.0, 9.0, 12.0)	6.0	Lower
4K-6K	2017-H1	(0.004, 0.005, 0.006)	0.004	Lower
8k-15k	2017-H1	(8.0, 11.5, 15.0)	8.0	Lower
10k-15k	2017-H1	(10.0, 12.5, 15.0)	10.0	Lower
20k-35k	2018-H2	(20.0, 27.5, 35.0)	20.0	Lower
15k-20k	2018-H1	(15.0, 17.5, 20.0)	15.0	Lower
10k-15k	2018-H2	(10.0, 12.5, 15.0)	10.0	Lower
5K-10K	2018-H1	(0.005, 0.0075, 0.01)	0.005	Lower
8k-15k	2018-H2	(8.0, 11.5, 15.0)	8.0	Lower
15k-25k	2017-H2	(15.0, 20.0, 25.0)	15.0	Lower
7k-14k	2017-H2	(7.0, 10.5, 14.0)	7.0	Lower
7k-14k	2017-H2	(7.0, 10.5, 14.0)	7.0	Lower
7k-10k	2018-H1	(7.0, 8.5, 10.0)	7.0	Lower
8k-10k	2018-H1	(8.0, 9.0, 10.0)	8.0	Lower
16k-24k	2017-H1	(16.0, 20.0, 24.0)	16.0	Lower
5k-7k	2017-H2	(5.0, 6.0, 7.0)	5.0	Lower
10k-20k	2018-H2	(10.0, 15.0, 20.0)	10.0	Lower
8k-16k	2017-H2	(8.0, 12.0, 16.0)	8.0	Lower
12k-18k	2017-H2	(12.0, 15.0, 18.0)	12.0	Lower
5k-10k	2017-H2	(5.0, 7.5, 10.0)	5.0	Lower
4K-8K	2017-H2	(0.004, 0.006, 0.008)	0.004	Lower
4k-8k	2017-H2	(4.0, 6.0, 8.0)	4.0	Lower
6k-10k	2017-H2	(6.0, 8.0, 10.0)	6.0	Lower
4k-6k	2017-H2	(4.0, 5.0, 6.0)	4.0	Lower
4k-6k	2017-H2	(4.0, 5.0, 6.0)	4.0	Lower
10k-14k	2017-H2	(10.0, 12.0, 14.0)	10.0	Lower
12k-20k	2017-H2	(12.0, 16.0, 20.0)	12.0	Lower
7k-8k	2018-H1	(7.0, 7.5, 8.0)	7.0	Lower
10k-13k	2017-H2	(10.0, 11.5, 13.0)	10.0	Lower
6k-10k	2017-H2	(6.0, 8.0, 10.0)	6.0	Lower
2k-3k	2017-H2	(2.0, 2.5, 3.0)	2.0	Lower
10K-20K	2017-H2	(0.01, 0.015, 0.02)	0.01	Lower
6k-8k	2017-H2	(6.0, 7.0, 8.0)	6.0	Lower
10k-12k	2017-H2	(10.0, 11.0, 12.0)	10.0	Lower
12k-20k	2017-H2	(12.0, 16.0, 20.0)	12.0	Lower
5k-6k	2018-H1	(5.0, 5.5, 6.0)	5.0	Lower
3k-6k	2017-H2	(3.0, 4.5, 6.0)	3.0	Lower
5k-6k	2017-H2	(5.0, 5.5, 6.0)	5.0	Lower
6k-8k	2017-H2	(6.0, 7.0, 8.0)	6.0	Lower
7k-13k	2017-H2	(7.0, 10.0, 13.0)	7.0	Lower
6k-8k	2017-H2	(6.0, 7.0, 8.0)	6.0	Lower
7k-9k	2017-H2	(7.0, 8.0, 9.0)	7.0	Lower
7k-12k	2017-H2	(7.0, 9.5, 12.0)	7.0	Lower
8k-14k	2017-H2	(8.0, 11.0, 14.0)	8.0	Lower
14k-25k	2018-H2	(14.0, 19.5, 25.0)	14.0	Lower
4k-8k	2018-H1	(4.0, 6.0, 8.0)	4.0	Lower
6k-12k	2018-H1	(6.0, 9.0, 12.0)	6.0	Lower
5k-10k	2018-H1	(5.0, 7.5, 10.0)	5.0	Lower
10k-18k	2018-H1	(10.0, 14.0, 18.0)	10.0	Lower
4K-6K	2018-H1	(0.004, 0.005, 0.006)	0.004	Lower
6K-9K	2018-H1	(0.006, 0.0075, 0.009)	0.006	Lower
8k-12k	2018-H1	(8.0, 10.0, 12.0)	8.0	Lower
7k-14k	2018-H2	(7.0, 10.5, 14.0)	7.0	Lower
15k-25k	2018-H1	(15.0, 20.0, 25.0)	15.0	Lower
15k-25k	2018-H1	(15.0, 20.0, 25.0)	15.0	Lower
6k-8k	2018-H1	(6.0, 7.0, 8.0)	6.0	Lower
2k-4k	2018-H1	(2.0, 3.0, 4.0)	2.0	Lower
8K-12K	2018-H1	(0.008, 0.01, 0.012)	0.008	Lower
8k-12k	2018-H1	(8.0, 10.0, 12.0)	8.0	Lower
3K-6K	2018-H1	(0.003, 0.0045000000000000005, 0.006)	0.003	Lower
6k-11k	2018-H1	(6.0, 8.5, 11.0)	6.0	Lower
6k-12k	2018-H1	(6.0, 9.0, 12.0)	6.0	Lower
3k-6k	2018-H1	(3.0, 4.5, 6.0)	3.0	Lower
15k-25k	2018-H1	(15.0, 20.0, 25.0)	15.0	Lower
5k-8k	2018-H1	(5.0, 6.5, 8.0)	5.0	Lower
7k-14k	2018-H1	(7.0, 10.5, 14.0)	7.0	Lower
10k-20k	2018-H1	(10.0, 15.0, 20.0)	10.0	Lower
6k-12k	2018-H1	(6.0, 9.0, 12.0)	6.0	Lower
12k-20k	2018-H1	(12.0, 16.0, 20.0)	12.0	Lower
6k-8k	2018-H1	(6.0, 7.0, 8.0)	6.0	Lower
8k-12k	2018-H1	(8.0, 10.0, 12.0)	8.0	Lower
15k-25k	2018-H1	(15.0, 20.0, 25.0)	15.0	Lower
8k-15k	2018-H1	(8.0, 11.5, 15.0)	8.0	Lower
10k-20k	2018-H1	(10.0, 15.0, 20.0)	10.0	Lower
4K-8K	2018-H1	(0.004, 0.006, 0.008)	0.004	Lower
10k-20k	2018-H1	(10.0, 15.0, 20.0)	10.0	Lower
5K-8K	2018-H1	(0.005, 0.006500000000000001, 0.008)	0.005	Lower
6k-7k	2018-H1	(6.0, 6.5, 7.0)	6.0	Lower
2k-3k	2018-H1	(2.0, 2.5, 3.0)	2.0	Lower
9k-15k	2018-H1	(9.0, 12.0, 15.0)	9.0	Lower
4k-6k	2018-H1	(4.0, 5.0, 6.0)	4.0	Lower
6k-8k	2018-H1	(6.0, 7.0, 8.0)	6.0	Lower
4k-6k	2018-H1	(4.0, 5.0, 6.0)	4.0	Lower
4k-6k	2018-H1	(4.0, 5.0, 6.0)	4.0	Lower
7k-12k	2018-H1	(7.0, 9.5, 12.0)	7.0	Lower
9k-15k	2018-H1	(9.0, 12.0, 15.0)	9.0	Lower
6k-12k	2018-H1	(6.0, 9.0, 12.0)	6.0	Lower
10k-15k	2018-H1	(10.0, 12.5, 15.0)	10.0	Lower
13k-25k	2018-H1	(13.0, 19.0, 25.0)	13.0	Lower
8k-15k	2018-H1	(8.0, 11.5, 15.0)	8.0	Lower
6k-12k	2018-H1	(6.0, 9.0, 12.0)	6.0	Lower
4k-8k	2018-H1	(4.0, 6.0, 8.0)	4.0	Lower
5k-6k	2018-H1	(5.0, 5.5, 6.0)	5.0	Lower
4k-6k	2018-H1	(4.0, 5.0, 6.0)	4.0	Lower
6k-8k	2018-H1	(6.0, 7.0, 8.0)	6.0	Lower
6k-10k	2018-H1	(6.0, 8.0, 10.0)	6.0	Lower
4k-8k	2018-H1	(4.0, 6.0, 8.0)	4.0	Lower
4k-7k	2018-H1	(4.0, 5.5, 7.0)	4.0	Lower
4K-6K	2018-H1	(0.004, 0.005, 0.006)	0.004	Lower
7k-10k	2018-H1	(7.0, 8.5, 10.0)	7.0	Lower
10k-20k	2018-H1	(10.0, 15.0, 20.0)	10.0	Lower
5k-10k	2018-H1	(5.0, 7.5, 10.0)	5.0	Lower
8k-12k	2018-H1	(8.0, 10.0, 12.0)	8.0	Lower
4k-8k	2018-H1	(4.0, 6.0, 8.0)	4.0	Lower
5k-8k	2018-H1	(5.0, 6.5, 8.0)	5.0	Lower
4k-6k	2018-H1	(4.0, 5.0, 6.0)	4.0	Lower
9k-12k	2018-H1	(9.0, 10.5, 12.0)	9.0	Lower
10k-15k	2018-H1	(10.0, 12.5, 15.0)	10.0	Lower
8k-12k	2018-H1	(8.0, 10.0, 12.0)	8.0	Lower
8k-10k	2018-H1	(8.0, 9.0, 10.0)	8.0	Lower
7k-11k	2018-H1	(7.0, 9.0, 11.0)	7.0	Lower
4k-8k	2018-H1	(4.0, 6.0, 8.0)	4.0	Lower
6k-10k	2018-H1	(6.0, 8.0, 10.0)	6.0	Lower
22k-25k	2018-H1	(22.0, 23.5, 25.0)	22.0	Lower
6k-12k	2018-H1	(6.0, 9.0, 12.0)	6.0	Lower
5k-8k	2018-H1	(5.0, 6.5, 8.0)	5.0	Lower
10k-20k	2018-H1	(10.0, 15.0, 20.0)	10.0	Lower
10k-15k	2018-H1	(10.0, 12.5, 15.0)	10.0	Lower
12k-18k	2018-H1	(12.0, 15.0, 18.0)	12.0	Lower
4K-6K	2018-H1	(0.004, 0.005, 0.006)	0.004	Lower
5k-7k	2018-H1	(5.0, 6.0, 7.0)	5.0	Lower
4k-6k	2018-H1	(4.0, 5.0, 6.0)	4.0	Lower
15k-20k	2018-H1	(15.0, 17.5, 20.0)	15.0	Lower
8k-15k	2018-H1	(8.0, 11.5, 15.0)	8.0	Lower
10k-15k	2018-H1	(10.0, 12.5, 15.0)	10.0	Lower
7k-8k	2018-H1	(7.0, 7.5, 8.0)	7.0	Lower
18k-36k	2018-H1	(18.0, 27.0, 36.0)	18.0	Lower
5k-6k	2018-H1	(5.0, 5.5, 6.0)	5.0	Lower
5k-8k	2018-H1	(5.0, 6.5, 8.0)	5.0	Lower
6k-10k	2018-H1	(6.0, 8.0, 10.0)	6.0	Lower
6k-8k	2018-H1	(6.0, 7.0, 8.0)	6.0	Lower
15k-25k	2018-H1	(15.0, 20.0, 25.0)	15.0	Lower
4k-8k	2018-H1	(4.0, 6.0, 8.0)	4.0	Lower
4K-7K	2018-H2	(0.004, 0.0055, 0.007)	0.004	Lower
7k-10k	2018-H1	(7.0, 8.5, 10.0)	7.0	Lower
8k-10k	2018-H1	(8.0, 9.0, 10.0)	8.0	Lower
6k-12k	2017-H1	(6.0, 9.0, 12.0)	6.0	Lower
20k-35k	2018-H1	(20.0, 27.5, 35.0)	20.0	Lower
10k-15k	2018-H2	(10.0, 12.5, 15.0)	10.0	Lower
5k-8k	2018-H1	(5.0, 6.5, 8.0)	5.0	Lower
9k-16k	2018-H1	(9.0, 12.5, 16.0)	9.0	Lower
8k-15k	2018-H2	(8.0, 11.5, 15.0)	8.0	Lower
5k-10k	2018-H2	(5.0, 7.5, 10.0)	5.0	Lower
4k-8k	2018-H2	(4.0, 6.0, 8.0)	4.0	Lower
4k-8k	2018-H2	(4.0, 6.0, 8.0)	4.0	Lower
18k-30k	2018-H1	(18.0, 24.0, 30.0)	18.0	Lower
18K-25K	2018-H1	(0.018, 0.0215, 0.025)	0.018	Lower
8k-12k	2018-H1	(8.0, 10.0, 12.0)	8.0	Lower
5k-10k	2018-H1	(5.0, 7.5, 10.0)	5.0	Lower
4k-7k	2018-H1	(4.0, 5.5, 7.0)	4.0	Lower
12k-16k	2018-H1	(12.0, 14.0, 16.0)	12.0	Lower
12k-18k	2018-H1	(12.0, 15.0, 18.0)	12.0	Lower
15k-30k	2018-H1	(15.0, 22.5, 30.0)	15.0	Lower
4k-8k	2018-H1	(4.0, 6.0, 8.0)	4.0	Lower
6k-8k	2018-H1	(6.0, 7.0, 8.0)	6.0	Lower
10k-20k	2018-H1	(10.0, 15.0, 20.0)	10.0	Lower
3k-6k	2018-H1	(3.0, 4.5, 6.0)	3.0	Lower
5k-8k	2018-H1	(5.0, 6.5, 8.0)	5.0	Lower
7k-14k	2018-H1	(7.0, 10.5, 14.0)	7.0	Lower
16k-20k	2018-H1	(16.0, 18.0, 20.0)	16.0	Lower
8k-15k	2018-H1	(8.0, 11.5, 15.0)	8.0	Lower
6k-12k	2018-H1	(6.0, 9.0, 12.0)	6.0	Lower
15k-30k	2018-H1	(15.0, 22.5, 30.0)	15.0	Lower
20k-30k	2018-H1	(20.0, 25.0, 30.0)	20.0	Lower
4k-6k	2018-H1	(4.0, 5.0, 6.0)	4.0	Lower
20k-30k	2018-H1	(20.0, 25.0, 30.0)	20.0	Lower
10k-20k	2018-H1	(10.0, 15.0, 20.0)	10.0	Lower
7k-8k	2018-H1	(7.0, 7.5, 8.0)	7.0	Lower
5K-10K	2018-H1	(0.005, 0.0075, 0.01)	0.005	Lower
18k-24k	2018-H1	(18.0, 21.0, 24.0)	18.0	Lower
8k-12k	2016-H2	(8.0, 10.0, 12.0)	8.0	Lower
25k-50k	2018-H1	(25.0, 37.5, 50.0)	25.0	Lower
7k-14k	2016-H2	(7.0, 10.5, 14.0)	7.0	Lower
5K-7K	2018-H1	(0.005, 0.006, 0.007)	0.005	Lower
3k-5k	2018-H1	(3.0, 4.0, 5.0)	3.0	Lower
15k-20k	2018-H1	(15.0, 17.5, 20.0)	15.0	Lower
15k-30k	2018-H1	(15.0, 22.5, 30.0)	15.0	Lower
5k-8k	2018-H1	(5.0, 6.5, 8.0)	5.0	Lower
10k-20k	2018-H1	(10.0, 15.0, 20.0)	10.0	Lower
30k-50k	2018-H1	(30.0, 40.0, 50.0)	30.0	Lower
10k-20k	2018-H1	(10.0, 15.0, 20.0)	10.0	Lower
20k-35k	2018-H1	(20.0, 27.5, 35.0)	20.0	Lower
5k-8k	2018-H1	(5.0, 6.5, 8.0)	5.0	Lower
8k-10k	2018-H1	(8.0, 9.0, 10.0)	8.0	Lower
10k-20k	2018-H1	(10.0, 15.0, 20.0)	10.0	Lower
4K-6K	2018-H1	(0.004, 0.005, 0.006)	0.004	Lower
15k-28k	2018-H1	(15.0, 21.5, 28.0)	15.0	Lower
6k-8k	2018-H1	(6.0, 7.0, 8.0)	6.0	Lower
8k-15k	2018-H1	(8.0, 11.5, 15.0)	8.0	Lower
10k-20k	2018-H1	(10.0, 15.0, 20.0)	10.0	Lower
10k-20k	2018-H2	(10.0, 15.0, 20.0)	10.0	Lower
18K-36K	2018-H2	(0.018, 0.026999999999999996, 0.036)	0.018	Lower
15k-25k	2018-H2	(15.0, 20.0, 25.0)	15.0	Lower
5k-7k	2018-H2	(5.0, 6.0, 7.0)	5.0	Lower
3k-5k	2018-H2	(3.0, 4.0, 5.0)	3.0	Lower
8k-10k	2018-H2	(8.0, 9.0, 10.0)	8.0	Lower
7k-14k	2018-H2	(7.0, 10.5, 14.0)	7.0	Lower
8k-15k	2018-H2	(8.0, 11.5, 15.0)	8.0	Lower
5k-8k	2018-H2	(5.0, 6.5, 8.0)	5.0	Lower
7k-9k	2018-H2	(7.0, 8.0, 9.0)	7.0	Lower
7k-10k	2018-H2	(7.0, 8.5, 10.0)	7.0	Lower
6k-8k	2018-H2	(6.0, 7.0, 8.0)	6.0	Lower
6k-10k	2018-H2	(6.0, 8.0, 10.0)	6.0	Lower
5k-8k	2018-H2	(5.0, 6.5, 8.0)	5.0	Lower
4k-6k	2018-H2	(4.0, 5.0, 6.0)	4.0	Lower
6k-12k	2018-H2	(6.0, 9.0, 12.0)	6.0	Lower
15k-25k	2018-H2	(15.0, 20.0, 25.0)	15.0	Lower
8k-15k	2018-H2	(8.0, 11.5, 15.0)	8.0	Lower
5k-10k	2019-H1	(5.0, 7.5, 10.0)	5.0	Lower
8k-15k	2018-H2	(8.0, 11.5, 15.0)	8.0	Lower
10k-20k	2018-H2	(10.0, 15.0, 20.0)	10.0	Lower
6k-10k	2018-H2	(6.0, 8.0, 10.0)	6.0	Lower
8k-10k	2018-H2	(8.0, 9.0, 10.0)	8.0	Lower
6k-8k	2018-H2	(6.0, 7.0, 8.0)	6.0	Lower
7k-11k	2018-H2	(7.0, 9.0, 11.0)	7.0	Lower
12k-20k	2018-H2	(12.0, 16.0, 20.0)	12.0	Lower
4k-6k	2018-H2	(4.0, 5.0, 6.0)	4.0	Lower
2k-3k	2018-H2	(2.0, 2.5, 3.0)	2.0	Lower
8k-10k	2018-H2	(8.0, 9.0, 10.0)	8.0	Lower
15k-25k	2018-H2	(15.0, 20.0, 25.0)	15.0	Lower
4k-8k	2018-H2	(4.0, 6.0, 8.0)	4.0	Lower
10k-20k	2018-H2	(10.0, 15.0, 20.0)	10.0	Lower
8K-15K	2018-H2	(0.008, 0.0115, 0.015)	0.008	Lower
8k-10k	2016-H2	(8.0, 9.0, 10.0)	8.0	Lower
15k-25k	2018-H2	(15.0, 20.0, 25.0)	15.0	Lower
4k-6k	2018-H2	(4.0, 5.0, 6.0)	4.0	Lower
15k-30k	2018-H2	(15.0, 22.5, 30.0)	15.0	Lower
10k-12k	2018-H2	(10.0, 11.0, 12.0)	10.0	Lower
5k-10k	2018-H2	(5.0, 7.5, 10.0)	5.0	Lower
6k-12k	2017-H1	(6.0, 9.0, 12.0)	6.0	Lower
6k-12k	2018-H2	(6.0, 9.0, 12.0)	6.0	Lower
6k-12k	2018-H2	(6.0, 9.0, 12.0)	6.0	Lower
15k-20k	2018-H2	(15.0, 17.5, 20.0)	15.0	Lower
10k-20k	2018-H2	(10.0, 15.0, 20.0)	10.0	Lower
8k-15k	2018-H2	(8.0, 11.5, 15.0)	8.0	Lower
12k-18k	2018-H2	(12.0, 15.0, 18.0)	12.0	Lower
6k-10k	2018-H2	(6.0, 8.0, 10.0)	6.0	Lower
7k-10k	2018-H2	(7.0, 8.5, 10.0)	7.0	Lower
4k-6k	2018-H2	(4.0, 5.0, 6.0)	4.0	Lower
3k-5k	2018-H2	(3.0, 4.0, 5.0)	3.0	Lower
7k-14k	2018-H2	(7.0, 10.5, 14.0)	7.0	Lower
4k-8k	2018-H2	(4.0, 6.0, 8.0)	4.0	Lower
4k-8k	2018-H2	(4.0, 6.0, 8.0)	4.0	Lower
8k-15k	2018-H2	(8.0, 11.5, 15.0)	8.0	Lower
8k-15k	2018-H2	(8.0, 11.5, 15.0)	8.0	Lower
8k-15k	2018-H2	(8.0, 11.5, 15.0)	8.0	Lower
10k-15k	2018-H2	(10.0, 12.5, 15.0)	10.0	Lower
3k-5k	2018-H2	(3.0, 4.0, 5.0)	3.0	Lower
10k-20k	2018-H2	(10.0, 15.0, 20.0)	10.0	Lower
10k-20k	2018-H2	(10.0, 15.0, 20.0)	10.0	Lower
5k-10k	2018-H2	(5.0, 7.5, 10.0)	5.0	Lower
10k-15k	2018-H2	(10.0, 12.5, 15.0)	10.0	Lower
4k-6k	2018-H2	(4.0, 5.0, 6.0)	4.0	Lower
8k-16k	2018-H2	(8.0, 12.0, 16.0)	8.0	Lower
10k-20k	2018-H2	(10.0, 15.0, 20.0)	10.0	Lower
26k-35k	2018-H2	(26.0, 30.5, 35.0)	26.0	Lower
18k-25k	2018-H2	(18.0, 21.5, 25.0)	18.0	Lower
10k-20k	2018-H2	(10.0, 15.0, 20.0)	10.0	Lower
5k-7k	2018-H2	(5.0, 6.0, 7.0)	5.0	Lower
4k-8k	2018-H2	(4.0, 6.0, 8.0)	4.0	Lower
4k-8k	2018-H2	(4.0, 6.0, 8.0)	4.0	Lower
6k-7k	2018-H2	(6.0, 6.5, 7.0)	6.0	Lower
6k-8k	2018-H2	(6.0, 7.0, 8.0)	6.0	Lower
4k-6k	2018-H2	(4.0, 5.0, 6.0)	4.0	Lower
10k-15k	2018-H2	(10.0, 12.5, 15.0)	10.0	Lower
10k-15k	2018-H2	(10.0, 12.5, 15.0)	10.0	Lower
10k-15k	2018-H2	(10.0, 12.5, 15.0)	10.0	Lower
8k-16k	2018-H2	(8.0, 12.0, 16.0)	8.0	Lower
4k-6k	2018-H2	(4.0, 5.0, 6.0)	4.0	Lower
8k-10k	2018-H2	(8.0, 9.0, 10.0)	8.0	Lower
8k-14k	2018-H2	(8.0, 11.0, 14.0)	8.0	Lower
4k-8k	2018-H2	(4.0, 6.0, 8.0)	4.0	Lower
4k-8k	2018-H2	(4.0, 6.0, 8.0)	4.0	Lower
4k-6k	2018-H2	(4.0, 5.0, 6.0)	4.0	Lower
7k-10k	2018-H2	(7.0, 8.5, 10.0)	7.0	Lower
10k-20k	2018-H2	(10.0, 15.0, 20.0)	10.0	Lower
8k-16k	2019-H1	(8.0, 12.0, 16.0)	8.0	Lower
10k-20k	2018-H2	(10.0, 15.0, 20.0)	10.0	Lower
8k-16k	2018-H1	(8.0, 12.0, 16.0)	8.0	Lower
8k-15k	2018-H2	(8.0, 11.5, 15.0)	8.0	Lower
4k-7k	2018-H2	(4.0, 5.5, 7.0)	4.0	Lower
4k-6k	2018-H2	(4.0, 5.0, 6.0)	4.0	Lower
4k-7k	2018-H2	(4.0, 5.5, 7.0)	4.0	Lower
6k-8k	2018-H2	(6.0, 7.0, 8.0)	6.0	Lower
10k-18k	2018-H2	(10.0, 14.0, 18.0)	10.0	Lower
8k-12k	2018-H2	(8.0, 10.0, 12.0)	8.0	Lower
3k-5k	2018-H2	(3.0, 4.0, 5.0)	3.0	Lower
8k-14k	2018-H2	(8.0, 11.0, 14.0)	8.0	Lower
4k-6k	2018-H2	(4.0, 5.0, 6.0)	4.0	Lower
10k-15k	2018-H2	(10.0, 12.5, 15.0)	10.0	Lower
4k-8k	2018-H2	(4.0, 6.0, 8.0)	4.0	Lower
8k-12k	2018-H2	(8.0, 10.0, 12.0)	8.0	Lower
3k-5k	2018-H2	(3.0, 4.0, 5.0)	3.0	Lower
4k-6k	2018-H2	(4.0, 5.0, 6.0)	4.0	Lower
15k-20k	2018-H2	(15.0, 17.5, 20.0)	15.0	Lower
3k-5k	2018-H2	(3.0, 4.0, 5.0)	3.0	Lower
6k-10k	2018-H2	(6.0, 8.0, 10.0)	6.0	Lower
4k-6k	2018-H2	(4.0, 5.0, 6.0)	4.0	Lower
4k-6k	2018-H2	(4.0, 5.0, 6.0)	4.0	Lower
3k-5k	2018-H2	(3.0, 4.0, 5.0)	3.0	Lower
8k-10k	2018-H2	(8.0, 9.0, 10.0)	8.0	Lower
10k-20k	2018-H2	(10.0, 15.0, 20.0)	10.0	Lower
8k-10k	2016-H2	(8.0, 9.0, 10.0)	8.0	Lower
4k-5k	2018-H2	(4.0, 4.5, 5.0)	4.0	Lower
5k-8k	2018-H2	(5.0, 6.5, 8.0)	5.0	Lower
15k-17k	2018-H2	(15.0, 16.0, 17.0)	15.0	Lower
5K-7K	2018-H2	(0.005, 0.006, 0.007)	0.005	Lower
5k-7k	2018-H2	(5.0, 6.0, 7.0)	5.0	Lower
15k-23k	2018-H2	(15.0, 19.0, 23.0)	15.0	Lower
6k-8k	2018-H2	(6.0, 7.0, 8.0)	6.0	Lower
3k-6k	2018-H2	(3.0, 4.5, 6.0)	3.0	Lower
20k-30k	2018-H2	(20.0, 25.0, 30.0)	20.0	Lower
8k-15k	2018-H2	(8.0, 11.5, 15.0)	8.0	Lower
15k-25k	2018-H2	(15.0, 20.0, 25.0)	15.0	Lower
30k-45k	2019-H1	(30.0, 37.5, 45.0)	30.0	Lower
14k-28k	2018-H2	(14.0, 21.0, 28.0)	14.0	Lower
6k以上	2016-H2	(6.0, -1, -1)	6.0	Lower
12k-20k	2019-H1	(12.0, 16.0, 20.0)	12.0	Lower
10k-15k	2019-H1	(10.0, 12.5, 15.0)	10.0	Lower
5k-8k	2019-H1	(5.0, 6.5, 8.0)	5.0	Lower
10k-20k	2019-H1	(10.0, 15.0, 20.0)	10.0	Lower
4k-6k	2019-H1	(4.0, 5.0, 6.0)	4.0	Lower
10k-20k	2019-H1	(10.0, 15.0, 20.0)	10.0	Lower
3k-4k	2019-H1	(3.0, 3.5, 4.0)	3.0	Lower
7k-9k	2019-H1	(7.0, 8.0, 9.0)	7.0	Lower
7k-12k	2019-H1	(7.0, 9.5, 12.0)	7.0	Lower
8k-15k	2019-H1	(8.0, 11.5, 15.0)	8.0	Lower
5k-10k	2019-H1	(5.0, 7.5, 10.0)	5.0	Lower
5k-8k	2017-H1	(5.0, 6.5, 8.0)	5.0	Lower
15k-20k	2017-H1	(15.0, 17.5, 20.0)	15.0	Lower
12k-22k	2019-H1	(12.0, 17.0, 22.0)	12.0	Lower
18k-25k	2017-H2	(18.0, 21.5, 25.0)	18.0	Lower
6k-12k	2018-H1	(6.0, 9.0, 12.0)	6.0	Lower
8k-16k	2018-H1	(8.0, 12.0, 16.0)	8.0	Lower
20k-40k	2016-H2	(20.0, 30.0, 40.0)	20.0	Lower
8k-10k	2017-H1	(8.0, 9.0, 10.0)	8.0	Lower
6k-12k	2019-H1	(6.0, 9.0, 12.0)	6.0	Lower
2k-4k	2018-H1	(2.0, 3.0, 4.0)	2.0	Lower
7k-10k	2018-H1	(7.0, 8.5, 10.0)	7.0	Lower
9k-15k	2016-H2	(9.0, 12.0, 15.0)	9.0	Lower
15k-30k	2017-H1	(15.0, 22.5, 30.0)	15.0	Lower
8k-16k	2018-H1	(8.0, 12.0, 16.0)	8.0	Lower
4k-8k	2016-H2	(4.0, 6.0, 8.0)	4.0	Lower
8k-15k	2018-H1	(8.0, 11.5, 15.0)	8.0	Lower
10k-16k	2018-H2	(10.0, 13.0, 16.0)	10.0	Lower
5k-9k	2018-H1	(5.0, 7.0, 9.0)	5.0	Lower
5k-10k	2016-H2	(5.0, 7.5, 10.0)	5.0	Lower
10k-15k	2016-H2	(10.0, 12.5, 15.0)	10.0	Lower
8k-16k	2017-H2	(8.0, 12.0, 16.0)	8.0	Lower
8k-15k	2018-H1	(8.0, 11.5, 15.0)	8.0	Lower
6k-8k	2016-H2	(6.0, 7.0, 8.0)	6.0	Lower
10k-20k	2018-H2	(10.0, 15.0, 20.0)	10.0	Lower
3k-5k	2017-H1	(3.0, 4.0, 5.0)	3.0	Lower
7k-12k	2018-H1	(7.0, 9.5, 12.0)	7.0	Lower
7k-10k	2018-H1	(7.0, 8.5, 10.0)	7.0	Lower
7k-14k	2016-H2	(7.0, 10.5, 14.0)	7.0	Lower
5k-8k	2016-H2	(5.0, 6.5, 8.0)	5.0	Lower
10k-20k	2016-H2	(10.0, 15.0, 20.0)	10.0	Lower
4k-8k	2018-H1	(4.0, 6.0, 8.0)	4.0	Lower
15k-30k	2018-H1	(15.0, 22.5, 30.0)	15.0	Lower
8k-15k	2018-H1	(8.0, 11.5, 15.0)	8.0	Lower
7k-14k	2018-H1	(7.0, 10.5, 14.0)	7.0	Lower
15k-30k	2018-H1	(15.0, 22.5, 30.0)	15.0	Lower
6k-9k	2018-H1	(6.0, 7.5, 9.0)	6.0	Lower
10k-20k	2018-H1	(10.0, 15.0, 20.0)	10.0	Lower
8k-10k	2018-H1	(8.0, 9.0, 10.0)	8.0	Lower
4k-8k	2017-H2	(4.0, 6.0, 8.0)	4.0	Lower
9k-16k	2018-H1	(9.0, 12.5, 16.0)	9.0	Lower
6k-10k	2018-H2	(6.0, 8.0, 10.0)	6.0	Lower
8k-13k	2018-H1	(8.0, 10.5, 13.0)	8.0	Lower
30k-60k	2016-H2	(30.0, 45.0, 60.0)	30.0	Lower
18k-22k	2018-H1	(18.0, 20.0, 22.0)	18.0	Lower
15k-30k	2016-H2	(15.0, 22.5, 30.0)	15.0	Lower
5k-10k	2018-H1	(5.0, 7.5, 10.0)	5.0	Lower
7k-10k	2018-H1	(7.0, 8.5, 10.0)	7.0	Lower
15k-30k	2018-H2	(15.0, 22.5, 30.0)	15.0	Lower
10k-20k	2018-H1	(10.0, 15.0, 20.0)	10.0	Lower
6k-8k	2018-H1	(6.0, 7.0, 8.0)	6.0	Lower
5k-10k	2018-H1	(5.0, 7.5, 10.0)	5.0	Lower
10k-20k	2018-H1	(10.0, 15.0, 20.0)	10.0	Lower
8k-15k	2018-H1	(8.0, 11.5, 15.0)	8.0	Lower
8k-12k	2018-H1	(8.0, 10.0, 12.0)	8.0	Lower
10k-13k	2018-H1	(10.0, 11.5, 13.0)	10.0	Lower
5k-10k	2016-H2	(5.0, 7.5, 10.0)	5.0	Lower
5k-9k	2018-H1	(5.0, 7.0, 9.0)	5.0	Lower
4K-8K	2018-H2	(0.004, 0.006, 0.008)	0.004	Lower
8k-10k	2016-H2	(8.0, 9.0, 10.0)	8.0	Lower
13k-25k	2016-H2	(13.0, 19.0, 25.0)	13.0	Lower
5k以上	2018-H1	(5.0, -1, -1)	5.0	Lower
5k-7k	2018-H1	(5.0, 6.0, 7.0)	5.0	Lower
15k-25k	2017-H2	(15.0, 20.0, 25.0)	15.0	Lower
4k-8k	2016-H2	(4.0, 6.0, 8.0)	4.0	Lower
8k-10k	2018-H1	(8.0, 9.0, 10.0)	8.0	Lower
8k-10k	2018-H1	(8.0, 9.0, 10.0)	8.0	Lower
9k-12k	2016-H2	(9.0, 10.5, 12.0)	9.0	Lower
9k-12k	2016-H2	(9.0, 10.5, 12.0)	9.0	Lower
8k-15k	2018-H1	(8.0, 11.5, 15.0)	8.0	Lower
8k-16k	2017-H2	(8.0, 12.0, 16.0)	8.0	Lower
4k-7k	2016-H2	(4.0, 5.5, 7.0)	4.0	Lower
8k-16k	2016-H2	(8.0, 12.0, 16.0)	8.0	Lower
5k-10k	2018-H1	(5.0, 7.5, 10.0)	5.0	Lower
6k-12k	2016-H2	(6.0, 9.0, 12.0)	6.0	Lower
5k-9k	2016-H2	(5.0, 7.0, 9.0)	5.0	Lower
20k-30k	2018-H1	(20.0, 25.0, 30.0)	20.0	Lower
5k-8k	2016-H2	(5.0, 6.5, 8.0)	5.0	Lower
5k-10k	2018-H2	(5.0, 7.5, 10.0)	5.0	Lower
7k-14k	2018-H1	(7.0, 10.5, 14.0)	7.0	Lower
7k-14k	2018-H1	(7.0, 10.5, 14.0)	7.0	Lower
4k-8k	2018-H2	(4.0, 6.0, 8.0)	4.0	Lower
15k-25k	2017-H1	(15.0, 20.0, 25.0)	15.0	Lower
4k-8k	2018-H1	(4.0, 6.0, 8.0)	4.0	Lower
10k-20k	2017-H1	(10.0, 15.0, 20.0)	10.0	Lower
8k-16k	2016-H2	(8.0, 12.0, 16.0)	8.0	Lower
8k-10k	2018-H2	(8.0, 9.0, 10.0)	8.0	Lower
8k-15k	2018-H1	(8.0, 11.5, 15.0)	8.0	Lower
8k-10k	2018-H1	(8.0, 9.0, 10.0)	8.0	Lower
10k-15k	2016-H2	(10.0, 12.5, 15.0)	10.0	Lower
15k-25k	2017-H2	(15.0, 20.0, 25.0)	15.0	Lower
10k-20k	2016-H2	(10.0, 15.0, 20.0)	10.0	Lower
6k-12k	2018-H1	(6.0, 9.0, 12.0)	6.0	Lower
6k-8k	2017-H2	(6.0, 7.0, 8.0)	6.0	Lower
10k-20k	2018-H2	(10.0, 15.0, 20.0)	10.0	Lower
6k-8k	2017-H2	(6.0, 7.0, 8.0)	6.0	Lower
10k-20k	2016-H2	(10.0, 15.0, 20.0)	10.0	Lower
8k-12k	2016-H2	(8.0, 10.0, 12.0)	8.0	Lower
6K-10K	2016-H2	(0.006, 0.008, 0.01)	0.006	Lower
8k-16k	2018-H2	(8.0, 12.0, 16.0)	8.0	Lower
4k-8k	2017-H1	(4.0, 6.0, 8.0)	4.0	Lower
3k-6k	2016-H2	(3.0, 4.5, 6.0)	3.0	Lower
10k-18k	2018-H1	(10.0, 14.0, 18.0)	10.0	Lower
4k-6k	2017-H2	(4.0, 5.0, 6.0)	4.0	Lower
5k-8k	2016-H2	(5.0, 6.5, 8.0)	5.0	Lower
5k-7k	2017-H1	(5.0, 6.0, 7.0)	5.0	Lower
5k-8k	2016-H2	(5.0, 6.5, 8.0)	5.0	Lower
6k-12k	2018-H1	(6.0, 9.0, 12.0)	6.0	Lower
3k-6k	2017-H1	(3.0, 4.5, 6.0)	3.0	Lower
5k-8k	2016-H2	(5.0, 6.5, 8.0)	5.0	Lower
15k-30k	2019-H1	(15.0, 22.5, 30.0)	15.0	Lower
5k-9k	2016-H2	(5.0, 7.0, 9.0)	5.0	Lower
3k-4k	2017-H1	(3.0, 3.5, 4.0)	3.0	Lower
4k-6k	2017-H1	(4.0, 5.0, 6.0)	4.0	Lower
4k-6k	2016-H2	(4.0, 5.0, 6.0)	4.0	Lower
5k-7k	2019-H1	(5.0, 6.0, 7.0)	5.0	Lower
5k-7k	2016-H2	(5.0, 6.0, 7.0)	5.0	Lower
7k-12k	2016-H2	(7.0, 9.5, 12.0)	7.0	Lower
8k-12k	2016-H2	(8.0, 10.0, 12.0)	8.0	Lower
10k-15k	2017-H1	(10.0, 12.5, 15.0)	10.0	Lower
7k-10k	2017-H2	(7.0, 8.5, 10.0)	7.0	Lower
5k-10k	2017-H1	(5.0, 7.5, 10.0)	5.0	Lower
15k-25k	2017-H2	(15.0, 20.0, 25.0)	15.0	Lower
15k-25k	2017-H1	(15.0, 20.0, 25.0)	15.0	Lower
15k-25k	2016-H2	(15.0, 20.0, 25.0)	15.0	Lower
4k-5k	2016-H2	(4.0, 4.5, 5.0)	4.0	Lower
15k-25k	2017-H1	(15.0, 20.0, 25.0)	15.0	Lower
4k-8k	2016-H2	(4.0, 6.0, 8.0)	4.0	Lower
10K-20K	2016-H2	(0.01, 0.015, 0.02)	0.01	Lower
10k-15k	2017-H1	(10.0, 12.5, 15.0)	10.0	Lower
6k-10k	2016-H2	(6.0, 8.0, 10.0)	6.0	Lower
6k-8k	2016-H2	(6.0, 7.0, 8.0)	6.0	Lower
8k-12k	2018-H2	(8.0, 10.0, 12.0)	8.0	Lower
5k-7k	2017-H1	(5.0, 6.0, 7.0)	5.0	Lower
6k-8k	2017-H1	(6.0, 7.0, 8.0)	6.0	Lower
17k-27k	2018-H2	(17.0, 22.0, 27.0)	17.0	Lower
4K-6K	2016-H2	(0.004, 0.005, 0.006)	0.004	Lower
7K-12K	2017-H1	(0.007, 0.0095, 0.012)	0.007	Lower
6k-8k	2017-H1	(6.0, 7.0, 8.0)	6.0	Lower
10k-20k	2016-H2	(10.0, 15.0, 20.0)	10.0	Lower
3k-4k	2017-H2	(3.0, 3.5, 4.0)	3.0	Lower
8k-16k	2018-H2	(8.0, 12.0, 16.0)	8.0	Lower
12k-18k	2018-H2	(12.0, 15.0, 18.0)	12.0	Lower
15k-30k	2017-H1	(15.0, 22.5, 30.0)	15.0	Lower
8k-10k	2017-H1	(8.0, 9.0, 10.0)	8.0	Lower
8k-12k	2017-H1	(8.0, 10.0, 12.0)	8.0	Lower
4k-8k	2019-H1	(4.0, 6.0, 8.0)	4.0	Lower
5k-9k	2017-H1	(5.0, 7.0, 9.0)	5.0	Lower
7k-12k	2018-H1	(7.0, 9.5, 12.0)	7.0	Lower
8k-12k	2017-H1	(8.0, 10.0, 12.0)	8.0	Lower
6K-10K	2018-H2	(0.006, 0.008, 0.01)	0.006	Lower
8k-15k	2017-H1	(8.0, 11.5, 15.0)	8.0	Lower
4k-7k	2017-H1	(4.0, 5.5, 7.0)	4.0	Lower
10k-20k	2017-H1	(10.0, 15.0, 20.0)	10.0	Lower
8k-16k	2017-H1	(8.0, 12.0, 16.0)	8.0	Lower
6k-12k	2019-H1	(6.0, 9.0, 12.0)	6.0	Lower
15k-25k	2017-H1	(15.0, 20.0, 25.0)	15.0	Lower
10k-20k	2017-H1	(10.0, 15.0, 20.0)	10.0	Lower
10k-15k	2017-H1	(10.0, 12.5, 15.0)	10.0	Lower
5k-10k	2017-H1	(5.0, 7.5, 10.0)	5.0	Lower
3k-6k	2018-H2	(3.0, 4.5, 6.0)	3.0	Lower
10k-15k	2017-H1	(10.0, 12.5, 15.0)	10.0	Lower
10k-20k	2017-H1	(10.0, 15.0, 20.0)	10.0	Lower
16k-23k	2017-H1	(16.0, 19.5, 23.0)	16.0	Lower
5K-8K	2017-H1	(0.005, 0.006500000000000001, 0.008)	0.005	Lower
8k-15k	2017-H1	(8.0, 11.5, 15.0)	8.0	Lower
8k-10k	2017-H1	(8.0, 9.0, 10.0)	8.0	Lower
6k-8k	2017-H1	(6.0, 7.0, 8.0)	6.0	Lower
3k-5k	2017-H1	(3.0, 4.0, 5.0)	3.0	Lower
3k-6k	2017-H1	(3.0, 4.5, 6.0)	3.0	Lower
10k-15k	2017-H1	(10.0, 12.5, 15.0)	10.0	Lower
15k-20k	2017-H1	(15.0, 17.5, 20.0)	15.0	Lower
6k-7k	2017-H1	(6.0, 6.5, 7.0)	6.0	Lower
15k-20k	2018-H2	(15.0, 17.5, 20.0)	15.0	Lower
10k-15k	2017-H1	(10.0, 12.5, 15.0)	10.0	Lower
10k-20k	2018-H2	(10.0, 15.0, 20.0)	10.0	Lower
8k-12k	2017-H1	(8.0, 10.0, 12.0)	8.0	Lower
10k-20k	2017-H2	(10.0, 15.0, 20.0)	10.0	Lower
6k-12k	2017-H1	(6.0, 9.0, 12.0)	6.0	Lower
3k-5k	2017-H1	(3.0, 4.0, 5.0)	3.0	Lower
7k-14k	2016-H2	(7.0, 10.5, 14.0)	7.0	Lower
6k-8k	2017-H1	(6.0, 7.0, 8.0)	6.0	Lower
7k-14k	2017-H1	(7.0, 10.5, 14.0)	7.0	Lower
5k-8k	2017-H1	(5.0, 6.5, 8.0)	5.0	Lower
6k-12k	2017-H1	(6.0, 9.0, 12.0)	6.0	Lower
4K-8K	2017-H1	(0.004, 0.006, 0.008)	0.004	Lower
10k-15k	2019-H1	(10.0, 12.5, 15.0)	10.0	Lower
4k-6k	2017-H1	(4.0, 5.0, 6.0)	4.0	Lower
3K-6K	2017-H1	(0.003, 0.0045000000000000005, 0.006)	0.003	Lower
5k-10k	2017-H1	(5.0, 7.5, 10.0)	5.0	Lower
10k-15k	2017-H1	(10.0, 12.5, 15.0)	10.0	Lower
4k-6k	2017-H1	(4.0, 5.0, 6.0)	4.0	Lower
5k-10k	2017-H1	(5.0, 7.5, 10.0)	5.0	Lower
5K-10K	2018-H1	(0.005, 0.0075, 0.01)	0.005	Lower
15k-25k	2018-H2	(15.0, 20.0, 25.0)	15.0	Lower
2k-3k	2017-H2	(2.0, 2.5, 3.0)	2.0	Lower
3k-6k	2018-H2	(3.0, 4.5, 6.0)	3.0	Lower
4k-7k	2018-H2	(4.0, 5.5, 7.0)	4.0	Lower
4k-6k	2018-H2	(4.0, 5.0, 6.0)	4.0	Lower
8k-15k	2018-H2	(8.0, 11.5, 15.0)	8.0	Lower
13k-18k	2016-H2	(13.0, 15.5, 18.0)	13.0	Lower
15k-30k	2017-H2	(15.0, 22.5, 30.0)	15.0	Lower
12k-15k	2017-H2	(12.0, 13.5, 15.0)	12.0	Lower
4k-6k	2018-H1	(4.0, 5.0, 6.0)	4.0	Lower
8k-15k	2018-H1	(8.0, 11.5, 15.0)	8.0	Lower
10k-20k	2018-H1	(10.0, 15.0, 20.0)	10.0	Lower
7k-10k	2019-H1	(7.0, 8.5, 10.0)	7.0	Lower
10k-20k	2018-H2	(10.0, 15.0, 20.0)	10.0	Lower
8k-16k	2017-H2	(8.0, 12.0, 16.0)	8.0	Lower
13k-18k	2017-H2	(13.0, 15.5, 18.0)	13.0	Lower
8k-10k	2017-H2	(8.0, 9.0, 10.0)	8.0	Lower
4k-6k	2017-H2	(4.0, 5.0, 6.0)	4.0	Lower
5k-7k	2019-H1	(5.0, 6.0, 7.0)	5.0	Lower
6k-8k	2017-H2	(6.0, 7.0, 8.0)	6.0	Lower
5k-6k	2017-H2	(5.0, 5.5, 6.0)	5.0	Lower
8k-12k	2017-H2	(8.0, 10.0, 12.0)	8.0	Lower
4k-6k	2017-H2	(4.0, 5.0, 6.0)	4.0	Lower
10k-20k	2017-H2	(10.0, 15.0, 20.0)	10.0	Lower
4K-6K	2017-H2	(0.004, 0.005, 0.006)	0.004	Lower
8k-10k	2017-H2	(8.0, 9.0, 10.0)	8.0	Lower
8k-16k	2017-H2	(8.0, 12.0, 16.0)	8.0	Lower
12k-24k	2017-H2	(12.0, 18.0, 24.0)	12.0	Lower
5k-10k	2017-H2	(5.0, 7.5, 10.0)	5.0	Lower
6k-8k	2017-H2	(6.0, 7.0, 8.0)	6.0	Lower
15k-25k	2017-H2	(15.0, 20.0, 25.0)	15.0	Lower
4k-6k	2017-H2	(4.0, 5.0, 6.0)	4.0	Lower
5k-10k	2017-H2	(5.0, 7.5, 10.0)	5.0	Lower
8k-12k	2018-H1	(8.0, 10.0, 12.0)	8.0	Lower
6k-8k	2018-H1	(6.0, 7.0, 8.0)	6.0	Lower
4k-8k	2017-H2	(4.0, 6.0, 8.0)	4.0	Lower
8k-15k	2017-H2	(8.0, 11.5, 15.0)	8.0	Lower
6k-10k	2017-H2	(6.0, 8.0, 10.0)	6.0	Lower
10k-20k	2017-H2	(10.0, 15.0, 20.0)	10.0	Lower
6k-10k	2017-H2	(6.0, 8.0, 10.0)	6.0	Lower
8k-15k	2018-H1	(8.0, 11.5, 15.0)	8.0	Lower
7k-10k	2018-H1	(7.0, 8.5, 10.0)	7.0	Lower
8k-10k	2018-H1	(8.0, 9.0, 10.0)	8.0	Lower
4k-6k	2018-H1	(4.0, 5.0, 6.0)	4.0	Lower
3k-6k	2018-H1	(3.0, 4.5, 6.0)	3.0	Lower
8k-16k	2018-H1	(8.0, 12.0, 16.0)	8.0	Lower
10K-20K	2018-H1	(0.01, 0.015, 0.02)	0.01	Lower
15k-25k	2018-H1	(15.0, 20.0, 25.0)	15.0	Lower
5k-8k	2018-H1	(5.0, 6.5, 8.0)	5.0	Lower
15k-30k	2018-H1	(15.0, 22.5, 30.0)	15.0	Lower
3k-5k	2018-H1	(3.0, 4.0, 5.0)	3.0	Lower
12k-15k	2018-H1	(12.0, 13.5, 15.0)	12.0	Lower
7k-10k	2018-H1	(7.0, 8.5, 10.0)	7.0	Lower
5K-10K	2018-H1	(0.005, 0.0075, 0.01)	0.005	Lower
8k-15k	2019-H1	(8.0, 11.5, 15.0)	8.0	Lower
10K-15K	2018-H1	(0.01, 0.0125, 0.015)	0.01	Lower
5k-10k	2018-H1	(5.0, 7.5, 10.0)	5.0	Lower
5k-6k	2018-H1	(5.0, 5.5, 6.0)	5.0	Lower
8k-12k	2018-H1	(8.0, 10.0, 12.0)	8.0	Lower
8k-10k	2018-H1	(8.0, 9.0, 10.0)	8.0	Lower
6k-12k	2018-H1	(6.0, 9.0, 12.0)	6.0	Lower
6k-8k	2018-H1	(6.0, 7.0, 8.0)	6.0	Lower
4k-8k	2018-H1	(4.0, 6.0, 8.0)	4.0	Lower
8k-16k	2018-H1	(8.0, 12.0, 16.0)	8.0	Lower
5k-10k	2018-H1	(5.0, 7.5, 10.0)	5.0	Lower
6k-10k	2018-H1	(6.0, 8.0, 10.0)	6.0	Lower
9k-15k	2018-H1	(9.0, 12.0, 15.0)	9.0	Lower
4k-8k	2018-H1	(4.0, 6.0, 8.0)	4.0	Lower
8k-13k	2018-H1	(8.0, 10.5, 13.0)	8.0	Lower
10k-18k	2018-H1	(10.0, 14.0, 18.0)	10.0	Lower
5k-9k	2018-H1	(5.0, 7.0, 9.0)	5.0	Lower
8k-15k	2018-H1	(8.0, 11.5, 15.0)	8.0	Lower
5k-8k	2018-H1	(5.0, 6.5, 8.0)	5.0	Lower
2K-4K	2018-H1	(0.002, 0.003, 0.004)	0.002	Lower
7k-10k	2018-H1	(7.0, 8.5, 10.0)	7.0	Lower
4k-6k	2018-H1	(4.0, 5.0, 6.0)	4.0	Lower
2k-4k	2018-H1	(2.0, 3.0, 4.0)	2.0	Lower
30k-50k	2018-H1	(30.0, 40.0, 50.0)	30.0	Lower
15k-25k	2018-H1	(15.0, 20.0, 25.0)	15.0	Lower
6k-8k	2018-H1	(6.0, 7.0, 8.0)	6.0	Lower
7k-14k	2018-H1	(7.0, 10.5, 14.0)	7.0	Lower
4k-8k	2018-H1	(4.0, 6.0, 8.0)	4.0	Lower
10k-15k	2018-H1	(10.0, 12.5, 15.0)	10.0	Lower
18k-23k	2018-H1	(18.0, 20.5, 23.0)	18.0	Lower
5k-10k	2016-H2	(5.0, 7.5, 10.0)	5.0	Lower
3k-5k	2018-H1	(3.0, 4.0, 5.0)	3.0	Lower
12k-18k	2018-H1	(12.0, 15.0, 18.0)	12.0	Lower
4k-8k	2018-H1	(4.0, 6.0, 8.0)	4.0	Lower
5k-10k	2018-H1	(5.0, 7.5, 10.0)	5.0	Lower
8k-15k	2018-H1	(8.0, 11.5, 15.0)	8.0	Lower
15k-20k	2018-H2	(15.0, 17.5, 20.0)	15.0	Lower
6k-12k	2018-H1	(6.0, 9.0, 12.0)	6.0	Lower
7k-14k	2018-H1	(7.0, 10.5, 14.0)	7.0	Lower
3k-6k	2018-H1	(3.0, 4.5, 6.0)	3.0	Lower
4k-6k	2018-H1	(4.0, 5.0, 6.0)	4.0	Lower
6k-10k	2018-H1	(6.0, 8.0, 10.0)	6.0	Lower
4k-6k	2018-H1	(4.0, 5.0, 6.0)	4.0	Lower
3K-6K	2018-H1	(0.003, 0.0045000000000000005, 0.006)	0.003	Lower
10k-13k	2018-H1	(10.0, 11.5, 13.0)	10.0	Lower
5k-10k	2018-H1	(5.0, 7.5, 10.0)	5.0	Lower
6k-10k	2018-H1	(6.0, 8.0, 10.0)	6.0	Lower
25k-35k	2018-H1	(25.0, 30.0, 35.0)	25.0	Lower
4K-8K	2018-H1	(0.004, 0.006, 0.008)	0.004	Lower
5k-7k	2018-H1	(5.0, 6.0, 7.0)	5.0	Lower
10k-18k	2018-H1	(10.0, 14.0, 18.0)	10.0	Lower
4k-6k	2018-H1	(4.0, 5.0, 6.0)	4.0	Lower
8k-16k	2018-H1	(8.0, 12.0, 16.0)	8.0	Lower
5k-10k	2018-H1	(5.0, 7.5, 10.0)	5.0	Lower
6k-7k	2018-H1	(6.0, 6.5, 7.0)	6.0	Lower
3K-5K	2018-H1	(0.003, 0.004, 0.005)	0.003	Lower
4k-6k	2018-H1	(4.0, 5.0, 6.0)	4.0	Lower
4k-6k	2018-H1	(4.0, 5.0, 6.0)	4.0	Lower
5k-10k	2018-H1	(5.0, 7.5, 10.0)	5.0	Lower
3K-4K	2018-H1	(0.003, 0.0035, 0.004)	0.003	Lower
8k-15k	2018-H1	(8.0, 11.5, 15.0)	8.0	Lower
10k-15k	2018-H2	(10.0, 12.5, 15.0)	10.0	Lower
10k-15k	2018-H1	(10.0, 12.5, 15.0)	10.0	Lower
6k-9k	2018-H1	(6.0, 7.5, 9.0)	6.0	Lower
2k-4k	2018-H1	(2.0, 3.0, 4.0)	2.0	Lower
8k-13k	2018-H1	(8.0, 10.5, 13.0)	8.0	Lower
8k-12k	2018-H1	(8.0, 10.0, 12.0)	8.0	Lower
10k-15k	2018-H1	(10.0, 12.5, 15.0)	10.0	Lower
4k-8k	2018-H2	(4.0, 6.0, 8.0)	4.0	Lower
7k-14k	2018-H2	(7.0, 10.5, 14.0)	7.0	Lower
5k-6k	2018-H2	(5.0, 5.5, 6.0)	5.0	Lower
8k-15k	2018-H1	(8.0, 11.5, 15.0)	8.0	Lower
6k-10k	2018-H2	(6.0, 8.0, 10.0)	6.0	Lower
3k-5k	2018-H1	(3.0, 4.0, 5.0)	3.0	Lower
8k-15k	2018-H1	(8.0, 11.5, 15.0)	8.0	Lower
3k-5k	2018-H1	(3.0, 4.0, 5.0)	3.0	Lower
10k-20k	2018-H1	(10.0, 15.0, 20.0)	10.0	Lower
13k-26k	2018-H1	(13.0, 19.5, 26.0)	13.0	Lower
6k-10k	2018-H1	(6.0, 8.0, 10.0)	6.0	Lower
15k-30k	2018-H1	(15.0, 22.5, 30.0)	15.0	Lower
8k-16k	2018-H2	(8.0, 12.0, 16.0)	8.0	Lower
18k-35k	2018-H1	(18.0, 26.5, 35.0)	18.0	Lower
15k-30k	2018-H1	(15.0, 22.5, 30.0)	15.0	Lower
10k-15k	2018-H1	(10.0, 12.5, 15.0)	10.0	Lower
15k-30k	2018-H2	(15.0, 22.5, 30.0)	15.0	Lower
6k-10k	2018-H1	(6.0, 8.0, 10.0)	6.0	Lower
4k-7k	2018-H1	(4.0, 5.5, 7.0)	4.0	Lower
10k-15k	2018-H1	(10.0, 12.5, 15.0)	10.0	Lower
10k-15k	2018-H2	(10.0, 12.5, 15.0)	10.0	Lower
6k-8k	2018-H2	(6.0, 7.0, 8.0)	6.0	Lower
7k-10k	2018-H1	(7.0, 8.5, 10.0)	7.0	Lower
8k-16k	2018-H1	(8.0, 12.0, 16.0)	8.0	Lower
8k-14k	2018-H1	(8.0, 11.0, 14.0)	8.0	Lower
6k-12k	2016-H2	(6.0, 9.0, 12.0)	6.0	Lower
6k-10k	2018-H1	(6.0, 8.0, 10.0)	6.0	Lower
10k-15k	2018-H1	(10.0, 12.5, 15.0)	10.0	Lower
10k-20k	2018-H1	(10.0, 15.0, 20.0)	10.0	Lower
10k-20k	2018-H1	(10.0, 15.0, 20.0)	10.0	Lower
7k-9k	2018-H1	(7.0, 8.0, 9.0)	7.0	Lower
15k-30k	2018-H1	(15.0, 22.5, 30.0)	15.0	Lower
7k-14k	2018-H1	(7.0, 10.5, 14.0)	7.0	Lower
3k-5k	2018-H1	(3.0, 4.0, 5.0)	3.0	Lower
3k-5k	2018-H1	(3.0, 4.0, 5.0)	3.0	Lower
4k-6k	2018-H1	(4.0, 5.0, 6.0)	4.0	Lower
5k-6k	2018-H1	(5.0, 5.5, 6.0)	5.0	Lower
5k-7k	2018-H1	(5.0, 6.0, 7.0)	5.0	Lower
7k-10k	2018-H1	(7.0, 8.5, 10.0)	7.0	Lower
8k-15k	2018-H1	(8.0, 11.5, 15.0)	8.0	Lower
6k-10k	2018-H1	(6.0, 8.0, 10.0)	6.0	Lower
10k-20k	2018-H1	(10.0, 15.0, 20.0)	10.0	Lower
4k-6k	2018-H1	(4.0, 5.0, 6.0)	4.0	Lower
6k-8k	2018-H1	(6.0, 7.0, 8.0)	6.0	Lower
7k-12k	2018-H1	(7.0, 9.5, 12.0)	7.0	Lower
7k-12k	2018-H1	(7.0, 9.5, 12.0)	7.0	Lower
8k-12k	2018-H1	(8.0, 10.0, 12.0)	8.0	Lower
10k-15k	2018-H1	(10.0, 12.5, 15.0)	10.0	Lower
4k-8k	2018-H1	(4.0, 6.0, 8.0)	4.0	Lower
6k-12k	2018-H1	(6.0, 9.0, 12.0)	6.0	Lower
10k-20k	2018-H1	(10.0, 15.0, 20.0)	10.0	Lower
3k-5k	2018-H1	(3.0, 4.0, 5.0)	3.0	Lower
3K-5K	2018-H1	(0.003, 0.004, 0.005)	0.003	Lower
3k-6k	2018-H1	(3.0, 4.5, 6.0)	3.0	Lower
4k-8k	2018-H1	(4.0, 6.0, 8.0)	4.0	Lower
7k-9k	2018-H1	(7.0, 8.0, 9.0)	7.0	Lower
15k-25k	2018-H2	(15.0, 20.0, 25.0)	15.0	Lower
5k-8k	2018-H2	(5.0, 6.5, 8.0)	5.0	Lower
4k-8k	2018-H1	(4.0, 6.0, 8.0)	4.0	Lower
4k-8k	2018-H2	(4.0, 6.0, 8.0)	4.0	Lower
15k-30k	2018-H2	(15.0, 22.5, 30.0)	15.0	Lower
6k-12k	2018-H2	(6.0, 9.0, 12.0)	6.0	Lower
15k-25k	2018-H2	(15.0, 20.0, 25.0)	15.0	Lower
6k-9k	2018-H2	(6.0, 7.5, 9.0)	6.0	Lower
8k-15k	2018-H2	(8.0, 11.5, 15.0)	8.0	Lower
15k-25k	2018-H2	(15.0, 20.0, 25.0)	15.0	Lower
5k-10k	2018-H2	(5.0, 7.5, 10.0)	5.0	Lower
5k-8k	2018-H2	(5.0, 6.5, 8.0)	5.0	Lower
10k-20k	2018-H2	(10.0, 15.0, 20.0)	10.0	Lower
6k-10k	2018-H2	(6.0, 8.0, 10.0)	6.0	Lower
6k-12k	2018-H2	(6.0, 9.0, 12.0)	6.0	Lower
4k-8k	2018-H2	(4.0, 6.0, 8.0)	4.0	Lower
10k-12k	2018-H2	(10.0, 11.0, 12.0)	10.0	Lower
5k-8k	2018-H2	(5.0, 6.5, 8.0)	5.0	Lower
10k-20k	2018-H2	(10.0, 15.0, 20.0)	10.0	Lower
8k-10k	2018-H2	(8.0, 9.0, 10.0)	8.0	Lower
17k-34k	2018-H2	(17.0, 25.5, 34.0)	17.0	Lower
8k-15k	2018-H2	(8.0, 11.5, 15.0)	8.0	Lower
4k-6k	2018-H2	(4.0, 5.0, 6.0)	4.0	Lower
15k-30k	2018-H2	(15.0, 22.5, 30.0)	15.0	Lower
7k-10k	2016-H2	(7.0, 8.5, 10.0)	7.0	Lower
4k-8k	2018-H2	(4.0, 6.0, 8.0)	4.0	Lower
20k-30k	2018-H2	(20.0, 25.0, 30.0)	20.0	Lower
10k-20k	2018-H2	(10.0, 15.0, 20.0)	10.0	Lower
3k-5k	2018-H2	(3.0, 4.0, 5.0)	3.0	Lower
3k-5k	2018-H2	(3.0, 4.0, 5.0)	3.0	Lower
20k-30k	2018-H2	(20.0, 25.0, 30.0)	20.0	Lower
8k-12k	2018-H2	(8.0, 10.0, 12.0)	8.0	Lower
5k-9k	2018-H2	(5.0, 7.0, 9.0)	5.0	Lower
8k-12k	2018-H2	(8.0, 10.0, 12.0)	8.0	Lower
6k-12k	2018-H2	(6.0, 9.0, 12.0)	6.0	Lower
7k-13k	2018-H2	(7.0, 10.0, 13.0)	7.0	Lower
4k-8k	2018-H2	(4.0, 6.0, 8.0)	4.0	Lower
3k-4k	2018-H2	(3.0, 3.5, 4.0)	3.0	Lower
6k-10k	2018-H2	(6.0, 8.0, 10.0)	6.0	Lower
5k-7k	2018-H2	(5.0, 6.0, 7.0)	5.0	Lower
10k-15k	2018-H2	(10.0, 12.5, 15.0)	10.0	Lower
12k-22k	2018-H2	(12.0, 17.0, 22.0)	12.0	Lower
5k-8k	2018-H2	(5.0, 6.5, 8.0)	5.0	Lower
6k-12k	2018-H2	(6.0, 9.0, 12.0)	6.0	Lower
5k-7k	2018-H2	(5.0, 6.0, 7.0)	5.0	Lower
15k-30k	2018-H2	(15.0, 22.5, 30.0)	15.0	Lower
15k-25k	2018-H2	(15.0, 20.0, 25.0)	15.0	Lower
10k-18k	2018-H2	(10.0, 14.0, 18.0)	10.0	Lower
7k-14k	2018-H2	(7.0, 10.5, 14.0)	7.0	Lower
8k-12k	2018-H2	(8.0, 10.0, 12.0)	8.0	Lower
8k-12k	2018-H2	(8.0, 10.0, 12.0)	8.0	Lower
12k-20k	2018-H2	(12.0, 16.0, 20.0)	12.0	Lower
6k-10k	2018-H2	(6.0, 8.0, 10.0)	6.0	Lower
7k-12k	2018-H2	(7.0, 9.5, 12.0)	7.0	Lower
2k-4k	2018-H2	(2.0, 3.0, 4.0)	2.0	Lower
8k-15k	2018-H2	(8.0, 11.5, 15.0)	8.0	Lower
7k-10k	2018-H2	(7.0, 8.5, 10.0)	7.0	Lower
2k-4k	2018-H2	(2.0, 3.0, 4.0)	2.0	Lower
8k-15k	2018-H2	(8.0, 11.5, 15.0)	8.0	Lower
9k-15k	2018-H2	(9.0, 12.0, 15.0)	9.0	Lower
10k-15k	2018-H2	(10.0, 12.5, 15.0)	10.0	Lower
4k-8k	2018-H2	(4.0, 6.0, 8.0)	4.0	Lower
4k-7k	2018-H2	(4.0, 5.5, 7.0)	4.0	Lower
12k-22k	2018-H2	(12.0, 17.0, 22.0)	12.0	Lower
3k-6k	2018-H2	(3.0, 4.5, 6.0)	3.0	Lower
12k-22k	2018-H2	(12.0, 17.0, 22.0)	12.0	Lower
7k-10k	2018-H2	(7.0, 8.5, 10.0)	7.0	Lower
5k-7k	2018-H2	(5.0, 6.0, 7.0)	5.0	Lower
2k-4k	2018-H2	(2.0, 3.0, 4.0)	2.0	Lower
8k-12k	2018-H2	(8.0, 10.0, 12.0)	8.0	Lower
20k-40k	2018-H2	(20.0, 30.0, 40.0)	20.0	Lower
4k-7k	2018-H2	(4.0, 5.5, 7.0)	4.0	Lower
12k-20k	2018-H2	(12.0, 16.0, 20.0)	12.0	Lower
15k-30k	2018-H2	(15.0, 22.5, 30.0)	15.0	Lower
5k-10k	2018-H2	(5.0, 7.5, 10.0)	5.0	Lower
5k-10k	2018-H2	(5.0, 7.5, 10.0)	5.0	Lower
8k-15k	2018-H2	(8.0, 11.5, 15.0)	8.0	Lower
10k-20k	2018-H2	(10.0, 15.0, 20.0)	10.0	Lower
7k-14k	2018-H2	(7.0, 10.5, 14.0)	7.0	Lower
6k-12k	2018-H2	(6.0, 9.0, 12.0)	6.0	Lower
14k-18k	2018-H2	(14.0, 16.0, 18.0)	14.0	Lower
10k-20k	2018-H2	(10.0, 15.0, 20.0)	10.0	Lower
12k-20k	2018-H2	(12.0, 16.0, 20.0)	12.0	Lower
6k-10k	2018-H1	(6.0, 8.0, 10.0)	6.0	Lower
5k-6k	2018-H2	(5.0, 5.5, 6.0)	5.0	Lower
8k-16k	2018-H2	(8.0, 12.0, 16.0)	8.0	Lower
6k-8k	2018-H2	(6.0, 7.0, 8.0)	6.0	Lower
15k-25k	2018-H2	(15.0, 20.0, 25.0)	15.0	Lower
6k-8k	2018-H2	(6.0, 7.0, 8.0)	6.0	Lower
5k-10k	2018-H2	(5.0, 7.5, 10.0)	5.0	Lower
4k-8k	2018-H2	(4.0, 6.0, 8.0)	4.0	Lower
8k-15k	2018-H2	(8.0, 11.5, 15.0)	8.0	Lower
10k-20k	2019-H1	(10.0, 15.0, 20.0)	10.0	Lower
6k-8k	2018-H2	(6.0, 7.0, 8.0)	6.0	Lower
20k-40k	2018-H2	(20.0, 30.0, 40.0)	20.0	Lower
4k-5k	2018-H2	(4.0, 4.5, 5.0)	4.0	Lower
6k-7k	2018-H2	(6.0, 6.5, 7.0)	6.0	Lower
7k-9k	2018-H2	(7.0, 8.0, 9.0)	7.0	Lower
6k-8k	2018-H2	(6.0, 7.0, 8.0)	6.0	Lower
10k-15k	2018-H2	(10.0, 12.5, 15.0)	10.0	Lower
6k-10k	2018-H2	(6.0, 8.0, 10.0)	6.0	Lower
3k-4k	2018-H2	(3.0, 3.5, 4.0)	3.0	Lower
6k-10k	2018-H2	(6.0, 8.0, 10.0)	6.0	Lower
15k-20k	2018-H2	(15.0, 17.5, 20.0)	15.0	Lower
3k-5k	2018-H2	(3.0, 4.0, 5.0)	3.0	Lower
15k-30k	2018-H2	(15.0, 22.5, 30.0)	15.0	Lower
20k-30k	2019-H1	(20.0, 25.0, 30.0)	20.0	Lower
15k-20k	2019-H1	(15.0, 17.5, 20.0)	15.0	Lower
15k-30k	2018-H2	(15.0, 22.5, 30.0)	15.0	Lower
6k-8k	2017-H2	(6.0, 7.0, 8.0)	6.0	Lower
8k-12k	2018-H2	(8.0, 10.0, 12.0)	8.0	Lower
30k-50k	2018-H2	(30.0, 40.0, 50.0)	30.0	Lower
12k-18k	2018-H2	(12.0, 15.0, 18.0)	12.0	Lower
18k-25k	2018-H2	(18.0, 21.5, 25.0)	18.0	Lower
8k-12k	2018-H2	(8.0, 10.0, 12.0)	8.0	Lower
10k-15k	2018-H2	(10.0, 12.5, 15.0)	10.0	Lower
4k-6k	2018-H2	(4.0, 5.0, 6.0)	4.0	Lower
12k-24k	2018-H2	(12.0, 18.0, 24.0)	12.0	Lower
12k-22k	2018-H2	(12.0, 17.0, 22.0)	12.0	Lower
8k-15k	2018-H2	(8.0, 11.5, 15.0)	8.0	Lower
8k-15k	2019-H1	(8.0, 11.5, 15.0)	8.0	Lower
12k-15k	2018-H2	(12.0, 13.5, 15.0)	12.0	Lower
7k-12k	2018-H2	(7.0, 9.5, 12.0)	7.0	Lower
17k-20k	2018-H2	(17.0, 18.5, 20.0)	17.0	Lower
5k-8k	2018-H2	(5.0, 6.5, 8.0)	5.0	Lower
6k-7k	2018-H2	(6.0, 6.5, 7.0)	6.0	Lower
7k-9k	2018-H2	(7.0, 8.0, 9.0)	7.0	Lower
6k-8k	2019-H1	(6.0, 7.0, 8.0)	6.0	Lower
15k-30k	2018-H2	(15.0, 22.5, 30.0)	15.0	Lower
6k-8k	2018-H2	(6.0, 7.0, 8.0)	6.0	Lower
15k-30k	2018-H2	(15.0, 22.5, 30.0)	15.0	Lower
12k-20k	2018-H2	(12.0, 16.0, 20.0)	12.0	Lower
8k-10k	2018-H1	(8.0, 9.0, 10.0)	8.0	Lower
15k-25k	2018-H2	(15.0, 20.0, 25.0)	15.0	Lower
8k-12k	2018-H2	(8.0, 10.0, 12.0)	8.0	Lower
10k-18k	2019-H1	(10.0, 14.0, 18.0)	10.0	Lower
4k-6k	2019-H1	(4.0, 5.0, 6.0)	4.0	Lower
3k-6k	2019-H1	(3.0, 4.5, 6.0)	3.0	Lower
17k-30k	2019-H1	(17.0, 23.5, 30.0)	17.0	Lower
10k-20k	2019-H1	(10.0, 15.0, 20.0)	10.0	Lower
25k-50k	2019-H1	(25.0, 37.5, 50.0)	25.0	Lower
10k-15k	2019-H1	(10.0, 12.5, 15.0)	10.0	Lower
15k-20k	2018-H1	(15.0, 17.5, 20.0)	15.0	Lower
7K-12K	2018-H1	(0.007, 0.0095, 0.012)	0.007	Lower
5k-7k	2018-H1	(5.0, 6.0, 7.0)	5.0	Lower
2k-4k	2016-H2	(2.0, 3.0, 4.0)	2.0	Lower
3k-6k	2018-H1	(3.0, 4.5, 6.0)	3.0	Lower
10k-15k	2018-H2	(10.0, 12.5, 15.0)	10.0	Lower
7k-10k	2016-H2	(7.0, 8.5, 10.0)	7.0	Lower
5k-8k	2016-H2	(5.0, 6.5, 8.0)	5.0	Lower
8k-15k	2016-H2	(8.0, 11.5, 15.0)	8.0	Lower
10k-20k	2018-H1	(10.0, 15.0, 20.0)	10.0	Lower
6k-10k	2016-H2	(6.0, 8.0, 10.0)	6.0	Lower
3k-6k	2016-H2	(3.0, 4.5, 6.0)	3.0	Lower
5k-10k	2018-H1	(5.0, 7.5, 10.0)	5.0	Lower
6k-12k	2016-H2	(6.0, 9.0, 12.0)	6.0	Lower
15k-25k	2018-H1	(15.0, 20.0, 25.0)	15.0	Lower
8k-12k	2016-H2	(8.0, 10.0, 12.0)	8.0	Lower
10k-20k	2016-H2	(10.0, 15.0, 20.0)	10.0	Lower
4k-6k	2018-H1	(4.0, 5.0, 6.0)	4.0	Lower
5k-10k	2018-H2	(5.0, 7.5, 10.0)	5.0	Lower
8k-10k	2016-H2	(8.0, 9.0, 10.0)	8.0	Lower
4k-6k	2016-H2	(4.0, 5.0, 6.0)	4.0	Lower
5k-7k	2018-H1	(5.0, 6.0, 7.0)	5.0	Lower
8k-15k	2018-H1	(8.0, 11.5, 15.0)	8.0	Lower
5k-10k	2016-H2	(5.0, 7.5, 10.0)	5.0	Lower
8k以上	2016-H2	(8.0, -1, -1)	8.0	Lower
3k-6k	2016-H2	(3.0, 4.5, 6.0)	3.0	Lower
10k-20k	2018-H1	(10.0, 15.0, 20.0)	10.0	Lower
4k-7k	2018-H1	(4.0, 5.5, 7.0)	4.0	Lower
4k-8k	2017-H1	(4.0, 6.0, 8.0)	4.0	Lower
8k-15k	2018-H1	(8.0, 11.5, 15.0)	8.0	Lower
6k-12k	2016-H2	(6.0, 9.0, 12.0)	6.0	Lower
9k-15k	2018-H1	(9.0, 12.0, 15.0)	9.0	Lower
6k-8k	2018-H1	(6.0, 7.0, 8.0)	6.0	Lower
6k-10k	2018-H1	(6.0, 8.0, 10.0)	6.0	Lower
8k-15k	2016-H2	(8.0, 11.5, 15.0)	8.0	Lower
10k-20k	2018-H1	(10.0, 15.0, 20.0)	10.0	Lower
3k-5k	2018-H1	(3.0, 4.0, 5.0)	3.0	Lower
8k-16k	2017-H2	(8.0, 12.0, 16.0)	8.0	Lower
4k-6k	2016-H2	(4.0, 5.0, 6.0)	4.0	Lower
5k-10k	2017-H1	(5.0, 7.5, 10.0)	5.0	Lower
10k-20k	2017-H1	(10.0, 15.0, 20.0)	10.0	Lower
6k-12k	2016-H2	(6.0, 9.0, 12.0)	6.0	Lower
9k-12k	2016-H2	(9.0, 10.5, 12.0)	9.0	Lower
20k-35k	2018-H1	(20.0, 27.5, 35.0)	20.0	Lower
4k-5k	2018-H1	(4.0, 4.5, 5.0)	4.0	Lower
[truncated: 194,434 more rows]
