# Supplementary material for: Market-oriented job skill valuation with cooperative composition neural network
Source: Nat Commun. 2021 Mar 31;12:1992. doi: 10.1038/s41467-021-22215-y (PMC8012576; doi:10.1038/s41467-021-22215-y)
Supplement: Supplementary file 4 — Source Data [file 41467_2021_22215_MOESM4_ESM.zip › Source Data/Source Data/Designer_salary_distribution_time_statistics.csv]

time	bound	mean	quantile25	median	quantile75
2016-H2	Lower	7.316431540229878	5.0	6.0	10.0
2016-H2	Upper	12.462432096474947	8.0	10.0	15.0
2017-H1	Lower	7.195901459143967	4.0	6.0	10.0
2017-H1	Upper	12.172127497806805	8.0	10.0	15.0
2017-H2	Lower	7.426404798172116	4.0	6.0	10.0
2017-H2	Upper	12.557463754292236	8.0	10.0	16.0
2018-H1	Lower	7.348551075749373	4.0	6.0	10.0
2018-H1	Upper	12.392663957449267	8.0	10.0	15.0
2018-H2	Lower	8.094958148728766	5.0	7.0	10.0
2018-H2	Upper	13.597177138763808	8.0	12.0	18.0
2019-H1	Lower	8.672731307793928	5.0	8.0	10.0
2019-H1	Upper	14.52153488372093	8.0	12.0	20.0
