# Supplementary material for: Market-oriented job skill valuation with cooperative composition neural network
Source: Nat Commun. 2021 Mar 31;12:1992. doi: 10.1038/s41467-021-22215-y (PMC8012576; doi:10.1038/s41467-021-22215-y)
Supplement: Supplementary file 4 — Source Data [file 41467_2021_22215_MOESM4_ESM.zip › Source Data/Source Data/Designer_time_skill.csv]

skill	high	time	mean_value	ci_low	ci_high
Hand Drawing	0	2016-H2	9.382011606319006	8.934616853611484	9.829406359026528
Hand Drawing	0	2017-H1	8.920364619186609	8.528429767556526	9.312299470816692
Hand Drawing	0	2017-H2	8.955194923126301	8.613597209692356	9.296792636560246
Hand Drawing	0	2018-H1	7.752159006795951	7.594689991847101	7.909628021744801
Hand Drawing	0	2018-H2	9.777423824481412	9.558927723591854	9.99591992537097
Hand Drawing	0	2019-H1	9.901208275423617	8.962669381750421	10.839747169096812
Photoshop	0	2016-H2	7.737790448107005	7.336145820421917	8.139435075792093
Photoshop	0	2017-H1	5.940295260613457	5.621320242913637	6.259270278313277
Photoshop	0	2017-H2	6.7397809283939125	6.431101922939138	7.048459933848687
Photoshop	0	2018-H1	7.720357201824735	7.518373325956018	7.922341077693451
Photoshop	0	2018-H2	9.084047086349937	8.873308904744302	9.294785267955572
Photoshop	0	2019-H1	9.851469378411075	9.088739057377698	10.614199699444452
Vision Design	0	2016-H2	11.99027788228002	11.58728561760649	12.393270146953551
Vision Design	0	2017-H1	10.890902449907381	10.366196336141588	11.415608563673175
Vision Design	0	2017-H2	12.260454774605963	11.746401145424663	12.774508403787262
Vision Design	0	2018-H1	13.676139543820353	13.463921936633467	13.88835715100724
Vision Design	0	2018-H2	13.194032155568406	13.001672775461792	13.38639153567502
Vision Design	0	2019-H1	13.129452996429393	12.523688349529898	13.735217643328888
UI	0	2016-H2	11.917101700407153	11.44916320183189	12.385040198982416
UI	0	2017-H1	11.174377443801935	10.720124122179493	11.628630765424377
UI	0	2017-H2	10.467740909911045	9.884927609415701	11.05055421040639
UI	0	2018-H1	12.25931250092463	12.006783363948127	12.511841637901131
UI	0	2018-H2	12.755766423315887	12.43435946807224	13.077173378559534
UI	0	2019-H1	14.987864607866381	14.033708982107	15.942020233625763
