# Supplementary material for: Market-oriented job skill valuation with cooperative composition neural network
Source: Nat Commun. 2021 Mar 31;12:1992. doi: 10.1038/s41467-021-22215-y (PMC8012576; doi:10.1038/s41467-021-22215-y)
Supplement: Supplementary file 4 — Source Data [file 41467_2021_22215_MOESM4_ESM.zip › Source Data/Source Data/Designer_time_skill_source.csv]

time	skill_name	value
2018-0	Hand Drawing	6.253377437591553
2018-0	Photoshop	4.611518859863281
2017-0	Hand Drawing	11.762910842895508
2017-0	Photoshop	6.682801246643066
2018-0	Vision Design	19.28993797302246
2018-0	Photoshop	15.122733116149902
2018-1	Vision Design	19.50999641418457
2017-0	Photoshop	0.0
2018-1	Hand Drawing	7.449483394622803
2018-1	Photoshop	9.364869117736816
2018-1	UI	13.080891609191895
2018-1	Hand Drawing	15.992371559143065
2018-1	Vision Design	16.94577980041504
2018-1	Photoshop	13.788408279418945
2018-1	UI	16.988031387329098
2018-0	Vision Design	17.149358749389652
2018-0	Photoshop	7.695371150970459
2018-0	Hand Drawing	11.39307975769043
2018-0	Photoshop	9.753796577453613
2018-0	UI	24.12274742126465
2018-1	Vision Design	19.10331916809082
2018-1	Photoshop	8.690312385559082
2018-1	Hand Drawing	17.04677963256836
2018-1	Photoshop	16.233268737792972
2018-0	Hand Drawing	5.125450611114502
2018-0	Vision Design	9.488144874572754
2018-0	Photoshop	4.057537078857422
2017-1	Hand Drawing	8.645942687988281
2017-1	Vision Design	2.790889978408813
2017-1	Photoshop	13.641489028930664
2018-0	UI	8.166748046875
2016-1	Photoshop	0.0
2018-0	Vision Design	12.795961380004885
2018-0	Photoshop	8.922989845275879
2018-0	Photoshop	6.967527389526367
2018-1	Hand Drawing	6.870706558227539
2018-1	Photoshop	9.758543014526367
2016-1	Hand Drawing	10.979482650756836
2016-1	Photoshop	3.2609667778015137
2016-1	UI	13.81471061706543
2017-1	Photoshop	3.717161893844605
2018-0	Hand Drawing	6.813623905181885
2018-0	Photoshop	4.825550556182861
2018-1	Vision Design	12.353331565856935
2018-0	Hand Drawing	9.375741958618164
2018-0	Vision Design	14.953121185302734
2018-1	Photoshop	7.170252799987793
2017-1	Photoshop	8.04130744934082
2016-1	Photoshop	6.580054759979247
2018-0	Vision Design	8.114864349365233
2018-0	Hand Drawing	9.914297103881836
2018-0	Vision Design	15.27496337890625
2018-0	Photoshop	6.624702453613281
2018-0	UI	11.170604705810547
2017-1	Vision Design	15.275041580200195
2017-1	UI	7.6770453453063965
2018-1	Photoshop	6.991542339324951
2018-1	Photoshop	17.033681869506836
2018-1	UI	15.392816543579102
2018-1	Photoshop	4.67349910736084
2018-1	UI	14.945903778076172
2018-1	UI	13.480840682983398
2017-0	Photoshop	0.18332114815711972
2018-0	Photoshop	11.037781715393066
2018-0	UI	13.602255821228027
2017-0	Photoshop	13.749994277954102
2018-0	Photoshop	7.33831262588501
2018-1	Vision Design	19.79595184326172
2018-1	UI	19.799999237060547
2018-1	Vision Design	11.82835578918457
2018-1	Photoshop	14.31702995300293
2018-1	Photoshop	10.450281143188477
2018-0	Vision Design	7.031826496124268
2018-1	Vision Design	12.083057403564453
2018-1	Photoshop	9.807884216308594
2018-1	UI	8.666023254394531
2018-0	Hand Drawing	5.519955635070801
2018-0	Vision Design	12.221807479858398
2018-0	Photoshop	7.098578453063965
2018-1	Hand Drawing	2.9622316360473637
2018-1	Vision Design	8.604728698730469
2018-1	Photoshop	1.166195511817932
2018-1	Vision Design	14.580384254455565
2018-0	Vision Design	20.023399353027344
2018-0	UI	13.112833023071287
2017-0	Hand Drawing	3.9673917293548575
2017-0	Vision Design	0.0
2017-0	Photoshop	0.0
2018-0	UI	9.970396041870117
2017-0	Vision Design	15.846243858337402
2017-0	Photoshop	7.949875354766847
2018-1	Vision Design	11.79110336303711
2018-1	Photoshop	14.890325546264648
2018-0	Hand Drawing	8.071473121643066
2018-0	Photoshop	22.98214912414551
2018-0	UI	18.02474594116211
2018-1	Vision Design	13.103863716125488
2018-1	Photoshop	4.742891788482666
2018-0	Vision Design	17.598302841186523
2018-0	Photoshop	9.095510482788086
2018-0	Vision Design	16.375558853149414
2018-0	Photoshop	14.024658203125
2018-0	Hand Drawing	9.21354866027832
2018-0	Vision Design	15.018021583557127
2018-0	Photoshop	8.921731948852539
2018-1	Vision Design	18.313386917114254
2018-1	UI	17.508394241333008
2017-0	Vision Design	9.59416389465332
2017-0	Photoshop	1.5530953407287598
2017-1	Vision Design	6.29486608505249
2017-1	Photoshop	2.793684720993042
2018-0	Photoshop	5.639934062957764
2018-0	UI	7.870760440826416
2018-1	Hand Drawing	11.250288963317873
2018-1	Vision Design	16.582311630249027
2018-1	Photoshop	16.717098236083984
2017-1	Photoshop	0.0
2017-1	UI	0.0
2018-0	UI	23.0717830657959
2017-0	Photoshop	5.6440749168396
2017-0	UI	7.689620018005371
2018-1	Photoshop	8.851306915283203
2018-1	Hand Drawing	20.331928253173828
2018-1	UI	25.332557678222656
2018-0	Hand Drawing	6.122866630554199
2018-0	Photoshop	6.958663940429688
2018-0	UI	9.133803367614746
2017-1	Vision Design	21.69809913635254
2017-1	Photoshop	0.0
2017-1	UI	10.669370651245117
2018-0	Hand Drawing	11.015277862548828
2018-0	Photoshop	28.054670333862305
2017-1	Vision Design	11.365716934204102
2017-1	Photoshop	10.174530029296877
2018-0	Vision Design	9.305427551269533
2018-1	Vision Design	8.394502639770508
2018-1	Photoshop	4.52107572555542
2017-0	Hand Drawing	9.335597038269043
2017-0	Photoshop	9.897043228149414
2017-0	UI	13.017725944519045
2017-0	Vision Design	4.764548778533936
2017-0	Photoshop	5.189626693725586
2017-0	Hand Drawing	7.933802127838135
2017-0	UI	11.325605392456055
2017-1	Vision Design	7.996885299682617
2018-0	Photoshop	7.714159965515138
2016-1	Hand Drawing	3.796714782714844
2016-1	Photoshop	0.0
2018-0	Photoshop	0.0
2019-0	Vision Design	6.2760276794433585
2019-0	Photoshop	6.131077766418457
2018-1	Photoshop	1.6470158100128174
2018-1	Hand Drawing	9.604362487792967
2018-1	Photoshop	14.336488723754885
2018-1	UI	17.508394241333008
2016-1	Hand Drawing	0.0
2016-1	Photoshop	9.48519802093506
2017-0	Hand Drawing	6.918397426605225
2017-0	UI	3.939725637435913
2018-1	Vision Design	10.061349868774414
2018-1	Photoshop	3.9413759708404537
2018-1	UI	9.953607559204102
2017-1	Photoshop	8.002970695495605
2017-1	UI	23.30418586730957
2018-0	Photoshop	18.102277755737305
2018-1	Vision Design	14.314657211303713
2018-1	UI	13.61471939086914
2018-1	Hand Drawing	4.126375675201416
2018-1	Vision Design	7.766192436218263
2018-1	Hand Drawing	7.770236015319824
2018-1	Vision Design	9.650585174560547
2018-1	UI	6.6695804595947275
2017-0	Vision Design	20.29720115661621
2017-0	UI	8.825100898742676
2017-1	Vision Design	25.11685562133789
2018-1	Vision Design	10.438498497009276
2018-1	Photoshop	11.069879531860352
2018-1	Hand Drawing	9.283697128295898
2018-1	Photoshop	13.392822265625
2018-1	UI	7.786946773529053
2018-1	UI	16.927278518676758
2018-1	Vision Design	10.493085861206056
2018-1	Photoshop	9.459774017333984
2017-0	Photoshop	6.875269412994385
2018-0	Hand Drawing	9.017352104187012
2018-0	Photoshop	7.988412857055664
2017-1	Photoshop	9.194364547729492
2017-1	Hand Drawing	7.967729091644287
2017-1	UI	15.74193286895752
2018-0	Vision Design	8.948967933654785
2018-0	UI	8.392313957214355
2017-1	Photoshop	0.0
2018-0	Hand Drawing	10.807109832763672
2018-0	UI	8.07561206817627
2018-0	Hand Drawing	6.428877830505371
2018-0	Photoshop	3.1542205810546875
2018-1	Vision Design	19.682859420776367
2018-1	Photoshop	6.0823187828063965
2018-0	Vision Design	20.493066787719727
2018-0	Photoshop	13.42761516571045
2018-0	UI	13.186418533325195
2017-1	Photoshop	0.0
2018-1	Hand Drawing	8.916970252990723
2018-1	Photoshop	9.79990005493164
2018-0	Vision Design	16.509672164916992
2018-0	Photoshop	9.163215637207033
2018-0	Hand Drawing	2.6501715183258057
2018-0	Vision Design	7.2326698303222665
2018-0	Photoshop	3.784893989562988
2018-0	UI	16.23342514038086
2018-0	Vision Design	10.346914291381836
2018-0	Photoshop	1.1246960163116455
2018-0	UI	11.508824348449707
2018-0	Vision Design	7.662718772888184
2018-0	Photoshop	0.0
2018-1	Vision Design	13.817903518676758
2018-1	UI	12.057353973388672
2016-1	Vision Design	6.902035236358643
2016-1	UI	5.849166393280028
2018-1	Hand Drawing	11.250288963317873
2018-1	Vision Design	16.582311630249027
2018-1	Photoshop	16.717098236083984
2018-1	Hand Drawing	3.5380747318267822
2017-1	Photoshop	9.871955871582033
2018-1	Vision Design	10.048561096191406
2018-1	Photoshop	8.028030395507812
2018-0	Hand Drawing	12.676499366760256
2018-0	Photoshop	8.295215606689451
2018-0	UI	17.516149520874027
2018-1	Hand Drawing	21.75651741027832
2018-1	Vision Design	16.067930221557614
2018-0	Photoshop	1.5056699514389038
2018-0	Photoshop	21.771333694458008
2016-1	Hand Drawing	14.123422622680664
2016-1	Photoshop	14.950902938842773
2016-1	UI	23.118505477905273
2018-0	Vision Design	10.675776481628418
2018-0	Photoshop	0.0
2018-0	UI	21.254507064819336
2017-0	Vision Design	0.0
2017-1	Vision Design	19.15561866760254
2017-1	Photoshop	9.05558967590332
2018-1	Vision Design	10.970709800720217
2018-0	Vision Design	14.77322006225586
2018-0	Photoshop	11.923662185668945
2018-0	UI	13.826250076293945
2018-0	Hand Drawing	5.677290439605713
2018-0	Photoshop	1.4102203845977783
2018-0	Photoshop	5.9038987159729
2018-1	UI	10.520136833190918
2018-1	Vision Design	13.161945343017578
2018-1	Photoshop	15.458333969116213
2017-0	Photoshop	16.182977676391598
2017-0	UI	2.766648530960083
2017-1	Photoshop	0.0
2017-1	UI	10.73483180999756
2018-1	Hand Drawing	6.583725452423097
2018-0	Hand Drawing	8.273377418518066
2018-0	Vision Design	13.75373649597168
2018-0	Photoshop	10.651705741882324
2016-1	Photoshop	0.0
2017-0	Hand Drawing	10.2156982421875
2017-0	Vision Design	6.70660924911499
2017-0	Photoshop	0.4120015203952789
2017-0	UI	12.997716903686525
2018-0	Hand Drawing	12.935468673706055
2018-0	Vision Design	17.38942527770996
2018-0	UI	13.055007934570312
2016-1	Hand Drawing	6.345712661743164
2016-1	Photoshop	1.579878568649292
2017-1	Photoshop	2.6136040687561035
2017-1	UI	12.064960479736328
2018-1	Vision Design	13.24911880493164
2017-0	Photoshop	6.544154644012451
2018-0	Vision Design	9.472391128540039
2018-0	Photoshop	11.678624153137207
2018-0	UI	10.975735664367676
2018-0	Photoshop	10.397586822509766
2018-0	UI	9.995368003845217
2017-0	Photoshop	4.845071315765381
2018-1	Vision Design	17.484207153320312
2018-1	Photoshop	18.157400131225586
2016-1	Photoshop	6.302261352539063
2018-1	Hand Drawing	6.9794249534606925
2018-1	Photoshop	10.976503372192383
2017-0	Hand Drawing	12.738760948181152
2017-0	Photoshop	6.096531867980957
2017-0	UI	13.599335670471193
2019-0	Hand Drawing	12.016483306884766
2019-0	Vision Design	4.1055994033813485
2019-0	Photoshop	0.0
2018-1	Vision Design	8.316125869750978
2018-1	Photoshop	14.608129501342773
2018-1	Photoshop	13.083505630493164
2019-0	Hand Drawing	13.863031387329102
2017-1	Photoshop	0.17549875378608704
2017-1	UI	1.457424521446228
2018-1	Hand Drawing	9.45050811767578
2018-1	Photoshop	13.965476036071776
2018-1	Photoshop	18.047983169555664
2018-1	Hand Drawing	7.109249591827393
2018-1	Photoshop	5.909912586212157
2018-1	UI	3.9233672618865967
2018-1	Vision Design	10.834651947021484
2018-1	UI	9.808914184570312
2018-1	Photoshop	0.28370264172554016
2018-1	UI	6.071977138519287
2018-1	Photoshop	3.309864997863769
2018-0	Hand Drawing	14.468703269958494
2018-0	Vision Design	19.56761741638184
2018-0	Hand Drawing	8.323909759521483
2018-0	Photoshop	8.307758331298826
2018-0	Photoshop	0.0
2017-1	Vision Design	0.7696049213409424
2017-1	UI	1.2084064483642578
2017-0	Photoshop	0.8101108074188232
2018-0	UI	15.02813720703125
2019-0	Vision Design	12.781442642211914
2017-0	Photoshop	4.2222394943237305
2017-0	Hand Drawing	9.74769401550293
2018-1	Photoshop	0.9622756242752076
2019-0	Photoshop	4.73358678817749
2018-1	Photoshop	0.0
2018-0	Hand Drawing	9.167844772338867
2018-0	Photoshop	12.543956756591795
2018-0	UI	7.679779529571532
2016-1	Vision Design	17.37730598449707
2016-1	UI	17.59187889099121
2018-1	Vision Design	16.686750411987305
2018-1	Photoshop	14.46456527709961
2018-1	UI	15.501300811767578
2017-0	Vision Design	23.25937843322754
2018-1	Photoshop	17.507373809814453
2016-1	Hand Drawing	7.7647948265075675
2016-1	Vision Design	9.372171401977539
2016-1	Photoshop	5.033214569091797
2018-0	Photoshop	0.0
2017-1	Vision Design	6.128509044647218
2017-1	Photoshop	6.4327945709228525
2018-1	Photoshop	12.649824142456055
2018-1	UI	13.706761360168455
2018-1	UI	8.830392837524414
2018-1	Hand Drawing	6.346799373626709
2018-1	Photoshop	0.0
2018-1	UI	11.683253288269045
2017-0	Vision Design	3.71190357208252
2017-0	Photoshop	3.2682580947875977
2017-0	UI	6.994394779205322
2018-0	Hand Drawing	6.769651412963867
2018-0	Photoshop	8.82284927368164
2017-0	Photoshop	7.7450294494628915
2017-0	UI	9.59473991394043
2017-0	Hand Drawing	5.439274787902832
2017-0	Photoshop	9.359930038452148
2018-1	Photoshop	9.817859649658203
2018-0	Hand Drawing	11.398011207580565
2018-0	Vision Design	15.711015701293945
2018-0	Photoshop	9.847640991210938
2018-0	UI	8.248415946960451
2018-1	Photoshop	4.632643222808838
2016-1	Hand Drawing	4.657512664794922
2016-1	Photoshop	14.058975219726562
2018-1	Hand Drawing	14.289399147033693
2018-1	Photoshop	10.393515586853027
2017-0	Vision Design	7.806492805480957
2017-0	Photoshop	2.762627124786377
2017-0	UI	10.139631271362305
2016-1	Vision Design	17.71170997619629
2016-1	UI	19.115434646606445
2018-0	Vision Design	12.41827392578125
2017-1	Hand Drawing	4.47939920425415
2017-1	Vision Design	12.034510612487793
2017-1	Photoshop	1.4949109554290771
2017-1	UI	9.369599342346193
2019-0	Photoshop	0.0
2019-0	UI	10.745965957641602
2017-1	Vision Design	16.660831451416016
2017-1	Vision Design	12.549301147460938
2017-1	Photoshop	9.110193252563477
2017-1	UI	14.691434860229492
2017-1	Hand Drawing	17.056657791137695
2017-1	Photoshop	6.921176433563232
2018-0	Hand Drawing	5.089997291564941
2018-0	Photoshop	5.900505542755128
2018-0	UI	2.506797313690185
2018-1	Vision Design	16.499998092651367
2018-1	Photoshop	0.0
2018-1	UI	5.174215316772461
2018-1	Photoshop	14.724416732788086
2018-1	Photoshop	16.767738342285153
2017-1	Photoshop	14.12059211730957
2018-0	Vision Design	19.19451713562012
2018-0	Photoshop	11.603737831115724
2018-0	Photoshop	10.600971221923828
2018-1	Vision Design	14.706324577331545
2018-1	Photoshop	16.244806289672848
2017-0	Vision Design	8.174453735351562
2017-0	Photoshop	0.0
2016-1	Hand Drawing	4.657512664794922
2016-1	Photoshop	14.058975219726562
2016-1	UI	6.499934196472168
2019-0	Hand Drawing	2.233609437942505
2019-0	Photoshop	11.643198013305664
2018-1	Vision Design	6.374890804290772
2018-1	Photoshop	0.0
2018-0	Vision Design	15.834135055541992
2018-0	Photoshop	16.93144416809082
2018-0	UI	18.698360443115234
2018-0	Hand Drawing	5.378975868225098
2018-0	Photoshop	0.9153332710266112
2017-1	Hand Drawing	9.603141784667967
2017-1	Vision Design	11.82433032989502
2017-1	Photoshop	10.226001739501953
2017-1	UI	13.28573513031006
2018-1	Hand Drawing	10.684778213500977
2018-1	Vision Design	16.087543487548828
2018-1	Photoshop	13.603283882141113
2018-1	UI	17.9671630859375
2018-1	Photoshop	13.281025886535645
2018-0	Vision Design	19.058046340942386
2018-1	Hand Drawing	6.645322799682617
2018-1	UI	7.40298318862915
2017-1	Vision Design	7.187748432159424
2017-0	Vision Design	15.023117065429688
2017-0	Photoshop	3.9796183109283447
2017-0	UI	16.76455307006836
2018-0	Photoshop	2.782684326171875
2017-1	Photoshop	6.185291767120361
2018-0	Hand Drawing	6.052460193634032
2018-0	Vision Design	11.929678916931152
2018-0	Photoshop	8.775058746337889
2018-0	Hand Drawing	6.2159972190856925
2018-0	Photoshop	9.341449737548828
2018-0	UI	9.895938873291016
2017-1	Vision Design	16.217918395996097
2017-1	UI	9.125221252441406
2018-0	Hand Drawing	8.757705688476562
2018-0	Photoshop	3.60933256149292
2018-0	Photoshop	6.920718669891357
2017-1	Photoshop	0.0
2018-0	UI	13.826250076293945
2017-1	Photoshop	4.56541109085083
2016-1	Hand Drawing	8.289408683776855
2016-1	Photoshop	14.355968475341795
2018-0	Hand Drawing	10.0736083984375
2018-0	Photoshop	13.120203018188475
2017-1	UI	15.93851375579834
2016-1	Photoshop	0.0
2016-1	UI	7.215881824493407
2018-1	Hand Drawing	9.3925199508667
2018-1	Photoshop	2.5859034061431885
2017-1	Vision Design	4.889440059661865
2017-1	Photoshop	3.008853912353516
2017-1	UI	5.5796236991882315
2017-0	Vision Design	2.950489044189453
2017-0	Photoshop	4.045368671417236
2016-1	Vision Design	15.946256637573242
2016-1	Photoshop	7.911075115203857
2016-1	UI	14.300710678100586
2018-0	Photoshop	7.031853199005128
2018-0	Vision Design	10.068145751953123
2018-0	Photoshop	13.11298370361328
2018-1	Vision Design	14.08751392364502
2018-1	Photoshop	8.088065147399902
2018-1	UI	8.746932983398438
2016-1	Vision Design	16.65047264099121
2016-1	Photoshop	1.280924916267395
2016-1	UI	9.304981231689453
2017-1	UI	14.193878173828125
2018-1	Photoshop	9.587605476379396
2017-0	Hand Drawing	10.992605209350586
2017-0	Photoshop	5.522450923919678
2017-0	UI	9.980112075805664
2018-1	Vision Design	7.647684574127197
2018-1	Photoshop	7.528899669647218
2016-1	Photoshop	14.678585052490234
2016-1	UI	11.32869815826416
2018-0	Hand Drawing	7.238844394683838
2018-0	Vision Design	13.89637851715088
2017-1	Vision Design	10.49940299987793
2018-1	Hand Drawing	14.793718338012695
2018-1	Vision Design	18.842788696289066
2018-1	Photoshop	21.62790298461914
2018-1	UI	19.29697799682617
2019-0	Photoshop	13.837043762207033
2016-1	Photoshop	11.38189697265625
2016-1	UI	10.52687931060791
2017-1	Photoshop	4.896559715270996
2017-1	UI	15.365224838256836
2017-0	Photoshop	0.0
2016-1	Photoshop	20.76435852050781
2016-1	UI	15.92534065246582
2018-1	Photoshop	4.2296648025512695
2018-0	Photoshop	9.256450653076172
2018-0	Photoshop	14.868450164794922
2018-0	UI	7.4982829093933105
2018-1	Photoshop	0.8661898374557495
2017-1	Vision Design	8.603005409240723
2017-1	Photoshop	9.45948886871338
2018-0	Photoshop	7.719686031341553
2018-0	Photoshop	2.4593725204467773
2016-1	Photoshop	2.7971713542938232
2016-1	UI	5.602385997772217
2018-0	Hand Drawing	14.518023490905762
2018-0	Vision Design	21.706178665161133
2017-1	Hand Drawing	9.296688079833984
2017-1	Vision Design	14.890284538269045
2017-1	Photoshop	0.0
2017-1	UI	6.157299995422362
2018-1	Vision Design	13.856298446655273
2018-0	Photoshop	0.0
2018-0	Hand Drawing	7.840657711029053
2018-0	Photoshop	5.223793029785156
2018-0	UI	13.931065559387207
2016-1	Photoshop	14.729610443115234
2016-1	UI	17.42698097229004
2018-0	Vision Design	15.81149196624756
2018-0	Photoshop	36.80327606201172
2018-0	UI	32.47052764892578
2018-0	Vision Design	10.858480453491213
2018-0	Vision Design	11.010095596313477
2018-0	Photoshop	7.639315605163574
2018-0	Photoshop	3.862654685974121
2018-1	Hand Drawing	9.910653114318848
2018-1	Vision Design	13.166869163513185
2018-1	UI	10.56314754486084
2018-0	Vision Design	16.946863174438473
2018-0	Photoshop	27.03880500793457
2017-0	Photoshop	1.800617218017578
2018-1	Vision Design	8.306628227233888
2018-1	Photoshop	6.066132545471191
2018-1	Hand Drawing	10.475456237792967
2018-1	Vision Design	10.903374671936037
2018-1	Photoshop	5.115406036376953
2017-0	Photoshop	3.1763722896575928
2018-0	Hand Drawing	8.379779815673826
2018-0	Vision Design	13.728008270263672
2018-0	Photoshop	0.7345023155212402
2018-0	UI	9.966086387634276
2018-0	Hand Drawing	7.374066352844237
2018-1	Vision Design	20.5051212310791
2018-1	Vision Design	6.1619505882263175
2018-1	Photoshop	0.0
2018-0	Hand Drawing	16.052799224853516
2018-0	UI	15.64741325378418
2017-0	Vision Design	1.8339858055114744
2017-0	Photoshop	0.0
2018-1	Vision Design	15.0574369430542
2019-0	Photoshop	24.148616790771484
2019-0	UI	29.77166557312012
2018-0	Photoshop	11.76043701171875
2017-0	Photoshop	1.4159075021743774
2018-0	Photoshop	3.6361801624298096
2018-0	UI	7.735149383544923
2018-0	Vision Design	10.070195198059082
2018-1	Photoshop	8.841840744018555
2017-0	Hand Drawing	13.767199516296387
2017-0	Vision Design	13.254209518432615
2017-0	Photoshop	5.83743143081665
2018-1	Hand Drawing	6.224167346954347
2018-1	Vision Design	6.297637462615968
2018-0	Hand Drawing	8.63277530670166
2017-0	Vision Design	17.296388626098633
2017-0	Photoshop	5.198840141296387
2017-0	Photoshop	2.255153179168701
2018-1	Hand Drawing	23.74467849731445
2018-1	Photoshop	13.443161964416506
2017-1	Vision Design	5.751844882965088
2017-1	UI	16.508415222167972
2018-1	Hand Drawing	9.390541076660156
2018-1	Photoshop	10.121005058288574
2018-1	UI	9.255008697509766
2019-0	Photoshop	18.69532966613769
2016-1	Hand Drawing	6.856544017791747
2016-1	Photoshop	8.003808975219728
2016-1	UI	10.45985221862793
2018-1	Hand Drawing	11.58044147491455
2018-1	Vision Design	16.904584884643555
2018-1	Photoshop	16.969053268432614
2016-1	Vision Design	16.976436614990234
2016-1	Vision Design	21.01045036315918
2016-1	Photoshop	4.706701278686523
2018-0	Vision Design	13.166421890258787
2018-0	Photoshop	5.403099060058594
2018-0	UI	25.17230987548828
2018-1	Photoshop	3.833131074905396
2016-1	Photoshop	0.0
2018-0	Photoshop	9.435331344604492
2016-1	Vision Design	24.03376388549805
2016-1	Photoshop	10.86844253540039
2018-0	Photoshop	4.177888870239259
2017-0	Hand Drawing	2.6263248920440674
2017-0	Vision Design	9.946088790893556
2018-1	UI	12.00808334350586
2018-1	Hand Drawing	7.774282932281494
2018-1	Vision Design	8.957697868347168
2018-1	UI	7.5098042488098145
2017-1	Photoshop	0.0
2017-0	Hand Drawing	8.768194198608397
2017-0	Photoshop	5.66900110244751
2018-1	Hand Drawing	6.196992874145508
2018-1	Vision Design	9.891483306884766
2018-1	Photoshop	6.4538893699646
2016-1	Vision Design	11.16046142578125
2016-1	UI	6.5506768226623535
2018-1	Hand Drawing	11.250288963317873
2018-1	Vision Design	16.582311630249027
2018-1	Photoshop	16.717098236083984
2016-1	Photoshop	7.8426995277404785
2016-1	Vision Design	13.063104629516602
2018-0	Hand Drawing	6.271644115447997
2018-0	Vision Design	11.798654556274414
2018-0	Photoshop	0.0
2018-0	UI	7.91362190246582
2018-1	Hand Drawing	10.942892074584961
2018-1	Photoshop	9.54568576812744
2018-0	Hand Drawing	11.34207820892334
2018-0	Photoshop	9.378973960876463
2017-0	Photoshop	9.307740211486816
2018-0	Vision Design	14.12140655517578
2018-0	Photoshop	28.035194396972656
2018-0	UI	23.83311462402344
2017-0	Hand Drawing	9.284488677978516
2017-0	Photoshop	0.0
2018-1	Hand Drawing	9.160605430603027
2018-1	Vision Design	9.604257583618164
2018-1	Photoshop	5.83104133605957
2018-1	UI	7.141451358795166
2017-0	Vision Design	3.815419435501098
2017-0	Photoshop	0.0
2018-1	Hand Drawing	6.322455406188965
2018-1	Vision Design	20.174320220947266
2018-1	Photoshop	20.410274505615234
2018-1	UI	12.752400398254395
2017-0	Photoshop	1.5404067039489746
2016-1	Hand Drawing	5.307679653167725
2016-1	Photoshop	7.8426995277404785
2017-1	Hand Drawing	10.91561508178711
2017-1	Photoshop	8.275943756103517
2018-0	Photoshop	4.2987093925476065
2018-0	Hand Drawing	6.298331737518311
2018-0	Photoshop	7.489165782928468
2016-1	Vision Design	11.454020500183105
2016-1	Photoshop	4.2383437156677255
2018-1	Photoshop	12.630496978759766
2017-1	Hand Drawing	11.869641304016113
2017-1	Vision Design	15.70246124267578
2017-1	Photoshop	10.074199676513672
2018-1	Photoshop	5.29230260848999
2018-0	Vision Design	16.802335739135742
2018-1	Hand Drawing	11.071087837219238
2018-1	Photoshop	11.366866111755373
2019-0	Hand Drawing	10.235223770141602
2019-0	Photoshop	11.566667556762695
2016-1	Hand Drawing	15.291725158691404
2016-1	UI	14.884653091430664
2018-1	Hand Drawing	11.103656768798828
2018-1	Vision Design	14.740266799926758
2018-1	Photoshop	9.4398193359375
2018-0	Hand Drawing	11.44328784942627
2018-1	Photoshop	4.742891788482666
2018-0	Photoshop	9.59669303894043
2018-1	Hand Drawing	13.120516777038574
2018-1	Photoshop	7.517435073852539
2018-0	Photoshop	7.304182529449463
2018-1	Vision Design	10.032236099243164
2018-1	Photoshop	5.275688648223877
2018-0	Hand Drawing	9.561487197875977
2018-0	Photoshop	10.650554656982422
2018-0	Photoshop	5.302439212799072
2018-0	Vision Design	8.307328224182129
2018-0	Photoshop	0.0
2018-0	UI	8.252592086791992
2018-0	Vision Design	13.054557800292967
2018-1	Vision Design	11.308367729187012
2018-1	UI	9.390835762023926
2018-1	Vision Design	7.9599037170410165
2018-0	Hand Drawing	13.387517929077148
2018-0	Vision Design	14.293150901794435
2018-0	Photoshop	12.556846618652346
2017-1	Hand Drawing	1.1877717971801758
2017-1	Photoshop	0.0
2017-1	UI	9.464334487915039
2018-0	Vision Design	10.222003936767578
2018-0	Photoshop	0.0
2016-1	Vision Design	8.752695083618164
2016-1	Photoshop	8.866571426391602
2016-1	UI	8.547573089599611
2016-1	Vision Design	15.964995384216307
2018-0	Photoshop	6.429851055145264
2018-1	Photoshop	0.0
2018-1	Photoshop	6.662881374359131
2017-0	Photoshop	7.169999122619629
2016-1	Hand Drawing	8.411108016967772
2018-1	Photoshop	8.940343856811523
2018-1	UI	9.081636428833008
2018-0	Photoshop	0.0
2018-0	Hand Drawing	7.029088497161865
2018-0	UI	9.069351196289062
2017-0	Hand Drawing	6.902376651763916
2017-0	Vision Design	2.362414598464966
2017-0	Photoshop	4.1343021392822275
2017-1	UI	2.1455116271972656
2018-1	Hand Drawing	4.877315044403076
2018-1	Photoshop	3.0768718719482417
2018-1	Vision Design	14.10122299194336
2018-1	Photoshop	13.3789701461792
2018-1	UI	12.822324752807615
2017-1	Hand Drawing	6.698671817779541
2017-1	Photoshop	1.1851251125335691
2017-0	Vision Design	3.0436382293701167
2017-0	Photoshop	0.0
2016-1	Hand Drawing	13.189472198486328
2016-1	Vision Design	15.416187286376953
2018-1	Hand Drawing	14.578989028930664
2018-1	Photoshop	23.944190979003906
2018-1	UI	29.41619110107422
2018-1	Vision Design	8.87716293334961
2017-0	UI	12.053265571594238
2018-0	Hand Drawing	5.0648531913757315
2018-0	Photoshop	4.794723033905028
2017-1	Hand Drawing	5.825363159179688
2018-0	Photoshop	1.6580758094787598
2018-0	UI	8.748580932617188
2018-0	Photoshop	8.460285186767576
2016-1	Photoshop	14.10256576538086
2016-1	Vision Design	4.5672340393066415
2016-1	UI	0.0
2018-0	Hand Drawing	6.788008689880371
2018-0	Vision Design	12.698724746704102
2018-0	Hand Drawing	8.512123107910156
2018-0	Vision Design	12.526891708374025
2018-0	Photoshop	3.746937036514282
2018-0	Vision Design	21.50590705871582
2018-0	Photoshop	12.938726425170898
2018-1	Photoshop	10.453182220458984
2018-0	Hand Drawing	7.029088497161865
2018-0	Vision Design	13.483433723449707
2018-0	Vision Design	24.042518615722656
2018-0	Photoshop	25.10194396972656
2018-0	UI	21.029733657836914
2018-0	Hand Drawing	3.8889281749725337
2018-0	Photoshop	4.623394012451172
2018-0	UI	3.364462614059448
2017-0	Photoshop	0.0
2018-1	Photoshop	4.909037590026856
2018-0	Hand Drawing	9.050257682800293
2018-0	Vision Design	12.147615432739258
2018-0	UI	12.64218521118164
2019-0	Photoshop	16.453380584716793
2018-1	Vision Design	33.131851196289055
2018-1	Photoshop	19.52252960205078
2018-1	UI	28.50991439819336
2018-0	Vision Design	13.513540267944336
2018-0	Photoshop	5.638868808746338
2018-1	Vision Design	13.224245071411133
2018-1	Photoshop	6.3291521072387695
2018-1	UI	12.357706069946287
2018-1	Vision Design	16.494815826416016
2018-1	Photoshop	8.42365837097168
2016-1	Hand Drawing	9.401208877563477
2016-1	Photoshop	1.311885118484497
2018-0	Photoshop	0.0
2018-1	Vision Design	15.8323974609375
2018-1	Photoshop	12.23912525177002
2018-1	UI	16.065153121948242
2017-0	Hand Drawing	4.3811683654785165
2017-0	UI	7.477053165435791
2018-0	Hand Drawing	6.583250045776367
2018-0	Vision Design	17.656513214111328
2018-0	Photoshop	3.889650583267212
2017-0	Hand Drawing	7.449175834655763
2017-0	Photoshop	1.7519862651824951
2018-0	Photoshop	0.0
2018-1	Vision Design	16.037677764892578
2018-1	UI	10.338228225708008
2018-0	Hand Drawing	5.078976631164551
2018-0	Photoshop	7.104781627655028
2018-0	UI	7.720637321472168
2018-1	Photoshop	16.523408889770508
2018-0	Photoshop	8.364861488342285
2018-1	UI	10.560884475708008
2018-1	Photoshop	11.376791000366213
2016-1	Vision Design	15.002663612365724
2016-1	Photoshop	12.294078826904295
2018-0	UI	17.101558685302734
2018-0	Vision Design	13.132125854492188
2018-0	Photoshop	9.382318496704102
2018-0	UI	13.838277816772461
2018-1	Photoshop	0.8816913366317749
2017-0	Photoshop	5.893063545227051
2018-0	Vision Design	8.35392951965332
2018-0	UI	9.811307907104492
2018-0	Vision Design	12.640960693359375
2018-0	Photoshop	3.0854816436767583
2018-1	Photoshop	0.0
2018-1	UI	6.224827289581299
2018-1	Hand Drawing	23.74467849731445
2018-1	Vision Design	24.39694976806641
2018-1	Photoshop	13.443161964416506
2018-1	UI	26.89876365661621
2018-0	Photoshop	11.346321105957033
2018-0	UI	7.436923503875732
2017-1	UI	14.244973182678224
2018-1	Photoshop	0.14370258152484894
2017-1	Vision Design	10.697317123413086
2017-1	Photoshop	0.0
2017-0	Vision Design	9.408153533935547
2017-0	UI	8.312342643737793
2018-1	Photoshop	0.0
2018-0	Vision Design	14.198530197143555
2016-1	Photoshop	18.864112854003906
2018-0	Hand Drawing	9.595292091369627
2018-1	Photoshop	8.787248611450195
2016-1	Photoshop	4.221794128417969
2018-0	Hand Drawing	12.305364608764648
2018-0	Vision Design	17.11659049987793
2018-1	Photoshop	0.4642432630062103
2018-0	Hand Drawing	9.212902069091797
2018-0	Photoshop	13.492252349853516
2018-0	UI	9.160847663879396
2018-1	Photoshop	9.048909187316896
2018-0	Hand Drawing	6.725572109222412
2018-0	Vision Design	22.194843292236328
2018-0	Photoshop	23.591228485107425
2018-0	UI	29.14837074279785
2018-0	Photoshop	1.3744804859161377
2018-0	UI	3.515018939971924
2017-1	UI	8.820816040039062
2017-0	Hand Drawing	5.829211711883545
2017-0	Photoshop	0.04495862126350403
2016-1	Hand Drawing	6.980971813201903
2016-1	Vision Design	13.234758377075195
2016-1	Photoshop	0.0
2016-1	UI	9.577289581298828
2018-0	Vision Design	13.096729278564453
2018-1	Vision Design	18.25249481201172
2018-1	Photoshop	26.01593971252441
2018-1	UI	22.88968086242676
2018-0	Hand Drawing	4.558299541473389
2018-0	Hand Drawing	5.848359107971191
2018-0	Vision Design	11.501221656799315
2018-0	Photoshop	4.729034423828125
2018-0	UI	18.786083221435547
2018-1	Photoshop	9.344505310058594
2017-1	Photoshop	8.19697093963623
2017-1	UI	4.896393775939941
2018-0	Hand Drawing	10.345047950744627
2018-0	Photoshop	26.14091682434082
2018-0	UI	12.892498016357422
2017-0	Photoshop	6.423512935638428
2017-0	UI	13.105791091918945
2018-0	Photoshop	1.208925724029541
2018-0	UI	10.5374755859375
2018-1	Vision Design	10.44052505493164
2018-1	Photoshop	11.867645263671875
2018-1	UI	11.848116874694824
2016-1	Hand Drawing	6.545744895935059
2016-1	Photoshop	2.046618938446045
2018-1	Hand Drawing	11.786212921142578
2018-0	Vision Design	12.87315845489502
2017-1	Photoshop	9.06757354736328
2018-0	Photoshop	10.368184089660645
2018-0	UI	13.538917541503904
2017-0	Hand Drawing	12.572942733764648
2017-0	Photoshop	0.0
2018-1	Photoshop	4.529016494750977
2018-0	Hand Drawing	5.622211933135986
2018-0	UI	12.909208297729492
2018-1	Hand Drawing	9.054657936096193
2018-1	Vision Design	14.507943153381348
2018-1	Photoshop	16.920488357543945
2018-1	Hand Drawing	19.09120750427246
2018-1	Photoshop	15.908135414123535
2018-0	Hand Drawing	4.579346179962158
2018-1	Photoshop	8.110173225402832
2017-1	Hand Drawing	6.555046558380128
2017-1	Photoshop	9.191405296325684
2018-0	Vision Design	10.348129272460938
2018-0	Photoshop	6.180285930633545
2018-0	UI	11.388778686523438
2019-0	Hand Drawing	0.0
2019-0	Photoshop	8.973260879516602
2019-0	UI	17.490930557250973
2016-1	Photoshop	14.970340728759766
2018-0	Hand Drawing	7.239774227142334
2018-0	Vision Design	8.55024528503418
2018-0	Photoshop	9.270187377929688
2018-0	Vision Design	16.353124618530273
2018-0	UI	26.21788215637207
2018-1	Hand Drawing	12.194782257080078
2018-1	Photoshop	10.837324142456056
2016-1	Photoshop	15.394539833068848
2018-1	Hand Drawing	13.325851440429688
2018-1	Photoshop	13.54634952545166
2018-1	UI	18.506404876708984
2018-0	Photoshop	9.957656860351562
2018-1	Photoshop	4.842091083526611
2018-1	UI	6.6747870445251465
2018-0	Vision Design	11.83429718017578
2018-0	Photoshop	14.34385585784912
2017-0	Hand Drawing	0.0
2017-0	Photoshop	7.9231462478637695
2018-1	Vision Design	12.986440658569336
2018-1	UI	16.566888809204098
2017-0	Photoshop	0.0
2017-1	UI	7.666329383850098
2017-0	Vision Design	15.755254745483398
2017-0	UI	7.267623424530028
2018-1	Hand Drawing	4.454027652740479
2018-1	Vision Design	11.43563175201416
2018-0	UI	11.865728378295898
2018-0	Hand Drawing	0.0
2018-0	Vision Design	19.02570343017578
2018-0	Photoshop	0.0
2018-1	Hand Drawing	9.81633472442627
2018-1	Vision Design	13.284832000732422
2018-1	UI	15.205846786499025
2018-0	UI	12.241825103759766
2017-1	Photoshop	11.562013626098633
2018-0	Hand Drawing	6.081418991088867
2018-0	UI	6.4234371185302725
2017-0	Hand Drawing	17.80936622619629
2017-0	Vision Design	0.0
2017-0	UI	14.181650161743164
2018-1	Hand Drawing	15.028867721557615
2018-1	Photoshop	15.391298294067385
2018-1	Vision Design	10.129819869995117
2018-0	Photoshop	2.547342300415039
2018-0	Hand Drawing	6.413356304168701
2018-0	Vision Design	11.985488891601562
2018-0	Photoshop	9.201834678649902
2018-0	UI	9.306111335754396
2017-0	Vision Design	2.7042481899261475
2017-0	Photoshop	0.0
2018-1	Hand Drawing	14.151681900024414
2018-1	Hand Drawing	7.4514079093933105
2018-1	Photoshop	0.0
2017-1	Hand Drawing	11.012518882751463
2017-1	Photoshop	6.865298748016357
2017-1	UI	8.605166435241701
2018-1	Photoshop	10.045907020568848
2016-1	Hand Drawing	6.7547221183776855
2016-1	Photoshop	0.3022156059741974
2018-0	Photoshop	4.4343838691711435
2018-0	Photoshop	8.09049129486084
2019-0	Vision Design	10.930253982543944
2019-0	Photoshop	6.1476807594299325
2019-0	UI	22.99193954467773
2017-1	Vision Design	5.159228801727295
2016-1	Vision Design	3.929640293121338
2016-1	Photoshop	13.834931373596193
2016-1	UI	12.611551284790039
2018-0	UI	12.877418518066404
2018-0	Photoshop	0.0
2018-0	UI	0.4926503002643585
2018-0	Photoshop	3.256972551345825
2018-1	Vision Design	15.125934600830078
2018-1	Hand Drawing	9.604362487792967
2018-1	Photoshop	9.681032180786133
2018-1	UI	10.149772644042967
2018-1	Photoshop	12.15485954284668
2018-0	Vision Design	13.72218132019043
2018-0	UI	10.280277252197266
2018-1	Hand Drawing	0.8463099002838135
2018-1	Vision Design	6.450026988983153
2018-1	Photoshop	2.6937694549560547
2018-0	Vision Design	36.71420669555664
2018-0	Photoshop	18.66603660583496
2018-0	UI	19.48480224609375
2019-0	Hand Drawing	0.0
2019-0	Photoshop	10.314845085144043
2019-0	UI	9.383386611938477
2018-0	Hand Drawing	8.955141067504883
2017-1	UI	22.44537925720215
2018-1	Photoshop	0.0
2018-1	Photoshop	23.46664428710937
2018-1	UI	15.13369369506836
2018-0	Vision Design	20.011045455932614
2018-0	UI	13.391558647155762
2016-1	Vision Design	9.377223014831543
2016-1	Photoshop	0.0
2016-1	Vision Design	10.07275104522705
2018-0	Vision Design	14.160572052001953
2018-1	Vision Design	17.484207153320312
2019-0	Hand Drawing	16.571016311645508
2019-0	Photoshop	11.811941146850586
2017-0	Photoshop	0.0
2017-0	Vision Design	19.360578536987305
2017-0	Photoshop	10.911503791809082
2016-1	Photoshop	0.0
2018-1	Hand Drawing	14.176944732666016
2018-1	Vision Design	15.262155532836914
2018-1	Photoshop	14.264727592468262
2017-1	Vision Design	20.05103874206543
2017-1	UI	19.244102478027344
2016-1	Vision Design	8.486291885375978
2016-1	Photoshop	10.896993637084961
2018-1	Photoshop	3.911685466766357
2017-0	Vision Design	5.638300895690918
2017-0	UI	8.095325469970701
2018-1	Photoshop	15.973261833190918
2018-0	Vision Design	14.836974143981935
2017-1	Vision Design	9.815649032592773
2017-1	Photoshop	7.867997646331787
2018-1	Photoshop	9.611895561218262
2017-1	UI	6.636817932128906
2018-0	Vision Design	13.918474197387695
2018-0	Photoshop	12.00532341003418
2018-0	UI	14.5984525680542
2018-0	Vision Design	14.161781311035154
2018-0	Photoshop	1.1147863864898682
2018-0	UI	10.856057167053224
2018-0	Vision Design	7.260802745819093
2018-0	UI	14.64812469482422
2018-0	Photoshop	15.12407684326172
2018-0	UI	14.799203872680664
2018-0	Vision Design	11.19691276550293
2018-0	Photoshop	10.65186882019043
2018-1	Photoshop	10.65467929840088
2018-1	UI	29.99822235107422
2018-1	Hand Drawing	10.134233474731444
2018-1	Vision Design	13.042450904846193
2018-1	Photoshop	11.996915817260742
2018-0	UI	11.310111045837402
2017-1	Photoshop	2.077966690063477
2018-0	Hand Drawing	5.767317295074463
2017-1	Vision Design	2.6542675495147705
2018-1	Photoshop	15.944804191589355
2018-0	Vision Design	23.37060165405273
2018-0	Photoshop	15.567300796508787
2017-0	Photoshop	10.168234825134276
2018-0	Vision Design	8.19162654876709
2018-0	UI	13.1376953125
2018-0	Vision Design	9.275550842285156
2018-0	Photoshop	5.1750149726867685
2018-0	Hand Drawing	5.767317295074463
2016-1	Hand Drawing	6.505504131317139
2016-1	Photoshop	0.08371737599372864
2018-0	Hand Drawing	5.9638938903808585
2018-1	Hand Drawing	7.440898895263673
2018-1	Vision Design	11.598958969116213
2018-1	Photoshop	4.50406551361084
2017-0	Hand Drawing	12.255675315856935
2017-0	Vision Design	9.072558403015137
2017-0	Photoshop	4.644108772277832
2017-0	UI	14.214310646057127
2018-1	Photoshop	13.01195240020752
2018-1	Hand Drawing	13.282044410705565
2018-1	Vision Design	13.45156192779541
2017-0	Hand Drawing	6.7785420417785645
2017-0	Photoshop	6.294898509979247
2018-1	Hand Drawing	10.145147323608398
2018-1	Vision Design	14.6094970703125
2018-1	Photoshop	9.183274269104004
2018-0	Hand Drawing	9.622204780578613
2016-1	Photoshop	28.29605484008789
2018-1	Photoshop	9.615301132202148
2018-0	Hand Drawing	4.706640243530273
2018-0	Photoshop	0.3471701443195343
2018-0	UI	10.537483215332033
2018-0	Photoshop	18.03400230407715
2018-1	Vision Design	13.903680801391602
2018-0	Vision Design	6.748772144317628
2018-0	Photoshop	0.0
2016-1	Photoshop	4.4662203788757315
2018-1	Photoshop	11.134175300598145
2018-0	Photoshop	5.219421863555908
2018-0	Hand Drawing	3.769311666488648
2018-0	Photoshop	0.0
2018-1	Hand Drawing	5.37539005279541
2018-1	Photoshop	0.0
2018-1	UI	7.619100093841553
2018-1	Hand Drawing	7.629446029663086
2018-1	Vision Design	11.097116470336914
2018-1	Photoshop	4.059476375579834
2017-1	Hand Drawing	2.7592813968658447
2017-1	Photoshop	4.217672824859618
2018-0	Vision Design	14.76503849029541
2018-1	Hand Drawing	7.282410144805907
2018-1	Vision Design	15.152626037597654
2018-1	Photoshop	16.161617279052734
2018-1	Photoshop	3.935166835784912
2017-0	Photoshop	7.9231462478637695
2018-1	Hand Drawing	13.862896919250488
2018-1	Hand Drawing	6.71099328994751
2018-1	UI	8.176867485046388
2018-0	Vision Design	15.495950698852539
2018-0	Photoshop	9.295641899108887
2016-1	Hand Drawing	7.851146697998048
2016-1	Vision Design	23.969484329223636
2016-1	Photoshop	17.631364822387695
2018-1	Hand Drawing	4.489058971405028
2018-1	Vision Design	8.904701232910156
2018-0	Photoshop	0.0
2018-0	UI	9.652969360351562
2017-0	Hand Drawing	0.2083440124988556
2017-0	Photoshop	2.96838116645813
2019-0	Hand Drawing	6.154579639434815
2018-1	Photoshop	4.144392490386963
2018-1	Photoshop	6.827589511871338
2018-0	Photoshop	0.0
2018-1	Vision Design	7.221884250640869
2017-0	Vision Design	0.0
2018-1	Vision Design	13.264331817626953
2018-1	Photoshop	6.212319850921631
2018-0	Vision Design	11.803550720214846
2018-0	Photoshop	18.05827522277832
2018-0	UI	18.045907974243164
2018-1	Vision Design	15.448418617248535
2018-1	UI	12.744979858398438
2018-0	Photoshop	3.6142673492431636
2018-0	Photoshop	10.651705741882324
2018-0	Vision Design	13.020193099975586
2018-0	Photoshop	12.355777740478516
2018-0	UI	13.257645606994627
2018-0	Vision Design	13.34593391418457
2018-0	Photoshop	11.136359214782717
2017-0	Hand Drawing	14.123910903930664
2017-0	Photoshop	10.128655433654783
2018-0	Hand Drawing	5.3463134765625
2018-0	Hand Drawing	6.3328046798706055
2018-0	UI	11.13837432861328
2017-0	Vision Design	0.4802043735980988
2017-0	Photoshop	8.728733062744139
2017-0	UI	18.97852325439453
2018-1	Photoshop	3.779112100601196
2018-1	UI	6.274871349334718
2018-1	Hand Drawing	10.065444946289062
2019-0	Vision Design	4.828938961029053
2019-0	Photoshop	0.0
2018-0	Photoshop	0.0
2018-1	Hand Drawing	6.930776119232178
2018-1	Photoshop	1.268845796585083
2016-1	Photoshop	7.29058027267456
2016-1	UI	8.142897605895996
2016-1	UI	9.848867416381836
2018-0	Hand Drawing	7.4423089027404785
2018-0	Photoshop	10.298789978027344
2018-0	Vision Design	8.540180206298826
2018-0	Photoshop	6.5454511642456055
2018-1	Photoshop	2.736476182937622
2018-1	UI	5.456721305847168
2018-1	UI	14.332193374633787
2017-0	Photoshop	0.0
2017-0	UI	7.214702606201173
2018-1	Photoshop	3.827851295471192
2017-0	Hand Drawing	8.94499397277832
2017-0	Vision Design	13.437532424926758
2019-0	Vision Design	12.158547401428224
2017-0	Hand Drawing	13.767199516296387
2017-0	Vision Design	13.254209518432615
2017-0	Photoshop	5.83743143081665
2018-0	Photoshop	9.424668312072754
2018-1	Photoshop	14.45734691619873
2018-0	Photoshop	6.1507344245910645
2018-0	Hand Drawing	6.52849817276001
2016-1	Hand Drawing	2.648045063018799
2016-1	Photoshop	0.0
2018-0	Hand Drawing	7.238135814666747
2018-0	Vision Design	7.281936168670653
2018-0	Photoshop	0.0
2018-0	Vision Design	13.03431510925293
2018-0	Photoshop	4.4163780212402335
2018-0	UI	16.618349075317386
2018-0	Vision Design	10.615814208984377
2018-0	Photoshop	12.715482711791992
2018-0	UI	11.324247360229492
2018-0	Hand Drawing	11.848148345947266
2018-0	Vision Design	23.298250198364254
2018-0	Photoshop	27.02500915527344
2018-1	UI	9.235928535461426
2016-1	Vision Design	15.933191299438475
2016-1	Photoshop	7.3754639625549325
2016-1	UI	17.613544464111328
2017-0	Photoshop	6.476151466369629
2018-1	Photoshop	13.903493881225586
2018-0	Photoshop	0.0
2017-0	Photoshop	6.438937664031982
2017-0	Photoshop	3.276951313018799
2018-0	Hand Drawing	4.8607354164123535
2018-0	Vision Design	13.889060974121096
2018-0	Photoshop	3.591617584228516
2018-0	Hand Drawing	10.53312873840332
2018-0	Photoshop	10.572257995605467
2018-0	UI	14.622385025024414
2018-1	Vision Design	9.617376327514648
2018-1	Photoshop	6.039207458496094
2018-1	UI	6.653727054595947
2016-1	Vision Design	6.751652717590332
2016-1	UI	7.2840332984924325
2018-0	Vision Design	35.73231506347656
2018-0	Photoshop	6.975870609283447
2018-0	UI	26.07126617431641
2017-0	Hand Drawing	9.230342864990234
2017-0	Photoshop	15.491153717041016
2017-0	UI	20.951839447021484
2017-0	Vision Design	14.366518020629885
2017-0	UI	11.016645431518556
2018-0	Photoshop	6.7508463859558105
2018-1	Photoshop	0.0
2018-1	UI	13.004568099975586
2018-0	Hand Drawing	15.278550148010256
2018-0	Photoshop	12.678491592407227
2018-0	UI	12.790210723876953
2018-1	Vision Design	10.133607864379883
2018-1	Photoshop	6.15585994720459
2018-1	UI	10.224749565124512
2017-1	Hand Drawing	7.7678542137146
2017-1	Photoshop	3.6822619438171382
2017-1	UI	4.165120124816895
2018-0	Hand Drawing	7.916582107543945
2018-0	Photoshop	8.929852485656738
2018-0	Photoshop	9.820321083068848
2018-0	Hand Drawing	4.84787130355835
2018-0	Vision Design	13.50763702392578
2018-0	Photoshop	1.2401926517486572
2017-0	Photoshop	12.024995803833008
2016-1	Vision Design	7.642593860626222
2016-1	Photoshop	3.542180299758911
2018-1	Photoshop	0.5120810270309448
2017-1	Vision Design	0.0
2018-1	Hand Drawing	19.093395233154297
2018-1	Vision Design	25.58091163635254
2018-1	Photoshop	13.12608242034912
2018-1	UI	20.718603134155273
2017-0	Photoshop	12.805771827697756
2017-1	Vision Design	10.16062831878662
2017-1	UI	16.94413185119629
2018-1	Vision Design	14.31719207763672
2018-1	Photoshop	42.910545349121094
2018-1	UI	21.495975494384766
2018-1	Photoshop	0.0
2017-1	Hand Drawing	1.7814276218414309
2017-1	UI	17.768112182617188
2018-0	Vision Design	19.018091201782227
2018-0	Photoshop	8.328665733337402
2018-0	Hand Drawing	6.101949691772461
2018-0	Photoshop	6.092119693756104
2017-1	Vision Design	13.349847793579102
2017-0	Photoshop	1.6054139137268066
2018-1	UI	3.782202005386353
2018-1	Photoshop	7.062235832214356
2018-0	Hand Drawing	7.427311897277832
2018-0	Vision Design	31.17853546142578
2018-0	Photoshop	14.739906311035154
2018-0	UI	17.322965621948242
2018-0	Photoshop	8.075473785400389
2018-0	Vision Design	13.413888931274414
2018-0	Vision Design	14.232156753540039
2018-0	Photoshop	0.2895858585834503
2018-0	UI	8.623857498168945
2017-1	Hand Drawing	12.111164093017578
2017-1	Vision Design	7.130717754364014
2017-1	Photoshop	0.8746922016143799
2017-0	UI	10.851852416992188
2018-0	UI	5.118722915649414
2016-1	Vision Design	9.308244705200195
2016-1	Photoshop	4.355684280395509
2016-1	UI	6.192618370056152
2018-0	Photoshop	3.708845376968384
2018-0	UI	12.3736572265625
2018-1	Hand Drawing	9.031126022338867
2017-0	Hand Drawing	5.380595684051514
2017-0	Vision Design	8.837408065795898
2017-0	UI	11.580668449401855
2018-1	Hand Drawing	9.984233856201172
2018-1	Vision Design	9.979410171508787
2018-1	Photoshop	5.331780433654785
2018-1	UI	11.19457721710205
2018-0	Hand Drawing	13.09640407562256
2018-0	Vision Design	16.441198348999027
2018-1	Photoshop	10.244125366210938
2018-1	UI	8.674140930175781
2017-1	Vision Design	11.332595825195312
2017-0	Hand Drawing	9.459434509277344
2017-0	Photoshop	0.10128572583198547
2018-0	Vision Design	13.17172908782959
2018-0	Vision Design	8.648119926452638
2017-0	Photoshop	0.0
2016-1	Vision Design	11.955333709716795
2016-1	Photoshop	0.0
2016-1	UI	15.367193222045898
2017-1	Photoshop	0.0
2018-0	Hand Drawing	7.788506031036378
2018-0	UI	13.523162841796875
2018-0	Hand Drawing	7.807831764221191
2018-0	Vision Design	10.484743118286133
2018-0	Vision Design	6.923338413238525
2018-0	Photoshop	0.8629524707794191
2018-0	UI	10.246380805969238
2018-1	Vision Design	10.152356147766113
2018-1	Photoshop	4.7129645347595215
2018-0	Photoshop	5.548416614532472
2018-0	Hand Drawing	8.174381256103517
2018-0	Photoshop	7.431070804595947
2018-0	Photoshop	9.624222755432127
2018-1	Hand Drawing	14.45602798461914
2018-1	Vision Design	15.029502868652346
2018-0	Photoshop	9.77445125579834
2018-0	UI	12.407055854797365
2017-1	Photoshop	2.9441394805908203
2016-1	Hand Drawing	19.901836395263672
2016-1	Photoshop	17.841577529907227
2016-1	UI	12.771682739257812
2018-0	Vision Design	17.097509384155273
2018-0	Photoshop	3.944367647171021
2017-1	Vision Design	8.77318000793457
2017-1	Photoshop	0.1882169544696808
2018-1	Photoshop	5.422194957733153
2018-0	Photoshop	0.0
2018-0	UI	12.352654457092285
2018-0	Photoshop	2.430707693099976
2017-1	UI	6.713257789611816
2017-0	Photoshop	0.19203618168830872
2017-0	UI	4.041850090026856
2017-1	Photoshop	1.2382280826568604
2017-1	UI	6.261925220489503
2017-0	Vision Design	10.067987442016602
2017-0	Photoshop	9.843403816223145
2017-1	Hand Drawing	5.581156730651856
2018-0	Photoshop	6.359121799468994
2018-1	Photoshop	10.408358573913574
2018-0	Vision Design	10.752275466918944
2018-0	Photoshop	1.3312355279922483
2017-1	Vision Design	25.37153244018555
2018-1	Vision Design	14.57648468017578
2017-1	Photoshop	0.0
2017-1	UI	3.274296522140503
2018-0	Photoshop	0.0
2019-0	Vision Design	15.407865524291992
2019-0	Photoshop	9.275016784667967
2019-0	UI	28.17217063903809
2018-1	Hand Drawing	9.5970458984375
2018-1	Vision Design	14.077067375183105
2018-1	Photoshop	7.048902988433838
2018-0	Hand Drawing	12.876998901367188
2018-0	Vision Design	12.589618682861328
2018-1	UI	16.399770736694336
2016-1	UI	7.6990394592285165
2018-0	Hand Drawing	6.376077175140381
2018-0	UI	11.607547760009766
2018-1	Vision Design	15.789785385131836
2016-1	Hand Drawing	0.0
2016-1	Vision Design	2.9473176002502437
2016-1	Photoshop	0.0
2017-1	Vision Design	13.242676734924315
2017-1	UI	11.238825798034668
2018-1	Photoshop	11.482341766357422
2019-0	Hand Drawing	10.806464195251463
2019-0	Vision Design	11.784904479980467
2019-0	Photoshop	19.983327865600586
2019-0	UI	4.709510326385498
2018-1	Vision Design	22.893104553222656
2018-1	UI	26.059518814086914
2018-0	Photoshop	0.0
2018-1	UI	6.285330295562744
2018-0	Photoshop	11.816915512084961
2016-1	Hand Drawing	11.898131370544435
2016-1	Photoshop	18.799673080444336
2016-1	UI	10.812704086303713
2017-0	Photoshop	4.618678092956543
2017-0	UI	12.387323379516602
2018-0	UI	11.088457107543944
2019-0	Hand Drawing	19.89983367919922
2018-0	UI	4.54528284072876
2016-1	Hand Drawing	13.202859878540039
2016-1	UI	13.412617683410645
2018-1	Vision Design	8.640739440917969
2017-1	Hand Drawing	10.784465789794922
2017-1	Photoshop	4.206385135650635
2018-1	Vision Design	11.292444229125975
2018-1	Photoshop	1.8709217309951784
2017-1	UI	9.608642578125
2018-1	Hand Drawing	0.0
2018-1	Vision Design	3.1438932418823238
2018-1	Photoshop	0.0
2016-1	Photoshop	0.0
2017-1	Hand Drawing	4.029616355895996
2017-1	Photoshop	0.0
2017-1	UI	27.680606842041016
2018-1	Photoshop	6.6593122482299805
2018-0	UI	15.172836303710938
2016-1	Vision Design	11.361175537109375
2016-1	Vision Design	4.026172161102295
2016-1	Photoshop	7.9038147926330575
2016-1	UI	3.95768928527832
2018-0	Photoshop	3.5683715343475337
2018-1	Photoshop	0.0
2018-1	Vision Design	20.31911277770996
2018-1	Photoshop	15.711950302124025
2018-0	Hand Drawing	2.277742624282837
2018-0	Photoshop	9.967803955078123
2018-0	UI	8.721410751342772
2018-0	Vision Design	17.39884376525879
2018-0	UI	11.645023345947266
2016-1	Vision Design	7.670383930206299
2016-1	Hand Drawing	14.289749145507812
2016-1	Photoshop	1.2973237037658691
2016-1	Vision Design	14.1785888671875
2016-1	UI	12.581890106201172
2018-1	Photoshop	13.3789701461792
2018-1	Hand Drawing	18.414459228515625
2018-1	Photoshop	17.014106750488278
2016-1	Photoshop	9.601394653320312
2018-0	Hand Drawing	5.5151848793029785
2018-0	Vision Design	8.102792739868164
2018-0	Vision Design	8.19162654876709
2018-0	UI	13.1376953125
2018-1	Vision Design	14.718549728393555
2018-1	Hand Drawing	9.95157527923584
2018-1	Photoshop	10.741127014160156
2018-1	UI	7.586848735809326
2018-1	Vision Design	11.730464935302734
2018-1	Photoshop	2.521198034286499
2018-0	Hand Drawing	10.656120300292967
2018-0	UI	12.454654693603516
2018-0	Vision Design	15.336328506469727
2018-0	Photoshop	9.125035285949707
2018-0	Photoshop	7.895350933074951
2018-0	Hand Drawing	11.071746826171877
2018-0	UI	14.09292221069336
2017-0	UI	10.104327201843262
2016-1	Vision Design	9.68189811706543
2016-1	Photoshop	8.31224536895752
2016-1	UI	7.514447212219237
2017-0	Photoshop	0.0
2018-1	Vision Design	18.80265998840332
2018-1	Photoshop	25.15036964416504
2018-1	Photoshop	0.0
2018-0	Hand Drawing	6.240889072418213
2018-0	Photoshop	2.1165714263916016
2018-1	Vision Design	11.008625984191896
2018-1	UI	6.424230098724365
2019-0	Vision Design	18.996232986450195
2019-0	UI	27.05596351623535
2018-0	Vision Design	19.707937240600586
2018-0	Photoshop	21.080625534057614
2016-1	Vision Design	17.69162940979004
2018-0	UI	9.266643524169922
2018-1	Photoshop	19.26593780517578
2018-0	UI	9.276466369628906
2018-1	Photoshop	9.628500938415527
2017-1	Photoshop	6.819560527801514
2018-1	Photoshop	0.0
2018-0	UI	9.459373474121094
2018-1	Hand Drawing	14.042854309082033
2018-1	UI	15.082929611206055
2017-1	Hand Drawing	8.51106071472168
2017-1	Photoshop	10.356928825378418
2017-1	UI	6.193169116973878
2018-1	Hand Drawing	15.514842987060547
2018-1	Vision Design	18.313386917114254
2018-1	Photoshop	13.827665328979492
2018-1	Vision Design	12.393716812133787
2018-0	Vision Design	7.883369445800781
2018-0	UI	11.19994068145752
2017-0	Photoshop	1.0344974994659424
2016-1	UI	10.413920402526855
2018-0	Hand Drawing	6.266018867492676
2018-0	Vision Design	12.342558860778807
2018-0	Vision Design	6.531129837036133
2018-0	Photoshop	0.0
2016-1	Photoshop	0.021396428346633908
2017-0	UI	13.141648292541506
2018-1	Hand Drawing	7.724141120910644
2018-1	Photoshop	18.554363250732425
2018-1	Photoshop	0.05737045407295228
2017-0	Photoshop	7.688727855682372
2016-1	Hand Drawing	11.619733810424805
2016-1	Vision Design	11.863138198852539
2016-1	Photoshop	26.158233642578125
2016-1	UI	25.39634704589844
2019-0	Photoshop	3.370532512664795
2018-0	Photoshop	8.901201248168945
2018-0	UI	13.60389518737793
2018-0	UI	10.57552719116211
2018-0	Vision Design	13.08279800415039
2018-0	UI	14.56471347808838
2017-1	Photoshop	17.775938034057614
2018-1	Photoshop	9.943830490112305
2018-1	UI	8.6171875
2018-1	Photoshop	5.5946478843688965
2018-1	Photoshop	11.802160263061525
2017-0	Vision Design	2.979250192642212
2018-1	UI	0.0
2018-0	UI	6.896911144256593
2018-0	Photoshop	3.4331142902374268
2018-1	Photoshop	9.624162673950195
2018-0	Hand Drawing	8.270075798034668
2018-0	Vision Design	9.199283599853516
2018-0	Photoshop	1.3590841293334959
2018-0	UI	13.60687255859375
2018-0	Hand Drawing	10.327956199645996
2018-0	Photoshop	9.79399299621582
2018-0	Hand Drawing	6.137996196746826
2018-0	Photoshop	0.0
2016-1	Vision Design	12.53606414794922
2017-0	Vision Design	13.36949348449707
2017-1	Vision Design	20.41806411743164
2016-1	UI	13.248456954956055
2018-0	Photoshop	4.318182468414307
2018-0	Photoshop	7.983710289001465
2018-0	Photoshop	4.427955150604248
2016-1	Vision Design	11.872282028198242
2017-0	Hand Drawing	10.254362106323242
2018-1	Hand Drawing	7.347556114196777
2018-1	Vision Design	12.879301071166992
2018-1	Photoshop	5.1376142501831055
2018-0	Vision Design	16.57356834411621
2018-0	Hand Drawing	8.668573379516603
2018-0	Vision Design	9.186381340026855
2018-0	Hand Drawing	7.542801380157472
2018-0	Vision Design	13.719802856445312
2018-0	Photoshop	7.677859306335449
2018-0	Hand Drawing	5.278455257415772
2016-1	Hand Drawing	7.829837322235107
2016-1	Photoshop	6.074901103973389
2018-1	Photoshop	13.463848114013672
2017-0	Hand Drawing	6.043408393859862
2017-0	Vision Design	8.01685619354248
2017-0	Photoshop	7.235423564910889
2018-1	Photoshop	0.0
2016-1	UI	10.622377395629883
2017-0	Vision Design	4.660584926605225
2017-0	Photoshop	3.10927963256836
2018-1	Photoshop	12.606321334838867
2018-1	UI	11.893671989440918
2018-0	Hand Drawing	9.491006851196287
2018-0	Vision Design	16.119695663452152
2018-0	Photoshop	6.3041014671325675
2018-0	UI	8.940143585205078
2018-1	Photoshop	4.5310797691345215
2017-1	Vision Design	18.618288040161133
2017-1	UI	13.483936309814453
2017-1	Vision Design	0.0
2018-0	Vision Design	8.218673706054688
2018-0	Photoshop	8.030605316162111
2018-1	Vision Design	8.390598297119139
2018-1	Photoshop	0.0
2018-1	UI	10.063698768615724
2018-1	Hand Drawing	12.369720458984375
2018-1	Photoshop	10.357757568359377
2018-0	Vision Design	16.196281433105472
2018-1	Vision Design	15.786566734313965
2018-1	Photoshop	9.453892707824707
2018-1	Hand Drawing	9.217934608459473
2018-1	Vision Design	12.262788772583008
2018-1	Photoshop	11.442700386047365
2017-1	Hand Drawing	15.205270767211914
2018-1	Hand Drawing	13.366296768188475
2018-1	Photoshop	16.65547752380371
2018-0	Photoshop	0.0
2018-1	Hand Drawing	21.965164184570312
2018-1	Vision Design	18.27124786376953
2018-1	Photoshop	16.50357437133789
2018-1	UI	27.197769165039066
2018-0	Vision Design	19.853273391723636
2018-0	Vision Design	16.240331649780273
2018-0	Photoshop	10.11380386352539
2018-0	Photoshop	0.0
2018-1	Photoshop	3.779112100601196
2018-1	UI	6.274871349334718
2017-1	Hand Drawing	8.794071197509767
2017-1	Photoshop	5.900566577911378
2017-1	UI	0.0
2018-0	Hand Drawing	9.938780784606934
2018-0	Vision Design	9.37275505065918
2018-0	Photoshop	10.849077224731444
2018-0	UI	14.937311172485352
2017-1	UI	10.737225532531738
2018-0	Photoshop	0.10855963826179504
2018-0	Hand Drawing	5.322901248931885
2018-0	Vision Design	9.943277359008787
2018-0	Photoshop	0.048830777406692505
2018-1	Hand Drawing	8.038238525390625
2017-0	Vision Design	4.238894462585448
2017-0	Photoshop	9.603711128234863
2019-0	Vision Design	16.09345817565918
2019-0	Photoshop	19.311708450317386
2019-0	UI	16.317863464355472
2018-1	Photoshop	6.595703601837157
2018-1	Hand Drawing	11.418716430664062
2018-1	Vision Design	6.1651248931884775
2018-1	Photoshop	9.559494018554688
2018-0	Hand Drawing	11.66032600402832
2018-0	Vision Design	18.72249794006348
2018-0	Photoshop	27.16376495361328
2018-0	Photoshop	9.483726501464844
2018-0	UI	12.545119285583494
2017-1	Vision Design	10.020145416259766
2017-1	UI	27.15411758422852
2017-0	Vision Design	13.19560432434082
2017-0	Photoshop	8.514187812805176
2017-1	Photoshop	5.957232475280763
2018-1	Photoshop	5.5611910820007315
2016-1	Photoshop	6.319379806518555
2018-1	Vision Design	16.389211654663086
2018-1	UI	16.157983779907227
2018-0	Photoshop	5.314442157745361
2017-1	UI	0.0
2019-0	Vision Design	16.674636840820312
2019-0	UI	13.668635368347168
2016-1	Hand Drawing	14.409271240234375
2016-1	Photoshop	15.305387496948242
2018-1	Photoshop	10.89737606048584
2019-0	Hand Drawing	1.097464084625244
2019-0	Photoshop	2.7638745307922363
2018-1	Hand Drawing	12.670309066772461
2018-1	Photoshop	12.516583442687988
2018-1	Hand Drawing	17.11179542541504
2018-1	UI	16.969865798950195
2018-1	Vision Design	13.352095603942873
2016-1	Vision Design	11.117169380187988
2016-1	Photoshop	6.501584529876709
2018-0	Photoshop	10.209957122802734
2018-1	Vision Design	15.929222106933596
2018-1	Photoshop	13.818015098571776
2018-1	Vision Design	19.04338836669922
2018-1	Photoshop	42.51759338378906
2018-1	UI	49.70956420898438
2018-1	Vision Design	16.515535354614258
2018-1	Photoshop	9.421086311340332
2016-1	Vision Design	10.616315841674805
2016-1	UI	10.955949783325195
2018-0	Vision Design	9.470367431640623
2018-0	Photoshop	8.403018951416017
2018-0	UI	22.13318634033203
2017-0	Hand Drawing	8.472274780273438
2017-0	Vision Design	0.0
2017-0	Photoshop	9.393089294433594
2017-0	UI	7.9905476570129395
2017-0	Photoshop	1.48038649559021
2019-0	Hand Drawing	3.1254689693450928
2019-0	Photoshop	1.859853982925415
2019-0	UI	6.197563648223878
2018-1	Photoshop	3.2744100093841557
2018-0	Hand Drawing	9.68170166015625
2018-0	Vision Design	11.879308700561525
2018-0	Photoshop	13.365945816040039
2017-1	Photoshop	0.0
2018-0	Hand Drawing	8.529767036437987
2018-0	Vision Design	13.541555404663086
2018-0	Photoshop	2.25406551361084
2017-1	Hand Drawing	7.960365772247314
2017-1	Vision Design	10.152816772460938
2018-0	Hand Drawing	3.210063934326172
2017-0	Hand Drawing	8.861323356628418
2016-1	Vision Design	16.446308135986328
2016-1	Photoshop	8.910874366760254
2016-1	UI	14.132013320922852
2017-1	Vision Design	20.957223892211914
2017-1	UI	1.1371774673461914
2019-0	Hand Drawing	14.800196647644045
2019-0	Vision Design	17.777206420898438
2018-0	Photoshop	4.953559398651123
2018-0	Hand Drawing	5.9126224517822275
2018-0	Photoshop	4.694040775299072
2018-0	Photoshop	0.0
2017-0	Hand Drawing	11.252235412597656
2017-0	Vision Design	19.392980575561523
2017-0	Photoshop	12.369925498962402
2016-1	Vision Design	10.258719444274902
2018-1	Hand Drawing	10.169469833374023
2018-1	Vision Design	15.082857131958008
2018-1	Photoshop	10.823882102966307
2017-0	Photoshop	3.2739717960357666
2018-0	Photoshop	9.334014892578123
2018-1	Hand Drawing	10.640563011169434
2018-1	UI	11.489750862121582
2018-1	Vision Design	11.798076629638672
2018-1	Photoshop	8.58082103729248
2017-0	Vision Design	22.11752319335937
2017-0	UI	6.935511589050293
2017-1	Hand Drawing	15.205270767211914
2018-0	Vision Design	8.838617324829102
2018-0	UI	6.926876544952393
2018-1	Vision Design	11.865342140197756
2018-1	Photoshop	8.495842933654785
2018-1	UI	15.15850830078125
2018-0	Photoshop	10.821433067321776
2017-0	Vision Design	15.99312686920166
2018-0	Photoshop	0.0
2016-1	Vision Design	13.063104629516602
2016-1	Photoshop	14.405324935913086
2018-1	Photoshop	23.842300415039066
2018-1	UI	17.438364028930664
2018-1	Photoshop	0.0
2018-1	Hand Drawing	14.667819023132324
2018-1	Vision Design	16.70012092590332
2019-0	Photoshop	0.1968415081501007
2016-1	Vision Design	14.4257173538208
2017-1	Hand Drawing	7.914541721343994
2017-1	Photoshop	7.554046154022218
2017-1	Photoshop	0.0
2018-0	Photoshop	7.117121696472168
2018-0	UI	11.635765075683596
2018-0	Photoshop	9.132871627807617
2018-0	Hand Drawing	7.329948425292969
2018-0	UI	7.765862464904785
2018-0	Vision Design	15.263525009155273
2018-0	Photoshop	4.547203063964844
2018-1	Hand Drawing	3.208256959915161
2018-1	Vision Design	5.648274421691895
2018-1	Photoshop	0.0
2017-0	Photoshop	6.475273609161378
2017-0	UI	12.96406364440918
2018-1	Hand Drawing	6.386152267456055
2018-1	Photoshop	9.319811820983887
2018-0	Photoshop	4.364520072937012
2018-1	UI	4.735764026641847
2016-1	Photoshop	2.773214101791382
2018-0	Vision Design	10.216428756713867
2018-0	Photoshop	4.94216251373291
2018-1	Photoshop	6.724392414093018
2017-0	Photoshop	2.509890556335449
2018-1	Photoshop	5.300601005554199
2018-1	Vision Design	15.369049072265625
2018-1	UI	16.018121719360348
2016-1	Hand Drawing	10.597345352172852
2016-1	Vision Design	17.441093444824222
2016-1	Photoshop	11.406370162963867
2018-1	Vision Design	8.798577308654785
2018-1	Photoshop	10.146730422973633
2018-0	Hand Drawing	9.895795822143556
2018-0	UI	15.66001796722412
2018-1	Vision Design	3.125168800354004
2018-1	Photoshop	2.236931562423706
2018-1	UI	20.69270896911621
2018-1	UI	21.670907974243164
2018-1	Photoshop	14.158418655395508
2018-1	Vision Design	14.176017761230467
2018-0	Hand Drawing	12.556472778320312
2018-0	Vision Design	15.7447509765625
2018-0	Photoshop	0.0
2018-0	Hand Drawing	7.860888004302978
2018-0	Photoshop	4.108044624328613
2018-0	UI	11.080556869506836
2018-0	Photoshop	8.572292327880861
2018-0	Hand Drawing	4.7707295417785645
2018-0	Photoshop	13.685800552368164
2018-1	UI	4.812849044799805
2018-1	Photoshop	7.419539451599121
2016-1	Vision Design	3.1513397693634038
2018-1	Hand Drawing	10.836640357971193
2018-1	Photoshop	7.9474358558654785
2018-1	UI	8.281610488891603
2018-0	Photoshop	10.032169342041016
2017-0	Photoshop	20.517919540405273
2016-1	Vision Design	12.219779014587402
2018-1	Hand Drawing	11.107956886291504
2018-1	UI	9.319807052612305
2018-0	Vision Design	13.843040466308596
2018-0	Photoshop	4.0405778884887695
2017-1	UI	0.0
2018-1	Vision Design	16.822919845581055
2018-1	Photoshop	15.15149211883545
2018-0	Hand Drawing	1.9550206661224363
2018-0	Photoshop	0.0
2018-0	Hand Drawing	7.266469955444336
2018-0	Photoshop	5.0521583557128915
2018-0	Hand Drawing	8.087000846862793
2018-0	Photoshop	9.360437393188477
2018-0	Vision Design	18.098493576049805
2019-0	Hand Drawing	3.575164318084717
2019-0	Photoshop	8.65662956237793
2018-1	Photoshop	6.483225345611572
2018-1	Hand Drawing	9.671516418457033
2018-1	Photoshop	13.772299766540527
2018-1	UI	14.73651123046875
2018-0	Photoshop	2.1558544635772705
2018-0	Vision Design	9.016897201538086
2018-0	UI	9.377159118652344
2018-0	Hand Drawing	4.3842992782592765
2018-0	Vision Design	10.881160736083984
2018-0	Photoshop	3.4350311756134038
2018-0	UI	9.996589660644533
2018-0	Hand Drawing	13.620832443237305
2018-0	Photoshop	14.145197868347168
2018-1	UI	12.52037525177002
2017-1	Photoshop	2.133898496627808
2017-0	Hand Drawing	9.252386093139648
2017-0	Photoshop	0.0
2018-0	Vision Design	5.441938877105713
2018-0	Photoshop	0.0
2018-1	Vision Design	8.124455451965332
2018-1	Photoshop	2.3020660877227783
2018-0	Hand Drawing	5.9638938903808585
2018-0	Hand Drawing	8.482735633850098
2018-0	Vision Design	8.84215259552002
2018-0	UI	10.03317642211914
2018-1	Hand Drawing	8.453333854675293
2018-1	UI	11.63294792175293
2018-0	Hand Drawing	8.526477813720701
2018-0	Photoshop	11.923662185668945
2017-1	Vision Design	0.2638719379901886
2018-0	UI	16.287973403930664
2017-1	Hand Drawing	12.108499526977539
2017-1	Vision Design	13.766738891601562
2017-1	Photoshop	6.084716320037843
2018-0	Hand Drawing	6.733025074005128
2018-0	Vision Design	15.018203735351562
2018-1	Vision Design	18.143999099731445
2016-1	Photoshop	2.5532984733581543
2016-1	UI	7.862216472625732
2016-1	Hand Drawing	21.21648597717285
2016-1	Vision Design	16.541872024536133
2017-0	Hand Drawing	7.212264060974121
2017-0	Photoshop	4.7618489265441895
2018-0	Photoshop	10.65737533569336
2016-1	Hand Drawing	10.097648620605467
2016-1	Photoshop	0.0
2017-1	Hand Drawing	6.50360631942749
2017-1	Photoshop	5.013051509857178
2018-1	UI	7.791564464569093
2016-1	Hand Drawing	10.647443771362305
2016-1	Photoshop	3.63191032409668
2018-0	Vision Design	12.53689193725586
2018-0	Vision Design	18.99797821044922
2018-0	Vision Design	14.601448059082033
2018-0	UI	8.37030029296875
2018-1	UI	15.966453552246096
2018-0	Vision Design	11.400409698486328
2018-0	Photoshop	19.095230102539066
2018-0	UI	24.92716217041016
2018-0	Photoshop	4.510146141052246
2017-1	Hand Drawing	0.8114409446716309
2017-1	Photoshop	0.0
2019-0	Vision Design	13.346837997436525
2019-0	Photoshop	65.40727233886719
2019-0	Photoshop	18.975282669067386
2017-0	Vision Design	14.766807556152346
2017-0	UI	25.41097450256348
2017-0	Photoshop	3.1375248432159424
2018-1	Photoshop	8.440205574035645
2018-1	Hand Drawing	10.24349308013916
2018-1	Vision Design	12.1044340133667
2018-0	Vision Design	16.841510772705078
2018-0	UI	15.172836303710938
2018-1	Vision Design	15.38759994506836
2018-1	Photoshop	28.0240535736084
2017-0	Hand Drawing	5.400756359100342
2017-0	Photoshop	1.3836632966995241
2018-0	Hand Drawing	9.166910171508787
2018-0	Vision Design	15.002874374389648
2018-0	Photoshop	14.85002326965332
2018-0	UI	12.769638061523438
2018-0	Vision Design	13.536514282226562
2018-1	Vision Design	8.754332542419434
2018-1	Photoshop	20.642513275146484
2018-0	Vision Design	14.767993927001953
2018-0	UI	6.864149570465088
2018-1	Photoshop	17.64513397216797
2018-1	Hand Drawing	6.9917402267456055
2018-1	Photoshop	5.601698398590088
2018-1	UI	6.6651387214660645
2016-1	Hand Drawing	2.7047784328460693
2016-1	Photoshop	4.267402172088623
2017-1	Photoshop	3.8856194019317623
2018-0	Photoshop	11.760843276977539
2018-1	Hand Drawing	5.6378235816955575
2018-1	Photoshop	4.2479248046875
2018-1	UI	10.174053192138672
2017-0	Photoshop	7.211598396301269
2018-0	Photoshop	11.410310745239258
2018-0	UI	15.454426765441895
2018-0	Hand Drawing	6.4184417724609375
2018-0	Photoshop	0.0
2018-0	UI	10.933406829833984
2018-1	Vision Design	11.385072708129885
2018-1	Vision Design	4.3280277252197275
2018-0	Photoshop	8.990486145019531
2018-1	UI	13.916187286376953
2019-0	Vision Design	7.916060447692871
2019-0	UI	10.62321662902832
2018-0	Hand Drawing	8.675098419189451
2018-0	Photoshop	8.36358642578125
2018-1	Vision Design	9.505681037902832
2018-1	Photoshop	1.601076364517212
2018-0	Hand Drawing	9.635147094726562
2018-0	Vision Design	11.950786590576172
2018-0	UI	15.351543426513672
2018-0	Photoshop	4.180971145629884
2019-0	Photoshop	4.327761173248291
2016-1	Hand Drawing	3.7519037723541264
2016-1	Photoshop	6.233628749847412
2017-0	Hand Drawing	3.883833885192871
2017-0	Photoshop	0.0
2017-0	Photoshop	5.61532735824585
2017-0	Photoshop	4.452985286712647
2018-1	Vision Design	9.759820938110352
2017-0	Vision Design	20.689184188842773
2017-0	Photoshop	10.953118324279783
2017-0	UI	18.67960548400879
2018-0	Photoshop	6.59346342086792
2018-1	Photoshop	11.807788848876953
2018-1	UI	5.494849681854248
2017-1	Photoshop	5.887975215911865
2017-1	UI	3.2105538845062256
2016-1	Photoshop	8.56422233581543
2016-1	UI	12.08966827392578
2018-1	Hand Drawing	16.188005447387695
2018-1	Vision Design	15.329726219177244
2018-1	Photoshop	18.21737289428711
2018-1	UI	15.388999938964846
2017-0	Photoshop	3.65353012084961
2016-1	Photoshop	25.601287841796875
2017-0	Vision Design	17.38436508178711
2018-0	Photoshop	9.166284561157227
2016-1	Photoshop	2.1181111335754395
2018-1	Photoshop	15.054116249084473
2018-1	Vision Design	14.70724105834961
2018-1	UI	11.425912857055664
2017-1	Vision Design	11.238983154296877
2017-1	Photoshop	6.91469144821167
2017-1	UI	10.538983345031738
2019-0	Vision Design	10.104496955871582
2019-0	Photoshop	11.717636108398438
2019-0	UI	14.273189544677734
2017-0	Hand Drawing	8.635490417480469
2017-0	Photoshop	5.497019767761231
2017-0	UI	10.131378173828123
2018-1	Vision Design	14.136825561523438
2018-0	Hand Drawing	4.765055179595947
2018-0	Photoshop	5.16569185256958
2018-0	Photoshop	0.5827531814575195
2018-0	Vision Design	8.776823043823242
2018-0	Photoshop	6.04838228225708
2018-1	Vision Design	7.9966773986816415
2018-1	Photoshop	4.57796049118042
2018-1	Photoshop	5.492701053619385
2016-1	UI	5.619308948516847
2017-1	Hand Drawing	12.867366790771484
2017-1	Photoshop	9.267518043518066
2018-1	Photoshop	9.32491683959961
2018-1	Photoshop	2.1687760353088383
2017-0	UI	11.797645568847654
2018-1	Vision Design	10.437139511108398
2018-1	Photoshop	12.887906074523926
2018-1	Hand Drawing	6.808109760284424
2018-1	Photoshop	1.09227454662323
2018-1	Hand Drawing	11.616915702819824
2018-1	UI	9.088271141052246
2018-0	Hand Drawing	8.014716148376465
2018-0	Vision Design	20.129220962524414
2018-0	Photoshop	13.224469184875488
2018-0	Photoshop	5.2908053398132315
2018-1	UI	4.3052353858947745
2018-1	UI	14.381242752075195
2018-0	Hand Drawing	7.419125080108643
2018-0	Photoshop	34.89029693603516
2018-0	Hand Drawing	8.105751037597656
2018-0	Vision Design	10.302490234375
2018-0	Photoshop	7.420918941497803
2017-1	Hand Drawing	5.394332408905028
2017-1	Photoshop	5.7245421409606925
2018-0	Vision Design	9.557262420654297
2017-0	Hand Drawing	3.0011909008026123
2017-0	Photoshop	10.403725624084473
2017-0	UI	3.802326917648315
2018-0	Vision Design	20.460786819458008
2018-0	Photoshop	16.428930282592773
2018-0	Photoshop	17.570919036865234
2018-1	Vision Design	13.206926345825195
2018-1	Photoshop	11.45946216583252
2018-1	Vision Design	9.692108154296877
2018-0	Photoshop	0.0
2016-1	Photoshop	6.104416370391847
2018-0	Vision Design	11.569284439086914
2017-1	Vision Design	0.0
2018-0	Vision Design	16.795576095581055
2018-1	Photoshop	6.435321807861327
2017-0	Hand Drawing	9.156095504760742
2017-0	Photoshop	5.827166557312013
2018-1	Vision Design	8.368423461914062
2018-1	Photoshop	6.369942665100098
2016-1	Vision Design	22.426267623901367
2018-0	Hand Drawing	3.546922445297241
2018-0	Photoshop	4.608909606933594
2018-1	Vision Design	15.082032203674315
2018-1	Photoshop	6.9282593727111825
2018-1	Photoshop	4.870440006256104
2018-1	Hand Drawing	8.802531242370605
2018-1	Photoshop	15.1405029296875
2018-1	UI	4.019756317138672
2018-0	Vision Design	17.496213912963867
2017-1	Vision Design	11.090658187866213
2016-1	Photoshop	9.30491828918457
2018-0	Vision Design	8.516586303710938
2018-0	Photoshop	2.327720165252685
2018-0	Vision Design	16.600557327270508
2017-0	Photoshop	0.9805467128753662
2018-1	UI	7.14935302734375
2018-0	Photoshop	10.02858066558838
2018-1	Hand Drawing	8.85644245147705
2018-1	Vision Design	9.522581100463867
2017-1	Photoshop	9.423606872558594
2017-1	UI	1.374681830406189
2018-1	Vision Design	13.099510192871096
[truncated: 26,481 more rows]
