# Supplementary material for: Market-oriented job skill valuation with cooperative composition neural network
Source: Nat Commun. 2021 Mar 31;12:1992. doi: 10.1038/s41467-021-22215-y (PMC8012576; doi:10.1038/s41467-021-22215-y)
Supplement: Supplementary file 4 — Source Data [file 41467_2021_22215_MOESM4_ESM.zip › Source Data/Source Data/Designer_title_count.csv]

zh_title	en_title	count
ui设计师	UI Designer	16541
平面设计师	Graphic Designer	10506
视觉设计师	Visual designer	3623
平面设计	Graphic Artist Designer	2790
网页设计师	Web Designer	2516
交互设计师	Interaction Designer	2311
高级ui设计师	Senior UI Designer	2007
美工	Art Designer	1607
设计师	Designer	1211
ui设计	UI Design	1096
游戏ui设计师	Game UI Designer	961
资深ui设计师	Senior UI Designer	647
资深平面设计师	Senior Graphic Designer	617
设计总监	Design Director	606
淘宝美工	Taobao Artists	576
美工设计	Art Design	569
高级视觉设计师	Senior Visual Designer	554
广告设计师	Advertising Designer	499
高级交互设计师	Senior Interaction Designer	479
原画师	Original Painter	464
电商美工	E-commerce Artists	454
高级平面设计师	Senior Graphic Designer	432
室内设计师	Interior Designer	416
app设计师	App Designer	391
电商设计师	E-commerce Designer	370
视觉设计	Visual Design	363
资深视觉设计师	Senior Visual Designer	361
资深设计师	Senior Designer	322
ui/ue设计师	UI / UE Designer	305
ue设计师	UE Designer	294
产品设计师	Product Designer	291
品牌设计师	Brand Designer	286
工业设计师	Industrial Designer	278
3d设计师	3D Designer	274
设计主管	Design Director	261
资深交互设计师	Senior Interaction Designer	257
网页设计	Web Design	256
动画设计师	Animation Designer	248
美工设计师	art Designer	243
空间设计师	Space Designer	239
包装设计师	Packaging Designer	235
美术设计师（2d/3d）	Art Designer (2D / 3D)	217
游戏界面设计师	Game Interface designer	216
插画设计师	Illustration Designer	206
ui视觉设计师	UI Visual Designer	190
ue交互设计师	UE Interaction Designer	186
网页产品设计师	Web Product Designer	183
设计助理	Design Assistant	182
设计经理	Design Manager	180
设计师助理	Assistant Designer	179
设计	Design	169
视频设计师	Video Designer	169
设计经理/主管	Design Manager / Supervisor	168
ui交互设计师	UI Interaction Designer	168
ui 设计师	UI Designer	166
高级设计师	Senior Designer	157
ui设计工程师	UI Design Engineer	151
原画设计师	Original Designer	144
多媒体设计师	Multimedia Designer	144
天猫美工	Tmall Artists	144
电商设计	E-commerce Design	134
游戏原画师	Game Original Painter	127
创意设计师	Creative Designer	120
网页交互设计师	Web Interaction Designer	120
软装设计师	Soft Designer	120
平面设计实习生	Graphic Design Intern	117
视觉设计总监	Visual Design Director	117
平面设计助理	Graphic Design Assistant	115
平面设计主管	Graphic Design Director	115
用户体验设计师	User Experience Designer	115
网页美工	Web Art	111
ui设计主管	UI Design Director	110
游戏广告设计师	Game Advertising Designer	110
美术设计师	Art Designer	109
高级网页设计师	Senior Web Designer	106
动效设计师	Dynamic Designer	106
3d场景设计师	3D Scene Designer	103
交互设计	Interaction Design	101
