# Supplementary material for: Market-oriented job skill valuation with cooperative composition neural network
Source: Nat Commun. 2021 Mar 31;12:1992. doi: 10.1038/s41467-021-22215-y (PMC8012576; doi:10.1038/s41467-021-22215-y)
Supplement: Supplementary file 4 — Source Data [file 41467_2021_22215_MOESM4_ESM.zip › Source Data/Source Data/Designer_value_save/value_test.csv]

jd_id	skill	level	value	oatt	high	skill_name	level_name
4773	13	0	8.395228385925293	0.06622617691755295	0	美工软件	精通
4773	53	1	0.0	0.08796272426843643	0	网页制作	熟悉
4773	76	1	0.0	0.1015772670507431	0	web端	熟悉
4773	113	0	13.566944122314453	0.10785921663045883	0	coreldraw	精通
4773	115	0	1.1514071226119995	0.1111324355006218	0	dreamweaver	精通
4773	129	0	11.33012866973877	0.10586082190275192	0	illustrator	精通
4773	132	16	6.253377437591553	0.10150149464607239	0	手绘	其他
4773	134	1	12.212749481201172	0.10233846306800842	0	用户研究	熟悉
4773	135	16	8.078290939331055	0.10911605507135391	0	平面设计	其他
4773	136	0	4.611518859863281	0.10642535984516144	0	photoshop	精通
96702	37	2	16.05776596069336	0.14186307787895203	0	unity	了解
96702	51	16	13.367165565490723	0.14434990286827087	0	unity3d	其他
96702	56	1	10.030024528503418	0.14021086692810059	0	maya	熟悉
96702	98	1	17.474878311157227	0.1434299498796463	0	3dmax	熟悉
96702	109	16	5.922249794006348	0.1453864872455597	0	原画	其他
96702	132	16	11.762910842895508	0.14317357540130615	0	手绘	其他
96702	136	1	6.682801246643066	0.14158613979816437	0	photoshop	熟悉
72426	34	16	7.089016437530518	0.05052115395665169	1	字体设计	其他
72426	43	16	0.8067478537559509	0.2551959156990051	1	设计执行	其他
72426	77	1	32.272003173828125	0.07227406650781631	1	品牌设计	熟悉
72426	96	1	32.70981979370117	0.07296314835548401	1	logo	熟悉
72426	111	1	27.211181640625	0.08144386857748032	1	vi	熟悉
72426	118	0	6.970410346984863	0.06896716356277466	1	flash	精通
72426	124	16	28.6247615814209	0.0703245997428894	1	运营	其他
72426	125	16	29.170494079589844	0.06233659014105797	1	布局	其他
72426	129	0	41.89082717895508	0.059038348495960236	1	illustrator	精通
72426	131	0	30.86556625366211	0.07480676472187042	1	设计软件	精通
72426	133	16	32.484100341796875	0.06288472563028336	1	视觉设计	其他
72426	136	0	24.020875930786133	0.06924369186162949	1	photoshop	精通
27215	60	16	30.571748733520508	0.11850721389055252	0	印刷流程	其他
27215	95	16	19.10420799255371	0.14671379327774048	0	插画	其他
27215	110	16	7.802637100219727	0.20536325871944427	0	h5	其他
27215	119	16	13.755990982055664	0.2270382195711136	0	电商	其他
27215	124	16	24.085607528686523	0.12713444232940674	0	运营	其他
27215	133	16	19.50999641418457	0.17524312436580658	0	视觉设计	其他
34539	66	16	0.0	0.05097920075058937	0	室内设计	其他
34539	85	1	1.302055835723877	0.19552715122699738	0	办公软件	熟悉
34539	100	1	10.896392822265625	0.15211090445518494	0	cad	熟悉
34539	104	16	0.0	0.03135036304593086	0	艺术设计	其他
34539	113	1	0.0	0.28722256422042847	0	coreldraw	熟悉
34539	136	1	0.0	0.2828098237514496	0	photoshop	熟悉
61911	37	16	17.413761138916016	0.06996317952871323	1	unity	其他
61911	39	9	8.502964973449707	0.08115066587924957	1	造型能力	良好
61911	94	10	7.434444904327393	0.08090662956237793	1	ue	丰富
61911	98	0	7.700661659240723	0.07510995119810104	1	3dmax	精通
61911	108	16	2.6465439796447754	0.07753721624612808	1	图标	其他
61911	118	0	9.821948051452637	0.07255322486162186	1	flash	精通
61911	121	16	11.330703735351562	0.0778290405869484	1	界面设计	其他
61911	128	1	18.820110321044922	0.07880773395299911	1	app	熟悉
61911	129	0	5.715715408325195	0.07696867734193802	1	illustrator	精通
61911	130	16	18.090559005737305	0.07853548973798752	1	交互设计	其他
61911	132	16	12.0884370803833	0.07710669189691544	1	手绘	其他
61911	136	0	16.259254455566406	0.07572691887617111	1	photoshop	精通
61911	137	16	31.976337432861328	0.07780458778142929	1	ui	其他
95456	101	1	36.03278732299805	0.0911228209733963	1	ae	熟悉
95456	106	1	12.58088207244873	0.091940738260746	1	sketch	熟悉
95456	108	16	13.161782264709473	0.09218912571668625	1	图标	其他
95456	120	16	33.154476165771484	0.08535325527191162	1	产品设计	其他
95456	122	6	16.530263900756836	0.09183593094348907	1	动画	擅长
95456	127	1	17.617956161499023	0.09439463168382645	1	ai	熟悉
95456	132	8	28.920568466186523	0.09289135038852692	1	手绘	较强
95456	133	16	30.9901065826416	0.09010390937328339	1	视觉设计	其他
95456	134	16	30.7020263671875	0.08574176579713821	1	用户研究	其他
95456	136	1	23.12601661682129	0.09606249630451202	1	photoshop	熟悉
95456	137	13	30.40852928161621	0.08836399763822556	1	ui	优秀
11749	74	16	35.772125244140625	0.17904700338840485	0	产品开发	其他
11749	106	1	23.438636779785156	0.12314419448375702	0	sketch	熟悉
11749	112	16	17.07484245300293	0.11867392808198929	0	设计规范	其他
11749	123	16	9.146954536437988	0.11598429083824158	0	计算机	其他
11749	124	16	10.349132537841797	0.11730213463306427	0	运营	其他
11749	128	16	13.468820571899414	0.11646005511283875	0	app	其他
11749	133	16	17.14935874938965	0.1125296950340271	0	视觉设计	其他
11749	136	1	7.695371150970459	0.11685869097709656	0	photoshop	熟悉
36170	38	16	2.9357168674468994	0.07293472439050674	0	mac	其他
36170	58	16	0.0	0.06939557194709778	0	切图	其他
36170	63	16	0.0	0.04589570313692093	0	构图	其他
36170	67	16	11.842628479003906	0.1469058096408844	0	c4d	其他
36170	91	16	18.107515335083008	0.05377946048974991	0	动效	其他
36170	101	1	15.32243824005127	0.06288466602563858	0	ae	熟悉
36170	106	1	17.383007049560547	0.06548690050840378	0	sketch	熟悉
36170	122	16	11.78019905090332	0.05575551465153694	0	动画	其他
36170	123	16	20.64710807800293	0.0559045672416687	0	计算机	其他
36170	127	1	9.034499168395996	0.06919527053833008	0	ai	熟悉
36170	128	16	15.159947395324707	0.0562034472823143	0	app	其他
36170	131	1	10.358845710754395	0.06069280579686165	0	设计软件	熟悉
36170	132	16	11.39307975769043	0.06908489018678665	0	手绘	其他
36170	136	1	9.753796577453613	0.0568438358604908	0	photoshop	熟悉
36170	137	16	24.12274742126465	0.059036798775196075	0	ui	其他
67568	68	16	20.76847267150879	0.24283185601234436	0	数据分析	其他
67568	86	16	19.95846939086914	0.22025549411773682	0	人机交互	其他
67568	87	16	16.7308406829834	0.17502720654010773	0	设计需求分析	其他
67568	133	16	19.10331916809082	0.18410277366638184	0	视觉设计	其他
67568	134	16	23.012968063354492	0.17778261005878448	0	用户研究	其他
33374	59	1	12.943222999572754	0.21353068947792053	1	premiere	熟悉
33374	90	4	13.237704277038574	0.22445257008075714	1	剪辑	理解
33374	101	1	4.035846710205078	0.1467202752828598	1	ae	熟悉
33374	127	1	9.5983247756958	0.1961934119462967	1	ai	熟悉
33374	136	16	15.14767074584961	0.21910303831100464	1	photoshop	其他
49190	45	16	5.9935784339904785	0.07698317617177963	1	界面交互	其他
49190	64	16	11.714512825012207	0.055542148649692535	1	交互原型	其他
49190	72	16	15.61318302154541	0.0714937373995781	1	英文	其他
49190	84	16	0.0	0.04056224972009659	1	indesign	其他
49190	91	16	24.897216796875	0.07389933615922928	1	动效	其他
49190	94	16	30.600513458251953	0.06327174603939056	1	ue	其他
49190	106	1	24.602479934692383	0.07899045199155807	1	sketch	熟悉
49190	112	16	33.88455581665039	0.07299144566059113	1	设计规范	其他
49190	119	16	11.344840049743652	0.08100409805774689	1	电商	其他
49190	121	16	26.25212287902832	0.08068621903657913	1	界面设计	其他
49190	125	16	15.851303100585938	0.07772689312696457	1	布局	其他
49190	128	16	22.785686492919922	0.07226315140724182	1	app	其他
49190	130	16	26.36428451538086	0.07931046932935715	1	交互设计	其他
49190	134	2	36.94898223876953	0.07527491450309753	1	用户研究	了解
75844	71	3	29.19110679626465	0.17744570970535278	1	移动产品设计	掌握
75844	117	16	18.908117294311523	0.1271459311246872	1	创意设计	其他
75844	128	16	11.508769035339355	0.11638083308935165	1	app	其他
75844	129	1	16.65824317932129	0.14075690507888794	1	illustrator	熟悉
75844	131	1	26.015382766723633	0.15011413395404816	1	设计软件	熟悉
75844	132	16	30.848018646240234	0.1351107805967331	1	手绘	其他
75844	136	1	28.82610321044922	0.1530456691980362	1	photoshop	熟悉
32293	52	16	0.0	0.0755930244922638	0	平面广告	其他
32293	67	1	8.025443077087402	0.0788002461194992	0	c4d	熟悉
32293	124	4	5.612762928009033	0.12075101584196091	0	运营	理解
32293	129	1	9.712898254394531	0.12136150151491165	0	illustrator	熟悉
32293	132	5	5.125450611114502	0.12010303884744644	0	手绘	基本
32293	133	16	9.488144874572754	0.12118697166442871	0	视觉设计	其他
32293	134	16	4.454896926879883	0.12115368992090225	0	用户研究	其他
32293	135	16	3.6708269119262695	0.12028230726718903	0	平面设计	其他
32293	136	1	4.057537078857422	0.1207682192325592	0	photoshop	熟悉
50052	95	16	21.840662002563477	0.07388162612915039	1	插画	其他
50052	111	16	13.093551635742188	0.06602513045072556	1	vi	其他
50052	114	16	0.0	0.2899033725261688	1	html	其他
50052	117	16	29.040246963500977	0.06677506864070892	1	创意设计	其他
50052	126	16	2.1682403087615967	0.12515050172805786	1	页面设计	其他
50052	131	0	19.154531478881836	0.09391950815916061	1	设计软件	精通
50052	132	16	20.60969352722168	0.06697168201208115	1	手绘	其他
50052	133	16	10.556910514831543	0.061334945261478424	1	视觉设计	其他
50052	135	16	17.725971221923828	0.08070549368858337	1	平面设计	其他
50052	136	0	25.23887825012207	0.0753326267004013	1	photoshop	精通
78486	96	16	0.0	0.20490986108779907	0	logo	其他
78486	111	16	6.6949286460876465	0.2202085256576538	0	vi	其他
78486	117	16	5.123926639556885	0.20453675091266632	0	创意设计	其他
78486	134	16	9.973663330078125	0.17385481297969818	0	用户研究	其他
78486	137	16	8.166748046875	0.19648997485637665	0	ui	其他
41508	99	16	5.506771564483643	0.17183221876621246	0	绘画	其他
41508	125	16	0.0	0.31761401891708374	0	布局	其他
41508	127	1	4.55738639831543	0.1974516212940216	0	ai	熟悉
41508	136	1	0.0	0.3131020963191986	0	photoshop	熟悉
10217	84	1	5.649348735809326	0.1566750705242157	0	indesign	熟悉
10217	118	1	6.68186616897583	0.12088970839977264	0	flash	熟悉
10217	124	16	9.214280128479004	0.12132304161787033	0	运营	其他
10217	126	16	10.107307434082031	0.12303520739078522	0	页面设计	其他
10217	129	1	10.951424598693848	0.11650433391332626	0	illustrator	熟悉
10217	131	16	8.019420623779297	0.122769795358181	0	设计软件	其他
10217	133	16	12.795961380004883	0.11773458123207092	0	视觉设计	其他
10217	136	1	8.922989845275879	0.12106829881668091	0	photoshop	熟悉
80034	95	6	14.203757286071777	0.2297787219285965	0	插画	擅长
80034	124	16	13.419697761535645	0.2007264494895935	0	运营	其他
80034	129	1	15.32252311706543	0.15651722252368927	0	illustrator	熟悉
80034	131	1	11.147041320800781	0.218555748462677	0	设计软件	熟悉
80034	136	1	6.967527389526367	0.1944219172000885	0	photoshop	熟悉
87726	42	16	29.635759353637695	0.1986227035522461	1	手机游戏	其他
87726	98	1	16.652328491210938	0.1848350316286087	1	3dmax	熟悉
87726	109	16	21.170703887939453	0.15533322095870972	1	原画	其他
87726	124	16	15.966447830200195	0.12611843645572662	1	运营	其他
87726	132	6	12.1502046585083	0.15864597260951996	1	手绘	擅长
87726	136	1	16.513256072998047	0.17644467949867249	1	photoshop	熟悉
77224	92	0	5.384646892547607	0.044047001749277115	0	javascript	精通
77224	107	0	0.9476678371429443	0.08872153609991074	0	css	精通
77224	118	0	10.195173263549805	0.13693730533123016	0	flash	精通
77224	120	16	19.275653839111328	0.11851422488689423	0	产品设计	其他
77224	121	16	10.638952255249023	0.1108953133225441	0	界面设计	其他
77224	124	16	13.317923545837402	0.11488977819681168	0	运营	其他
77224	132	0	10.979482650756836	0.14030693471431732	0	手绘	精通
77224	136	0	3.2609667778015137	0.12653005123138428	0	photoshop	精通
77224	137	16	13.81471061706543	0.1191578209400177	0	ui	其他
42776	55	1	6.320724964141846	0.08896180242300034	1	修图	熟悉
42776	63	9	4.385578632354736	0.17456379532814026	1	构图	良好
42776	70	16	0.0	0.19028818607330322	1	制图	其他
42776	124	16	0.0	0.18986418843269348	1	运营	其他
42776	127	1	0.0829278826713562	0.18540196120738983	1	ai	熟悉
42776	136	1	3.977102041244507	0.17092007398605347	1	photoshop	熟悉
30721	70	1	12.90713119506836	0.1339535117149353	1	制图	熟悉
30721	96	6	21.109785079956055	0.12846800684928894	1	logo	擅长
30721	108	6	13.306809425354004	0.13264547288417816	1	图标	擅长
30721	121	16	15.166494369506836	0.11667854338884354	1	界面设计	其他
30721	122	16	18.14378547668457	0.12297095358371735	1	动画	其他
30721	129	1	28.156869888305664	0.11084502190351486	1	illustrator	熟悉
30721	132	16	12.00232219696045	0.13100281357765198	1	手绘	其他
30721	136	1	8.34074592590332	0.12343564629554749	1	photoshop	熟悉
70513	60	16	4.2983198165893555	0.1056264117360115	1	印刷流程	其他
70513	69	16	12.258820533752441	0.08786752074956894	1	品牌形象	其他
70513	77	16	25.24806022644043	0.11665438115596771	1	品牌设计	其他
70513	91	10	13.298480987548828	0.1129593625664711	1	动效	丰富
70513	95	10	21.158540725708008	0.11603104323148727	1	插画	丰富
70513	111	16	31.249975204467773	0.11072593182325363	1	vi	其他
70513	125	16	16.770437240600586	0.11680711805820465	1	布局	其他
70513	133	16	20.631053924560547	0.1168224886059761	1	视觉设计	其他
70513	135	16	14.535676002502441	0.11650573462247849	1	平面设计	其他
84314	68	16	17.074508666992188	0.1118086501955986	0	数据分析	其他
84314	73	1	17.993337631225586	0.14094163477420807	0	互联网产品设计	熟悉
84314	74	16	17.5593204498291	0.18691080808639526	0	产品开发	其他
84314	89	16	16.37234878540039	0.1253325343132019	0	产品交互	其他
84314	120	1	23.572689056396484	0.09434475749731064	0	产品设计	熟悉
84314	123	9	20.589380264282227	0.16931740939617157	0	计算机	良好
84314	130	16	19.911340713500977	0.17134414613246918	0	交互设计	其他
36659	75	16	16.653884887695312	0.09123708307743073	0	项目管理	其他
36659	79	10	17.16284942626953	0.13259601593017578	0	网站设计	丰富
36659	112	16	9.747831344604492	0.11049573123455048	0	设计规范	其他
36659	117	16	13.728832244873047	0.11056487262248993	0	创意设计	其他
36659	119	16	6.253897190093994	0.11306969076395035	0	电商	其他
36659	123	16	15.165994644165039	0.10720865428447723	0	计算机	其他
36659	126	16	13.033329010009766	0.11163899302482605	0	页面设计	其他
36659	132	16	9.375741958618164	0.11984861642122269	0	手绘	其他
36659	133	16	14.953121185302734	0.10334030538797379	0	视觉设计	其他
10824	91	2	20.488067626953125	0.1268266886472702	1	动效	了解
10824	99	16	23.562814712524414	0.15336652100086212	1	绘画	其他
10824	117	16	26.880849838256836	0.13809359073638916	1	创意设计	其他
10824	122	6	15.080185890197754	0.14256258308887482	1	动画	擅长
10824	129	0	18.291994094848633	0.14288870990276337	1	illustrator	精通
10824	131	0	17.32501983642578	0.1462375968694687	1	设计软件	精通
10824	136	0	12.135339736938477	0.15002425014972687	1	photoshop	精通
25082	33	16	2.7832083702087402	0.161662295460701	1	iphone	其他
25082	80	16	3.3496994972229004	0.16786733269691467	1	icon	其他
25082	118	0	0.0	0.1675984412431717	1	flash	精通
25082	124	16	7.818029880523682	0.16530798375606537	1	运营	其他
25082	135	0	7.70900821685791	0.16857129335403442	1	平面设计	精通
25082	136	0	15.052536964416504	0.16899269819259644	1	photoshop	精通
64845	63	16	12.115644454956055	0.0785868912935257	1	构图	其他
64845	79	16	0.0	0.07271312922239304	1	网站设计	其他
64845	102	8	21.77259635925293	0.10635578632354736	1	广告创意	较强
64845	113	0	29.315231323242188	0.08265913277864456	1	coreldraw	精通
64845	116	16	9.73382568359375	0.08320675790309906	1	美术设计	其他
64845	118	0	16.363990783691406	0.08369892090559006	1	flash	精通
64845	122	8	23.03034210205078	0.03814350813627243	1	动画	较强
64845	124	16	20.351078033447266	0.11536634713411331	1	运营	其他
64845	129	0	21.613441467285156	0.14966194331645966	1	illustrator	精通
64845	135	8	10.411294937133789	0.08876720070838928	1	平面设计	较强
64845	136	0	10.931477546691895	0.10084037482738495	1	photoshop	精通
97829	64	16	22.184633255004883	0.1460951268672943	0	交互原型	其他
97829	71	16	16.0717830657959	0.08908354490995407	0	移动产品设计	其他
97829	89	16	0.0	0.0835006982088089	0	产品交互	其他
97829	112	16	15.49329948425293	0.08661873638629913	0	设计规范	其他
97829	120	16	18.714262008666992	0.08541049808263779	0	产品设计	其他
97829	121	16	11.149530410766602	0.08389585465192795	0	界面设计	其他
97829	128	16	8.487588882446289	0.08536281436681747	0	app	其他
97829	130	16	7.599279880523682	0.0855625793337822	0	交互设计	其他
97829	131	0	10.446653366088867	0.086774542927742	0	设计软件	精通
97829	133	4	8.114864349365234	0.08379717916250229	0	视觉设计	理解
97829	134	4	11.129060745239258	0.08389846235513687	0	用户研究	理解
60545	91	16	32.349361419677734	0.06973095238208771	1	动效	其他
60545	95	16	25.295557022094727	0.09276960045099258	1	插画	其他
60545	106	0	25.496000289916992	0.10357214510440826	1	sketch	精通
60545	128	16	24.036340713500977	0.07444670796394348	1	app	其他
60545	130	9	29.272573471069336	0.07534552365541458	1	交互设计	良好
60545	131	16	17.762170791625977	0.08483362942934036	1	设计软件	其他
60545	132	16	17.621240615844727	0.1114671528339386	1	手绘	其他
60545	133	16	27.389535903930664	0.0647524744272232	1	视觉设计	其他
60545	134	16	26.49253273010254	0.06589721143245697	1	用户研究	其他
60545	135	16	17.956090927124023	0.10269823670387268	1	平面设计	其他
60545	136	0	10.041403770446777	0.0749896764755249	1	photoshop	精通
60545	137	16	20.26255989074707	0.07949661463499069	1	ui	其他
75282	73	16	3.8007380962371826	0.20668205618858337	0	互联网产品设计	其他
75282	88	16	10.8802490234375	0.09648223221302032	0	设计理论	其他
75282	108	16	10.972879409790039	0.11288579553365707	0	图标	其他
75282	111	16	33.223060607910156	0.09380265325307846	0	vi	其他
75282	120	16	14.115095138549805	0.09266792237758636	0	产品设计	其他
75282	133	16	15.275041580200195	0.08978300541639328	0	视觉设计	其他
75282	134	16	12.481115341186523	0.09998061507940292	0	用户研究	其他
75282	135	16	12.625972747802734	0.10736972093582153	0	平面设计	其他
75282	137	16	7.6770453453063965	0.10034594684839249	0	ui	其他
6850	69	16	20.085540771484375	0.04088939353823662	0	品牌形象	其他
6850	84	1	0.0	0.04081589728593826	0	indesign	熟悉
6850	102	16	6.306259632110596	0.19700653851032257	0	广告创意	其他
6850	115	1	0.0	0.11951586604118347	0	dreamweaver	熟悉
6850	118	1	1.950342059135437	0.11241260170936584	0	flash	熟悉
6850	129	1	5.766399383544922	0.17826136946678162	0	illustrator	熟悉
6850	131	16	9.105897903442383	0.15659445524215698	0	设计软件	其他
6850	136	1	6.991542339324951	0.15450380742549896	0	photoshop	熟悉
79174	46	16	52.1331901550293	0.059059418737888336	1	用户交互	其他
79174	79	16	0.0	0.13492637872695923	1	网站设计	其他
79174	87	16	20.170015335083008	0.06398390978574753	1	设计需求分析	其他
79174	94	16	32.49895095825195	0.04762795567512512	1	ue	其他
79174	108	16	25.090757369995117	0.0758000984787941	1	图标	其他
79174	117	4	24.4007568359375	0.07056538760662079	1	创意设计	理解
79174	126	16	28.655794143676758	0.08355443924665451	1	页面设计	其他
79174	128	16	27.065778732299805	0.06255070865154266	1	app	其他
79174	129	1	19.464834213256836	0.07957544177770615	1	illustrator	熟悉
79174	130	16	30.728328704833984	0.07674727588891983	1	交互设计	其他
79174	131	1	23.518217086791992	0.08704376220703125	1	设计软件	熟悉
79174	136	1	28.796422958374023	0.08721530437469482	1	photoshop	熟悉
79174	137	4	56.66041564941406	0.07134988158941269	1	ui	理解
45334	69	16	13.465238571166992	0.2189783751964569	0	品牌形象	其他
45334	85	16	10.387760162353516	0.11372248083353043	0	办公软件	其他
45334	100	1	8.579570770263672	0.1680462509393692	0	cad	熟悉
45334	104	16	11.2246675491333	0.12919150292873383	0	艺术设计	其他
45334	124	16	14.178342819213867	0.11461365222930908	0	运营	其他
45334	127	1	10.445844650268555	0.1257016360759735	0	ai	熟悉
45334	136	1	4.67349910736084	0.12974613904953003	0	photoshop	熟悉
72826	74	16	29.970975875854492	0.29835858941078186	1	产品开发	其他
72826	112	16	35.582725524902344	0.17788997292518616	1	设计规范	其他
72826	130	16	31.646039962768555	0.2770538032054901	1	交互设计	其他
72826	137	16	25.953035354614258	0.24669763445854187	1	ui	其他
57311	73	16	15.257340431213379	0.08168957382440567	1	互联网产品设计	其他
57311	124	16	21.5098934173584	0.16649939119815826	1	运营	其他
57311	128	16	24.566133499145508	0.17817707359790802	1	app	其他
57311	130	16	32.31490707397461	0.19883838295936584	1	交互设计	其他
57311	134	16	25.234346389770508	0.18531371653079987	1	用户研究	其他
57311	137	16	22.705360412597656	0.1894819289445877	1	ui	其他
74338	74	16	11.656270027160645	0.20515188574790955	0	产品开发	其他
74338	98	1	15.387323379516602	0.20284737646579742	0	3dmax	熟悉
74338	120	2	8.595760345458984	0.18558743596076965	0	产品设计	了解
74338	131	16	3.113835334777832	0.20186345279216766	0	设计软件	其他
74338	136	1	0.18332114815711975	0.2045498788356781	0	photoshop	熟悉
42444	36	16	31.007511138916016	0.12485606968402863	1	visio	其他
42444	75	8	20.01764488220215	0.07421672344207764	1	项目管理	较强
42444	93	16	23.142440795898438	0.11234940588474274	1	axure	其他
42444	115	16	0.0	0.11260953545570374	1	dreamweaver	其他
42444	124	16	19.664705276489258	0.09862112998962402	1	运营	其他
42444	129	0	12.647032737731934	0.08887866139411926	1	illustrator	精通
42444	130	16	28.215456008911133	0.09841987490653992	1	交互设计	其他
42444	134	16	12.57019329071045	0.09271642565727234	1	用户研究	其他
42444	136	0	19.08558464050293	0.09825585037469864	1	photoshop	精通
42444	137	16	24.276185989379883	0.09907635301351547	1	ui	其他
35967	115	1	0.0	0.12032205611467361	1	dreamweaver	熟悉
35967	119	16	17.037841796875	0.16537998616695404	1	电商	其他
35967	126	6	4.2802324295043945	0.25075235962867737	1	页面设计	擅长
35967	127	1	12.064376831054688	0.18043172359466553	1	ai	熟悉
35967	136	1	22.72459602355957	0.28311386704444885	1	photoshop	熟悉
46729	16	16	14.555209159851074	0.006234677974134684	1	商业设计	其他
46729	65	16	4.092122554779053	0.0031477350275963545	1	产品包装	其他
46729	77	16	3.1950831413269043	0.14101338386535645	1	品牌设计	其他
46729	101	0	18.34910774230957	0.12549348175525665	1	ae	精通
46729	113	0	3.7442545890808105	0.13088367879390717	1	coreldraw	精通
46729	116	16	14.033289909362793	0.1176484003663063	1	美术设计	其他
46729	127	0	5.166400909423828	0.14835307002067566	1	ai	精通
46729	135	1	0.444410502910614	0.15486153960227966	1	平面设计	熟悉
46729	136	0	11.913212776184082	0.17236407101154327	1	photoshop	精通
1850	72	9	13.816851615905762	0.1836118847131729	1	英文	良好
1850	88	1	16.376399993896484	0.18901878595352173	1	设计理论	熟悉
1850	123	16	10.018290519714355	0.23273266851902008	1	计算机	其他
1850	130	1	26.711511611938477	0.19791795313358307	1	交互设计	熟悉
1850	134	4	14.550938606262207	0.1967187076807022	1	用户研究	理解
3880	104	16	30.529884338378906	0.16244752705097198	1	艺术设计	其他
3880	112	16	41.050811767578125	0.13134923577308655	1	设计规范	其他
3880	117	16	27.843229293823242	0.13872970640659332	1	创意设计	其他
3880	120	16	39.98103713989258	0.13466639816761017	1	产品设计	其他
3880	121	16	31.242048263549805	0.1530778855085373	1	界面设计	其他
3880	133	16	33.80678176879883	0.14011706411838531	1	视觉设计	其他
3880	137	16	33.69499588012695	0.13961219787597656	1	ui	其他
27765	48	16	18.6538143157959	0.06073310226202011	1	ued	其他
27765	67	16	19.79351806640625	0.08442846685647964	1	c4d	其他
27765	73	16	34.7476921081543	0.0370945930480957	1	互联网产品设计	其他
27765	75	16	4.624590873718262	0.047046225517988205	1	项目管理	其他
27765	88	13	20.577356338500977	0.07156910002231598	1	设计理论	优秀
27765	106	1	42.067073822021484	0.07672585546970367	1	sketch	熟悉
27765	112	16	20.380634307861328	0.07058636844158173	1	设计规范	其他
27765	120	16	22.035799026489258	0.07206682115793228	1	产品设计	其他
27765	127	1	20.06700325012207	0.08167506754398346	1	ai	熟悉
27765	130	16	26.384828567504883	0.07782808691263199	1	交互设计	其他
27765	131	16	10.98861312866211	0.0858832448720932	1	设计软件	其他
27765	133	16	23.507108688354492	0.0751829519867897	1	视觉设计	其他
27765	134	16	31.89677619934082	0.07279883325099945	1	用户研究	其他
27765	136	1	24.957000732421875	0.08638127893209457	1	photoshop	熟悉
15875	45	5	46.0472526550293	0.11253190040588379	1	界面交互	基本
15875	75	16	35.002201080322266	0.06002994626760483	1	项目管理	其他
15875	101	1	29.400014877319336	0.11161965876817703	1	ae	熟悉
15875	116	16	29.338924407958984	0.12311719357967377	1	美术设计	其他
15875	121	5	17.694007873535156	0.1241738572716713	1	界面设计	基本
15875	122	16	10.521234512329102	0.1128070279955864	1	动画	其他
15875	129	1	28.034759521484375	0.12038200348615646	1	illustrator	熟悉
15875	134	16	22.522674560546875	0.10386042296886444	1	用户研究	其他
15875	136	1	16.179391860961914	0.131477952003479	1	photoshop	熟悉
32602	68	16	28.00990104675293	0.07803501188755035	1	数据分析	其他
32602	76	1	0.0	0.07860498130321503	1	web端	熟悉
32602	86	16	17.535581588745117	0.07698823511600494	1	人机交互	其他
32602	88	2	21.645341873168945	0.07602637261152267	1	设计理论	了解
32602	102	16	12.530543327331543	0.07622218132019043	1	广告创意	其他
32602	103	1	14.166943550109863	0.07443647086620331	1	ios	熟悉
32602	105	1	0.0	0.07921824604272842	1	android	熟悉
32602	112	1	10.249734878540039	0.07755307853221893	1	设计规范	熟悉
32602	123	16	21.179136276245117	0.07677531242370605	1	计算机	其他
32602	130	2	7.406635284423828	0.07713499665260315	1	交互设计	了解
32602	133	16	12.992571830749512	0.07527828216552734	1	视觉设计	其他
32602	134	16	7.743370532989502	0.07555133104324341	1	用户研究	其他
32602	135	16	24.60193634033203	0.07817549258470535	1	平面设计	其他
54484	72	16	21.366741180419922	0.1216202974319458	0	英文	其他
54484	88	1	13.367575645446777	0.11529415100812912	0	设计理论	熟悉
54484	103	16	6.077004432678223	0.09866438060998917	0	ios	其他
54484	105	16	19.631118774414062	0.09691888839006424	0	android	其他
54484	112	16	6.05066442489624	0.11353828758001328	0	设计规范	其他
54484	123	16	17.72905921936035	0.1169264167547226	0	计算机	其他
54484	128	16	15.855742454528809	0.11592523008584976	0	app	其他
54484	130	1	13.114581108093262	0.11828743666410446	0	交互设计	熟悉
54484	134	16	7.83313512802124	0.10282500833272934	0	用户研究	其他
88714	76	16	15.636798858642578	0.13849157094955444	0	web端	其他
88714	123	16	13.453506469726562	0.2371821105480194	0	计算机	其他
88714	130	16	15.019462585449219	0.24969755113124847	0	交互设计	其他
88714	134	16	10.723419189453125	0.15961892902851105	0	用户研究	其他
88714	135	16	6.495487213134766	0.21500980854034424	0	平面设计	其他
66163	67	16	15.881559371948242	0.07294062525033951	0	c4d	其他
66163	68	16	15.01633071899414	0.07308197766542435	0	数据分析	其他
66163	87	9	6.087245464324951	0.08016374707221985	0	设计需求分析	良好
66163	91	16	10.625986099243164	0.07997293025255203	0	动效	其他
66163	106	1	6.61863899230957	0.07971783727407455	0	sketch	熟悉
66163	107	2	0.0	0.06720832735300064	0	css	了解
66163	110	16	6.167853355407715	0.07912307977676392	0	h5	其他
66163	114	2	0.0	0.07011959701776505	0	html	了解
66163	121	16	15.151378631591797	0.07907065749168396	0	界面设计	其他
66163	128	16	7.751169204711914	0.08035518229007721	0	app	其他
66163	133	9	12.083057403564453	0.07985247671604156	0	视觉设计	良好
66163	136	1	9.807884216308594	0.07850603014230728	0	photoshop	熟悉
66163	137	16	8.666023254394531	0.0798875167965889	0	ui	其他
83393	67	16	17.903308868408203	0.19369098544120789	1	c4d	其他
83393	87	16	9.897223472595215	0.1836818903684616	1	设计需求分析	其他
83393	129	1	11.976225852966309	0.1279527246952057	1	illustrator	熟悉
83393	132	16	10.136563301086426	0.1896677166223526	1	手绘	其他
83393	133	16	21.529481887817383	0.1384863555431366	1	视觉设计	其他
83393	136	1	12.117292404174805	0.16652028262615204	1	photoshop	熟悉
90613	95	16	10.749700546264648	0.0879422053694725	0	插画	其他
90613	111	16	3.0673251152038574	0.09653354436159134	0	vi	其他
90613	114	16	1.3157529830932617	0.10091070085763931	0	html	其他
90613	117	16	7.951566219329834	0.08864361047744751	0	创意设计	其他
90613	126	16	2.2378580570220947	0.08998212218284607	0	页面设计	其他
90613	128	16	10.872518539428711	0.087883859872818	0	app	其他
90613	131	0	3.455052614212036	0.0907776728272438	0	设计软件	精通
90613	132	16	2.9622316360473633	0.08926407247781754	0	手绘	其他
90613	133	16	8.604728698730469	0.08876483142375946	0	视觉设计	其他
90613	135	16	6.441926002502441	0.08828999102115631	0	平面设计	其他
90613	136	0	1.1661955118179321	0.09100742638111115	0	photoshop	精通
68977	63	3	30.258699417114258	0.15958400070667267	1	构图	掌握
68977	124	16	24.453786849975586	0.14687350392341614	1	运营	其他
68977	126	16	18.270898818969727	0.26335468888282776	1	页面设计	其他
68977	133	16	25.86768913269043	0.22970828413963318	1	视觉设计	其他
68977	135	16	17.41373062133789	0.20047956705093384	1	平面设计	其他
83463	74	1	37.335933685302734	0.19836270809173584	1	产品开发	熟悉
83463	87	16	24.08784294128418	0.1102474257349968	1	设计需求分析	其他
83463	99	5	25.898908615112305	0.0841415748000145	1	绘画	基本
83463	120	16	28.444183349609375	0.08946315199136734	1	产品设计	其他
83463	121	16	36.5855598449707	0.08230303227901459	1	界面设计	其他
83463	122	16	26.323772430419922	0.08932759612798691	1	动画	其他
83463	130	16	43.977272033691406	0.09223315119743347	1	交互设计	其他
83463	133	16	36.192176818847656	0.07964389771223068	1	视觉设计	其他
83463	134	9	30.44628143310547	0.08084804564714432	1	用户研究	良好
83463	137	16	23.966781616210938	0.09342945367097855	1	ui	其他
27085	77	16	33.560001373291016	0.09768196195363998	1	品牌设计	其他
27085	102	16	12.254965782165527	0.10116800665855408	1	广告创意	其他
27085	119	16	0.0	0.08431785553693771	1	电商	其他
27085	124	16	30.979700088500977	0.08352575451135635	1	运营	其他
27085	125	9	18.90742301940918	0.12899111211299896	1	布局	良好
27085	129	1	22.246721267700195	0.09407277405261993	1	illustrator	熟悉
27085	132	13	8.42572021484375	0.09558720886707306	1	手绘	优秀
27085	133	16	0.5654868483543396	0.09589353203773499	1	视觉设计	其他
27085	135	16	4.53611946105957	0.09425535053014755	1	平面设计	其他
27085	136	1	0.8333832621574402	0.12450643628835678	1	photoshop	熟悉
61598	87	16	5.9643330574035645	0.14601768553256989	0	设计需求分析	其他
61598	123	16	6.71642541885376	0.14134539663791656	0	计算机	其他
61598	125	3	8.390542030334473	0.13833123445510864	0	布局	掌握
61598	126	16	9.117029190063477	0.14436374604701996	0	页面设计	其他
61598	128	16	11.444355010986328	0.14116105437278748	0	app	其他
61598	135	16	6.277174472808838	0.14704880118370056	0	平面设计	其他
61598	137	16	9.970396041870117	0.1417321264743805	0	ui	其他
88724	124	16	7.633493900299072	0.14970465004444122	0	运营	其他
88724	128	16	16.49466323852539	0.1686531901359558	0	app	其他
88724	129	1	9.040399551391602	0.16007795929908752	0	illustrator	熟悉
88724	131	1	2.8150665760040283	0.15529438853263855	0	设计软件	熟悉
88724	133	16	15.846243858337402	0.16045860946178436	0	视觉设计	其他
88724	136	1	7.949875354766846	0.20581112802028656	0	photoshop	熟悉
74526	64	16	34.807674407958984	0.08664511889219284	1	交互原型	其他
74526	91	16	23.74432373046875	0.15829159319400787	1	动效	其他
74526	98	1	24.238374710083008	0.09323301911354065	1	3dmax	熟悉
74526	101	1	31.135648727416992	0.17828698456287384	1	ae	熟悉
74526	122	9	19.17613410949707	0.1657722443342209	1	动画	良好
74526	130	1	31.180017471313477	0.16741277277469635	1	交互设计	熟悉
74526	134	16	24.715087890625	0.15035821497440338	1	用户研究	其他
31302	112	4	13.03177261352539	0.16588415205478668	0	设计规范	理解
31302	124	16	8.901869773864746	0.16496755182743073	0	运营	其他
31302	127	1	4.986410140991211	0.16724148392677307	0	ai	熟悉
31302	131	1	7.477280139923096	0.16756939888000488	0	设计软件	熟悉
31302	133	16	11.79110336303711	0.1667255163192749	0	视觉设计	其他
31302	136	1	14.890325546264648	0.16761192679405212	0	photoshop	熟悉
28688	36	1	19.61899185180664	0.12047864496707916	0	visio	熟悉
28688	68	9	22.948415756225586	0.06140438839793205	0	数据分析	良好
28688	73	16	9.354802131652832	0.05161185562610626	0	互联网产品设计	其他
28688	88	10	17.882160186767578	0.055144522339105606	0	设计理论	丰富
28688	91	16	15.141960144042969	0.05503639578819275	0	动效	其他
28688	101	1	1.6088744401931763	0.059956736862659454	0	ae	熟悉
28688	106	1	10.466971397399902	0.06158261001110077	0	sketch	熟悉
28688	112	16	9.40678596496582	0.05876323580741882	0	设计规范	其他
28688	122	16	10.05735969543457	0.05635787919163704	0	动画	其他
28688	124	16	9.390156745910645	0.057565927505493164	0	运营	其他
28688	127	1	8.337285995483398	0.06341768056154251	0	ai	熟悉
28688	131	16	4.764984130859375	0.058952342718839645	0	设计软件	其他
28688	132	13	8.071473121643066	0.06287509202957153	0	手绘	优秀
28688	135	16	31.25348663330078	0.06175460293889046	0	平面设计	其他
28688	136	1	22.982149124145508	0.05727173760533333	0	photoshop	熟悉
28688	137	16	18.02474594116211	0.057826410979032516	0	ui	其他
70542	74	16	14.275572776794434	0.4402831792831421	0	产品开发	其他
70542	120	16	15.72558307647705	0.18138158321380615	0	产品设计	其他
70542	133	16	13.103863716125488	0.19865065813064575	0	视觉设计	其他
70542	135	16	11.504968643188477	0.17968451976776123	0	平面设计	其他
36323	56	16	21.648237228393555	0.12941378355026245	1	maya	其他
36323	59	0	0.0	0.1271378993988037	1	premiere	精通
36323	94	16	1.5443921089172363	0.11239311844110489	1	ue	其他
36323	98	16	20.2125244140625	0.12785357236862183	1	3dmax	其他
36323	101	0	21.794214248657227	0.12420560419559479	1	ae	精通
36323	122	16	7.067020416259766	0.12469476461410522	1	动画	其他
36323	131	0	17.133211135864258	0.12703239917755127	1	设计软件	精通
36323	136	0	10.425312042236328	0.12726885080337524	1	photoshop	精通
9683	72	16	17.39286231994629	0.10474922508001328	0	英文	其他
9683	120	16	16.966968536376953	0.14045041799545288	0	产品设计	其他
9683	125	16	14.151130676269531	0.12058194726705551	0	布局	其他
9683	128	13	15.156471252441406	0.136884868144989	0	app	优秀
9683	129	1	14.856648445129395	0.11584071069955826	0	illustrator	熟悉
9683	133	13	17.598302841186523	0.12064613401889801	0	视觉设计	优秀
9683	134	16	15.573394775390625	0.12255626916885376	0	用户研究	其他
9683	136	1	9.095510482788086	0.13829047977924347	0	photoshop	熟悉
79001	86	16	14.159972190856934	0.07179079204797745	0	人机交互	其他
79001	88	16	21.10811996459961	0.06887142360210419	0	设计理论	其他
79001	89	16	11.71414566040039	0.0664897933602333	0	产品交互	其他
79001	93	1	15.33413028717041	0.09316425025463104	0	axure	熟悉
79001	106	1	12.882818222045898	0.07653406262397766	0	sketch	熟悉
79001	110	16	12.764884948730469	0.12907981872558594	0	h5	其他
79001	112	16	16.600156784057617	0.07316932827234268	0	设计规范	其他
79001	123	16	14.739530563354492	0.07089150696992874	0	计算机	其他
79001	128	16	16.541616439819336	0.07125311344861984	0	app	其他
79001	130	1	18.21825408935547	0.07186875492334366	0	交互设计	熟悉
79001	133	16	16.375558853149414	0.06752217561006546	0	视觉设计	其他
79001	134	1	11.345489501953125	0.06782492250204086	0	用户研究	熟悉
79001	136	1	14.024658203125	0.07154006510972977	0	photoshop	熟悉
62150	73	1	5.982222080230713	0.11543400585651398	0	互联网产品设计	熟悉
62150	112	16	13.908340454101562	0.15615695714950562	0	设计规范	其他
62150	120	1	17.422950744628906	0.14761319756507874	0	产品设计	熟悉
62150	124	16	13.860828399658203	0.14971885085105896	0	运营	其他
62150	128	16	14.352421760559082	0.1471295803785324	0	app	其他
62150	130	16	15.822367668151855	0.14732199907302856	0	交互设计	其他
62150	134	16	10.262067794799805	0.13662545382976532	0	用户研究	其他
25182	90	16	9.069853782653809	0.12219418585300446	0	剪辑	其他
25182	119	16	13.686311721801758	0.1280084103345871	0	电商	其他
25182	124	10	11.787609100341797	0.12482785433530807	0	运营	丰富
25182	129	1	13.677206993103027	0.11914190649986267	0	illustrator	熟悉
25182	131	1	10.916780471801758	0.12686382234096527	0	设计软件	熟悉
25182	132	16	9.21354866027832	0.13374868035316467	0	手绘	其他
25182	133	10	15.018021583557129	0.12068302184343338	0	视觉设计	丰富
25182	136	1	8.921731948852539	0.12453212589025497	0	photoshop	熟悉
11836	116	16	22.081480026245117	0.2723187506198883	1	美术设计	其他
11836	133	16	32.920291900634766	0.24804578721523285	1	视觉设计	其他
11836	134	16	36.366519927978516	0.23495502769947052	1	用户研究	其他
11836	137	16	31.132055282592773	0.24468041956424713	1	ui	其他
83413	115	1	3.142622470855713	0.05917605757713318	1	dreamweaver	熟悉
83413	117	3	7.35219669342041	0.09357036650180817	1	创意设计	掌握
83413	118	1	13.544156074523926	0.15900667011737823	1	flash	熟悉
83413	124	3	18.786352157592773	0.07197438180446625	1	运营	掌握
83413	126	1	13.575255393981934	0.10014814883470535	1	页面设计	熟悉
83413	129	0	19.07444190979004	0.08241624385118484	1	illustrator	精通
83413	131	1	8.37950611114502	0.07880140095949173	1	设计软件	熟悉
83413	133	9	16.366769790649414	0.08680393546819687	1	视觉设计	良好
83413	134	16	32.07006072998047	0.0626261830329895	1	用户研究	其他
83413	135	0	13.990288734436035	0.08672235161066055	1	平面设计	精通
83413	136	0	2.202629566192627	0.11875427514314651	1	photoshop	精通
78458	68	16	16.567197799682617	0.09097077697515488	0	数据分析	其他
78458	81	16	0.0	0.13341452181339264	0	图片处理	其他
78458	102	16	4.7458014488220215	0.09912001341581345	0	广告创意	其他
78458	117	16	9.515861511230469	0.09264397621154785	0	创意设计	其他
78458	124	16	0.6713119745254517	0.10551024228334427	0	运营	其他
78458	127	1	4.12265157699585	0.09819182008504868	0	ai	熟悉
78458	131	1	7.620059490203857	0.09928382188081741	0	设计软件	熟悉
78458	133	16	6.29486608505249	0.09175144881010056	0	视觉设计	其他
78458	134	1	8.335996627807617	0.09431013464927673	0	用户研究	熟悉
78458	136	1	2.793684720993042	0.09480326622724533	0	photoshop	熟悉
89135	73	2	15.879128456115723	0.05262137949466705	1	互联网产品设计	了解
89135	89	16	0.0	0.06770147383213043	1	产品交互	其他
89135	110	16	2.450845956802368	0.1085042804479599	1	h5	其他
89135	116	1	6.826009273529053	0.09687324613332748	1	美术设计	熟悉
89135	118	1	6.172520637512207	0.08343099057674408	1	flash	熟悉
89135	119	16	9.707596778869629	0.09245534986257553	1	电商	其他
89135	120	2	17.770240783691406	0.08339885622262955	1	产品设计	了解
89135	121	16	22.40800666809082	0.07410987466573715	1	界面设计	其他
89135	127	1	8.739387512207031	0.09677685052156448	1	ai	熟悉
89135	134	1	12.849474906921387	0.07361523061990738	1	用户研究	熟悉
89135	136	1	8.460738182067871	0.08407244086265564	1	photoshop	熟悉
89135	137	16	14.127388954162598	0.08643994480371475	1	ui	其他
70437	72	16	33.958656311035156	0.23025350272655487	1	英文	其他
70437	112	16	31.439666748046875	0.2575332820415497	1	设计规范	其他
70437	128	16	30.20115852355957	0.2560177147388458	1	app	其他
70437	130	16	37.61618423461914	0.2561955451965332	1	交互设计	其他
54805	95	16	8.980841636657715	0.08869262784719467	0	插画	其他
54805	111	16	25.582406997680664	0.11771034449338913	0	vi	其他
54805	114	16	0.0	0.13666623830795288	0	html	其他
54805	117	16	15.09998893737793	0.0909222960472107	0	创意设计	其他
54805	126	16	5.9407219886779785	0.09509841352701187	0	页面设计	其他
54805	131	0	7.80017614364624	0.09822165220975876	0	设计软件	精通
54805	132	16	11.250288963317871	0.09288124740123749	0	手绘	其他
54805	133	16	16.582311630249023	0.09133584052324295	0	视觉设计	其他
54805	135	16	11.295083999633789	0.08987784385681152	0	平面设计	其他
54805	136	0	16.717098236083984	0.09859343618154526	0	photoshop	精通
75429	38	16	0.0	0.11663970351219177	1	mac	其他
75429	71	16	6.999072074890137	0.06935030221939087	1	移动产品设计	其他
75429	72	16	38.06412124633789	0.05033031105995178	1	英文	其他
75429	106	1	1.8184027671813965	0.06848751753568649	1	sketch	熟悉
75429	120	16	11.365352630615234	0.047868840396404266	1	产品设计	其他
75429	123	16	12.956955909729004	0.11635718494653702	1	计算机	其他
75429	124	16	0.0	0.1226465255022049	1	运营	其他
75429	126	16	1.4824309349060059	0.12303616851568222	1	页面设计	其他
75429	128	2	29.659767150878906	0.04703259468078613	1	app	了解
75429	131	1	0.0	0.10183144360780716	1	设计软件	熟悉
75429	136	1	0.0	0.06963493674993515	1	photoshop	熟悉
75429	137	16	0.0	0.06678441166877747	1	ui	其他
10276	125	2	19.767215728759766	0.24487867951393127	0	布局	了解
10276	128	2	21.88704490661621	0.2544988989830017	0	app	了解
10276	134	16	14.837653160095215	0.24494034051895142	0	用户研究	其他
10276	137	16	23.0717830657959	0.2556820809841156	0	ui	其他
79380	121	1	0.0	0.19274593889713287	0	界面设计	熟悉
79380	124	16	3.1017210483551025	0.19639959931373596	0	运营	其他
79380	125	1	0.0	0.20721706748008728	0	布局	熟悉
79380	136	1	5.6440749168396	0.20555351674556732	0	photoshop	熟悉
79380	137	16	7.689620018005371	0.19808386266231537	0	ui	其他
6930	108	16	7.57786226272583	0.11244577914476395	0	图标	其他
6930	115	1	0.0	0.10741046071052551	0	dreamweaver	熟悉
6930	119	16	6.787132263183594	0.11082563549280167	0	电商	其他
6930	125	16	6.572611331939697	0.1125904843211174	0	布局	其他
6930	126	6	8.947857856750488	0.11124629527330399	0	页面设计	擅长
6930	129	1	4.712152004241943	0.1116112694144249	0	illustrator	熟悉
6930	131	1	5.29448127746582	0.11035678535699844	0	设计软件	熟悉
6930	135	8	6.142850399017334	0.11327702552080154	0	平面设计	较强
6930	136	1	8.851306915283203	0.11023629456758499	0	photoshop	熟悉
5853	103	1	56.46700668334961	0.1242312490940094	1	ios	熟悉
5853	105	1	0.0	0.12521398067474365	1	android	熟悉
5853	122	16	21.41209602355957	0.12522877752780914	1	动画	其他
5853	127	4	29.378881454467773	0.12570728361606598	1	ai	理解
5853	128	16	28.601694107055664	0.12442214787006378	1	app	其他
5853	132	16	33.25862503051758	0.12542492151260376	1	手绘	其他
5853	134	16	49.13020706176758	0.12476036697626114	1	用户研究	其他
5853	137	16	41.938472747802734	0.12501125037670135	1	ui	其他
55125	102	16	0.0	0.061456263065338135	1	广告创意	其他
55125	104	16	10.694205284118652	0.16272328794002533	1	艺术设计	其他
55125	113	1	8.285926818847656	0.08460912853479385	1	coreldraw	熟悉
55125	116	16	11.236767768859863	0.0966583639383316	1	美术设计	其他
55125	118	0	15.414361000061035	0.06537725776433945	1	flash	精通
55125	122	16	12.523491859436035	0.06678099185228348	1	动画	其他
55125	125	1	20.09035301208496	0.05535229295492172	1	布局	熟悉
55125	127	1	10.495505332946777	0.09503493458032608	1	ai	熟悉
55125	131	0	10.428301811218262	0.07628542184829712	1	设计软件	精通
55125	132	9	11.493099212646484	0.09690526872873306	1	手绘	良好
55125	136	0	12.873184204101562	0.0675337165594101	1	photoshop	精通
55125	137	9	16.851837158203125	0.07128310948610306	1	ui	良好
49886	76	16	37.27882766723633	0.22266419231891632	1	web端	其他
49886	80	16	4.431079387664795	0.13601617515087128	1	icon	其他
49886	106	1	27.53238296508789	0.11062224954366684	1	sketch	熟悉
49886	112	1	19.749874114990234	0.0564253069460392	1	设计规范	熟悉
49886	120	16	30.993478775024414	0.0851961001753807	1	产品设计	其他
49886	133	1	38.67632293701172	0.07941884547472	1	视觉设计	熟悉
49886	134	2	31.222902297973633	0.10029702633619308	1	用户研究	了解
49886	136	1	0.0	0.10593254119157791	1	photoshop	熟悉
49886	137	16	18.965784072875977	0.10342751443386078	1	ui	其他
58102	99	5	25.177705764770508	0.21478763222694397	1	绘画	基本
58102	121	16	35.161983489990234	0.21567372977733612	1	界面设计	其他
58102	132	16	20.24881935119629	0.31674668192863464	1	手绘	其他
58102	136	3	47.98807144165039	0.25279197096824646	1	photoshop	掌握
8161	43	16	31.529443740844727	0.16681437194347382	1	设计执行	其他
8161	106	1	17.74236297607422	0.16878435015678406	1	sketch	熟悉
8161	127	1	12.671792030334473	0.17289303243160248	1	ai	熟悉
8161	133	16	21.210599899291992	0.1600172221660614	1	视觉设计	其他
8161	135	16	16.86933135986328	0.1669025421142578	1	平面设计	其他
8161	136	1	18.900671005249023	0.16458846628665924	1	photoshop	熟悉
35723	43	16	0.0	0.08241525292396545	1	设计执行	其他
35723	67	16	3.100783348083496	0.1170787364244461	1	c4d	其他
35723	81	16	0.0	0.13884787261486053	1	图片处理	其他
35723	124	16	7.115192890167236	0.21676616370677948	1	运营	其他
35723	133	16	16.51371192932129	0.1694244146347046	1	视觉设计	其他
35723	135	13	8.207850456237793	0.27546757459640503	1	平面设计	优秀
49265	78	1	0.0	0.25868991017341614	1	cdr	熟悉
49265	127	1	6.563596248626709	0.20407061278820038	1	ai	熟悉
49265	133	16	14.938493728637695	0.1643088459968567	1	视觉设计	其他
49265	135	1	11.14539623260498	0.1413789838552475	1	平面设计	熟悉
49265	136	1	7.270905017852783	0.23155158758163452	1	photoshop	熟悉
76368	99	1	20.065122604370117	0.15622170269489288	0	绘画	熟悉
76368	109	16	8.420451164245605	0.17651967704296112	0	原画	其他
76368	132	16	9.335597038269043	0.20874106884002686	0	手绘	其他
76368	136	1	9.897043228149414	0.26828303933143616	0	photoshop	熟悉
76368	137	16	13.017725944519043	0.19023452699184418	0	ui	其他
40031	52	16	0.0	0.04675908386707306	0	平面广告	其他
40031	82	16	3.4442646503448486	0.008128528483211994	0	ppt	其他
40031	113	1	18.732383728027344	0.09622546285390854	0	coreldraw	熟悉
40031	115	1	0.0	0.18181519210338593	0	dreamweaver	熟悉
40031	116	16	0.0	0.1026095449924469	0	美术设计	其他
40031	118	1	10.253924369812012	0.06522884219884872	0	flash	熟悉
40031	131	16	10.087886810302734	0.14007312059402466	0	设计软件	其他
40031	133	16	4.7645487785339355	0.13062216341495514	0	视觉设计	其他
40031	135	16	1.9043850898742676	0.13100141286849976	0	平面设计	其他
40031	136	1	5.189626693725586	0.09753668308258057	0	photoshop	熟悉
17045	33	1	0.0	0.24895161390304565	1	iphone	熟悉
17045	105	1	40.257015228271484	0.07439430803060532	1	android	熟悉
17045	108	16	24.47581672668457	0.111088328063488	1	图标	其他
17045	128	16	25.078596115112305	0.16306999325752258	1	app	其他
17045	132	13	13.82836627960205	0.15731960535049438	1	手绘	优秀
17045	134	1	19.85060691833496	0.1022900864481926	1	用户研究	熟悉
17045	137	16	19.599782943725586	0.14288611710071564	1	ui	其他
71283	94	4	0.0	0.15581265091896057	1	ue	理解
71283	120	16	21.553693771362305	0.12529203295707703	1	产品设计	其他
71283	121	16	11.856201171875	0.16348159313201904	1	界面设计	其他
71283	126	16	14.413934707641602	0.18587787449359894	1	页面设计	其他
71283	128	16	24.606563568115234	0.18537776172161102	1	app	其他
71283	135	16	14.219111442565918	0.18415804207324982	1	平面设计	其他
57072	67	0	1.204836130142212	0.19155293703079224	0	c4d	精通
57072	86	16	12.632102966308594	0.07898756116628647	0	人机交互	其他
57072	89	16	18.190032958984375	0.1355353146791458	0	产品交互	其他
57072	91	13	6.116572380065918	0.10282235592603683	0	动效	优秀
57072	101	0	11.189666748046875	0.09519721567630768	0	ae	精通
57072	112	16	16.533100128173828	0.08088159561157227	0	设计规范	其他
57072	122	16	12.312711715698242	0.11652093380689621	0	动画	其他
57072	130	4	15.759763717651367	0.1003621444106102	0	交互设计	理解
57072	133	4	7.996885299682617	0.09813997894525528	0	视觉设计	理解
19693	50	1	11.292340278625488	0.060571324080228806	1	前端开发	熟悉
19693	72	16	6.565310955047607	0.06481099873781204	1	英文	其他
19693	86	16	12.393425941467285	0.09483961760997772	1	人机交互	其他
19693	93	16	20.616315841674805	0.11643227189779282	1	axure	其他
19693	106	16	10.572555541992188	0.10232710093259811	1	sketch	其他
19693	112	1	16.782041549682617	0.09783480316400528	1	设计规范	熟悉
19693	123	16	14.704753875732422	0.09261558949947357	1	计算机	其他
19693	128	1	17.509441375732422	0.09400008618831635	1	app	熟悉
19693	130	1	23.58651351928711	0.09500677138566971	1	交互设计	熟悉
19693	134	16	5.894595623016357	0.08675150573253632	1	用户研究	其他
19693	136	1	12.686540603637695	0.09480991214513779	1	photoshop	熟悉
31981	117	16	9.079312324523926	0.28736230731010437	1	创意设计	其他
31981	122	16	2.623420238494873	0.1447242647409439	1	动画	其他
31981	132	16	7.9270195960998535	0.273545503616333	1	手绘	其他
31981	136	16	0.0	0.2943679094314575	1	photoshop	其他
62771	36	1	5.643717288970947	0.04452968016266823	1	visio	熟悉
62771	68	1	13.933391571044922	0.1170794665813446	1	数据分析	熟悉
62771	72	16	20.58392906188965	0.17430537939071655	1	英文	其他
62771	93	1	17.699373245239258	0.10062894970178604	1	axure	熟悉
62771	120	16	22.963382720947266	0.1368573158979416	1	产品设计	其他
62771	124	16	17.324308395385742	0.13564059138298035	1	运营	其他
62771	130	16	20.806425094604492	0.13641154766082764	1	交互设计	其他
62771	134	16	17.549970626831055	0.1545470952987671	1	用户研究	其他
93352	60	5	5.081268310546875	0.11195491254329681	0	印刷流程	基本
93352	65	16	0.0	0.04606752097606659	0	产品包装	其他
93352	104	16	4.557662010192871	0.09121360629796982	0	艺术设计	其他
93352	111	16	5.53193473815918	0.10710340738296509	0	vi	其他
93352	116	16	6.271099090576172	0.10548043251037598	0	美术设计	其他
93352	117	16	0.5216588973999023	0.10821971297264099	0	创意设计	其他
93352	127	1	6.371373653411865	0.10550825297832489	0	ai	熟悉
93352	131	1	6.115103244781494	0.10832855105400085	0	设计软件	熟悉
93352	135	16	3.737659215927124	0.10660768300294876	0	平面设计	其他
93352	136	1	0.0	0.10951589792966843	0	photoshop	熟悉
84624	67	16	19.262653350830078	0.16161656379699707	1	c4d	其他
84624	101	16	10.6372652053833	0.19259823858737946	1	ae	其他
84624	110	16	1.2278823852539062	0.25216010212898254	1	h5	其他
84624	127	16	0.0	0.1174822673201561	1	ai	其他
84624	133	16	10.703937530517578	0.09994342923164368	1	视觉设计	其他
84624	136	16	9.171900749206543	0.17619934678077698	1	photoshop	其他
21340	29	16	0.0	0.015467541292309761	0	视觉营销	其他
21340	67	16	13.857858657836914	0.10309326648712158	0	c4d	其他
21340	69	16	0.8871841430664062	0.03069816343486309	0	品牌形象	其他
21340	78	0	18.647432327270508	0.10914723575115204	0	cdr	精通
21340	98	16	8.311856269836426	0.09649977087974548	0	3dmax	其他
21340	111	16	15.123144149780273	0.1140797883272171	0	vi	其他
21340	117	16	8.809344291687012	0.14035815000534058	0	创意设计	其他
21340	127	0	8.260905265808105	0.1336497813463211	0	ai	精通
21340	131	0	5.829017162322998	0.12859882414340973	0	设计软件	精通
21340	136	0	1.6470158100128174	0.12840740382671356	0	photoshop	精通
9103	63	16	0.0	0.038055337965488434	1	构图	其他
9103	109	6	3.502708911895752	0.5017473101615906	1	原画	擅长
9103	118	0	31.271541595458984	0.20853617787361145	1	flash	精通
9103	122	1	12.219799995422363	0.2516612112522125	1	动画	熟悉
94538	37	2	20.607656478881836	0.10703107714653015	1	unity	了解
94538	56	0	36.47268295288086	0.10629897564649582	1	maya	精通
94538	59	16	15.845372200012207	0.09254829585552216	1	premiere	其他
94538	67	0	29.754230499267578	0.09225546568632126	1	c4d	精通
94538	72	1	31.357707977294922	0.07220230996608734	1	英文	熟悉
94538	90	16	22.21398162841797	0.09433261305093765	1	剪辑	其他
94538	98	0	25.766881942749023	0.09741202741861343	1	3dmax	精通
94538	101	0	9.240808486938477	0.08007783442735672	1	ae	精通
94538	122	2	24.759319305419922	0.08126196265220642	1	动画	了解
94538	132	16	18.54144287109375	0.0834881141781807	1	手绘	其他
94538	136	0	24.01237678527832	0.09309127926826477	1	photoshop	精通
91499	103	3	43.68191909790039	0.11513219773769379	1	ios	掌握
91499	105	3	11.302425384521484	0.13023841381072998	1	android	掌握
91499	112	3	42.816402435302734	0.11872952431440353	1	设计规范	掌握
91499	123	16	30.603004455566406	0.14217980206012726	1	计算机	其他
91499	128	16	28.802698135375977	0.11920000612735748	1	app	其他
91499	130	16	34.52315139770508	0.12855401635169983	1	交互设计	其他
91499	134	16	36.366519927978516	0.12190195918083191	1	用户研究	其他
91499	137	16	31.132055282592773	0.12406405806541443	1	ui	其他
20773	47	10	0.0	0.129325732588768	0	游戏开发流程	丰富
20773	97	1	0.0	0.1184890940785408	0	绘图	熟悉
20773	109	16	7.932847499847412	0.12213723361492157	0	原画	其他
20773	118	0	0.5218626260757446	0.12885305285453796	0	flash	精通
20773	127	0	0.0	0.11665285378694534	0	ai	精通
20773	131	0	5.31562614440918	0.12815195322036743	0	设计软件	精通
20773	132	8	0.0	0.1294620931148529	0	手绘	较强
20773	136	0	9.485198020935059	0.12692797183990479	0	photoshop	精通
75386	102	16	5.736819744110107	0.1895512044429779	1	广告创意	其他
75386	110	16	12.55317211151123	0.14895406365394592	1	h5	其他
75386	124	16	14.790164947509766	0.14617127180099487	1	运营	其他
75386	132	16	13.345404624938965	0.17837858200073242	1	手绘	其他
75386	135	16	11.146553993225098	0.17410027980804443	1	平面设计	其他
75386	137	16	8.07773494720459	0.16284453868865967	1	ui	其他
43832	81	0	0.0	0.12507975101470947	0	图片处理	精通
43832	91	5	11.247640609741211	0.10716109722852707	0	动效	基本
43832	106	0	12.809549331665039	0.10929232835769653	0	sketch	精通
43832	117	16	9.29074478149414	0.10858001559972763	0	创意设计	其他
43832	120	16	8.694487571716309	0.10744702070951462	0	产品设计	其他
43832	129	16	5.174743175506592	0.11107469350099564	0	illustrator	其他
43832	133	13	10.061349868774414	0.10897920280694962	0	视觉设计	优秀
43832	136	0	3.941375970840454	0.11408925801515579	0	photoshop	精通
43832	137	13	9.953607559204102	0.10829660296440125	0	ui	优秀
5686	19	2	36.26661682128906	0.27958282828330994	1	spine	了解
5686	42	16	40.9726448059082	0.05499425157904625	1	手机游戏	其他
5686	102	16	35.845767974853516	0.07318974286317825	1	广告创意	其他
5686	108	16	27.2244930267334	0.07209160923957825	1	图标	其他
5686	109	16	22.620784759521484	0.19621823728084564	1	原画	其他
5686	120	16	38.92973327636719	0.05513918772339821	1	产品设计	其他
5686	127	0	25.78140640258789	0.07180075347423553	1	ai	精通
5686	131	0	31.442611694335938	0.0757594034075737	1	设计软件	精通
5686	136	0	12.066204071044922	0.06212930753827095	1	photoshop	精通
5686	137	16	38.526302337646484	0.059094708412885666	1	ui	其他
38689	61	1	67.46227264404297	0.17411741614341736	1	施工图	熟悉
38689	69	16	10.06351089477539	0.07015061378479004	1	品牌形象	其他
38689	82	0	38.414100646972656	0.09675376117229462	1	ppt	精通
38689	98	0	21.825117111206055	0.18539546430110931	1	3dmax	精通
38689	100	0	32.791648864746094	0.09413617849349976	1	cad	精通
38689	104	16	14.207379341125488	0.18219126760959625	1	艺术设计	其他
38689	127	0	25.285411834716797	0.11287327855825424	1	ai	精通
38689	136	0	30.976560592651367	0.0843820869922638	1	photoshop	精通
4869	69	16	22.02048683166504	0.2424280047416687	1	品牌形象	其他
4869	111	16	2.5793166160583496	0.30855467915534973	1	vi	其他
4869	119	2	25.165496826171875	0.2757813036441803	1	电商	了解
4869	124	2	28.373394012451172	0.17323599755764008	1	运营	了解
62719	41	16	3.6669888496398926	0.249588742852211	1	游戏界面	其他
62719	103	1	0.0	0.13030532002449036	1	ios	熟悉
62719	105	1	9.608037948608398	0.17614175379276276	1	android	熟悉
62719	133	1	23.35782241821289	0.1533462107181549	1	视觉设计	熟悉
62719	134	6	10.322041511535645	0.14157570898532867	1	用户研究	擅长
62719	137	1	22.234453201293945	0.1490422934293747	1	ui	熟悉
6382	124	16	5.9210991859436035	0.1535637527704239	0	运营	其他
6382	131	1	0.33371660113334656	0.2512058615684509	0	设计软件	熟悉
6382	132	16	4.126375675201416	0.21496941149234772	0	手绘	其他
6382	133	1	7.766192436218262	0.19921286404132843	0	视觉设计	熟悉
6382	135	16	7.747389316558838	0.18104812502861023	0	平面设计	其他
69519	102	16	9.617757797241211	0.16601775586605072	1	广告创意	其他
69519	110	16	1.1938278675079346	0.16998587548732758	1	h5	其他
69519	132	5	12.402688026428223	0.16789768636226654	1	手绘	基本
69519	133	13	15.657110214233398	0.16601015627384186	1	视觉设计	优秀
69519	135	16	5.153902530670166	0.16432498395442963	1	平面设计	其他
69519	137	16	10.257973670959473	0.16576352715492249	1	ui	其他
46729	16	16	11.152745246887207	0.005867665633559227	0	商业设计	其他
46729	65	16	2.6480562686920166	0.005866227671504021	0	产品包装	其他
46729	77	16	1.7337558269500732	0.14412620663642883	0	品牌设计	其他
46729	101	0	10.78862476348877	0.12921583652496338	0	ae	精通
46729	113	0	2.4204509258270264	0.13393335044384003	0	coreldraw	精通
46729	116	16	8.593402862548828	0.12071625143289566	0	美术设计	其他
46729	127	0	3.2072317600250244	0.1440262496471405	0	ai	精通
46729	135	1	0.43879881501197815	0.14944836497306824	0	平面设计	熟悉
46729	136	0	7.33831262588501	0.16679978370666504	0	photoshop	精通
67365	73	16	32.8907356262207	0.25102272629737854	1	互联网产品设计	其他
67365	120	16	33.41171646118164	0.246660515666008	1	产品设计	其他
67365	133	16	33.48565673828125	0.2511814832687378	1	视觉设计	其他
67365	137	16	14.168876647949219	0.2511352598667145	1	ui	其他
28585	89	10	37.58783721923828	0.18124976754188538	1	产品交互	丰富
28585	119	16	19.980445861816406	0.16282092034816742	1	电商	其他
28585	123	16	14.637750625610352	0.17047035694122314	1	计算机	其他
28585	128	16	37.96388244628906	0.11640799790620804	1	app	其他
28585	130	10	40.2971305847168	0.12006974220275879	1	交互设计	丰富
28585	133	16	42.2192497253418	0.11050329357385635	1	视觉设计	其他
28585	134	16	30.511205673217773	0.13847792148590088	1	用户研究	其他
75128	48	16	23.717382431030273	0.06398387998342514	1	ued	其他
75128	67	16	14.342416763305664	0.08214619755744934	1	c4d	其他
75128	73	16	0.0	0.05172882601618767	1	互联网产品设计	其他
75128	75	16	1.8316702842712402	0.05324621871113777	1	项目管理	其他
75128	88	13	13.70920467376709	0.07219664007425308	1	设计理论	优秀
75128	106	1	43.295921325683594	0.07481101155281067	1	sketch	熟悉
75128	112	16	21.01768684387207	0.06998322904109955	1	设计规范	其他
75128	120	16	23.44418716430664	0.07157884538173676	1	产品设计	其他
75128	127	1	12.745504379272461	0.07794933021068573	1	ai	熟悉
75128	130	16	20.294713973999023	0.07600738108158112	1	交互设计	其他
75128	131	16	4.413906574249268	0.08016762882471085	1	设计软件	其他
75128	133	16	20.8043155670166	0.07431021332740784	1	视觉设计	其他
75128	134	16	42.2690544128418	0.07164186984300613	1	用户研究	其他
75128	136	1	9.989466667175293	0.08024871349334717	1	photoshop	熟悉
1093	102	16	7.826331615447998	0.07903885841369629	0	广告创意	其他
1093	104	16	6.334199905395508	0.0863506868481636	0	艺术设计	其他
1093	113	1	18.277629852294922	0.0753607377409935	0	coreldraw	熟悉
1093	116	16	2.6678454875946045	0.08376701176166534	0	美术设计	其他
1093	118	0	0.0	0.10604989528656006	0	flash	精通
1093	122	16	12.313356399536133	0.07837513089179993	0	动画	其他
1093	125	1	12.210395812988281	0.07754015922546387	0	布局	熟悉
1093	127	1	8.0059814453125	0.08193646371364594	0	ai	熟悉
1093	131	0	7.096371173858643	0.08726504445075989	0	设计软件	精通
1093	132	9	9.283697128295898	0.0806068629026413	0	手绘	良好
1093	136	0	13.392822265625	0.08573248237371445	0	photoshop	精通
1093	137	9	7.786946773529053	0.07797668129205704	0	ui	良好
60749	68	1	27.756519317626953	0.20831263065338135	1	数据分析	熟悉
60749	119	16	19.775163650512695	0.24799035489559174	1	电商	其他
60749	120	12	25.009231567382812	0.27289217710494995	1	产品设计	关键
60749	137	16	28.472116470336914	0.27080488204956055	1	ui	其他
81715	35	9	30.608842849731445	0.2183137685060501	1	w3c	良好
81715	83	1	8.536971092224121	0.1489829570055008	1	div	熟悉
81715	107	1	0.0	0.220379039645195	1	css	熟悉
81715	114	1	0.0	0.17419598996639252	1	html	熟悉
81715	125	1	18.35157585144043	0.23812822997570038	1	布局	熟悉
73124	29	16	0.0	0.0544368252158165	0	视觉营销	其他
73124	125	16	9.189068794250488	0.16306163370609283	0	布局	其他
73124	127	1	2.914963483810425	0.1549590677022934	0	ai	熟悉
73124	131	1	7.047786712646484	0.14981096982955933	0	设计软件	熟悉
73124	133	16	10.493085861206055	0.16287373006343842	0	视觉设计	其他
73124	135	16	3.8529560565948486	0.16635219752788544	0	平面设计	其他
73124	136	1	9.459774017333984	0.1485055536031723	0	photoshop	熟悉
57839	52	16	0.0	0.20420803129673004	1	平面广告	其他
57839	69	16	29.555688858032227	0.2384760081768036	1	品牌形象	其他
57839	77	3	38.886505126953125	0.11656203120946884	1	品牌设计	掌握
57839	102	16	22.649038314819336	0.11426348984241486	1	广告创意	其他
57839	111	16	10.664721488952637	0.21631380915641785	1	vi	其他
57839	117	16	26.634864807128906	0.11017667502164841	1	创意设计	其他
50957	68	9	15.445086479187012	0.2960455119609833	1	数据分析	良好
50957	87	16	9.070779800415039	0.18857428431510925	1	设计需求分析	其他
50957	119	16	28.381582260131836	0.2107648104429245	1	电商	其他
50957	124	8	24.98485565185547	0.30461540818214417	1	运营	较强
91291	72	9	39.924625396728516	0.20799440145492554	1	英文	良好
91291	78	16	0.0	0.24653515219688416	1	cdr	其他
91291	120	16	49.0577507019043	0.04583747312426567	1	产品设计	其他
91291	127	16	19.798532485961914	0.12534213066101074	1	ai	其他
91291	131	1	4.347659587860107	0.1357741355895996	1	设计软件	熟悉
91291	136	1	12.214276313781738	0.2385166734457016	1	photoshop	熟悉
75524	73	16	0.28112736344337463	0.07343082129955292	0	互联网产品设计	其他
75524	75	4	15.321450233459473	0.0744720846414566	0	项目管理	理解
75524	76	16	0.0	0.0887577161192894	0	web端	其他
75524	106	1	7.101633071899414	0.0874432623386383	0	sketch	熟悉
75524	112	4	13.941787719726562	0.08415184915065765	0	设计规范	理解
75524	119	16	5.013401508331299	0.08558806777000427	0	电商	其他
75524	126	16	8.020458221435547	0.08502039313316345	0	页面设计	其他
75524	129	1	5.393583297729492	0.07779375463724136	0	illustrator	熟悉
75524	131	1	7.225875377655029	0.08445534855127335	0	设计软件	熟悉
75524	132	16	9.017352104187012	0.089075967669487	0	手绘	其他
75524	135	9	7.592954635620117	0.08726415038108826	0	平面设计	良好
75524	136	1	7.988412857055664	0.08254652470350266	0	photoshop	熟悉
23501	88	10	16.384239196777344	0.22684454917907715	1	设计理论	丰富
23501	112	16	14.331731796264648	0.22006350755691528	1	设计规范	其他
23501	120	16	45.17470169067383	0.1510663777589798	1	产品设计	其他
23501	124	16	15.002043724060059	0.20754362642765045	1	运营	其他
23501	134	16	22.495487213134766	0.19448189437389374	1	用户研究	其他
95302	60	1	5.300165176391602	0.14986997842788696	0	印刷流程	熟悉
95302	102	16	10.566679954528809	0.17144685983657837	0	广告创意	其他
95302	120	16	8.78470516204834	0.14160962402820587	0	产品设计	其他
95302	126	16	4.518443584442139	0.21817468106746674	0	页面设计	其他
95302	127	1	5.6477437019348145	0.16723039746284485	0	ai	熟悉
95302	136	1	9.194364547729492	0.15166842937469482	0	photoshop	熟悉
45488	39	16	10.914079666137695	0.15443357825279236	0	造型能力	其他
45488	109	16	13.752090454101562	0.19166716933250427	0	原画	其他
45488	132	16	7.967729091644287	0.32806214690208435	0	手绘	其他
45488	137	16	15.74193286895752	0.325837105512619	0	ui	其他
529	46	16	6.22652006149292	0.07566427439451218	0	用户交互	其他
529	64	16	8.04055118560791	0.09925807267427444	0	交互原型	其他
529	71	16	13.685885429382324	0.07622768729925156	0	移动产品设计	其他
529	87	4	7.936485290527344	0.07613945007324219	0	设计需求分析	理解
529	89	1	12.354596138000488	0.07393470406532288	0	产品交互	熟悉
529	121	1	0.6800153255462646	0.07433129101991653	0	界面设计	熟悉
529	125	16	6.0433197021484375	0.07427754253149033	0	布局	其他
529	126	16	2.1049089431762695	0.07589057087898254	0	页面设计	其他
529	128	1	9.00106430053711	0.0750889852643013	0	app	熟悉
529	130	1	9.906997680664062	0.07514092326164246	0	交互设计	熟悉
529	133	16	8.948967933654785	0.07428427040576935	0	视觉设计	其他
529	134	16	5.8650078773498535	0.07440352439880371	0	用户研究	其他
529	137	16	8.392313957214355	0.07535868138074875	0	ui	其他
72873	87	16	0.0	0.20571556687355042	1	设计需求分析	其他
72873	127	1	4.445308685302734	0.31994789838790894	1	ai	熟悉
72873	135	16	0.0	0.2578848898410797	1	平面设计	其他
72873	136	1	0.0	0.21645164489746094	1	photoshop	熟悉
54161	121	16	14.096981048583984	0.15555575489997864	0	界面设计	其他
54161	130	16	20.763208389282227	0.16382670402526855	0	交互设计	其他
54161	131	3	14.305814743041992	0.17112544178962708	0	设计软件	掌握
54161	132	6	10.807109832763672	0.1874726563692093	0	手绘	擅长
54161	134	1	16.13408851623535	0.15518493950366974	0	用户研究	熟悉
54161	137	1	8.07561206817627	0.1668345332145691	0	ui	熟悉
69178	116	16	2.2987051010131836	0.14327816665172577	1	美术设计	其他
69178	124	1	12.186588287353516	0.14213985204696655	1	运营	熟悉
69178	127	1	12.007246971130371	0.14322598278522491	1	ai	熟悉
69178	131	1	6.933407783508301	0.14281748235225677	1	设计软件	熟悉
69178	132	16	10.607151985168457	0.1432439386844635	1	手绘	其他
69178	135	16	10.749624252319336	0.14324210584163666	1	平面设计	其他
69178	136	0	4.618462085723877	0.14205245673656464	1	photoshop	精通
70007	43	9	40.4273796081543	0.1063474714756012	0	设计执行	良好
70007	95	13	19.74384880065918	0.14965151250362396	0	插画	优秀
70007	110	16	7.765178203582764	0.17122028768062592	0	h5	其他
70007	112	16	19.700523376464844	0.14994323253631592	0	设计规范	其他
70007	122	13	7.785323619842529	0.12145053595304489	0	动画	优秀
70007	124	16	22.128694534301758	0.14307203888893127	0	运营	其他
70007	133	16	19.682859420776367	0.15831489861011505	0	视觉设计	其他
93083	98	1	16.8189640045166	0.16360606253147125	0	3dmax	熟悉
93083	100	1	6.108390808105469	0.15160445868968964	0	cad	熟悉
93083	113	1	4.522461891174316	0.17674553394317627	0	coreldraw	熟悉
93083	125	16	0.8446217775344849	0.17460060119628906	0	布局	其他
93083	131	1	9.230606079101562	0.16720961034297943	0	设计软件	熟悉
93083	136	1	6.0823187828063965	0.16623376309871674	0	photoshop	熟悉
84932	106	0	18.098691940307617	0.1012190654873848	0	sketch	精通
84932	115	0	0.0	0.12828278541564941	0	dreamweaver	精通
84932	118	0	9.677532196044922	0.08458459377288818	0	flash	精通
84932	123	16	22.615400314331055	0.08308622241020203	0	计算机	其他
84932	127	0	8.756316184997559	0.10708240419626236	0	ai	精通
84932	128	16	16.839231491088867	0.08329348266124725	0	app	其他
84932	130	16	21.562929153442383	0.08349227160215378	0	交互设计	其他
84932	133	13	20.493066787719727	0.07835470139980316	0	视觉设计	优秀
84932	134	16	13.284516334533691	0.0792185440659523	0	用户研究	其他
84932	136	0	13.42761516571045	0.0835360735654831	0	photoshop	精通
84932	137	16	13.186418533325195	0.08784986287355423	0	ui	其他
12186	78	0	10.35628604888916	0.23281408846378326	1	cdr	精通
12186	102	13	11.414326667785645	0.25123727321624756	1	广告创意	优秀
12186	135	16	7.448087215423584	0.2578829228878021	1	平面设计	其他
12186	136	0	0.0	0.25806570053100586	1	photoshop	精通
90641	80	16	6.396234035491943	0.1231374591588974	1	icon	其他
90641	108	16	12.446429252624512	0.1260703206062317	1	图标	其他
90641	116	16	10.953007698059082	0.12572620809078217	1	美术设计	其他
90641	118	0	0.0	0.12224456667900085	1	flash	精通
90641	122	16	12.426262855529785	0.12598197162151337	1	动画	其他
90641	129	0	7.0668768882751465	0.1258193403482437	1	illustrator	精通
90641	132	16	15.290364265441895	0.12588398158550262	1	手绘	其他
90641	136	0	17.963891983032227	0.1251361221075058	1	photoshop	精通
65487	72	16	27.091766357421875	0.07793297618627548	1	英文	其他
65487	101	16	26.369853973388672	0.11988687515258789	1	ae	其他
65487	106	1	20.997779846191406	0.12624318897724152	1	sketch	熟悉
65487	120	16	30.026100158691406	0.10651636123657227	1	产品设计	其他
65487	125	16	21.057458877563477	0.09123417735099792	1	布局	其他
65487	128	13	24.819377899169922	0.10245835781097412	1	app	优秀
65487	129	1	22.194204330444336	0.08719086647033691	1	illustrator	熟悉
65487	133	13	28.165149688720703	0.09119229018688202	1	视觉设计	优秀
65487	134	16	24.886240005493164	0.09322233498096466	1	用户研究	其他
65487	136	1	14.893294334411621	0.1041225716471672	1	photoshop	熟悉
56164	91	16	6.406079292297363	0.06534937769174576	1	动效	其他
56164	95	16	5.220826625823975	0.06955170631408691	1	插画	其他
56164	120	16	14.411134719848633	0.06660067290067673	1	产品设计	其他
56164	121	16	13.16100025177002	0.0627249926328659	1	界面设计	其他
56164	124	16	9.333928108215332	0.06704573333263397	1	运营	其他
56164	125	16	8.763675689697266	0.06295175850391388	1	布局	其他
56164	126	16	5.629706859588623	0.06907755136489868	1	页面设计	其他
56164	127	1	12.981322288513184	0.07059533894062042	1	ai	熟悉
56164	128	16	11.844985008239746	0.06638823449611664	1	app	其他
56164	131	1	8.48550033569336	0.06855417042970657	1	设计软件	熟悉
56164	132	16	3.6539463996887207	0.0708574503660202	1	手绘	其他
56164	133	16	11.6272554397583	0.06286206841468811	1	视觉设计	其他
56164	134	3	14.273944854736328	0.06353341042995453	1	用户研究	掌握
56164	136	1	8.67372989654541	0.06667988747358322	1	photoshop	熟悉
56164	137	16	19.864089965820312	0.06722763925790787	1	ui	其他
60081	23	16	28.066068649291992	0.06587659567594528	1	手机ui	其他
60081	103	16	20.900270462036133	0.0795646458864212	1	ios	其他
60081	105	16	0.6023353934288025	0.16603948175907135	1	android	其他
60081	106	16	11.862545013427734	0.12740465998649597	1	sketch	其他
60081	130	16	9.964764595031738	0.09714977443218231	1	交互设计	其他
60081	131	1	14.780644416809082	0.10592327266931534	1	设计软件	熟悉
60081	133	16	17.629674911499023	0.08171167224645615	1	视觉设计	其他
60081	134	16	24.380693435668945	0.08125738054513931	1	用户研究	其他
60081	136	1	0.0	0.09615421295166016	1	photoshop	熟悉
60081	137	16	18.2824649810791	0.09891833364963531	1	ui	其他
61545	127	0	17.317630767822266	0.16249071061611176	1	ai	精通
61545	128	16	14.953873634338379	0.16860899329185486	1	app	其他
61545	131	0	11.664055824279785	0.16775330901145935	1	设计软件	精通
61545	133	16	12.935078620910645	0.167270228266716	1	视觉设计	其他
61545	135	16	11.172789573669434	0.16515521705150604	1	平面设计	其他
61545	136	0	0.0	0.16872158646583557	1	photoshop	精通
84070	112	16	12.437410354614258	0.19242917001247406	0	设计规范	其他
84070	128	3	14.359443664550781	0.19060856103897095	0	app	掌握
84070	130	16	16.25890350341797	0.210335835814476	0	交互设计	其他
84070	133	3	13.817903518676758	0.20345477759838104	0	视觉设计	掌握
84070	137	16	12.057353973388672	0.20317168533802032	0	ui	其他
28430	86	16	12.506711959838867	0.16142979264259338	0	人机交互	其他
28430	88	7	11.393401145935059	0.12415414303541183	0	设计理论	深刻理解
28430	89	16	10.699372291564941	0.10623203963041306	0	产品交互	其他
28430	93	0	7.831363201141357	0.20178264379501343	0	axure	精通
28430	128	16	12.761459350585938	0.12059947103261948	0	app	其他
28430	130	7	17.220712661743164	0.13392557203769684	0	交互设计	深刻理解
28430	131	0	7.958603858947754	0.15187640488147736	0	设计软件	精通
30949	50	2	9.957274436950684	0.07349297404289246	0	前端开发	了解
30949	107	2	0.0	0.22170978784561157	0	css	了解
30949	114	2	0.0	0.10446777939796448	0	html	了解
30949	117	16	5.8354363441467285	0.12066970765590668	0	创意设计	其他
30949	119	16	9.620025634765625	0.11077901721000671	0	电商	其他
30949	131	3	3.994316816329956	0.11775855720043182	0	设计软件	掌握
30949	133	3	6.902035236358643	0.1065015122294426	0	视觉设计	掌握
30949	137	16	5.849166393280029	0.14462071657180786	0	ui	其他
65662	77	16	32.95174026489258	0.08336614072322845	1	品牌设计	其他
65662	101	1	27.302165985107422	0.07907480746507645	1	ae	熟悉
65662	104	16	16.215858459472656	0.09692209213972092	1	艺术设计	其他
65662	120	16	34.39622116088867	0.07626338303089142	1	产品设计	其他
65662	124	16	30.29261016845703	0.06431125104427338	1	运营	其他
65662	127	1	21.78571891784668	0.08907932788133621	1	ai	熟悉
65662	128	16	41.236942291259766	0.07227374613285065	1	app	其他
65662	131	1	16.744945526123047	0.09819222241640091	1	设计软件	熟悉
65662	132	16	23.785917282104492	0.08454307913780212	1	手绘	其他
65662	133	6	33.26654815673828	0.0802617073059082	1	视觉设计	擅长
65662	135	16	22.63068962097168	0.0761709213256836	1	平面设计	其他
65662	136	1	29.181718826293945	0.09954135864973068	1	photoshop	熟悉
10564	51	1	7.616739749908447	0.14542098343372345	0	unity3d	熟悉
10564	56	1	12.990538597106934	0.1498139649629593	0	maya	熟悉
10564	98	1	11.031227111816406	0.14319860935211182	0	3dmax	熟悉
10564	101	1	1.2521052360534668	0.13737943768501282	0	ae	熟悉
10564	118	1	5.035640239715576	0.14832642674446106	0	flash	熟悉
10564	122	16	8.206554412841797	0.13744358718395233	0	动画	其他
10564	132	16	3.5380747318267822	0.13841699063777924	0	手绘	其他
24077	68	16	28.524965286254883	0.11644309759140015	1	数据分析	其他
24077	80	16	13.593586921691895	0.10435532033443451	1	icon	其他
24077	81	0	35.23898696899414	0.07337837666273117	1	图片处理	精通
24077	87	3	21.71038055419922	0.11271363496780396	1	设计需求分析	掌握
24077	96	16	25.32673454284668	0.04215562343597412	1	logo	其他
24077	102	16	27.98981285095215	0.1063227653503418	1	广告创意	其他
24077	117	16	26.834022521972656	0.1167374700307846	1	创意设计	其他
24077	118	0	8.509225845336914	0.10529593378305435	1	flash	精通
24077	135	9	17.423097610473633	0.10977112501859665	1	平面设计	良好
24077	136	0	17.017820358276367	0.11282668262720108	1	photoshop	精通
47402	73	16	57.62640380859375	0.07706078886985779	1	互联网产品设计	其他
47402	88	16	31.069190979003906	0.14536844193935394	1	设计理论	其他
47402	106	1	24.19993782043457	0.15291933715343475	1	sketch	熟悉
47402	117	16	17.23115348815918	0.1503622978925705	1	创意设计	其他
47402	127	1	13.201545715332031	0.15825392305850983	1	ai	熟悉
47402	133	16	16.794504165649414	0.15122422575950623	1	视觉设计	其他
47402	136	1	12.838534355163574	0.16481100022792816	1	photoshop	熟悉
33208	70	1	14.022109031677246	0.05973317474126816	1	制图	熟悉
33208	76	16	38.3390007019043	0.07374250888824463	1	web端	其他
33208	106	1	31.222078323364258	0.07890526950359344	1	sketch	熟悉
33208	108	16	36.49795913696289	0.06720853596925735	1	图标	其他
33208	128	16	30.006513595581055	0.11519745737314224	1	app	其他
33208	129	1	17.310617446899414	0.2006714940071106	1	illustrator	熟悉
33208	130	9	35.65787887573242	0.11354435235261917	1	交互设计	良好
33208	132	16	24.008394241333008	0.0726364329457283	1	手绘	其他
33208	136	1	16.039960861206055	0.11406879127025604	1	photoshop	熟悉
33208	137	16	32.58415985107422	0.10429203510284424	1	ui	其他
32859	107	5	10.625957489013672	0.1062503233551979	0	css	基本
32859	110	5	1.421573281288147	0.2125115841627121	0	h5	基本
32859	132	5	21.75651741027832	0.21929673850536346	0	手绘	基本
32859	133	16	16.067930221557617	0.2262878566980362	0	视觉设计	其他
32859	135	16	8.474726676940918	0.23565348982810974	0	平面设计	其他
44145	63	16	0.0	0.11557542532682419	0	构图	其他
44145	80	16	11.437335968017578	0.1262909322977066	0	icon	其他
44145	96	16	3.535541296005249	0.1286650002002716	0	logo	其他
44145	101	1	3.807136297225952	0.12871193885803223	0	ae	熟悉
44145	102	16	11.224395751953125	0.1223921850323677	0	广告创意	其他
44145	117	16	8.832042694091797	0.12669625878334045	0	创意设计	其他
44145	131	1	4.201366901397705	0.1268671751022339	0	设计软件	熟悉
44145	136	1	1.5056699514389038	0.12480109930038452	0	photoshop	熟悉
84500	59	3	57.91874694824219	0.10019003599882126	1	premiere	掌握
84500	72	16	37.81285095214844	0.09703094512224197	1	英文	其他
84500	90	13	13.518693923950195	0.09676960855722427	1	剪辑	优秀
84500	101	16	20.17127799987793	0.10023074597120285	1	ae	其他
84500	106	3	27.474071502685547	0.10441579669713974	1	sketch	掌握
84500	112	6	33.74740219116211	0.10197180509567261	1	设计规范	擅长
84500	124	13	31.751676559448242	0.0980912372469902	1	运营	优秀
84500	127	3	24.858732223510742	0.10477419197559357	1	ai	掌握
84500	131	3	19.405609130859375	0.09925147891044617	1	设计软件	掌握
84500	136	3	36.20366287231445	0.09727416187524796	1	photoshop	掌握
56517	71	16	15.566181182861328	0.05115731433033943	0	移动产品设计	其他
56517	76	13	0.0	0.05119311437010765	0	web端	优秀
56517	80	16	16.806127548217773	0.048864975571632385	0	icon	其他
56517	87	16	0.0	0.05368044599890709	0	设计需求分析	其他
56517	88	10	10.125115394592285	0.05444777384400368	0	设计理论	丰富
56517	93	0	4.426429748535156	0.05353446304798126	0	axure	精通
56517	95	16	10.816583633422852	0.05267288535833359	0	插画	其他
56517	96	16	14.70980453491211	0.0536310188472271	0	logo	其他
56517	99	16	20.285348892211914	0.050103891640901566	0	绘画	其他
56517	101	0	10.889853477478027	0.05286864936351776	0	ae	精通
56517	116	16	5.287045955657959	0.053639914840459824	0	美术设计	其他
56517	121	13	8.265185356140137	0.05224195495247841	0	界面设计	优秀
56517	125	3	5.368827819824219	0.053041644394397736	0	布局	掌握
56517	128	16	18.423986434936523	0.052998997271060944	0	app	其他
56517	131	16	14.553678512573242	0.05331876128911972	0	设计软件	其他
56517	132	1	14.123422622680664	0.05378603935241699	0	手绘	熟悉
56517	134	10	31.581369400024414	0.053313348442316055	0	用户研究	丰富
56517	136	0	14.950902938842773	0.0529252253472805	0	photoshop	精通
56517	137	16	23.118505477905273	0.05257953330874443	0	ui	其他
75098	87	4	8.643383979797363	0.07280845940113068	0	设计需求分析	理解
75098	103	1	12.69530963897705	0.06823921948671341	0	ios	熟悉
75098	105	1	0.31007447838783264	0.08035949617624283	0	android	熟悉
75098	106	0	12.799152374267578	0.07335025817155838	0	sketch	精通
75098	112	1	9.775442123413086	0.07093153893947601	0	设计规范	熟悉
75098	116	16	3.353881597518921	0.07522506266832352	0	美术设计	其他
75098	126	16	1.6808573007583618	0.0716116800904274	0	页面设计	其他
75098	129	0	12.9495849609375	0.06805117428302765	0	illustrator	精通
75098	130	16	8.236783981323242	0.07021453231573105	0	交互设计	其他
75098	131	16	6.0309858322143555	0.07135025411844254	0	设计软件	其他
75098	133	16	10.675776481628418	0.06857316195964813	0	视觉设计	其他
75098	134	16	7.9001007080078125	0.06884713470935822	0	用户研究	其他
75098	136	0	0.0	0.07015175372362137	0	photoshop	精通
75098	137	16	21.254507064819336	0.07028631865978241	0	ui	其他
69774	88	16	8.208208084106445	0.13804671168327332	0	设计理论	其他
69774	121	16	1.2728750705718994	0.17585879564285278	0	界面设计	其他
69774	124	16	7.351518154144287	0.1359414905309677	0	运营	其他
69774	126	16	0.0	0.1390782743692398	0	页面设计	其他
69774	130	16	3.8053414821624756	0.13925069570541382	0	交互设计	其他
69774	133	16	0.0	0.13722625374794006	0	视觉设计	其他
69774	134	16	9.808951377868652	0.1345977485179901	0	用户研究	其他
81352	77	16	9.655893325805664	0.10480554401874542	0	品牌设计	其他
81352	108	16	14.736955642700195	0.10275930911302567	0	图标	其他
81352	118	0	6.5930304527282715	0.0982438176870346	0	flash	精通
81352	121	16	18.982839584350586	0.09862955659627914	0	界面设计	其他
81352	126	16	8.744218826293945	0.0848231390118599	0	页面设计	其他
81352	131	16	16.292282104492188	0.09977108985185623	0	设计软件	其他
81352	133	16	19.15561866760254	0.09874437004327774	0	视觉设计	其他
81352	134	16	18.19507598876953	0.10391657054424286	0	用户研究	其他
81352	135	16	11.76124095916748	0.10418643802404404	0	平面设计	其他
81352	136	0	9.05558967590332	0.1041201800107956	0	photoshop	精通
62962	95	16	32.86030197143555	0.2501297891139984	1	插画	其他
62962	112	16	15.763223648071289	0.2516467273235321	1	设计规范	其他
62962	124	16	25.03238868713379	0.2442241907119751	1	运营	其他
62962	133	13	20.14566993713379	0.25399935245513916	1	视觉设计	优秀
17487	73	16	6.551668643951416	0.06698697805404663	0	互联网产品设计	其他
17487	83	2	0.0	0.07371336966753006	0	div	了解
17487	92	2	28.381099700927734	0.06740274280309677	0	javascript	了解
17487	107	2	33.91566848754883	0.07228562235832214	0	css	了解
17487	111	10	14.549055099487305	0.07316762953996658	0	vi	丰富
17487	114	2	0.0	0.0770040974020958	0	html	了解
17487	120	16	23.844758987426758	0.07171731442213058	0	产品设计	其他
17487	129	1	21.008729934692383	0.06936535239219666	0	illustrator	熟悉
17487	130	16	18.630151748657227	0.0716671273112297	0	交互设计	其他
17487	131	16	15.435749053955078	0.07240208238363266	0	设计软件	其他
17487	133	16	14.77322006225586	0.07020982354879379	0	视觉设计	其他
17487	134	16	18.875	0.07019331306219101	0	用户研究	其他
17487	136	1	11.923662185668945	0.07157696783542633	0	photoshop	熟悉
17487	137	16	13.826250076293945	0.07230758666992188	0	ui	其他
95953	85	1	3.427110195159912	0.1171984151005745	1	办公软件	熟悉
95953	100	16	19.00682830810547	0.1017758846282959	1	cad	其他
95953	113	16	13.884575843811035	0.10054278373718262	1	coreldraw	其他
95953	117	13	15.05785846710205	0.0992610827088356	1	创意设计	优秀
95953	120	16	12.427550315856934	0.09269256889820099	1	产品设计	其他
95953	129	1	9.525309562683105	0.07749852538108826	1	illustrator	熟悉
95953	131	0	6.388320446014404	0.1001521423459053	1	设计软件	精通
95953	132	16	9.482516288757324	0.10976945608854294	1	手绘	其他
95953	135	1	5.581301212310791	0.10763072967529297	1	平面设计	熟悉
95953	136	1	2.733761787414551	0.09347838163375854	1	photoshop	熟悉
690	75	6	10.408624649047852	0.13827921450138092	0	项目管理	擅长
690	91	16	26.14615821838379	0.12063545733690262	0	动效	其他
690	93	0	3.394772529602051	0.17420685291290283	0	axure	精通
690	94	16	20.778886795043945	0.10042265057563782	0	ue	其他
690	101	0	17.5241641998291	0.11348149180412292	0	ae	精通
690	106	0	14.239830017089844	0.13459178805351257	0	sketch	精通
690	112	16	6.572266101837158	0.0986228734254837	0	设计规范	其他
690	120	16	18.351709365844727	0.11975962668657303	0	产品设计	其他
59125	61	16	0.0	0.10572445392608643	1	施工图	其他
59125	72	16	27.050188064575195	0.08758363872766495	1	英文	其他
59125	97	14	6.728662967681885	0.1141660213470459	1	绘图	灵活运用
59125	98	1	5.949644565582275	0.12321625649929047	1	3dmax	熟悉
59125	100	1	19.388154983520508	0.11585112661123276	1	cad	熟悉
59125	123	14	19.219661712646484	0.10996513068675995	1	计算机	灵活运用
59125	131	1	15.128162384033203	0.1145700141787529	1	设计软件	熟悉
59125	135	16	12.8121919631958	0.11753924190998077	1	平面设计	其他
59125	136	1	7.399912357330322	0.11138409376144409	1	photoshop	熟悉
77717	68	16	22.71201515197754	0.21464429795742035	1	数据分析	其他
77717	128	16	26.67121124267578	0.18675100803375244	1	app	其他
77717	130	16	18.32682991027832	0.2030758261680603	1	交互设计	其他
77717	134	4	24.418161392211914	0.19645726680755615	1	用户研究	理解
77717	137	16	17.3738956451416	0.19907164573669434	1	ui	其他
77743	48	16	15.714210510253906	0.05983300134539604	0	ued	其他
77743	67	16	11.614789009094238	0.0842859223484993	0	c4d	其他
77743	73	16	35.22458267211914	0.049233291298151016	0	互联网产品设计	其他
77743	75	16	4.294381141662598	0.05189395695924759	0	项目管理	其他
77743	88	13	17.502248764038086	0.06774214655160904	0	设计理论	优秀
77743	106	1	26.749591827392578	0.07339038699865341	0	sketch	熟悉
77743	112	16	11.989916801452637	0.0675438791513443	0	设计规范	其他
77743	120	16	13.394792556762695	0.06959666311740875	0	产品设计	其他
77743	127	1	12.516475677490234	0.08048324286937714	0	ai	熟悉
77743	130	16	14.640779495239258	0.07555057108402252	0	交互设计	其他
77743	131	16	4.728936672210693	0.08808912336826324	0	设计软件	其他
77743	133	16	13.161945343017578	0.07349281758069992	0	视觉设计	其他
77743	134	16	16.89010238647461	0.07038243860006332	0	用户研究	其他
77743	136	1	15.458333969116211	0.08848252892494202	0	photoshop	熟悉
40357	60	16	3.7513678073883057	0.13873398303985596	0	印刷流程	其他
40357	77	16	16.659090042114258	0.18073447048664093	0	品牌设计	其他
40357	104	16	1.2180755138397217	0.1266215294599533	0	艺术设计	其他
40357	111	16	0.0	0.16306950151920319	0	vi	其他
40357	117	16	19.365938186645508	0.12727400660514832	0	创意设计	其他
40357	123	16	30.881446838378906	0.10666511952877045	0	计算机	其他
40357	124	16	0.9957592487335205	0.1569013148546219	0	运营	其他
19577	71	4	48.38211441040039	0.10509742051362991	0	移动产品设计	理解
19577	91	13	9.811721801757812	0.13931959867477417	0	动效	优秀
19577	101	1	0.0	0.0958343967795372	0	ae	熟悉
19577	127	1	3.939534902572632	0.11747414618730545	0	ai	熟悉
19577	130	4	16.732789993286133	0.14189289510250092	0	交互设计	理解
19577	131	3	2.554537296295166	0.12078080326318741	0	设计软件	掌握
19577	136	1	16.1829776763916	0.159369096159935	0	photoshop	熟悉
19577	137	4	2.766648530960083	0.12023158371448517	0	ui	理解
57557	64	16	23.52157211303711	0.1764347404241562	0	交互原型	其他
57557	91	3	28.491397857666016	0.07710160315036774	0	动效	掌握
57557	98	1	0.4799821674823761	0.07631494104862213	0	3dmax	熟悉
57557	101	1	19.637916564941406	0.07445356994867325	0	ae	熟悉
57557	110	16	6.326540946960449	0.10048755258321762	0	h5	其他
57557	122	9	3.646672487258911	0.08512243628501892	0	动画	良好
57557	127	1	17.454723358154297	0.0926523357629776	0	ai	熟悉
57557	130	2	11.141999244689941	0.07641249150037766	0	交互设计	了解
57557	134	16	11.855173110961914	0.08003341406583786	0	用户研究	其他
57557	136	1	0.0	0.08085030317306519	0	photoshop	熟悉
57557	137	16	10.734831809997559	0.08013659715652466	0	ui	其他
4904	32	8	13.886276245117188	0.10287047177553177	1	3d建模	较强
4904	91	8	18.661027908325195	0.1691626012325287	1	动效	较强
4904	110	10	9.772364616394043	0.20101377367973328	1	h5	丰富
4904	117	16	20.309017181396484	0.18092197179794312	1	创意设计	其他
4904	124	16	15.878572463989258	0.1393638551235199	1	运营	其他
4904	132	8	11.266802787780762	0.20666727423667908	1	手绘	较强
21731	16	16	0.0	0.054126810282468796	0	商业设计	其他
21731	27	16	18.640443801879883	0.0876205712556839	0	施工工艺	其他
21731	67	2	13.285881996154785	0.14458298683166504	0	c4d	了解
21731	78	2	7.9784040451049805	0.11307380348443985	0	cdr	了解
21731	97	11	12.416446685791016	0.08976218849420547	0	绘图	通用
21731	104	16	5.069534778594971	0.12932445108890533	0	艺术设计	其他
21731	127	1	11.823280334472656	0.09972401708364487	0	ai	熟悉
21731	132	2	8.273377418518066	0.09528959542512894	0	手绘	了解
21731	133	16	13.75373649597168	0.09257058054208755	0	视觉设计	其他
21731	136	1	10.651705741882324	0.09392496943473816	0	photoshop	熟悉
36242	62	16	15.030529022216797	0.04848358780145645	0	gui	其他
36242	80	0	10.240922927856445	0.2011583149433136	0	icon	精通
36242	88	10	14.985067367553711	0.05096012353897095	0	设计理论	丰富
36242	104	16	7.9390549659729	0.11072145402431488	0	艺术设计	其他
36242	108	16	7.37455415725708	0.05430484563112259	0	图标	其他
36242	111	16	17.02806854248047	0.05228206515312195	0	vi	其他
36242	115	0	11.852185249328613	0.06807882338762283	0	dreamweaver	精通
36242	118	2	12.751075744628906	0.05349031090736389	0	flash	了解
36242	122	2	19.31865119934082	0.04657692462205887	0	动画	了解
36242	129	0	12.608694076538086	0.1382998377084732	0	illustrator	精通
36242	131	0	12.088568687438965	0.05677023157477379	0	设计软件	精通
36242	134	16	17.527090072631836	0.056697435677051544	0	用户研究	其他
36242	136	0	0.0	0.06217607855796814	0	photoshop	精通
88704	86	3	6.629518985748291	0.05910635367035866	1	人机交互	掌握
88704	88	3	39.96919250488281	0.06067999452352524	1	设计理论	掌握
88704	108	13	14.741721153259277	0.05231820046901703	1	图标	优秀
88704	118	16	13.229169845581055	0.13822567462921143	1	flash	其他
88704	121	13	9.693655014038086	0.19343158602714539	1	界面设计	优秀
88704	127	16	31.887771606445312	0.05655991658568382	1	ai	其他
88704	129	16	28.157180786132812	0.06074802204966545	1	illustrator	其他
88704	131	16	10.097712516784668	0.057148225605487823	1	设计软件	其他
88704	132	5	18.23585319519043	0.06352783739566803	1	手绘	基本
88704	133	6	11.825697898864746	0.06308797001838684	1	视觉设计	擅长
88704	134	3	19.753416061401367	0.049065787345170975	1	用户研究	掌握
88704	136	16	0.9583651423454285	0.08771674335002899	1	photoshop	其他
88704	137	16	25.862804412841797	0.058383598923683167	1	ui	其他
98426	39	16	32.168941497802734	0.1285216361284256	1	造型能力	其他
98426	88	10	22.990848541259766	0.08094441890716553	1	设计理论	丰富
98426	103	16	56.725406646728516	0.06536488234996796	1	ios	其他
98426	104	16	23.686742782592773	0.14229631423950195	1	艺术设计	其他
98426	105	16	22.806913375854492	0.13304457068443298	1	android	其他
98426	120	3	37.7574577331543	0.09063330292701721	1	产品设计	掌握
98426	132	9	22.85586929321289	0.12131893634796143	1	手绘	良好
98426	133	9	31.091386795043945	0.06907068192958832	1	视觉设计	良好
98426	134	16	32.2393913269043	0.07004661113023758	1	用户研究	其他
98426	137	9	23.58500862121582	0.09875856339931488	1	ui	良好
77886	32	1	31.25773048400879	0.10789927840232849	1	3d建模	熟悉
77886	70	16	0.0	0.10769552737474442	1	制图	其他
77886	85	16	32.153926849365234	0.1098533496260643	1	办公软件	其他
77886	97	16	19.561779022216797	0.11000552773475647	1	绘图	其他
77886	100	1	60.94695281982422	0.0463268868625164	1	cad	熟悉
77886	101	16	0.0	0.10354695469141006	1	ae	其他
77886	123	16	14.433642387390137	0.1005135029554367	1	计算机	其他
77886	127	16	17.964757919311523	0.11246854066848755	1	ai	其他
77886	132	16	10.075034141540527	0.09752081334590912	1	手绘	其他
77886	136	16	2.468256711959839	0.10416966676712036	1	photoshop	其他
79518	51	1	18.81743812561035	0.24265405535697937	0	unity3d	熟悉
79518	70	1	8.218984603881836	0.2628084421157837	0	制图	熟悉
79518	122	16	11.519954681396484	0.2484043836593628	0	动画	其他
79518	123	1	13.626312255859375	0.24613314867019653	0	计算机	熟悉
68269	63	9	0.0	0.1229211762547493	1	构图	良好
68269	65	16	10.165021896362305	0.11108021438121796	1	产品包装	其他
68269	69	16	4.908092021942139	0.09999827295541763	1	品牌形象	其他
68269	76	16	22.123220443725586	0.10643116384744644	1	web端	其他
68269	99	5	0.0	0.09989962726831436	1	绘画	基本
68269	104	16	8.783712387084961	0.10372532159090042	1	艺术设计	其他
68269	121	16	28.530492782592773	0.11493781208992004	1	界面设计	其他
68269	128	16	15.99499797821045	0.11921714246273041	1	app	其他
68269	135	16	11.600754737854004	0.12178931385278702	1	平面设计	其他
82891	19	2	17.804990768432617	0.09187160432338715	1	spine	了解
82891	42	16	0.6246170401573181	0.1079765260219574	1	手机游戏	其他
82891	102	16	13.670455932617188	0.14148607850074768	1	广告创意	其他
82891	109	13	3.098888874053955	0.14942698180675507	1	原画	优秀
82891	116	16	24.67411231994629	0.14782404899597168	1	美术设计	其他
82891	131	0	13.419072151184082	0.14151576161384583	1	设计软件	精通
82891	136	0	3.5349531173706055	0.10793286561965942	1	photoshop	精通
82891	137	16	20.971649169921875	0.11196612566709518	1	ui	其他
18395	54	16	20.87299919128418	0.1388852745294571	0	后期制作	其他
18395	56	16	12.486156463623047	0.15382196009159088	0	maya	其他
18395	59	16	7.236369609832764	0.14243243634700775	0	premiere	其他
18395	67	16	8.49824047088623	0.14090996980667114	0	c4d	其他
18395	90	16	3.4398744106292725	0.14271000027656555	0	剪辑	其他
18395	98	16	12.36994457244873	0.1441332846879959	0	3dmax	其他
18395	133	16	13.24911880493164	0.13710707426071167	0	视觉设计	其他
13643	45	16	28.55912971496582	0.10449065268039703	1	界面交互	其他
13643	64	16	13.152924537658691	0.2676009237766266	1	交互原型	其他
13643	86	16	20.300661087036133	0.0992911085486412	1	人机交互	其他
13643	89	1	21.449087142944336	0.07206188142299652	1	产品交互	熟悉
13643	93	1	15.009854316711426	0.14190739393234253	1	axure	熟悉
13643	106	1	21.88274574279785	0.05836299806833267	1	sketch	熟悉
13643	131	1	0.0	0.09937898069620132	1	设计软件	熟悉
13643	136	1	11.00606918334961	0.15690602362155914	1	photoshop	熟悉
64063	86	16	5.311634540557861	0.08237358182668686	1	人机交互	其他
64063	88	16	23.409339904785156	0.07952824980020523	1	设计理论	其他
64063	89	16	0.0	0.07572978734970093	1	产品交互	其他
64063	93	16	17.07206153869629	0.09528829902410507	1	axure	其他
64063	106	16	0.0	0.08825385570526123	1	sketch	其他
64063	125	16	14.513668060302734	0.07725141942501068	1	布局	其他
64063	126	16	21.89185905456543	0.08604657649993896	1	页面设计	其他
64063	130	1	20.614233016967773	0.08332160860300064	1	交互设计	熟悉
64063	133	16	13.47858715057373	0.07746618241071701	1	视觉设计	其他
64063	135	16	4.3867387771606445	0.08804906159639359	1	平面设计	其他
64063	136	16	17.0175724029541	0.08319773524999619	1	photoshop	其他
64063	137	16	16.13507080078125	0.0834936648607254	1	ui	其他
50170	71	16	24.82514762878418	0.09841367602348328	1	移动产品设计	其他
50170	74	16	28.457124710083008	0.08549243956804276	1	产品开发	其他
50170	76	16	32.20082092285156	0.09822787344455719	1	web端	其他
50170	88	10	24.69643783569336	0.08468025922775269	1	设计理论	丰富
50170	106	1	31.549440383911133	0.09800680726766586	1	sketch	熟悉
50170	121	16	32.336029052734375	0.0803995355963707	1	界面设计	其他
50170	123	16	25.695533752441406	0.08944027125835419	1	计算机	其他
50170	127	1	20.375913619995117	0.09917542338371277	1	ai	熟悉
50170	134	16	29.638254165649414	0.0819283053278923	1	用户研究	其他
50170	136	1	16.3120174407959	0.09014571458101273	1	photoshop	熟悉
50170	137	16	17.73157501220703	0.09408967941999435	1	ui	其他
15530	54	16	62.508548736572266	0.06185860186815262	1	后期制作	其他
15530	111	16	5.677852630615234	0.17032228410243988	1	vi	其他
15530	113	0	0.0	0.11211159825325012	1	coreldraw	精通
15530	117	16	0.0	0.08476689457893372	1	创意设计	其他
15530	118	0	22.691617965698242	0.1487099677324295	1	flash	精通
15530	127	0	24.161558151245117	0.07333787530660629	1	ai	精通
15530	129	0	29.24757957458496	0.08071406930685043	1	illustrator	精通
15530	131	16	19.684850692749023	0.07446081936359406	1	设计软件	其他
15530	135	16	10.843033790588379	0.08293431252241135	1	平面设计	其他
15530	136	0	7.4413065910339355	0.11078352481126785	1	photoshop	精通
17383	73	16	0.0	0.07007770985364914	0	互联网产品设计	其他
17383	106	0	14.09041976928711	0.11028220504522324	0	sketch	精通
17383	112	1	22.519027709960938	0.09802020341157913	0	设计规范	熟悉
17383	127	0	8.276345252990723	0.12249833345413208	0	ai	精通
17383	130	16	16.979726791381836	0.11481394618749619	0	交互设计	其他
17383	131	0	12.663145065307617	0.13878630101680756	0	设计软件	精通
17383	133	0	17.484207153320312	0.10785751044750214	0	视觉设计	精通
17383	134	16	19.826274871826172	0.10159134864807129	0	用户研究	其他
17383	136	0	18.157400131225586	0.13607245683670044	0	photoshop	精通
97637	64	16	14.276920318603516	0.24887317419052124	1	交互原型	其他
97637	87	16	0.0	0.22438736259937286	1	设计需求分析	其他
97637	112	16	29.22014808654785	0.3467022478580475	1	设计规范	其他
97637	130	16	36.32268142700195	0.18003717064857483	1	交互设计	其他
68225	108	16	1.53469717502594	0.15450553596019745	0	图标	其他
68225	111	16	5.022851467132568	0.15342910587787628	0	vi	其他
68225	118	1	9.174396514892578	0.15460357069969177	0	flash	熟悉
68225	129	1	6.888803958892822	0.22275018692016602	0	illustrator	熟悉
68225	134	16	14.09326171875	0.1560417264699936	0	用户研究	其他
68225	136	0	6.3022613525390625	0.1586698442697525	0	photoshop	精通
62466	98	1	3.5915868282318115	0.220719113945961	0	3dmax	熟悉
62466	122	16	3.501932382583618	0.2722519338130951	0	动画	其他
62466	132	16	6.979424953460693	0.2688671946525574	0	手绘	其他
62466	136	1	10.976503372192383	0.23816178739070892	0	photoshop	熟悉
69190	41	16	15.648763656616211	0.1625286191701889	0	游戏界面	其他
69190	80	16	10.940251350402832	0.11057717353105545	0	icon	其他
69190	108	16	18.31275177001953	0.0770118460059166	0	图标	其他
69190	115	1	0.0	0.07644271105527878	0	dreamweaver	熟悉
69190	121	16	6.587835788726807	0.10480889678001404	0	界面设计	其他
69190	129	1	12.585198402404785	0.07770799845457077	0	illustrator	熟悉
69190	131	1	9.578208923339844	0.07753174006938934	0	设计软件	熟悉
69190	132	9	12.738760948181152	0.0778336375951767	0	手绘	良好
69190	135	16	13.339200019836426	0.07773865014314651	0	平面设计	其他
69190	136	1	6.096531867980957	0.0803299993276596	0	photoshop	熟悉
69190	137	16	13.599335670471191	0.07748868316411972	0	ui	其他
24798	60	16	0.0	0.11616601794958115	1	印刷流程	其他
24798	87	9	25.1260929107666	0.11245043575763702	1	设计需求分析	良好
24798	111	16	0.3264312148094177	0.11125051975250244	1	vi	其他
24798	124	16	1.393315076828003	0.11260636895895004	1	运营	其他
24798	129	3	0.0	0.08416704088449478	1	illustrator	掌握
24798	131	3	6.587608814239502	0.11719844490289688	1	设计软件	掌握
24798	132	16	19.8405818939209	0.1165250688791275	1	手绘	其他
24798	133	16	7.371485710144043	0.11615638434886932	1	视觉设计	其他
24798	136	3	0.0	0.11347969621419907	1	photoshop	掌握
87020	13	0	0.0	0.14797838032245636	0	美工软件	精通
87020	119	16	0.36733558773994446	0.10813652724027634	0	电商	其他
87020	124	16	10.227065086364746	0.10228932648897171	0	运营	其他
87020	125	16	5.835501670837402	0.10533745586872101	0	布局	其他
87020	126	16	0.9975051879882812	0.10784348845481873	0	页面设计	其他
87020	129	0	0.0	0.1067342609167099	0	illustrator	精通
87020	131	0	6.828794956207275	0.10773827135562897	0	设计软件	精通
87020	133	3	8.316125869750977	0.10454686731100082	0	视觉设计	掌握
87020	136	0	14.608129501342773	0.10939545184373856	0	photoshop	精通
54219	27	2	1.962533950805664	0.1571550965309143	1	施工工艺	了解
54219	61	1	34.54339599609375	0.0983145534992218	1	施工图	熟悉
54219	66	1	29.300235748291016	0.01996203325688839	1	室内设计	熟悉
54219	67	2	30.40562629699707	0.16862358152866364	1	c4d	了解
54219	98	1	14.981396675109863	0.138283833861351	1	3dmax	熟悉
54219	100	1	0.0	0.061553895473480225	1	cad	熟悉
54219	127	1	9.20715045928955	0.19804507493972778	1	ai	熟悉
54219	136	16	21.389163970947266	0.15806196630001068	1	photoshop	其他
551	60	16	0.0	0.26923438906669617	0	印刷流程	其他
551	110	16	10.29565143585205	0.19895577430725098	0	h5	其他
551	124	16	0.0	0.262287974357605	0	运营	其他
551	132	16	13.863031387329102	0.2695218622684479	0	手绘	其他
78380	23	2	12.007094383239746	0.04801885783672333	1	手机ui	了解
78380	36	1	7.874786376953125	0.1693662852048874	1	visio	熟悉
78380	93	1	12.251984596252441	0.11858086287975311	1	axure	熟悉
78380	104	16	0.0	0.13454270362854004	1	艺术设计	其他
78380	108	16	1.2354722023010254	0.07832007855176926	1	图标	其他
78380	118	1	11.180970191955566	0.09287266433238983	1	flash	熟悉
78380	121	16	15.968291282653809	0.04906436428427696	1	界面设计	其他
78380	125	3	0.0	0.10027608275413513	1	布局	掌握
78380	131	16	6.032503604888916	0.08735781908035278	1	设计软件	其他
78380	136	1	0.4058079123497009	0.059580132365226746	1	photoshop	熟悉
78380	137	2	2.438581705093384	0.06202021241188049	1	ui	了解
63147	59	1	9.425485610961914	0.08138588815927505	0	premiere	熟悉
63147	82	16	8.638053894042969	0.030819879844784737	0	ppt	其他
63147	90	16	7.968899250030518	0.09198898822069168	0	剪辑	其他
63147	96	16	25.35052490234375	0.03603004664182663	0	logo	其他
63147	102	16	5.47400426864624	0.09957224130630493	0	广告创意	其他
63147	110	16	0.39244750142097473	0.0957937240600586	0	h5	其他
63147	116	16	2.0487756729125977	0.09561725705862045	0	美术设计	其他
63147	118	1	1.1790387630462646	0.08148641884326935	0	flash	熟悉
63147	127	1	1.5924553871154785	0.09554547071456909	0	ai	熟悉
63147	132	8	9.450508117675781	0.09771765023469925	0	手绘	较强
63147	135	4	0.0	0.102012500166893	0	平面设计	理解
63147	136	1	13.965476036071777	0.09202992916107178	0	photoshop	熟悉
77684	106	1	14.076715469360352	0.13424129784107208	0	sketch	熟悉
77684	120	16	17.25237464904785	0.13020917773246765	0	产品设计	其他
77684	121	16	18.28594398498535	0.14465093612670898	0	界面设计	其他
77684	123	16	12.341056823730469	0.150264710187912	0	计算机	其他
77684	129	1	6.6213226318359375	0.14050708711147308	0	illustrator	熟悉
77684	131	1	9.322982788085938	0.1499103158712387	0	设计软件	熟悉
77684	136	1	18.047983169555664	0.15021643042564392	0	photoshop	熟悉
6340	108	16	9.335480690002441	0.12537188827991486	1	图标	其他
6340	110	16	0.27318090200424194	0.12487119436264038	1	h5	其他
6340	121	16	11.2027006149292	0.12496834993362427	1	界面设计	其他
6340	127	1	8.962337493896484	0.12495983392000198	1	ai	熟悉
6340	131	1	14.889030456542969	0.12466879189014435	1	设计软件	熟悉
6340	132	16	12.384970664978027	0.1252024620771408	1	手绘	其他
6340	136	1	9.822365760803223	0.12452953308820724	1	photoshop	熟悉
6340	137	16	6.783679485321045	0.1254279762506485	1	ui	其他
13131	33	1	26.945363998413086	0.052372220903635025	0	iphone	熟悉
13131	68	16	12.754199028015137	0.11290091276168823	0	数据分析	其他
13131	86	16	7.547086238861084	0.09506411850452423	0	人机交互	其他
13131	91	16	7.046335220336914	0.0815291702747345	0	动效	其他
13131	105	1	9.152990341186523	0.0829605683684349	0	android	熟悉
13131	122	16	9.893256187438965	0.08610524237155914	0	动画	其他
13131	125	16	1.100461721420288	0.08246728032827377	0	布局	其他
13131	128	1	12.187864303588867	0.07820667326450348	0	app	熟悉
13131	130	16	12.954943656921387	0.08360529690980911	0	交互设计	其他
13131	133	16	10.834651947021484	0.08205538243055344	0	视觉设计	其他
13131	134	16	8.479249954223633	0.08093016594648361	0	用户研究	其他
13131	137	1	9.808914184570312	0.08180296421051025	0	ui	熟悉
68131	57	3	16.706274032592773	0.12617754936218262	0	ux	掌握
68131	101	2	15.07886791229248	0.09638379514217377	0	ae	了解
68131	103	1	7.397968769073486	0.09373004734516144	0	ios	熟悉
68131	105	1	9.133439064025879	0.09704414755105972	0	android	熟悉
68131	106	3	12.042844772338867	0.09701333194971085	0	sketch	掌握
68131	112	3	9.016986846923828	0.09509047865867615	0	设计规范	掌握
68131	128	16	7.135960102081299	0.09459824860095978	0	app	其他
68131	131	5	7.886029243469238	0.10135761648416519	0	设计软件	基本
68131	136	3	0.28370264172554016	0.10213147103786469	0	photoshop	掌握
68131	137	3	6.071977138519287	0.09647327661514282	0	ui	掌握
36686	60	1	20.901159286499023	0.07545804232358932	1	印刷流程	熟悉
36686	77	16	13.801304817199707	0.08365368843078613	1	品牌设计	其他
36686	102	16	13.990008354187012	0.08338877558708191	1	广告创意	其他
36686	111	13	1.454148292541504	0.08621647953987122	1	vi	优秀
36686	116	16	4.588197708129883	0.08431526273488998	1	美术设计	其他
36686	117	13	13.009705543518066	0.08317773789167404	1	创意设计	优秀
36686	118	16	9.224653244018555	0.08600595593452454	1	flash	其他
36686	120	16	10.796590805053711	0.08267650008201599	1	产品设计	其他
36686	122	16	10.797907829284668	0.08357267826795578	1	动画	其他
36686	129	0	8.500850677490234	0.08404632657766342	1	illustrator	精通
36686	135	14	6.598637580871582	0.08259934186935425	1	平面设计	灵活运用
36686	136	0	6.699545383453369	0.0848892405629158	1	photoshop	精通
95937	88	13	24.66411781311035	0.12645219266414642	1	设计理论	优秀
95937	89	16	0.0	0.12578687071800232	1	产品交互	其他
95937	91	16	10.477728843688965	0.12574411928653717	1	动效	其他
95937	117	16	23.782756805419922	0.12373361736536026	1	创意设计	其他
95937	120	4	27.629621505737305	0.12514977157115936	1	产品设计	理解
95937	121	16	30.649831771850586	0.12678752839565277	1	界面设计	其他
95937	132	16	24.096601486206055	0.12101900577545166	1	手绘	其他
95937	133	16	32.79512023925781	0.12532690167427063	1	视觉设计	其他
20263	73	16	0.9378103613853455	0.14067842066287994	1	互联网产品设计	其他
20263	88	10	35.11211013793945	0.2545963227748871	1	设计理论	丰富
20263	110	16	13.321383476257324	0.33884477615356445	1	h5	其他
20263	128	16	18.71068572998047	0.2658805251121521	1	app	其他
81511	32	16	21.996339797973633	0.22040247917175293	1	3d建模	其他
81511	63	16	0.0	0.08984465897083282	1	构图	其他
81511	109	16	24.237035751342773	0.2398671954870224	1	原画	其他
81511	132	16	15.139976501464844	0.2410569190979004	1	手绘	其他
81511	136	1	13.939717292785645	0.20882876217365265	1	photoshop	熟悉
15679	69	16	8.972503662109375	0.1647968590259552	0	品牌形象	其他
15679	84	1	0.0	0.16865327954292297	0	indesign	熟悉
15679	87	16	0.0	0.16738221049308777	0	设计需求分析	其他
15679	129	1	1.3884940147399902	0.16528305411338806	0	illustrator	熟悉
15679	135	16	2.3134093284606934	0.16749416291713715	0	平面设计	其他
15679	136	1	0.0	0.16639044880867004	0	photoshop	熟悉
11136	108	16	18.944433212280273	0.17139555513858795	0	图标	其他
11136	116	16	5.6397809982299805	0.20788021385669708	0	美术设计	其他
11136	120	16	0.0	0.14971445500850677	0	产品设计	其他
11136	133	16	0.7696049213409424	0.14624986052513123	0	视觉设计	其他
11136	134	16	4.02365255355835	0.16190169751644135	0	用户研究	其他
11136	137	16	1.2084064483642578	0.16285821795463562	0	ui	其他
7522	52	16	0.0	0.09758929163217545	0	平面广告	其他
7522	55	5	0.0	0.11344797909259796	0	修图	基本
7522	69	16	3.7030341625213623	0.15008868277072906	0	品牌形象	其他
7522	104	16	0.0	0.07424021512269974	0	艺术设计	其他
7522	124	16	5.734644889831543	0.1475653201341629	0	运营	其他
7522	127	1	13.145270347595215	0.14578112959861755	0	ai	熟悉
7522	135	16	6.185871124267578	0.1425582617521286	0	平面设计	其他
7522	136	1	0.8101108074188232	0.12872907519340515	0	photoshop	熟悉
25355	103	1	15.883806228637695	0.1737581342458725	0	ios	熟悉
25355	105	1	3.7457265853881836	0.2209901213645935	0	android	熟悉
25355	106	1	13.325611114501953	0.2186148315668106	0	sketch	熟悉
25355	112	1	11.047518730163574	0.1890421360731125	0	设计规范	熟悉
25355	134	13	15.516578674316406	0.19759482145309448	0	用户研究	优秀
4090	120	16	17.67751121520996	0.25049394369125366	0	产品设计	其他
4090	130	16	16.326820373535156	0.25503990054130554	0	交互设计	其他
4090	134	16	10.821927070617676	0.22979436814785004	0	用户研究	其他
4090	137	16	15.02813720703125	0.2646717429161072	0	ui	其他
66683	17	16	0.0	0.02712141163647175	1	客户服务	其他
66683	75	16	0.0	0.1462434083223343	1	项目管理	其他
66683	83	16	35.558345794677734	0.14632809162139893	1	div	其他
66683	92	16	0.8064407706260681	0.1368963122367859	1	javascript	其他
66683	107	16	3.6199450492858887	0.13831958174705505	1	css	其他
66683	120	16	11.776150703430176	0.14653798937797546	1	产品设计	其他
66683	133	16	20.28887939453125	0.11267992109060287	1	视觉设计	其他
66683	134	16	22.92667579650879	0.1458733081817627	1	用户研究	其他
21348	81	16	0.0	0.15455441176891327	0	图片处理	其他
21348	99	1	12.584628105163574	0.15436823666095734	0	绘画	熟悉
21348	104	16	5.170094013214111	0.17727899551391602	0	艺术设计	其他
21348	117	16	5.2409844398498535	0.17293913662433624	0	创意设计	其他
21348	124	16	5.40336275100708	0.16889643669128418	0	运营	其他
21348	135	1	2.6784234046936035	0.17196279764175415	0	平面设计	熟悉
41044	102	16	7.407814025878906	0.1661185622215271	0	广告创意	其他
41044	113	0	0.0	0.1676379293203354	0	coreldraw	精通
41044	125	16	12.274389266967773	0.1678769588470459	0	布局	其他
41044	131	0	7.279987812042236	0.1652221828699112	0	设计软件	精通
41044	135	9	5.952032566070557	0.16557353734970093	0	平面设计	良好
41044	136	0	4.2222394943237305	0.1675707995891571	0	photoshop	精通
11583	56	1	16.739389419555664	0.26340579986572266	0	maya	熟悉
11583	99	5	22.7790470123291	0.22917285561561584	0	绘画	基本
11583	122	16	2.369692325592041	0.26178279519081116	0	动画	其他
11583	132	16	9.74769401550293	0.24563854932785034	0	手绘	其他
71574	69	16	16.306663513183594	0.10214747488498688	0	品牌形象	其他
71574	104	16	8.342897415161133	0.1284787356853485	0	艺术设计	其他
71574	111	16	0.0	0.12357906997203827	0	vi	其他
71574	117	4	5.0700531005859375	0.12989822030067444	0	创意设计	理解
71574	127	0	8.205619812011719	0.1289515197277069	0	ai	精通
71574	131	0	10.103849411010742	0.12841559946537018	0	设计软件	精通
71574	135	16	5.500757217407227	0.13029710948467255	0	平面设计	其他
71574	136	0	0.9622756242752075	0.12823225557804108	0	photoshop	精通
66191	69	16	0.0	0.00888943299651146	0	品牌形象	其他
66191	77	16	12.03879165649414	0.11745783686637878	0	品牌设计	其他
66191	113	0	0.93489670753479	0.1664281189441681	0	coreldraw	精通
66191	115	0	9.919498443603516	0.025472082197666168	0	dreamweaver	精通
66191	118	0	3.0128262042999268	0.1363477110862732	0	flash	精通
66191	124	16	1.6899654865264893	0.13652688264846802	0	运营	其他
66191	131	16	9.94246768951416	0.15849913656711578	0	设计软件	其他
66191	135	16	2.1081740856170654	0.11028239876031876	0	平面设计	其他
66191	136	0	4.73358678817749	0.14009647071361542	0	photoshop	精通
59782	78	0	0.0	0.21481111645698547	0	cdr	精通
59782	102	16	0.0	0.19227120280265808	0	广告创意	其他
59782	127	0	4.3367228507995605	0.20033112168312073	0	ai	精通
59782	135	16	3.222918748855591	0.18701642751693726	0	平面设计	其他
59782	136	0	0.0	0.20557010173797607	0	photoshop	精通
4776	47	16	0.0	0.13582228124141693	0	游戏开发流程	其他
4776	101	0	16.549793243408203	0.1775682419538498	0	ae	精通
4776	118	0	0.7675049304962158	0.16433624923229218	0	flash	精通
4776	132	5	9.167844772338867	0.1887674778699875	0	手绘	基本
4776	136	1	12.543956756591797	0.16348737478256226	0	photoshop	熟悉
4776	137	16	7.679779529571533	0.17001836001873016	0	ui	其他
22532	23	16	53.16156768798828	0.1568356156349182	0	手机ui	其他
22532	87	16	25.851816177368164	0.21399927139282227	0	设计需求分析	其他
22532	133	16	17.37730598449707	0.20682235062122345	0	视觉设计	其他
22532	135	16	6.404042720794678	0.20893067121505737	0	平面设计	其他
22532	137	16	17.59187889099121	0.2134121060371399	0	ui	其他
6344	57	16	24.362653732299805	0.15593034029006958	1	ux	其他
6344	91	16	30.483762741088867	0.07663284987211227	1	动效	其他
6344	94	16	38.87299728393555	0.05493505671620369	1	ue	其他
6344	101	1	31.00004005432129	0.08103667199611664	1	ae	熟悉
6344	106	1	20.72907066345215	0.08432839810848236	1	sketch	熟悉
6344	120	13	31.60382843017578	0.07602539658546448	1	产品设计	优秀
6344	127	16	16.135292053222656	0.09586216509342194	1	ai	其他
6344	131	16	24.490732192993164	0.10493575781583786	1	设计软件	其他
6344	133	16	28.70494270324707	0.08274592459201813	1	视觉设计	其他
6344	136	16	23.758211135864258	0.10518615692853928	1	photoshop	其他
6344	137	16	26.344568252563477	0.08238128572702408	1	ui	其他
53052	71	2	65.3602294921875	0.14025892317295074	1	移动产品设计	了解
53052	73	4	14.251306533813477	0.1433870643377304	1	互联网产品设计	理解
53052	86	1	26.15513801574707	0.1507238894701004	1	人机交互	熟悉
53052	112	16	19.90599250793457	0.15452314913272858	1	设计规范	其他
53052	120	2	52.8444709777832	0.11042202264070511	1	产品设计	了解
53052	124	16	0.0	0.1470896452665329	1	运营	其他
53052	133	13	40.524009704589844	0.15359526872634888	1	视觉设计	优秀
79663	39	9	14.751620292663574	0.23514336347579956	1	造型能力	良好
79663	42	16	18.932632446289062	0.2049318552017212	1	手机游戏	其他
79663	97	1	24.850086212158203	0.14427503943443298	1	绘图	熟悉
79663	135	13	9.365593910217285	0.21714358031749725	1	平面设计	优秀
79663	136	1	32.370521545410156	0.19850613176822662	1	photoshop	熟悉
63814	75	16	0.0	0.08159378170967102	0	项目管理	其他
63814	87	16	9.575572967529297	0.09269969165325165	0	设计需求分析	其他
63814	110	16	5.448403835296631	0.088621124625206	0	h5	其他
63814	118	0	6.719714641571045	0.09529459476470947	0	flash	精通
63814	127	0	1.402313232421875	0.15544232726097107	0	ai	精通
63814	131	0	0.0	0.09856732189655304	0	设计软件	精通
63814	132	16	7.764794826507568	0.09247083216905594	0	手绘	其他
63814	133	16	9.372171401977539	0.09269659966230392	0	视觉设计	其他
63814	134	16	10.070453643798828	0.09849581867456436	0	用户研究	其他
63814	136	0	5.033214569091797	0.10411795973777771	0	photoshop	精通
51074	44	1	31.207454681396484	0.1270962953567505	1	网站建设	熟悉
51074	107	1	24.112546920776367	0.13005633652210236	1	css	熟悉
51074	114	1	14.14913272857666	0.09631767123937607	1	html	熟悉
51074	118	0	3.761261463165283	0.12981556355953217	1	flash	精通
51074	124	16	5.4021477699279785	0.12967759370803833	1	运营	其他
51074	126	1	0.0	0.1289716362953186	1	页面设计	熟悉
51074	135	16	5.977285861968994	0.12834954261779785	1	平面设计	其他
51074	136	0	0.0	0.12971532344818115	1	photoshop	精通
96820	88	10	8.274311065673828	0.13162761926651	0	设计理论	丰富
96820	93	1	3.7031338214874268	0.16918285191059113	0	axure	熟悉
96820	106	1	27.364585876464844	0.13599780201911926	0	sketch	熟悉
96820	127	16	14.991493225097656	0.14823833107948303	0	ai	其他
96820	131	1	10.583619117736816	0.15124095976352692	0	设计软件	熟悉
96820	133	16	6.128509044647217	0.1285741776227951	0	视觉设计	其他
96820	136	1	6.432794570922852	0.13513828814029694	0	photoshop	熟悉
4943	19	1	26.875871658325195	0.15374085307121277	1	spine	熟悉
4943	47	16	31.896944046020508	0.18092285096645355	1	游戏开发流程	其他
4943	91	1	22.93034553527832	0.18975377082824707	1	动效	熟悉
4943	136	1	22.59153938293457	0.2416398674249649	1	photoshop	熟悉
4943	137	16	23.2097225189209	0.2339426428079605	1	ui	其他
17620	120	16	24.005552291870117	0.24636131525039673	1	产品设计	其他
17620	122	16	10.570455551147461	0.24840191006660461	1	动画	其他
17620	130	16	24.32613182067871	0.2525882422924042	1	交互设计	其他
17620	134	16	22.51235008239746	0.2526485025882721	1	用户研究	其他
56846	68	16	24.630451202392578	0.14431321620941162	1	数据分析	其他
56846	91	1	9.92556381225586	0.1196071207523346	1	动效	熟悉
56846	93	3	28.82957649230957	0.14500977098941803	1	axure	掌握
56846	94	16	21.798538208007812	0.09080064296722412	1	ue	其他
56846	104	16	12.355793952941895	0.13516320288181305	1	艺术设计	其他
56846	130	16	17.548704147338867	0.1256665289402008	1	交互设计	其他
56846	134	16	28.53984260559082	0.11837959289550781	1	用户研究	其他
56846	137	16	15.671679496765137	0.12105989456176758	1	ui	其他
98008	95	6	15.980077743530273	0.14055554568767548	0	插画	擅长
98008	110	16	0.0	0.14367727935314178	0	h5	其他
98008	124	16	6.177863597869873	0.13957244157791138	0	运营	其他
98008	127	1	7.1242194175720215	0.14360317587852478	0	ai	熟悉
98008	131	1	8.777666091918945	0.14479263126850128	0	设计软件	熟悉
98008	132	16	6.346799373626709	0.14272242784500122	0	手绘	其他
98008	136	1	0.0	0.1450764685869217	0	photoshop	熟悉
95211	48	16	23.315902709960938	0.10108629614114761	1	ued	其他
95211	94	16	28.66527557373047	0.08478659391403198	1	ue	其他
95211	104	16	19.070039749145508	0.19004368782043457	1	艺术设计	其他
95211	121	3	28.65279197692871	0.1765085756778717	1	界面设计	掌握
95211	130	3	27.899904251098633	0.16042698919773102	1	交互设计	掌握
95211	134	1	28.870859146118164	0.13805614411830902	1	用户研究	熟悉
95211	137	16	21.652965545654297	0.1490916758775711	1	ui	其他
51890	89	16	10.027364730834961	0.07409116625785828	0	产品交互	其他
51890	116	16	3.2163374423980713	0.08099351078271866	0	美术设计	其他
51890	119	16	2.8586130142211914	0.07563372701406479	0	电商	其他
51890	120	16	6.421164035797119	0.07281998544931412	0	产品设计	其他
51890	128	16	8.44824504852295	0.07795189321041107	0	app	其他
51890	129	1	7.235142707824707	0.07692424207925797	0	illustrator	熟悉
51890	130	9	6.667361736297607	0.07851560413837433	0	交互设计	良好
51890	131	16	3.2321712970733643	0.07619383186101913	0	设计软件	其他
51890	133	16	3.7119035720825195	0.07704199850559235	0	视觉设计	其他
51890	134	9	7.841158866882324	0.07428913563489914	0	用户研究	良好
51890	135	1	5.359108924865723	0.07727334648370743	0	平面设计	熟悉
51890	136	1	3.2682580947875977	0.08181591331958771	0	photoshop	熟悉
51890	137	3	6.994394779205322	0.07645565271377563	0	ui	掌握
48275	77	16	40.75503158569336	0.12648800015449524	1	品牌设计	其他
48275	88	16	27.894243240356445	0.11301929503679276	1	设计理论	其他
48275	108	16	15.476261138916016	0.14623385667800903	1	图标	其他
48275	121	16	24.935239791870117	0.10732952505350113	1	界面设计	其他
48275	124	16	18.041101455688477	0.1262863576412201	1	运营	其他
48275	126	16	16.783281326293945	0.13371382653713226	1	页面设计	其他
48275	134	8	18.759248733520508	0.10684584826231003	1	用户研究	较强
48275	135	16	8.125018119812012	0.14008331298828125	1	平面设计	其他
71997	75	16	12.535945892333984	0.09023095667362213	0	项目管理	其他
71997	78	1	10.913530349731445	0.09454026818275452	0	cdr	熟悉
71997	87	16	6.1054911613464355	0.08956395834684372	0	设计需求分析	其他
71997	104	16	2.1514132022857666	0.09449344128370285	0	艺术设计	其他
71997	110	16	6.982527256011963	0.09445236623287201	0	h5	其他
71997	125	16	8.356009483337402	0.08940310031175613	0	布局	其他
71997	126	16	10.37570571899414	0.08933044224977493	0	页面设计	其他
71997	131	1	5.904407024383545	0.08922257274389267	0	设计软件	熟悉
71997	132	16	6.769651412963867	0.08985316753387451	0	手绘	其他
71997	135	16	3.9152772426605225	0.08976657688617706	0	平面设计	其他
71997	136	1	8.82284927368164	0.08914308995008469	0	photoshop	熟悉
46850	54	16	17.58363151550293	0.2729824483394623	1	后期制作	其他
46850	109	16	30.586881637573242	0.24788698554039001	1	原画	其他
46850	117	16	18.725866317749023	0.22943492233753204	1	创意设计	其他
46850	122	16	17.63472557067871	0.24969567358493805	1	动画	其他
53976	93	16	18.366907119750977	0.18095824122428894	0	axure	其他
53976	106	16	29.479990005493164	0.08881116658449173	0	sketch	其他
53976	117	16	7.530770778656006	0.15249791741371155	0	创意设计	其他
53976	124	16	7.617040157318115	0.12970049679279327	0	运营	其他
53976	134	16	13.12364387512207	0.10969298332929611	0	用户研究	其他
53976	136	1	7.745029449462891	0.1990172415971756	0	photoshop	熟悉
53976	137	1	9.59473991394043	0.13932201266288757	0	ui	熟悉
35527	95	16	9.170624732971191	0.1407177448272705	1	插画	其他
35527	110	16	6.317468643188477	0.13178230822086334	1	h5	其他
35527	117	16	12.169651985168457	0.14461693167686462	1	创意设计	其他
35527	129	0	0.6806139349937439	0.14226911962032318	1	illustrator	精通
35527	131	0	0.0	0.13871802389621735	1	设计软件	精通
35527	132	16	11.18685245513916	0.14559918642044067	1	手绘	其他
35527	136	0	16.954862594604492	0.15629670023918152	1	photoshop	精通
57934	27	1	0.0	0.167909637093544	1	施工工艺	熟悉
57934	61	13	4.713904857635498	0.13542526960372925	1	施工图	优秀
57934	66	16	6.354145526885986	0.02262810617685318	1	室内设计	其他
57934	70	16	8.519996643066406	0.10134848952293396	1	制图	其他
57934	98	1	21.06805419921875	0.15256185829639435	1	3dmax	熟悉
57934	100	1	8.445091247558594	0.0932716503739357	1	cad	熟悉
57934	104	16	12.254511833190918	0.164895161986351	1	艺术设计	其他
57934	136	1	16.658193588256836	0.16195984184741974	1	photoshop	熟悉
42428	111	16	12.493261337280273	0.08487071841955185	0	vi	其他
42428	115	3	0.980532169342041	0.0929114818572998	0	dreamweaver	掌握
42428	118	1	1.1140425205230713	0.08214608579874039	0	flash	熟悉
42428	121	16	17.381608963012695	0.08056215196847916	0	界面设计	其他
42428	125	16	10.698640823364258	0.08041665703058243	0	布局	其他
42428	129	1	13.166305541992188	0.07988473027944565	0	illustrator	熟悉
42428	132	16	11.398011207580566	0.08715558052062988	0	手绘	其他
42428	133	3	15.711015701293945	0.08040297031402588	0	视觉设计	掌握
42428	134	4	13.862637519836426	0.08072516322135925	0	用户研究	理解
42428	135	16	6.871158123016357	0.08578889071941376	0	平面设计	其他
42428	136	0	9.847640991210938	0.08236739039421082	0	photoshop	精通
42428	137	4	8.24841594696045	0.08276818692684174	0	ui	理解
38230	82	0	10.135284423828125	0.18658949434757233	1	ppt	精通
38230	110	16	13.961861610412598	0.27373048663139343	1	h5	其他
38230	122	16	13.657583236694336	0.2439243495464325	1	动画	其他
38230	136	0	7.659715175628662	0.29575568437576294	1	photoshop	精通
49022	42	16	5.282656192779541	0.17883752286434174	0	手机游戏	其他
49022	95	16	6.568734169006348	0.17339041829109192	0	插画	其他
49022	108	16	8.178780555725098	0.15258349478244781	0	图标	其他
49022	124	16	2.204166889190674	0.18331623077392578	0	运营	其他
49022	132	16	4.657512664794922	0.1495000272989273	0	手绘	其他
49022	136	3	14.058975219726562	0.16237230598926544	0	photoshop	掌握
16951	39	9	18.41996955871582	0.06302297115325928	0	造型能力	良好
16951	65	16	8.37621021270752	0.20619121193885803	0	产品包装	其他
16951	91	16	14.866485595703125	0.0645318552851677	0	动效	其他
16951	95	10	10.622900009155273	0.06530769914388657	0	插画	丰富
16951	99	10	16.724424362182617	0.10421376675367355	0	绘画	丰富
16951	101	16	16.798521041870117	0.06761319935321808	0	ae	其他
16951	122	16	7.948269367218018	0.06873895227909088	0	动画	其他
16951	129	1	14.39175033569336	0.07097887992858887	0	illustrator	熟悉
16951	131	1	15.472551345825195	0.07644161581993103	0	设计软件	熟悉
16951	132	1	14.289399147033691	0.06946560740470886	0	手绘	熟悉
16951	135	16	11.973794937133789	0.06639513373374939	0	平面设计	其他
16951	136	1	10.393515586853027	0.07709910720586777	0	photoshop	熟悉
66302	64	4	23.75004768371582	0.17599546909332275	1	交互原型	理解
66302	71	16	8.810564041137695	0.07120489329099655	1	移动产品设计	其他
66302	112	16	19.9101619720459	0.0855143815279007	1	设计规范	其他
66302	113	1	0.0	0.11002145707607269	1	coreldraw	熟悉
66302	120	16	22.403274536132812	0.052144214510917664	1	产品设计	其他
66302	129	1	18.056825637817383	0.08370261639356613	1	illustrator	熟悉
66302	131	1	0.0	0.07968419045209885	1	设计软件	熟悉
66302	133	2	12.932599067687988	0.08365170657634735	1	视觉设计	了解
66302	134	16	18.935102462768555	0.06784246116876602	1	用户研究	其他
66302	136	1	4.912868499755859	0.10965964943170547	1	photoshop	熟悉
66302	137	16	17.804183959960938	0.08057893812656403	1	ui	其他
87	112	16	18.239625930786133	0.26992154121398926	0	设计规范	其他
87	120	16	12.908798217773438	0.2702280282974243	0	产品设计	其他
87	133	16	17.71170997619629	0.19308386743068695	0	视觉设计	其他
87	137	16	19.115434646606445	0.2667665481567383	0	ui	其他
47222	76	16	0.0	0.20389021933078766	1	web端	其他
47222	88	9	33.38197326660156	0.16126160323619843	1	设计理论	良好
47222	121	16	17.687870025634766	0.15869411826133728	1	界面设计	其他
47222	122	2	20.367189407348633	0.16865944862365723	1	动画	了解
47222	133	16	22.121713638305664	0.15259040892124176	1	视觉设计	其他
47222	134	13	16.689315795898438	0.15490424633026123	1	用户研究	优秀
94796	71	16	0.0	0.0980062335729599	0	移动产品设计	其他
94796	101	1	11.439268112182617	0.08377958834171295	0	ae	熟悉
94796	103	1	8.540105819702148	0.08766286820173264	0	ios	熟悉
94796	105	1	0.0	0.08036614209413528	0	android	熟悉
94796	121	4	6.805719375610352	0.08545521646738052	0	界面设计	理解
94796	128	4	18.77724266052246	0.08533427864313126	0	app	理解
94796	129	0	12.927755355834961	0.11867988109588623	0	illustrator	精通
94796	132	16	4.47939920425415	0.08840014040470123	0	手绘	其他
94796	133	16	12.034510612487793	0.084593765437603	0	视觉设计	其他
94796	136	0	1.4949109554290771	0.0942455306649208	0	photoshop	精通
94796	137	16	9.369599342346191	0.09347634017467499	0	ui	其他
97911	110	16	0.2435169517993927	0.13021482527256012	0	h5	其他
97911	127	1	0.0	0.1497267633676529	0	ai	熟悉
97911	128	16	6.2859368324279785	0.14828471839427948	0	app	其他
97911	134	16	15.396921157836914	0.1468946486711502	0	用户研究	其他
97911	135	13	0.0	0.13523519039154053	0	平面设计	优秀
97911	136	1	0.0	0.143859401345253	0	photoshop	熟悉
97911	137	16	10.745965957641602	0.14578445255756378	0	ui	其他
39060	62	0	18.17506217956543	0.07366864383220673	0	gui	精通
39060	69	16	8.292060852050781	0.24203892052173615	0	品牌形象	其他
39060	75	16	12.326512336730957	0.12996481359004974	0	项目管理	其他
39060	77	16	21.604320526123047	0.2675400376319885	0	品牌设计	其他
39060	133	6	16.660831451416016	0.28678762912750244	0	视觉设计	擅长
83616	47	16	9.600229263305664	0.25445622205734253	0	游戏开发流程	其他
83616	56	1	11.512277603149414	0.25876227021217346	0	maya	熟悉
83616	116	16	6.63261079788208	0.24689382314682007	0	美术设计	其他
83616	122	16	9.273731231689453	0.23988768458366394	0	动画	其他
41969	23	3	11.445314407348633	0.08238425105810165	0	手机ui	掌握
41969	88	16	17.30779266357422	0.08368871361017227	0	设计理论	其他
41969	116	16	9.474979400634766	0.11692742258310318	0	美术设计	其他
41969	121	16	8.070477485656738	0.0829969048500061	0	界面设计	其他
41969	123	3	10.615484237670898	0.11102955788373947	0	计算机	掌握
41969	127	1	6.390099048614502	0.09751085937023163	0	ai	熟悉
41969	128	1	9.729681015014648	0.08328866213560104	0	app	熟悉
41969	133	16	12.549301147460938	0.0821632593870163	0	视觉设计	其他
41969	134	5	9.973190307617188	0.08676543086767197	0	用户研究	基本
41969	136	1	9.110193252563477	0.08736658096313477	0	photoshop	熟悉
41969	137	3	14.691434860229492	0.0858784094452858	0	ui	掌握
42581	98	16	19.929407119750977	0.09424394369125366	1	3dmax	其他
42581	113	16	21.592252731323242	0.22944004833698273	1	coreldraw	其他
42581	120	16	24.045175552368164	0.0865519568324089	1	产品设计	其他
42581	123	16	4.861408233642578	0.15183062851428986	1	计算机	其他
42581	131	1	35.25375747680664	0.1322418600320816	1	设计软件	熟悉
42581	132	2	28.569910049438477	0.0912776067852974	1	手绘	了解
42581	135	16	18.767305374145508	0.11192982643842697	1	平面设计	其他
42581	136	16	9.632226943969727	0.10248411446809769	1	photoshop	其他
3783	41	16	0.0	0.10641039162874222	1	游戏界面	其他
3783	46	16	39.17142868041992	0.1100018098950386	1	用户交互	其他
3783	108	16	10.554405212402344	0.11304621398448944	1	图标	其他
3783	121	10	22.396324157714844	0.10914436727762222	1	界面设计	丰富
3783	127	0	7.071237564086914	0.11295773833990097	1	ai	精通
3783	131	0	11.533032417297363	0.11225187033414841	1	设计软件	精通
3783	132	16	9.79665470123291	0.11302950978279114	1	手绘	其他
3783	136	0	11.873588562011719	0.11136122792959213	1	photoshop	精通
3783	137	1	5.4615559577941895	0.11179687082767487	1	ui	熟悉
96489	112	16	20.46857452392578	0.2024971842765808	0	设计规范	其他
96489	121	16	17.408641815185547	0.1955578774213791	0	界面设计	其他
96489	130	16	14.306647300720215	0.1990915685892105	0	交互设计	其他
96489	133	16	16.499998092651367	0.2007201611995697	0	视觉设计	其他
96489	134	16	19.104686737060547	0.2021331936120987	0	用户研究	其他
9309	79	16	0.0	0.04852595180273056	0	网站设计	其他
9309	83	0	30.282466888427734	0.08477770537137985	0	div	精通
9309	107	0	0.0	0.0690051019191742	0	css	精通
9309	113	0	8.212130546569824	0.08173482865095139	0	coreldraw	精通
9309	116	16	5.383200168609619	0.0798570066690445	0	美术设计	其他
9309	118	0	0.0	0.07561571896076202	0	flash	精通
9309	119	16	6.756435871124268	0.07933574169874191	0	电商	其他
9309	123	16	3.5584065914154053	0.07863648235797882	0	计算机	其他
9309	126	0	8.35505199432373	0.07984406501054764	0	页面设计	精通
9309	128	16	7.054005146026611	0.08243148028850555	0	app	其他
9309	129	0	5.144505500793457	0.08022233098745346	0	illustrator	精通
9309	136	0	0.0	0.07874976843595505	0	photoshop	精通
9309	137	16	5.174215316772461	0.08126381784677505	0	ui	其他
76150	63	16	13.149324417114258	0.15186303853988647	1	构图	其他
76150	99	0	27.261516571044922	0.16200995445251465	1	绘画	精通
76150	109	16	25.00252914428711	0.16693070530891418	1	原画	其他
76150	118	0	0.0	0.17052437365055084	1	flash	精通
76150	127	0	14.658426284790039	0.17337895929813385	1	ai	精通
76150	136	4	25.066585540771484	0.17529292404651642	1	photoshop	理解
22808	85	1	8.216314315795898	0.23662446439266205	0	办公软件	熟悉
22808	100	1	3.3305037021636963	0.2536320686340332	0	cad	熟悉
22808	131	16	8.934430122375488	0.25469034910202026	0	设计软件	其他
22808	136	1	16.767738342285156	0.2550531327724457	0	photoshop	熟悉
14672	56	1	29.948434829711914	0.26918652653694153	1	maya	熟悉
14672	67	1	1.7019343376159668	0.2592645287513733	1	c4d	熟悉
14672	101	1	21.782947540283203	0.1912831962108612	1	ae	熟悉
14672	136	1	23.799161911010742	0.28026577830314636	1	photoshop	熟悉
65490	73	16	26.02958869934082	0.09773595631122589	1	互联网产品设计	其他
65490	76	16	32.646793365478516	0.20601901412010193	1	web端	其他
65490	131	0	28.349180221557617	0.201393261551857	1	设计软件	精通
65490	133	16	33.1042594909668	0.1520407795906067	1	视觉设计	其他
65490	134	16	32.7813606262207	0.1545841246843338	1	用户研究	其他
65490	136	0	19.69798469543457	0.1882268488407135	1	photoshop	精通
48453	116	16	9.523841857910156	0.18701134622097015	0	美术设计	其他
48453	118	1	1.4898548126220703	0.16306504607200623	0	flash	熟悉
48453	124	16	7.0027899742126465	0.1644553691148758	0	运营	其他
48453	129	1	8.048550605773926	0.15330864489078522	0	illustrator	熟悉
48453	131	1	5.959889888763428	0.16936470568180084	0	设计软件	熟悉
48453	136	1	10.600971221923828	0.16279491782188416	0	photoshop	熟悉
77236	68	16	24.563892364501953	0.2313273400068283	1	数据分析	其他
77236	73	16	48.04469299316406	0.2290498912334442	1	互联网产品设计	其他
77236	75	16	37.38198471069336	0.09170908480882645	1	项目管理	其他
77236	120	4	26.899621963500977	0.23139850795269012	1	产品设计	理解
77236	134	16	36.538475036621094	0.2165151834487915	1	用户研究	其他
59253	77	16	13.58491325378418	0.07471774518489838	0	品牌设计	其他
59253	81	16	0.0	0.07735347747802734	0	图片处理	其他
59253	96	16	17.73982048034668	0.09688328951597214	0	logo	其他
59253	102	16	13.862785339355469	0.07463335245847702	0	广告创意	其他
59253	118	0	10.673925399780273	0.07705822587013245	0	flash	精通
59253	120	16	15.633487701416016	0.0744408518075943	0	产品设计	其他
59253	121	16	13.2557373046875	0.07511412352323532	0	界面设计	其他
59253	126	16	3.9287283420562744	0.07506975531578064	0	页面设计	其他
59253	129	0	3.779547929763794	0.07493488490581512	0	illustrator	精通
59253	131	0	3.096625566482544	0.07533816993236542	0	设计软件	精通
59253	133	16	14.706324577331543	0.0746065229177475	0	视觉设计	其他
59253	134	16	17.980255126953125	0.07446333020925522	0	用户研究	其他
59253	136	0	16.24480628967285	0.07538625597953796	0	photoshop	精通
76868	110	16	11.302223205566406	0.14075708389282227	1	h5	其他
76868	112	16	5.4082536697387695	0.15956240892410278	1	设计规范	其他
76868	125	9	0.0	0.19695955514907837	1	布局	良好
76868	131	1	10.224752426147461	0.1499401330947876	1	设计软件	熟悉
76868	133	16	13.15952205657959	0.15861637890338898	1	视觉设计	其他
76868	136	1	0.0	0.1941644847393036	1	photoshop	熟悉
69214	42	16	8.372806549072266	0.1966785043478012	1	手机游戏	其他
69214	108	16	14.20714282989502	0.1313866227865219	1	图标	其他
69214	124	16	3.2299535274505615	0.2002045065164566	1	运营	其他
69214	132	16	7.291234970092773	0.11760833114385605	1	手绘	其他
69214	136	3	24.51053810119629	0.16591934859752655	1	photoshop	掌握
69214	137	16	11.342671394348145	0.18820275366306305	1	ui	其他
93998	95	6	13.952408790588379	0.18037515878677368	1	插画	擅长
93998	125	16	0.21137017011642456	0.1550283133983612	1	布局	其他
93998	127	1	0.0	0.14610597491264343	1	ai	熟悉
93998	131	1	0.33964842557907104	0.16574899852275848	1	设计软件	熟悉
93998	132	6	3.2519888877868652	0.17540676891803741	1	手绘	擅长
93998	136	1	17.41904640197754	0.17733483016490936	1	photoshop	熟悉
55297	74	1	12.35992431640625	0.09130560606718063	0	产品开发	熟悉
55297	91	13	0.0	0.08135472983121872	0	动效	优秀
55297	103	2	14.705670356750488	0.08062952756881714	0	ios	了解
55297	105	2	2.1458072662353516	0.08190172165632248	0	android	了解
55297	106	1	16.683069229125977	0.0817321315407753	0	sketch	熟悉
55297	119	2	12.401311874389648	0.08373884111642838	0	电商	了解
55297	121	16	5.103886604309082	0.08379092067480087	0	界面设计	其他
55297	127	1	9.202481269836426	0.08328233659267426	0	ai	熟悉
55297	131	1	0.7542388439178467	0.08447553217411041	0	设计软件	熟悉
55297	133	8	6.3748908042907715	0.0819263607263565	0	视觉设计	较强
55297	134	4	9.564703941345215	0.08132098615169525	0	用户研究	理解
55297	136	1	0.0	0.08454133570194244	0	photoshop	熟悉
70798	45	16	25.086999893188477	0.0632752999663353	0	界面交互	其他
70798	64	16	16.7790584564209	0.06175817921757698	0	交互原型	其他
70798	80	16	0.0	0.03380053490400314	0	icon	其他
[truncated: 58,292 more rows]
