# Supplementary material for: Market-oriented job skill valuation with cooperative composition neural network
Source: Nat Commun. 2021 Mar 31;12:1992. doi: 10.1038/s41467-021-22215-y (PMC8012576; doi:10.1038/s41467-021-22215-y)
Supplement: Supplementary file 4 — Source Data [file 41467_2021_22215_MOESM4_ESM.zip › Source Data/Source Data/Designer_value_save/value_train.csv]

jd_id	skill	level	value	oatt	high	skill_name	level_name
29035	78	1	0.0	0.0972793772816658	1	cdr	熟悉
29035	95	5	11.089615821838379	0.13216035068035126	1	插画	基本
29035	99	16	6.07664680480957	0.10454535484313965	1	绘画	其他
29035	127	1	8.459259986877441	0.12244955450296402	1	ai	熟悉
29035	131	1	0.0	0.1357060819864273	1	设计软件	熟悉
29035	132	5	13.25153636932373	0.13679946959018707	1	手绘	基本
29035	133	16	10.908368110656738	0.13673946261405945	1	视觉设计	其他
29035	136	1	10.840457916259766	0.13432033360004425	1	photoshop	熟悉
19905	73	16	0.0	0.08409123867750168	0	互联网产品设计	其他
19905	91	16	13.34482479095459	0.1334753781557083	0	动效	其他
19905	94	16	15.538681030273438	0.10229959338903427	0	ue	其他
19905	117	16	10.290472030639648	0.13446182012557983	0	创意设计	其他
19905	120	16	15.612059593200684	0.12871743738651276	0	产品设计	其他
19905	121	16	8.800935745239258	0.1543281376361847	0	界面设计	其他
19905	134	16	13.652093887329102	0.1298580914735794	0	用户研究	其他
19905	137	16	16.6467342376709	0.13276830315589905	0	ui	其他
56171	93	16	13.624591827392578	0.08225121349096298	0	axure	其他
56171	101	0	11.64230728149414	0.08098343759775162	0	ae	精通
56171	104	16	8.227811813354492	0.08632776886224747	0	艺术设计	其他
56171	106	1	8.623477935791016	0.08104803413152695	0	sketch	熟悉
56171	114	2	0.5686609745025635	0.10337921231985092	0	html	了解
56171	120	16	11.093421936035156	0.08073139935731888	0	产品设计	其他
56171	121	16	4.733922958374023	0.08045608550310135	0	界面设计	其他
56171	127	0	5.896867275238037	0.08124188333749771	0	ai	精通
56171	131	0	8.020574569702148	0.08083424717187881	0	设计软件	精通
56171	132	16	9.869241714477539	0.08126381784677505	0	手绘	其他
56171	136	0	10.676620483398438	0.0807170420885086	0	photoshop	精通
56171	137	16	12.068510055541992	0.08076585829257965	0	ui	其他
53966	71	2	20.288475036621094	0.11356072127819061	1	移动产品设计	了解
53966	103	1	13.094943046569824	0.10229285061359406	1	ios	熟悉
53966	104	16	26.751035690307617	0.3433428704738617	1	艺术设计	其他
53966	105	1	45.1168327331543	0.09635190665721893	1	android	熟悉
53966	112	1	23.07284927368164	0.12850013375282288	1	设计规范	熟悉
53966	120	2	38.67398452758789	0.08799079060554504	1	产品设计	了解
53966	133	16	24.14887809753418	0.1279607117176056	1	视觉设计	其他
7296	51	1	22.736982345581055	0.17745286226272583	1	unity3d	熟悉
7296	98	0	22.87864112854004	0.18536344170570374	1	3dmax	精通
7296	122	0	16.83270835876465	0.21776250004768372	1	动画	精通
7296	136	0	26.60309410095215	0.19589711725711823	1	photoshop	精通
7296	137	16	22.067567825317383	0.2235240489244461	1	ui	其他
67402	81	6	7.740192890167236	0.13886487483978271	0	图片处理	擅长
67402	96	16	1.3409245014190674	0.08919230103492737	0	logo	其他
67402	127	1	4.299517631530762	0.2515799105167389	0	ai	熟悉
67402	135	1	8.62669563293457	0.25800517201423645	0	平面设计	熟悉
67402	136	1	3.7325072288513184	0.2623577415943146	0	photoshop	熟悉
67847	115	1	2.5959324836730957	0.1891563981771469	0	dreamweaver	熟悉
67847	119	16	7.408345699310303	0.19382883608341217	0	电商	其他
67847	126	1	0.24893739819526672	0.20339807868003845	0	页面设计	熟悉
67847	131	1	0.0	0.19582048058509827	0	设计软件	熟悉
67847	136	0	0.0	0.2177962064743042	0	photoshop	精通
59270	95	16	14.220683097839355	0.09518802911043167	1	插画	其他
59270	110	16	10.284337043762207	0.11898662894964218	1	h5	其他
59270	124	3	18.87040138244629	0.08429550379514694	1	运营	掌握
59270	129	1	12.840027809143066	0.11738739162683487	1	illustrator	熟悉
59270	131	1	16.367286682128906	0.1244315356016159	1	设计软件	熟悉
59270	132	16	19.936355590820312	0.11484792083501816	1	手绘	其他
59270	133	16	23.486865997314453	0.11054880917072296	1	视觉设计	其他
59270	136	1	16.65612030029297	0.1251782923936844	1	photoshop	熟悉
59270	137	16	19.04865264892578	0.10913590341806412	1	ui	其他
48014	63	16	22.967065811157227	0.0988735631108284	0	构图	其他
48014	95	16	0.0	0.14711619913578033	0	插画	其他
48014	102	16	20.52436065673828	0.13402166962623596	0	广告创意	其他
48014	117	16	12.881420135498047	0.11427558958530426	0	创意设计	其他
48014	126	16	0.0	0.20034417510032654	0	页面设计	其他
48014	132	16	10.489727020263672	0.09824676811695099	0	手绘	其他
48014	133	16	20.65578269958496	0.0990033969283104	0	视觉设计	其他
48014	135	16	13.32741928100586	0.10811865329742432	0	平面设计	其他
47233	43	9	0.0	0.11210209131240845	0	设计执行	良好
47233	112	16	13.858941078186035	0.2222880721092224	0	设计规范	其他
47233	124	16	14.857977867126465	0.22400297224521637	0	运营	其他
47233	132	16	12.556472778320312	0.2114996463060379	0	手绘	其他
47233	133	16	15.7447509765625	0.23010720312595367	0	视觉设计	其他
47159	88	1	13.07081413269043	0.19541685283184052	0	设计理论	熟悉
47159	103	2	8.468814849853516	0.1931314319372177	0	ios	了解
47159	105	16	8.930082321166992	0.21622207760810852	0	android	其他
47159	123	2	14.612407684326172	0.19669602811336517	0	计算机	了解
47159	130	1	9.271830558776855	0.19853360950946808	0	交互设计	熟悉
12079	45	16	17.69585418701172	0.09454742819070816	0	界面交互	其他
12079	48	1	4.052308082580566	0.08842688798904419	0	ued	熟悉
12079	76	16	0.0	0.09003492444753647	0	web端	其他
12079	89	16	5.339656352996826	0.09048981219530106	0	产品交互	其他
12079	93	1	12.799537658691406	0.09173709899187088	0	axure	熟悉
12079	106	1	8.38376235961914	0.09120545536279678	0	sketch	熟悉
12079	120	1	17.109699249267578	0.0907709002494812	0	产品设计	熟悉
12079	128	16	10.879805564880371	0.09073952585458755	0	app	其他
12079	130	16	11.526847839355469	0.09075289219617844	0	交互设计	其他
12079	134	16	9.36749267578125	0.090547576546669	0	用户研究	其他
12079	136	1	2.477020263671875	0.09074752777814865	0	photoshop	熟悉
38785	73	16	32.46175765991211	0.0597166046500206	0	互联网产品设计	其他
38785	89	16	29.94593620300293	0.07208675146102905	0	产品交互	其他
38785	103	1	17.329862594604492	0.07632339745759964	0	ios	熟悉
38785	105	1	16.644981384277344	0.08527854084968567	0	android	熟悉
38785	106	0	19.001928329467773	0.08432143926620483	0	sketch	精通
38785	120	16	16.778278350830078	0.0797460526227951	0	产品设计	其他
38785	127	0	11.256041526794434	0.09263186156749725	0	ai	精通
38785	128	16	21.2675838470459	0.0776142030954361	0	app	其他
38785	130	4	17.72553825378418	0.08727028220891953	0	交互设计	理解
38785	131	0	7.937993049621582	0.10123635828495026	0	设计软件	精通
38785	133	4	15.929222106933594	0.08301712572574615	0	视觉设计	理解
38785	136	0	13.818015098571777	0.10075736045837402	0	photoshop	精通
56202	117	16	28.236865997314453	0.28368863463401794	1	创意设计	其他
56202	129	1	23.813920974731445	0.206981360912323	1	illustrator	熟悉
56202	134	16	20.134057998657227	0.23654700815677643	1	用户研究	其他
56202	136	1	17.443584442138672	0.27278295159339905	1	photoshop	熟悉
69804	89	16	9.248006820678711	0.14867214858531952	1	产品交互	其他
69804	103	16	23.242971420288086	0.1475663036108017	1	ios	其他
69804	123	16	16.396617889404297	0.1414962261915207	1	计算机	其他
69804	124	16	19.39744758605957	0.1389283984899521	1	运营	其他
69804	128	16	21.197162628173828	0.14006491005420685	1	app	其他
69804	130	16	23.108423233032227	0.13858988881111145	1	交互设计	其他
69804	134	9	14.553494453430176	0.14468218386173248	1	用户研究	良好
40602	32	1	23.970327377319336	0.2150038629770279	1	3d建模	熟悉
40602	95	16	21.141386032104492	0.1663597971200943	1	插画	其他
40602	117	16	17.350786209106445	0.13873963057994843	1	创意设计	其他
40602	122	1	24.85374641418457	0.2085391879081726	1	动画	熟悉
40602	128	16	33.11284255981445	0.12567536532878876	1	app	其他
40602	132	16	18.74289894104004	0.14568214118480682	1	手绘	其他
38753	38	1	14.959433555603027	0.09218336641788483	0	mac	熟悉
38753	76	16	8.197370529174805	0.11543351411819458	0	web端	其他
38753	103	1	15.399129867553711	0.05949104204773903	0	ios	熟悉
38753	105	1	0.0	0.06637844443321228	0	android	熟悉
38753	106	1	5.505333423614502	0.0657099038362503	0	sketch	熟悉
38753	112	16	20.474882125854492	0.06067030131816864	0	设计规范	其他
38753	121	1	15.151615142822266	0.06947802752256393	0	界面设计	熟悉
38753	128	16	11.17945384979248	0.0603499710559845	0	app	其他
38753	129	1	16.50368309020996	0.06850995868444443	0	illustrator	熟悉
38753	131	1	16.997835159301758	0.0737779289484024	0	设计软件	熟悉
38753	132	5	14.17099380493164	0.06687858700752258	0	手绘	基本
38753	133	13	16.63496971130371	0.06420206278562546	0	视觉设计	优秀
38753	136	1	12.492454528808594	0.07384106516838074	0	photoshop	熟悉
38753	137	16	26.638708114624023	0.06309585273265839	0	ui	其他
43935	19	1	11.597437858581543	0.16923873126506805	0	spine	熟悉
43935	47	16	10.447686195373535	0.20134614408016205	0	游戏开发流程	其他
43935	99	5	17.20298957824707	0.1838967353105545	0	绘画	基本
43935	101	1	0.0	0.23403149843215942	0	ae	熟悉
43935	118	1	7.802486419677734	0.21148690581321716	0	flash	熟悉
76105	99	0	18.6923770904541	0.18889139592647552	1	绘画	精通
76105	109	16	0.0	0.2776486873626709	1	原画	其他
76105	122	16	9.845911979675293	0.2759273648262024	1	动画	其他
76105	136	0	30.53875160217285	0.25753253698349	1	photoshop	精通
25698	37	16	24.97034454345703	0.0939500704407692	0	unity	其他
25698	47	16	7.110324382781982	0.07284119725227356	0	游戏开发流程	其他
25698	62	16	13.305572509765625	0.0788869634270668	0	gui	其他
25698	80	0	10.63448429107666	0.08573979884386063	0	icon	精通
25698	96	16	14.719023704528809	0.08748941123485565	0	logo	其他
25698	99	0	6.514656066894531	0.07985880970954895	0	绘画	精通
25698	118	0	3.8918330669403076	0.08466177433729172	0	flash	精通
25698	121	0	13.636571884155273	0.0789150670170784	0	界面设计	精通
25698	129	0	13.5569486618042	0.0775451511144638	0	illustrator	精通
25698	131	0	12.164040565490723	0.08870349824428558	0	设计软件	精通
25698	136	0	17.12312126159668	0.08427984267473221	0	photoshop	精通
25698	137	16	12.766910552978516	0.0871284157037735	0	ui	其他
44622	39	8	14.355443954467773	0.1413816511631012	1	造型能力	较强
44622	95	16	27.261629104614258	0.14711688458919525	1	插画	其他
44622	108	16	23.994516372680664	0.14548613131046295	1	图标	其他
44622	109	16	27.408018112182617	0.14624358713626862	1	原画	其他
44622	125	16	22.484376907348633	0.12952637672424316	1	布局	其他
44622	132	5	18.770801544189453	0.14659644663333893	1	手绘	基本
44622	136	1	22.37766456604004	0.1436489075422287	1	photoshop	熟悉
8789	48	1	27.265666961669922	0.1004774421453476	0	ued	熟悉
8789	68	16	29.26836585998535	0.1144130527973175	0	数据分析	其他
8789	85	1	16.527402877807617	0.12301689386367798	0	办公软件	熟悉
8789	89	10	12.632972717285156	0.099947988986969	0	产品交互	丰富
8789	93	1	18.7955322265625	0.12311212718486786	0	axure	熟悉
8789	115	1	20.61865997314453	0.12178770452737808	0	dreamweaver	熟悉
8789	120	1	25.2592716217041	0.10726714879274368	0	产品设计	熟悉
8789	130	10	20.342357635498047	0.10734698176383972	0	交互设计	丰富
8789	134	16	20.767160415649414	0.10263067483901978	0	用户研究	其他
7772	75	16	12.521429061889648	0.054282400757074356	0	项目管理	其他
7772	88	16	11.082359313964844	0.06619124114513397	0	设计理论	其他
7772	106	0	4.774033069610596	0.0931786447763443	0	sketch	精通
7772	108	5	7.8897318840026855	0.10083843022584915	0	图标	基本
7772	112	1	9.92775821685791	0.0846204161643982	0	设计规范	熟悉
7772	118	0	2.2122576236724854	0.0777430534362793	0	flash	精通
7772	123	16	6.5976433753967285	0.07431737333536148	0	计算机	其他
7772	128	16	10.842899322509766	0.0750630721449852	0	app	其他
7772	131	0	8.197953224182129	0.08571213483810425	0	设计软件	精通
7772	133	16	12.741514205932617	0.06409839540719986	0	视觉设计	其他
7772	134	2	10.548283576965332	0.06524059176445007	0	用户研究	了解
7772	136	0	11.26977825164795	0.07627921551465988	0	photoshop	精通
7772	137	5	8.342267990112305	0.0824349969625473	0	ui	基本
66081	56	1	3.3754985332489014	0.21999491751194	0	maya	熟悉
66081	97	1	3.905467987060547	0.14229346811771393	0	绘图	熟悉
66081	122	16	5.901763439178467	0.34187713265419006	0	动画	其他
66081	123	1	0.3676133453845978	0.2958344519138336	0	计算机	熟悉
90094	57	16	19.71651840209961	0.18257571756839752	1	ux	其他
90094	74	16	20.020978927612305	0.18237577378749847	1	产品开发	其他
90094	89	16	21.014188766479492	0.08698059618473053	1	产品交互	其他
90094	94	16	45.39421844482422	0.08039474487304688	1	ue	其他
90094	112	16	35.804893493652344	0.11068787425756454	1	设计规范	其他
90094	128	16	17.458066940307617	0.10888799279928207	1	app	其他
90094	130	16	37.72993850708008	0.13156481087207794	1	交互设计	其他
90094	134	16	25.078880310058594	0.11653240025043488	1	用户研究	其他
53645	77	16	2.225890874862671	0.2011651247739792	0	品牌设计	其他
53645	120	16	6.806459903717041	0.1995219737291336	0	产品设计	其他
53645	133	16	19.143198013305664	0.1891459971666336	0	视觉设计	其他
53645	134	16	9.71214771270752	0.1906222105026245	0	用户研究	其他
53645	135	16	4.251375198364258	0.21954473853111267	0	平面设计	其他
28117	33	16	15.420161247253418	0.1776174008846283	1	iphone	其他
28117	80	16	11.074780464172363	0.16404208540916443	1	icon	其他
28117	118	0	0.32950013875961304	0.16168278455734253	1	flash	精通
28117	124	16	11.050477027893066	0.1633753627538681	1	运营	其他
28117	135	0	7.636013507843018	0.17059297859668732	1	平面设计	精通
28117	136	0	12.404605865478516	0.16268937289714813	1	photoshop	精通
51460	102	16	4.881175518035889	0.12140104174613953	0	广告创意	其他
51460	115	1	0.0	0.1112205907702446	0	dreamweaver	熟悉
51460	118	1	19.21432876586914	0.1627136617898941	0	flash	熟悉
51460	124	16	14.171426773071289	0.11583909392356873	0	运营	其他
51460	129	1	12.398297309875488	0.11896532028913498	0	illustrator	熟悉
51460	133	13	8.135213851928711	0.11880019307136536	0	视觉设计	优秀
51460	135	16	3.81685471534729	0.11914687603712082	0	平面设计	其他
51460	136	1	2.139995574951172	0.13191325962543488	0	photoshop	熟悉
61089	58	16	0.0	0.07106396555900574	1	切图	其他
61089	60	16	14.079629898071289	0.06083173304796219	1	印刷流程	其他
61089	96	16	14.057796478271484	0.06824256479740143	1	logo	其他
61089	99	5	10.893829345703125	0.061336737126111984	1	绘画	基本
61089	110	16	4.214273929595947	0.07459001243114471	1	h5	其他
61089	112	1	15.928208351135254	0.0667843446135521	1	设计规范	熟悉
61089	116	16	17.327747344970703	0.07006385922431946	1	美术设计	其他
61089	118	3	2.2524356842041016	0.06484118849039078	1	flash	掌握
61089	126	1	10.810437202453613	0.0670819878578186	1	页面设计	熟悉
61089	127	1	7.53050422668457	0.07015879452228546	1	ai	熟悉
61089	129	1	17.950729370117188	0.058315813541412354	1	illustrator	熟悉
61089	131	16	12.014477729797363	0.06707099080085754	1	设计软件	其他
61089	135	16	8.289549827575684	0.06883586943149567	1	平面设计	其他
61089	136	1	15.943870544433594	0.06520263850688934	1	photoshop	熟悉
61089	137	16	10.275758743286133	0.06557948887348175	1	ui	其他
7111	104	16	4.852619171142578	0.39903032779693604	0	艺术设计	其他
7111	133	13	13.76397705078125	0.17630018293857574	0	视觉设计	优秀
7111	134	13	9.257193565368652	0.21017839014530182	0	用户研究	优秀
7111	137	16	10.185781478881836	0.21449103951454163	0	ui	其他
65601	80	16	3.503953695297241	0.1326599419116974	0	icon	其他
65601	96	16	0.0	0.09855248779058456	0	logo	其他
65601	109	16	5.690833568572998	0.15127594769001007	0	原画	其他
65601	124	16	12.269906997680664	0.1596870869398117	0	运营	其他
65601	128	16	12.86944580078125	0.15523789823055267	0	app	其他
65601	132	5	12.04266357421875	0.1492013782262802	0	手绘	基本
65601	135	16	9.091139793395996	0.1533852219581604	0	平面设计	其他
82139	95	16	10.749700546264648	0.0879422053694725	0	插画	其他
82139	111	16	3.0673251152038574	0.09653354436159134	0	vi	其他
82139	114	16	1.3157529830932617	0.10091070085763931	0	html	其他
82139	117	16	7.951566219329834	0.08864361047744751	0	创意设计	其他
82139	126	16	2.2378580570220947	0.08998212218284607	0	页面设计	其他
82139	128	16	10.872518539428711	0.087883859872818	0	app	其他
82139	131	0	3.455052614212036	0.0907776728272438	0	设计软件	精通
82139	132	16	2.9622316360473633	0.08926407247781754	0	手绘	其他
82139	133	16	8.604728698730469	0.08876483142375946	0	视觉设计	其他
82139	135	16	6.441926002502441	0.08828999102115631	0	平面设计	其他
82139	136	0	1.1661955118179321	0.09100742638111115	0	photoshop	精通
20068	39	13	9.009598731994629	0.14199046790599823	1	造型能力	优秀
20068	47	13	40.8894157409668	0.2266232967376709	1	游戏开发流程	优秀
20068	51	16	6.325995445251465	0.1970309615135193	1	unity3d	其他
20068	98	0	1.2621288299560547	0.22831536829471588	1	3dmax	精通
20068	132	9	8.88109016418457	0.20603984594345093	1	手绘	良好
94678	106	1	47.979347229003906	0.1666232943534851	1	sketch	熟悉
94678	120	16	38.322608947753906	0.16661997139453888	1	产品设计	其他
94678	129	1	29.020021438598633	0.16666334867477417	1	illustrator	熟悉
94678	131	1	22.48021125793457	0.16665540635585785	1	设计软件	熟悉
94678	134	16	39.9651985168457	0.1666334718465805	1	用户研究	其他
94678	136	1	5.761653423309326	0.16680455207824707	1	photoshop	熟悉
94885	70	1	11.378097534179688	0.12974761426448822	0	制图	熟悉
94885	96	6	13.042884826660156	0.1250539869070053	0	logo	擅长
94885	108	6	11.379396438598633	0.12872636318206787	0	图标	擅长
94885	121	16	9.024147033691406	0.12177739292383194	0	界面设计	其他
94885	122	16	13.320335388183594	0.12324181944131851	0	动画	其他
94885	129	1	13.762472152709961	0.12094125151634216	0	illustrator	熟悉
94885	132	16	8.225287437438965	0.12713314592838287	0	手绘	其他
94885	136	1	6.542631149291992	0.12337841838598251	0	photoshop	熟悉
3361	69	16	0.1717689335346222	0.2578043043613434	0	品牌形象	其他
3361	77	16	9.14945125579834	0.17931167781352997	0	品牌设计	其他
3361	87	16	8.704083442687988	0.17447754740715027	0	设计需求分析	其他
3361	111	16	25.36031150817871	0.210703507065773	0	vi	其他
3361	133	16	13.234611511230469	0.17770294845104218	0	视觉设计	其他
945	95	16	2.8803658485412598	0.1524289846420288	0	插画	其他
945	99	16	9.190885543823242	0.20462611317634583	0	绘画	其他
945	124	2	12.190196990966797	0.14987729489803314	0	运营	了解
945	127	0	7.549124717712402	0.16335785388946533	0	ai	精通
945	132	9	8.007844924926758	0.16024482250213623	0	手绘	良好
945	136	0	7.102555274963379	0.16946499049663544	0	photoshop	精通
28718	56	1	12.98713207244873	0.25047969818115234	1	maya	熟悉
28718	97	1	3.5499367713928223	0.2509196102619171	1	绘图	熟悉
28718	123	1	12.181788444519043	0.24833203852176666	1	计算机	熟悉
28718	136	1	6.720853328704834	0.2502686083316803	1	photoshop	熟悉
90480	95	16	18.311296463012695	0.1863279640674591	0	插画	其他
90480	109	16	11.90588665008545	0.2028624266386032	0	原画	其他
90480	124	16	9.812236785888672	0.1731947958469391	0	运营	其他
90480	132	8	11.20217227935791	0.20701321959495544	0	手绘	较强
90480	136	1	10.794158935546875	0.23060156404972076	0	photoshop	熟悉
86722	127	0	14.135113716125488	0.2518313229084015	1	ai	精通
86722	131	0	9.39148235321045	0.24914689362049103	1	设计软件	精通
86722	132	16	10.806232452392578	0.2503962516784668	1	手绘	其他
86722	136	0	1.1144282817840576	0.2486255168914795	1	photoshop	精通
43112	62	16	10.215363502502441	0.12567079067230225	0	gui	其他
43112	112	16	9.684793472290039	0.16360507905483246	0	设计规范	其他
43112	120	16	8.702926635742188	0.16081687808036804	0	产品设计	其他
43112	121	16	8.623014450073242	0.12586024403572083	0	界面设计	其他
43112	133	16	12.403508186340332	0.12869946658611298	0	视觉设计	其他
43112	134	16	10.643446922302246	0.13397279381752014	0	用户研究	其他
43112	137	6	0.0	0.16137480735778809	0	ui	擅长
41775	9	16	17.4302921295166	0.14414234459400177	0	写实风格	其他
41775	49	16	15.21672248840332	0.13793106377124786	0	游戏美术	其他
41775	97	1	17.249711990356445	0.21827557682991028	0	绘图	熟悉
41775	109	16	10.566274642944336	0.15461112558841705	0	原画	其他
41775	123	1	10.521906852722168	0.17643173038959503	0	计算机	熟悉
41775	136	1	16.798913955688477	0.16860811412334442	0	photoshop	熟悉
78837	11	2	0.0	0.059905488044023514	0	web标准	了解
78837	22	2	9.655975341796875	0.0486205630004406	0	xhtml	了解
78837	40	1	30.717899322509766	0.12933404743671417	0	jquery	熟悉
78837	44	1	2.488241672515869	0.07779794186353683	0	网站建设	熟悉
78837	63	16	25.05552864074707	0.03677775338292122	0	构图	其他
78837	83	1	15.442386627197266	0.05656828358769417	0	div	熟悉
78837	92	1	6.911866664886475	0.03705344721674919	0	javascript	熟悉
78837	107	2	0.0	0.039120905101299286	0	css	了解
78837	114	2	15.07926082611084	0.09143394976854324	0	html	了解
78837	115	1	26.356470108032227	0.1349359005689621	0	dreamweaver	熟悉
78837	123	16	58.68745040893555	0.027706820517778397	0	计算机	其他
78837	126	1	0.0	0.0737716406583786	0	页面设计	熟悉
78837	131	1	27.651723861694336	0.04187814146280289	0	设计软件	熟悉
78837	134	16	28.977746963500977	0.043223075568675995	0	用户研究	其他
78837	136	1	18.0239315032959	0.05476574972271919	0	photoshop	熟悉
78837	137	16	38.48858642578125	0.04710634797811508	0	ui	其他
95661	52	16	0.0	0.08892315626144409	1	平面广告	其他
95661	77	16	37.65129470825195	0.10098227858543396	1	品牌设计	其他
95661	96	16	3.987631320953369	0.10175555944442749	1	logo	其他
95661	117	16	6.039868354797363	0.10159498453140259	1	创意设计	其他
95661	126	16	2.2739925384521484	0.09992274641990662	1	页面设计	其他
95661	130	1	0.0	0.10062769055366516	1	交互设计	熟悉
95661	133	9	7.839595794677734	0.10171408206224442	1	视觉设计	良好
95661	134	1	4.453195095062256	0.10165022313594818	1	用户研究	熟悉
95661	135	0	9.694984436035156	0.10167970508337021	1	平面设计	精通
95661	137	16	0.0	0.10114960372447968	1	ui	其他
60991	39	16	6.826680660247803	0.20019783079624176	0	造型能力	其他
60991	101	1	16.859846115112305	0.08126421272754669	0	ae	熟悉
60991	110	16	6.225093364715576	0.09386646002531052	0	h5	其他
60991	123	16	8.105341911315918	0.09661155939102173	0	计算机	其他
60991	126	16	6.940274715423584	0.10031341016292572	0	页面设计	其他
60991	127	1	9.635391235351562	0.09053966403007507	0	ai	熟悉
60991	128	16	12.215496063232422	0.08217258006334305	0	app	其他
60991	132	16	6.216278076171875	0.0831763744354248	0	手绘	其他
60991	135	16	2.8068878650665283	0.08693543821573257	0	平面设计	其他
60991	136	1	2.0779666900634766	0.08492250740528107	0	photoshop	熟悉
23457	69	16	12.188206672668457	0.1701676994562149	1	品牌形象	其他
23457	86	16	24.997129440307617	0.0870787650346756	1	人机交互	其他
23457	128	16	26.66207504272461	0.09316864609718323	1	app	其他
23457	129	0	0.0	0.15119671821594238	1	illustrator	精通
23457	131	0	12.984268188476562	0.13821479678153992	1	设计软件	精通
23457	134	16	15.396641731262207	0.11659349501132965	1	用户研究	其他
23457	135	9	16.058774948120117	0.12541672587394714	1	平面设计	良好
23457	136	0	7.48405122756958	0.11816311627626419	1	photoshop	精通
33344	103	1	4.678955078125	0.07107824832201004	0	ios	熟悉
33344	104	16	11.104554176330566	0.08188045769929886	0	艺术设计	其他
33344	105	1	7.85838508605957	0.0767708420753479	0	android	熟悉
33344	106	0	14.22584342956543	0.07653997838497162	0	sketch	精通
33344	121	16	9.580199241638184	0.07973819226026535	0	界面设计	其他
33344	124	16	12.700054168701172	0.06976135820150375	0	运营	其他
33344	128	16	11.319815635681152	0.07227955013513565	0	app	其他
33344	129	0	8.800088882446289	0.07882173359394073	0	illustrator	精通
33344	130	16	18.900142669677734	0.07764290273189545	0	交互设计	其他
33344	131	0	10.195212364196777	0.08238724619150162	0	设计软件	精通
33344	133	3	13.92324447631836	0.0760408341884613	0	视觉设计	掌握
33344	134	16	10.207372665405273	0.07464908808469772	0	用户研究	其他
33344	136	0	12.166683197021484	0.08240952342748642	0	photoshop	精通
93977	47	1	24.28480339050293	0.16589109599590302	0	游戏开发流程	熟悉
93977	99	16	8.680224418640137	0.20187529921531677	0	绘画	其他
93977	109	16	24.729799270629883	0.15533946454524994	0	原画	其他
93977	122	1	16.984359741210938	0.15663112699985504	0	动画	熟悉
93977	131	1	8.750260353088379	0.1649886965751648	0	设计软件	熟悉
93977	137	16	9.466708183288574	0.15527431666851044	0	ui	其他
47697	118	1	5.189713954925537	0.14011311531066895	0	flash	熟悉
47697	124	16	9.997673034667969	0.14171026647090912	0	运营	其他
47697	129	1	15.511761665344238	0.1287674605846405	0	illustrator	熟悉
47697	131	1	8.926295280456543	0.14777205884456635	0	设计软件	熟悉
47697	135	16	7.956552982330322	0.1585225909948349	0	平面设计	其他
47697	136	1	9.949102401733398	0.14101551473140717	0	photoshop	熟悉
47697	137	16	12.648913383483887	0.14209900796413422	0	ui	其他
84963	71	16	16.786636352539062	0.07986024022102356	1	移动产品设计	其他
84963	76	16	0.0	0.0838186964392662	1	web端	其他
84963	88	10	37.2833251953125	0.05958402901887894	1	设计理论	丰富
84963	92	16	60.738468170166016	0.040952809154987335	1	javascript	其他
84963	96	16	0.0	0.07368705421686172	1	logo	其他
84963	106	1	29.480649948120117	0.08148777484893799	1	sketch	熟悉
84963	107	16	22.37034797668457	0.06714850664138794	1	css	其他
84963	108	16	44.58150863647461	0.08986406773328781	1	图标	其他
84963	110	16	15.248987197875977	0.11869746446609497	1	h5	其他
84963	121	16	31.888891220092773	0.05748903751373291	1	界面设计	其他
84963	122	16	34.30838394165039	0.06393292546272278	1	动画	其他
84963	131	1	19.83436393737793	0.07262264937162399	1	设计软件	熟悉
84963	133	1	44.65611267089844	0.05498626083135605	1	视觉设计	熟悉
84963	134	16	49.27710723876953	0.055868521332740784	1	用户研究	其他
97908	75	16	14.760754585266113	0.08322781324386597	1	项目管理	其他
97908	78	1	18.582313537597656	0.14950892329216003	1	cdr	熟悉
97908	111	16	19.98638343811035	0.1319763958454132	1	vi	其他
97908	127	1	17.26181411743164	0.13588763773441315	1	ai	熟悉
97908	132	16	18.3377628326416	0.1367592215538025	1	手绘	其他
97908	133	16	26.92779541015625	0.10757678002119064	1	视觉设计	其他
97908	135	16	3.9854025840759277	0.13417008519172668	1	平面设计	其他
97908	136	1	30.298355102539062	0.12089313566684723	1	photoshop	熟悉
69222	113	1	0.0	0.08404528349637985	1	coreldraw	熟悉
69222	115	1	0.0	0.11015728861093521	1	dreamweaver	熟悉
69222	118	1	15.357178688049316	0.08030619472265244	1	flash	熟悉
69222	120	16	12.683942794799805	0.11584407091140747	1	产品设计	其他
69222	126	16	15.234787940979004	0.1322523057460785	1	页面设计	其他
69222	129	1	2.2415990829467773	0.14218685030937195	1	illustrator	熟悉
69222	130	16	20.218294143676758	0.06859391927719116	1	交互设计	其他
69222	133	16	16.757944107055664	0.07690482586622238	1	视觉设计	其他
69222	135	16	1.7438616752624512	0.09014265984296799	1	平面设计	其他
69222	136	1	22.80391502380371	0.09956655651330948	1	photoshop	熟悉
99104	102	16	0.0	0.07488693296909332	1	广告创意	其他
99104	104	16	10.532752990722656	0.12158764153718948	1	艺术设计	其他
99104	107	1	0.0	0.08382844924926758	1	css	熟悉
99104	112	16	12.328621864318848	0.08785276114940643	1	设计规范	其他
99104	114	1	0.0	0.12550079822540283	1	html	熟悉
99104	115	1	0.0	0.11202219873666763	1	dreamweaver	熟悉
99104	123	16	42.3621711730957	0.07544542104005814	1	计算机	其他
99104	127	1	10.133904457092285	0.10019465535879135	1	ai	熟悉
99104	133	16	26.674100875854492	0.06835011392831802	1	视觉设计	其他
99104	134	16	19.93690299987793	0.06962837278842926	1	用户研究	其他
99104	136	1	1.6767358779907227	0.08070264756679535	1	photoshop	熟悉
16911	82	16	7.209644794464111	0.09906376898288727	0	ppt	其他
16911	101	1	0.0	0.15078233182430267	0	ae	熟悉
16911	110	16	3.761364698410034	0.1497652381658554	0	h5	其他
16911	127	1	2.474835157394409	0.1497773826122284	0	ai	熟悉
16911	133	16	9.270936012268066	0.15074408054351807	0	视觉设计	其他
16911	135	16	3.460162878036499	0.1511877328157425	0	平面设计	其他
16911	136	1	9.15551471710205	0.1486794352531433	0	photoshop	熟悉
53459	70	0	6.799020290374756	0.2386808842420578	1	制图	精通
53459	97	0	29.690793991088867	0.2527238428592682	1	绘图	精通
53459	102	16	12.048773765563965	0.2542756497859955	1	广告创意	其他
53459	118	16	0.0	0.25431957840919495	1	flash	其他
33012	71	2	33.210899353027344	0.07698778808116913	1	移动产品设计	了解
33012	103	1	31.35150718688965	0.12431421130895615	1	ios	熟悉
33012	104	16	6.891791820526123	0.05303044989705086	1	艺术设计	其他
33012	105	1	13.091310501098633	0.18069887161254883	1	android	熟悉
33012	112	1	30.37504768371582	0.11749210208654404	1	设计规范	熟悉
33012	120	2	30.295923233032227	0.11697110533714294	1	产品设计	了解
33012	128	16	28.292743682861328	0.14709079265594482	1	app	其他
33012	133	16	25.03583335876465	0.18341463804244995	1	视觉设计	其他
63323	68	16	14.4767427444458	0.1266748458147049	0	数据分析	其他
63323	86	16	18.274900436401367	0.10657268017530441	0	人机交互	其他
63323	87	16	10.770318984985352	0.11667412519454956	0	设计需求分析	其他
63323	103	1	21.93486785888672	0.0967874675989151	0	ios	熟悉
63323	105	1	12.44813060760498	0.13994941115379333	0	android	熟悉
63323	112	1	14.093759536743164	0.1118888109922409	0	设计规范	熟悉
63323	123	16	19.53955841064453	0.10470476746559143	0	计算机	其他
63323	133	1	16.54658317565918	0.09794045984745026	0	视觉设计	熟悉
63323	134	1	14.13270378112793	0.09880741685628891	0	用户研究	熟悉
70202	49	16	5.670025825500488	0.1495361179113388	0	游戏美术	其他
70202	99	16	2.4557454586029053	0.20445246994495392	0	绘画	其他
70202	109	16	17.72165870666504	0.15877562761306763	0	原画	其他
70202	131	13	4.978937149047852	0.16792528331279755	0	设计软件	优秀
70202	132	13	4.947606086730957	0.16099432110786438	0	手绘	优秀
70202	137	16	3.7957584857940674	0.15831615030765533	0	ui	其他
21993	104	16	0.35663631558418274	0.10634751617908478	0	艺术设计	其他
21993	110	16	11.536798477172852	0.08573935925960541	0	h5	其他
21993	119	16	2.428811550140381	0.0832541286945343	0	电商	其他
21993	121	16	3.6442599296569824	0.07236994802951813	0	界面设计	其他
21993	123	16	6.077540397644043	0.08916129171848297	0	计算机	其他
21993	124	16	4.271300792694092	0.09352313727140427	0	运营	其他
21993	126	16	0.0	0.09477028250694275	0	页面设计	其他
21993	128	16	6.159230709075928	0.07223018258810043	0	app	其他
21993	130	16	10.477728843688965	0.07244082540273666	0	交互设计	其他
21993	135	1	9.2258939743042	0.07827206701040268	0	平面设计	熟悉
21993	136	1	7.555893898010254	0.07619001716375351	0	photoshop	熟悉
21993	137	16	6.911938190460205	0.07570124417543411	0	ui	其他
19140	45	16	24.147836685180664	0.06818856298923492	1	界面交互	其他
19140	76	16	25.479421615600586	0.04195614531636238	1	web端	其他
19140	85	16	19.3435115814209	0.08130913972854614	1	办公软件	其他
19140	86	16	11.72421646118164	0.06618208438158035	1	人机交互	其他
19140	93	1	49.450565338134766	0.07547563314437866	1	axure	熟悉
19140	94	1	24.436325073242188	0.0803627073764801	1	ue	熟悉
19140	104	16	10.583268165588379	0.07674466818571091	1	艺术设计	其他
19140	119	16	12.780867576599121	0.06069028377532959	1	电商	其他
19140	120	16	28.41207504272461	0.03585518151521683	1	产品设计	其他
19140	123	16	42.75246810913086	0.0723642036318779	1	计算机	其他
19140	128	16	27.7209415435791	0.07303226739168167	1	app	其他
19140	130	16	27.06818199157715	0.07453358918428421	1	交互设计	其他
19140	131	1	21.35988998413086	0.06403926759958267	1	设计软件	熟悉
19140	134	3	37.06815719604492	0.04956827685236931	1	用户研究	掌握
19140	136	1	35.86807632446289	0.07969800382852554	1	photoshop	熟悉
56690	54	16	21.585886001586914	0.11020602285861969	1	后期制作	其他
56690	59	1	12.384366035461426	0.15128052234649658	1	premiere	熟悉
56690	101	0	11.006413459777832	0.19338467717170715	1	ae	精通
56690	118	1	0.8159074187278748	0.17819660902023315	1	flash	熟悉
56690	131	16	8.073899269104004	0.18756715953350067	1	设计软件	其他
56690	136	0	13.397915840148926	0.17936505377292633	1	photoshop	精通
17935	84	16	33.898216247558594	0.15673311054706573	1	indesign	其他
17935	113	16	0.0	0.19473782181739807	1	coreldraw	其他
17935	125	16	5.927670001983643	0.17831315100193024	1	布局	其他
17935	129	16	0.0	0.2379070371389389	1	illustrator	其他
17935	136	16	0.1953560709953308	0.23230883479118347	1	photoshop	其他
32781	95	16	29.078847885131836	0.10712484270334244	1	插画	其他
32781	102	16	11.507058143615723	0.11091800779104233	1	广告创意	其他
32781	122	16	2.524233341217041	0.11148914694786072	1	动画	其他
32781	124	16	11.351740837097168	0.10394498705863953	1	运营	其他
32781	127	1	11.907273292541504	0.11329582333564758	1	ai	熟悉
32781	131	1	15.648287773132324	0.11502105742692947	1	设计软件	熟悉
32781	132	16	12.0466890335083	0.11203698813915253	1	手绘	其他
32781	133	16	13.58170223236084	0.1107608750462532	1	视觉设计	其他
32781	136	1	0.0	0.11540832370519638	1	photoshop	熟悉
2307	73	1	0.0	0.07068897783756256	0	互联网产品设计	熟悉
2307	91	16	3.275691509246826	0.07133382558822632	0	动效	其他
2307	106	16	6.497673511505127	0.07132991403341293	0	sketch	其他
2307	110	16	10.351232528686523	0.0744801014661789	0	h5	其他
2307	112	16	14.934536933898926	0.07112568616867065	0	设计规范	其他
2307	117	16	10.182426452636719	0.07138346880674362	0	创意设计	其他
2307	120	1	14.43359088897705	0.07128757238388062	0	产品设计	熟悉
2307	123	1	9.91591739654541	0.07140093296766281	0	计算机	熟悉
2307	127	16	10.43115234375	0.07131005078554153	0	ai	其他
2307	128	16	14.261467933654785	0.07120587676763535	0	app	其他
2307	131	1	10.499225616455078	0.07112443447113037	0	设计软件	熟悉
2307	133	1	13.70805835723877	0.07109133154153824	0	视觉设计	熟悉
2307	134	16	8.813885688781738	0.07109428942203522	0	用户研究	其他
2307	136	1	18.782718658447266	0.0711434930562973	0	photoshop	熟悉
59650	59	1	37.80878448486328	0.08171344548463821	1	premiere	熟悉
59650	90	16	0.5364512205123901	0.12992370128631592	1	剪辑	其他
59650	101	1	0.0	0.16742421686649323	1	ae	熟悉
59650	102	2	9.397895812988281	0.13558289408683777	1	广告创意	了解
59650	127	1	8.170547485351562	0.17314349114894867	1	ai	熟悉
59650	131	1	1.9834625720977783	0.16103170812129974	1	设计软件	熟悉
59650	136	1	0.0	0.15118055045604706	1	photoshop	熟悉
23911	69	16	14.708843231201172	0.1404552459716797	1	品牌形象	其他
23911	111	16	10.455315589904785	0.2295151948928833	1	vi	其他
23911	117	16	13.758370399475098	0.21670129895210266	1	创意设计	其他
23911	133	16	14.442400932312012	0.17899413406848907	1	视觉设计	其他
23911	135	3	9.217535972595215	0.23433411121368408	1	平面设计	掌握
1692	71	16	0.0	0.13781315088272095	1	移动产品设计	其他
1692	94	16	5.319142818450928	0.10903098434209824	1	ue	其他
1692	112	16	57.854225158691406	0.1077394038438797	1	设计规范	其他
1692	121	16	13.135208129882812	0.1262485235929489	1	界面设计	其他
1692	130	16	27.973581314086914	0.12489993870258331	1	交互设计	其他
1692	133	16	1.414090633392334	0.1243034303188324	1	视觉设计	其他
1692	134	16	8.977987289428711	0.13414590060710907	1	用户研究	其他
1692	137	16	12.486419677734375	0.1358187049627304	1	ui	其他
96776	36	1	4.215359210968018	0.11401916295289993	0	visio	熟悉
96776	89	16	11.929728507995605	0.10703052580356598	0	产品交互	其他
96776	93	1	12.783119201660156	0.11437087506055832	0	axure	熟悉
96776	118	1	0.0	0.114384725689888	0	flash	熟悉
96776	130	16	4.399839401245117	0.10974300652742386	0	交互设计	其他
96776	131	1	0.0	0.11172621697187424	0	设计软件	熟悉
96776	134	16	8.848737716674805	0.10837812721729279	0	用户研究	其他
96776	136	1	1.4446544647216797	0.11126925051212311	0	photoshop	熟悉
96776	137	16	3.2873151302337646	0.10907809436321259	0	ui	其他
41677	45	16	0.0	0.1438058614730835	0	界面交互	其他
41677	50	16	23.003158569335938	0.08112085610628128	0	前端开发	其他
41677	106	1	9.93187427520752	0.08960671722888947	0	sketch	熟悉
41677	118	1	4.502381801605225	0.08644907176494598	0	flash	熟悉
41677	120	16	3.53334641456604	0.08667708188295364	0	产品设计	其他
41677	129	1	4.834618091583252	0.08341418951749802	0	illustrator	熟悉
41677	130	2	12.819574356079102	0.08664675056934357	0	交互设计	了解
41677	133	16	10.579509735107422	0.08405137807130814	0	视觉设计	其他
41677	134	16	2.242743968963623	0.08447801321744919	0	用户研究	其他
41677	136	1	8.772347450256348	0.08663460612297058	0	photoshop	熟悉
41677	137	9	9.706705093383789	0.08711546659469604	0	ui	良好
74033	76	16	7.868661403656006	0.3065981864929199	0	web端	其他
74033	112	16	21.80126190185547	0.2645111680030823	0	设计规范	其他
74033	130	16	25.651931762695312	0.23698952794075012	0	交互设计	其他
74033	134	16	26.922439575195312	0.19190111756324768	0	用户研究	其他
53992	43	16	6.696813583374023	0.08131633698940277	0	设计执行	其他
53992	73	16	9.401444435119629	0.05541747435927391	0	互联网产品设计	其他
53992	88	10	7.93002462387085	0.05542759597301483	0	设计理论	丰富
53992	91	16	3.4948196411132812	0.06068260967731476	0	动效	其他
53992	95	16	2.083231210708618	0.11942415684461594	0	插画	其他
53992	110	16	6.721555233001709	0.08764313906431198	0	h5	其他
53992	112	16	6.272263050079346	0.054775629192590714	0	设计规范	其他
53992	123	16	21.317920684814453	0.052408427000045776	0	计算机	其他
53992	124	16	2.6723716259002686	0.06737475097179413	0	运营	其他
53992	127	1	3.5004138946533203	0.05916808918118477	0	ai	熟悉
53992	131	1	10.474777221679688	0.060214824974536896	0	设计软件	熟悉
53992	132	16	13.228470802307129	0.062399476766586304	0	手绘	其他
53992	133	16	7.901253700256348	0.05682387575507164	0	视觉设计	其他
53992	134	16	22.933284759521484	0.06157365441322327	0	用户研究	其他
53992	136	1	3.4948196411132812	0.06534992158412933	0	photoshop	熟悉
79941	39	16	6.728517055511475	0.19417133927345276	1	造型能力	其他
79941	97	1	23.123672485351562	0.2021441012620926	1	绘图	熟悉
79941	132	13	15.20775318145752	0.20053742825984955	1	手绘	优秀
79941	135	13	4.887677192687988	0.20205456018447876	1	平面设计	优秀
79941	136	1	20.246137619018555	0.20109261572360992	1	photoshop	熟悉
65537	60	16	21.5118465423584	0.1579442173242569	1	印刷流程	其他
65537	111	16	22.77294921875	0.19655126333236694	1	vi	其他
65537	125	1	24.882591247558594	0.1585121899843216	1	布局	熟悉
65537	129	0	27.715261459350586	0.15151816606521606	1	illustrator	精通
65537	133	16	24.030559539794922	0.16024385392665863	1	视觉设计	其他
65537	136	0	32.245323181152344	0.1752302646636963	1	photoshop	精通
61642	87	16	7.3779296875	0.14512643218040466	0	设计需求分析	其他
61642	123	16	8.44637680053711	0.14143873751163483	0	计算机	其他
61642	125	3	7.598669528961182	0.13955873250961304	0	布局	掌握
61642	126	16	8.688396453857422	0.14402300119400024	0	页面设计	其他
61642	128	16	11.172002792358398	0.14170725643634796	0	app	其他
61642	135	16	4.958410263061523	0.14588089287281036	0	平面设计	其他
61642	137	16	9.59743881225586	0.1422649472951889	0	ui	其他
22084	24	1	0.0	0.058289170265197754	0	ajax	熟悉
22084	53	16	0.0	0.027895580977201462	0	网页制作	其他
22084	62	16	0.0	0.059894610196352005	0	gui	其他
22084	85	1	19.82682228088379	0.05845550447702408	0	办公软件	熟悉
22084	86	11	8.88086223602295	0.05071074888110161	0	人机交互	通用
22084	92	1	0.0	0.05177394300699234	0	javascript	熟悉
22084	107	1	0.45970943570137024	0.059104353189468384	0	css	熟悉
22084	114	1	17.10194206237793	0.05656081810593605	0	html	熟悉
22084	115	16	0.0	0.05015155300498009	0	dreamweaver	其他
22084	116	16	3.527733564376831	0.053385086357593536	0	美术设计	其他
22084	117	16	10.370086669921875	0.05123262479901314	0	创意设计	其他
22084	118	0	25.405445098876953	0.06222698837518692	0	flash	精通
22084	120	16	19.98118019104004	0.050768353044986725	0	产品设计	其他
22084	126	16	0.0	0.05240527167916298	0	页面设计	其他
22084	129	0	19.82682228088379	0.05100230872631073	0	illustrator	精通
22084	134	16	8.211037635803223	0.050063006579875946	0	用户研究	其他
22084	135	16	21.675907135009766	0.051112424582242966	0	平面设计	其他
22084	136	0	15.862958908081055	0.05441047623753548	0	photoshop	精通
22084	137	16	29.537622451782227	0.05055716633796692	0	ui	其他
54860	84	1	0.0	0.14621540904045105	0	indesign	熟悉
54860	129	1	3.900178909301758	0.17088739573955536	0	illustrator	熟悉
54860	131	1	0.0	0.1702338308095932	0	设计软件	熟悉
54860	132	16	0.0	0.1710369884967804	0	手绘	其他
54860	135	16	6.076432704925537	0.1714906394481659	0	平面设计	其他
54860	136	1	0.0	0.1701357364654541	0	photoshop	熟悉
5088	51	16	0.0	0.0704701691865921	1	unity3d	其他
5088	80	16	11.396862983703613	0.06762300431728363	1	icon	其他
5088	88	9	53.016693115234375	0.07222509384155273	1	设计理论	良好
5088	96	16	15.17611026763916	0.07401130348443985	1	logo	其他
5088	104	16	30.240625381469727	0.05639823153614998	1	艺术设计	其他
5088	108	16	10.747200012207031	0.06993317604064941	1	图标	其他
5088	112	16	5.265246868133545	0.0720566138625145	1	设计规范	其他
5088	125	16	34.32291030883789	0.07599025219678879	1	布局	其他
5088	127	0	19.70026969909668	0.07118120044469833	1	ai	精通
5088	131	0	0.0	0.07368283718824387	1	设计软件	精通
5088	132	9	8.012870788574219	0.07444360852241516	1	手绘	良好
5088	133	16	0.0	0.07206952571868896	1	视觉设计	其他
5088	136	0	9.544976234436035	0.07619903236627579	1	photoshop	精通
5088	137	9	48.4658203125	0.073715940117836	1	ui	良好
65519	44	16	0.0	0.08136682212352753	1	网站建设	其他
65519	58	16	3.34432315826416	0.08133547753095627	1	切图	其他
65519	99	5	12.91032886505127	0.07059597223997116	1	绘画	基本
65519	110	16	11.38206958770752	0.08949121832847595	1	h5	其他
65519	112	1	18.205734252929688	0.07616810500621796	1	设计规范	熟悉
65519	113	16	8.275710105895996	0.07631650567054749	1	coreldraw	其他
65519	118	3	8.986013412475586	0.07388382405042648	1	flash	掌握
65519	126	1	12.008467674255371	0.07649604231119156	1	页面设计	熟悉
65519	127	1	13.55350399017334	0.07972953468561172	1	ai	熟悉
65519	129	1	11.25272274017334	0.0658758357167244	1	illustrator	熟悉
65519	131	16	10.704415321350098	0.07626055181026459	1	设计软件	其他
65519	135	16	7.6372199058532715	0.07825903594493866	1	平面设计	其他
65519	136	1	7.890695571899414	0.07422111183404922	1	photoshop	熟悉
76267	45	16	32.54598617553711	0.07913176715373993	1	界面交互	其他
76267	68	16	26.061641693115234	0.08478523045778275	1	数据分析	其他
76267	71	16	0.0	0.08466362953186035	1	移动产品设计	其他
76267	76	16	38.73384475708008	0.08465708792209625	1	web端	其他
76267	88	1	34.9158821105957	0.08043765276670456	1	设计理论	熟悉
76267	103	16	17.176105499267578	0.08463053405284882	1	ios	其他
76267	105	16	4.351280689239502	0.08295857161283493	1	android	其他
76267	121	16	1.6150846481323242	0.08480294048786163	1	界面设计	其他
76267	123	16	1.4413676261901855	0.08352195471525192	1	计算机	其他
76267	128	1	32.71565628051758	0.08427076786756516	1	app	熟悉
76267	130	1	5.603539943695068	0.08222808688879013	1	交互设计	熟悉
76267	134	16	14.745360374450684	0.08391181379556656	1	用户研究	其他
28416	78	16	17.826467514038086	0.2050008922815323	1	cdr	其他
28416	120	3	9.910924911499023	0.19908422231674194	1	产品设计	掌握
28416	127	16	10.791539192199707	0.20360469818115234	1	ai	其他
28416	134	16	4.819418430328369	0.19293750822544098	1	用户研究	其他
28416	136	16	6.785615921020508	0.19937263429164886	1	photoshop	其他
91998	54	16	0.0	0.09964080154895782	1	后期制作	其他
91998	59	0	27.364294052124023	0.11011847108602524	1	premiere	精通
91998	87	3	23.17456817626953	0.09330280870199203	1	设计需求分析	掌握
91998	88	13	24.23871421813965	0.0935559868812561	1	设计理论	优秀
91998	95	13	39.47541427612305	0.09207326173782349	1	插画	优秀
91998	112	16	28.138708114624023	0.09181017428636551	1	设计规范	其他
91998	117	16	24.844404220581055	0.09659893810749054	1	创意设计	其他
91998	131	0	28.951940536499023	0.11178295314311981	1	设计软件	精通
91998	132	13	24.14097023010254	0.10066478699445724	1	手绘	优秀
91998	136	0	12.045862197875977	0.11045177280902863	1	photoshop	精通
81469	65	16	0.0	0.006475077010691166	0	产品包装	其他
81469	97	16	8.079389572143555	0.08648515492677689	0	绘图	其他
81469	120	16	10.66874885559082	0.24112184345722198	0	产品设计	其他
81469	127	1	9.408987045288086	0.21166358888149261	0	ai	熟悉
81469	132	16	8.465811729431152	0.21216902136802673	0	手绘	其他
81469	136	1	6.589547157287598	0.2420853227376938	0	photoshop	熟悉
27143	110	16	7.742811679840088	0.21832606196403503	0	h5	其他
27143	112	1	14.742371559143066	0.11435207724571228	0	设计规范	熟悉
27143	119	16	10.350744247436523	0.11901239305734634	0	电商	其他
27143	121	6	17.195554733276367	0.10816368460655212	0	界面设计	擅长
27143	124	16	11.011536598205566	0.11272478848695755	0	运营	其他
27143	133	16	17.197410583496094	0.10669947415590286	0	视觉设计	其他
27143	134	16	14.071905136108398	0.10745155811309814	0	用户研究	其他
27143	137	16	7.916419506072998	0.11326996237039566	0	ui	其他
75969	17	16	12.356670379638672	0.12720875442028046	0	客户服务	其他
75969	55	16	0.0	0.09816150367259979	0	修图	其他
75969	73	2	11.159496307373047	0.13397766649723053	0	互联网产品设计	了解
75969	114	2	0.0	0.09505359828472137	0	html	了解
75969	119	16	4.747443675994873	0.1362081915140152	0	电商	其他
75969	126	16	5.331963539123535	0.13600116968154907	0	页面设计	其他
75969	131	1	2.5000250339508057	0.13690413534641266	0	设计软件	熟悉
75969	136	1	1.1957652568817139	0.13648496568202972	0	photoshop	熟悉
8428	51	1	9.365998268127441	0.1296328902244568	0	unity3d	熟悉
8428	56	1	14.596773147583008	0.13929812610149384	0	maya	熟悉
8428	94	1	0.0	0.11342968046665192	0	ue	熟悉
8428	98	1	11.318376541137695	0.12702873349189758	0	3dmax	熟悉
8428	101	1	9.649385452270508	0.11994783580303192	0	ae	熟悉
8428	122	16	6.027095317840576	0.12055254727602005	0	动画	其他
8428	131	16	6.25387716293335	0.1249159425497055	0	设计软件	其他
8428	136	1	4.69542121887207	0.12519429624080658	0	photoshop	熟悉
26026	117	16	12.113428115844727	0.21882739663124084	0	创意设计	其他
26026	124	16	11.498773574829102	0.14877629280090332	0	运营	其他
26026	126	16	3.9469716548919678	0.10943200439214706	0	页面设计	其他
26026	127	1	2.0564095973968506	0.09626729041337967	0	ai	熟悉
26026	131	1	9.347742080688477	0.23057860136032104	0	设计软件	熟悉
26026	136	1	1.6544559001922607	0.19611845910549164	0	photoshop	熟悉
77699	62	0	15.19787311553955	0.3758367896080017	1	gui	精通
77699	104	16	26.46927833557129	0.1065545305609703	1	艺术设计	其他
77699	112	16	27.929269790649414	0.07877501100301743	1	设计规范	其他
77699	123	16	25.540468215942383	0.1119682714343071	1	计算机	其他
77699	124	16	33.16975021362305	0.07114870101213455	1	运营	其他
77699	130	16	34.08370590209961	0.08931418508291245	1	交互设计	其他
77699	133	16	28.200956344604492	0.08495406061410904	1	视觉设计	其他
77699	134	16	26.303152084350586	0.08144847303628922	1	用户研究	其他
26896	56	1	13.117395401000977	0.15854772925376892	0	maya	熟悉
26896	67	1	13.871868133544922	0.16789865493774414	0	c4d	熟悉
26896	90	16	5.456711769104004	0.16680015623569489	0	剪辑	其他
26896	98	1	12.559320449829102	0.16592556238174438	0	3dmax	熟悉
26896	101	1	12.35093879699707	0.1706327348947525	0	ae	熟悉
26896	122	1	9.01812744140625	0.17019514739513397	0	动画	熟悉
43301	38	1	14.654062271118164	0.18690845370292664	0	mac	熟悉
43301	111	16	0.0	0.18991167843341827	0	vi	其他
43301	129	1	6.039310932159424	0.20951806008815765	0	illustrator	熟悉
43301	131	1	4.0076069831848145	0.20714040100574493	0	设计软件	熟悉
43301	136	1	0.0	0.20652134716510773	0	photoshop	熟悉
39154	58	16	0.0	0.06665036082267761	1	切图	其他
39154	103	1	15.867691040039062	0.06658206880092621	1	ios	熟悉
39154	105	1	10.361498832702637	0.06656385213136673	1	android	熟悉
39154	106	1	19.388790130615234	0.06669805198907852	1	sketch	熟悉
39154	108	16	23.218034744262695	0.06667051464319229	1	图标	其他
39154	125	9	2.3233509063720703	0.06662449985742569	1	布局	良好
39154	126	16	0.0	0.06671226769685745	1	页面设计	其他
39154	127	1	1.718318223953247	0.06668590009212494	1	ai	熟悉
39154	130	16	0.0	0.06670565158128738	1	交互设计	其他
39154	131	1	0.0	0.06671567261219025	1	设计软件	熟悉
39154	133	16	9.100306510925293	0.06662722676992416	1	视觉设计	其他
39154	134	16	0.0	0.06664254516363144	1	用户研究	其他
39154	135	16	5.005504131317139	0.06670524179935455	1	平面设计	其他
39154	136	1	7.028116226196289	0.06670422106981277	1	photoshop	熟悉
39154	137	1	31.518157958984375	0.06671192497015	1	ui	熟悉
37355	48	9	15.854204177856445	0.18871228396892548	0	ued	良好
37355	50	2	0.0	0.16101910173892975	0	前端开发	了解
37355	91	16	33.812557220458984	0.08149167895317078	0	动效	其他
37355	122	16	20.007417678833008	0.08020531386137009	0	动画	其他
37355	123	16	35.060829162597656	0.05376768484711647	0	计算机	其他
37355	124	16	16.75475311279297	0.14148475229740143	0	运营	其他
37355	125	16	3.3493449687957764	0.08771802484989166	0	布局	其他
37355	128	16	13.937838554382324	0.09632883220911026	0	app	其他
37355	132	8	21.793718338012695	0.109272301197052	0	手绘	较强
36270	87	16	13.530372619628906	0.19403471052646637	1	设计需求分析	其他
36270	88	16	16.561237335205078	0.19702020287513733	1	设计理论	其他
36270	119	16	15.271273612976074	0.23400723934173584	1	电商	其他
36270	124	16	9.968562126159668	0.16442686319351196	1	运营	其他
36270	133	16	12.461272239685059	0.2105110138654709	1	视觉设计	其他
46077	84	0	14.087388038635254	0.1051010712981224	0	indesign	精通
46077	117	8	4.346002101898193	0.11067534983158112	0	创意设计	较强
46077	119	16	6.833971977233887	0.10640701651573181	0	电商	其他
46077	124	16	6.701815128326416	0.10606049001216888	0	运营	其他
46077	125	8	0.0	0.12364036589860916	0	布局	较强
46077	129	0	6.899820804595947	0.1089651957154274	0	illustrator	精通
46077	131	0	4.087925434112549	0.10755201429128647	0	设计软件	精通
46077	132	16	7.212264060974121	0.11059685051441193	0	手绘	其他
46077	136	0	4.7618489265441895	0.12100162357091904	0	photoshop	精通
94800	91	1	14.878705978393555	0.13972140848636627	0	动效	熟悉
94800	112	16	15.296916007995605	0.1040724441409111	0	设计规范	其他
94800	121	16	12.132284164428711	0.1338198333978653	0	界面设计	其他
94800	123	16	13.34204387664795	0.19319398701190948	0	计算机	其他
94800	130	1	12.419269561767578	0.13694964349269867	0	交互设计	熟悉
94800	132	1	0.0	0.14064352214336395	0	手绘	熟悉
94800	137	16	9.808954238891602	0.15159906446933746	0	ui	其他
48823	9	16	44.3203010559082	0.24303372204303741	1	写实风格	其他
48823	99	16	18.625640869140625	0.1949879229068756	1	绘画	其他
48823	109	16	14.8689603805542	0.28543153405189514	1	原画	其他
48823	122	1	12.994412422180176	0.276546835899353	1	动画	熟悉
58778	62	0	4.092555522918701	0.3775936961174011	0	gui	精通
58778	75	16	27.530149459838867	0.07486169040203094	0	项目管理	其他
58778	77	16	18.713468551635742	0.10185258090496063	0	品牌设计	其他
58778	119	16	14.038599967956543	0.18464608490467072	0	电商	其他
58778	128	16	14.933597564697266	0.12297646701335907	0	app	其他
58778	133	6	18.078601837158203	0.13806943595409393	0	视觉设计	擅长
82843	32	3	2.854997158050537	0.13571792840957642	0	3d建模	掌握
82843	74	16	11.838122367858887	0.11332560330629349	0	产品开发	其他
82843	97	2	0.9934704303741455	0.17692379653453827	0	绘图	了解
82843	113	2	8.589990615844727	0.19010122120380402	0	coreldraw	了解
82843	120	16	10.139450073242188	0.19214680790901184	0	产品设计	其他
82843	136	2	0.0	0.19178460538387299	0	photoshop	了解
48655	71	4	0.0	0.08711236715316772	1	移动产品设计	理解
48655	75	4	28.89640998840332	0.09019488841295242	1	项目管理	理解
48655	76	16	34.36494827270508	0.16457445919513702	1	web端	其他
48655	106	1	0.8644289374351501	0.08250883966684341	1	sketch	熟悉
48655	112	16	32.001651763916016	0.051724497228860855	1	设计规范	其他
48655	124	16	15.941204071044922	0.1181064248085022	1	运营	其他
48655	127	1	5.131040573120117	0.09696684032678604	1	ai	熟悉
48655	130	16	1.4294428825378418	0.0722580999135971	1	交互设计	其他
48655	133	16	23.171897888183594	0.07185157388448715	1	视觉设计	其他
48655	136	1	10.292614936828613	0.08260653913021088	1	photoshop	熟悉
48655	137	16	17.2762508392334	0.08209534734487534	1	ui	其他
52444	80	16	0.0	0.0797346979379654	1	icon	其他
52444	81	16	28.271724700927734	0.14402532577514648	1	图片处理	其他
52444	103	16	34.13075637817383	0.05637504532933235	1	ios	其他
52444	105	16	17.976539611816406	0.12242759764194489	1	android	其他
52444	108	16	14.497149467468262	0.11010846495628357	1	图标	其他
52444	112	16	19.849985122680664	0.08406172692775726	1	设计规范	其他
52444	121	16	22.813156127929688	0.06000514701008797	1	界面设计	其他
52444	125	16	13.005959510803223	0.05874070152640343	1	布局	其他
52444	131	1	14.236587524414062	0.08620254695415497	1	设计软件	熟悉
52444	133	16	19.988704681396484	0.05885237082839012	1	视觉设计	其他
52444	134	16	19.92722511291504	0.06030253693461418	1	用户研究	其他
52444	137	16	11.067790031433105	0.07916382700204849	1	ui	其他
96007	119	16	14.617433547973633	0.2027655988931656	1	电商	其他
96007	123	16	13.455212593078613	0.20373749732971191	1	计算机	其他
96007	126	3	8.71597957611084	0.20226307213306427	1	页面设计	掌握
96007	128	16	20.97286033630371	0.19276365637779236	1	app	其他
96007	133	16	17.480005264282227	0.19847016036510468	1	视觉设计	其他
66561	34	16	0.0	0.13264822959899902	1	字体设计	其他
66561	62	10	46.95912551879883	0.14267945289611816	1	gui	丰富
66561	88	10	19.257986068725586	0.04208022728562355	1	设计理论	丰富
66561	89	3	37.1630744934082	0.03450445085763931	1	产品交互	掌握
66561	91	16	42.50087356567383	0.046617116779088974	1	动效	其他
66561	101	1	21.926469802856445	0.04854155331850052	1	ae	熟悉
66561	103	1	50.47652053833008	0.03796439990401268	1	ios	熟悉
66561	105	1	7.406246662139893	0.05214308202266693	1	android	熟悉
66561	106	1	40.32426834106445	0.05133615434169769	1	sketch	熟悉
66561	122	3	16.5905818939209	0.050630081444978714	1	动画	掌握
66561	125	16	39.00459671020508	0.047146275639534	1	布局	其他
66561	128	0	26.678382873535156	0.040032483637332916	1	app	精通
66561	130	0	34.87432861328125	0.0527433417737484	1	交互设计	精通
66561	131	16	34.80124282836914	0.06456440687179565	1	设计软件	其他
66561	134	3	62.50578308105469	0.044069722294807434	1	用户研究	掌握
66561	136	1	42.194984436035156	0.06544563174247742	1	photoshop	熟悉
66561	137	16	53.22513198852539	0.0468534491956234	1	ui	其他
51039	69	16	21.81308937072754	0.10654996335506439	1	品牌形象	其他
51039	84	1	24.09821319580078	0.12042713165283203	1	indesign	熟悉
51039	108	16	1.8344779014587402	0.11619175970554352	1	图标	其他
51039	129	1	27.756467819213867	0.11898699402809143	1	illustrator	熟悉
51039	131	1	14.163651466369629	0.11736848950386047	1	设计软件	熟悉
51039	133	1	15.297357559204102	0.09743236005306244	1	视觉设计	熟悉
51039	134	3	21.498273849487305	0.10685645788908005	1	用户研究	掌握
51039	136	1	0.0	0.10834209620952606	1	photoshop	熟悉
51039	137	3	7.710565090179443	0.10784471035003662	1	ui	掌握
24297	130	9	12.221285820007324	0.2445584535598755	1	交互设计	良好
24297	131	16	2.649103879928589	0.3525717854499817	1	设计软件	其他
24297	133	16	15.350666999816895	0.21618235111236572	1	视觉设计	其他
24297	134	16	26.87104606628418	0.18668735027313232	1	用户研究	其他
80288	74	1	32.7292594909668	0.2800186276435852	1	产品开发	熟悉
80288	100	1	17.876787185668945	0.2825956642627716	1	cad	熟悉
80288	120	16	25.9229736328125	0.1629166603088379	1	产品设计	其他
80288	131	1	42.7929573059082	0.2744690775871277	1	设计软件	熟悉
49333	80	16	3.3279707431793213	0.10354430228471756	0	icon	其他
49333	96	16	4.058090686798096	0.07144196331501007	0	logo	其他
49333	101	1	4.6677021980285645	0.11838936805725098	0	ae	熟悉
49333	117	16	13.117053985595703	0.11850747466087341	0	创意设计	其他
49333	122	1	5.987013339996338	0.11712224036455154	0	动画	熟悉
49333	124	16	11.421689987182617	0.12594421207904816	0	运营	其他
49333	130	10	15.01296615600586	0.11604925245046616	0	交互设计	丰富
49333	136	1	13.772299766540527	0.11012589186429977	0	photoshop	熟悉
49333	137	1	14.73651123046875	0.11887529492378235	0	ui	熟悉
21803	81	16	5.551855564117432	0.1287361979484558	0	图片处理	其他
21803	114	1	0.0	0.13857853412628174	0	html	熟悉
21803	119	16	8.15284252166748	0.12249507755041122	0	电商	其他
21803	125	1	12.188995361328125	0.12162084132432938	0	布局	熟悉
21803	129	1	11.972003936767578	0.12149632722139359	0	illustrator	熟悉
21803	131	1	6.858524322509766	0.12230329215526581	0	设计软件	熟悉
21803	135	16	5.045023441314697	0.12274233996868134	0	平面设计	其他
21803	136	1	10.377184867858887	0.12202735245227814	0	photoshop	熟悉
19668	43	16	80.7804183959961	0.11559715121984482	1	设计执行	其他
19668	67	16	0.0	0.1746317446231842	1	c4d	其他
19668	95	16	40.44408416748047	0.11046727746725082	1	插画	其他
19668	111	16	53.58928298950195	0.09931531548500061	1	vi	其他
19668	119	13	11.852041244506836	0.13421288132667542	1	电商	优秀
19668	124	16	9.09942626953125	0.14480379223823547	1	运营	其他
19668	132	16	21.340314865112305	0.10010957717895508	1	手绘	其他
19668	135	0	21.132184982299805	0.12086223810911179	1	平面设计	精通
88296	77	16	6.719510555267334	0.09198310971260071	0	品牌设计	其他
88296	80	16	0.0	0.08712033927440643	0	icon	其他
88296	101	16	5.109918594360352	0.0983569324016571	0	ae	其他
88296	108	16	7.780938148498535	0.1128435879945755	0	图标	其他
88296	121	16	17.952468872070312	0.07643454521894455	0	界面设计	其他
88296	122	16	0.0	0.08567425608634949	0	动画	其他
88296	129	1	7.916146755218506	0.07402107864618301	0	illustrator	熟悉
88296	131	1	4.80959939956665	0.09244727343320847	0	设计软件	熟悉
88296	132	5	3.6452198028564453	0.10598545521497726	0	手绘	基本
88296	136	1	0.0	0.08550679683685303	0	photoshop	熟悉
88296	137	16	7.6897101402282715	0.08962664753198624	0	ui	其他
8562	89	2	8.544753074645996	0.12683016061782837	0	产品交互	了解
8562	96	16	12.065886497497559	0.10419177263975143	0	logo	其他
8562	116	16	0.35375311970710754	0.10432396084070206	0	美术设计	其他
8562	121	16	10.415390014648438	0.13384690880775452	0	界面设计	其他
8562	123	16	13.190141677856445	0.10455198585987091	0	计算机	其他
8562	128	16	11.113937377929688	0.11498098075389862	0	app	其他
8562	130	2	22.0819034576416	0.1001877710223198	0	交互设计	了解
8562	133	16	13.310462951660156	0.10277678072452545	0	视觉设计	其他
8562	134	16	14.589337348937988	0.10830965638160706	0	用户研究	其他
19059	68	16	25.066301345825195	0.237751767039299	1	数据分析	其他
19059	86	16	20.149892807006836	0.2145662009716034	1	人机交互	其他
19059	123	16	25.014163970947266	0.2840883433818817	1	计算机	其他
19059	134	16	32.40788269042969	0.2635937035083771	1	用户研究	其他
88263	10	16	6.71577787399292	0.10077764838933945	0	图像设计	其他
88263	99	1	16.63710594177246	0.16825388371944427	0	绘画	熟悉
88263	106	1	17.55782699584961	0.07437623292207718	0	sketch	熟悉
88263	108	16	4.306521415710449	0.07947743684053421	0	图标	其他
88263	109	6	5.5059895515441895	0.134529709815979	0	原画	擅长
88263	112	2	7.9430623054504395	0.06747350096702576	0	设计规范	了解
88263	128	16	15.821528434753418	0.07016896456480026	0	app	其他
88263	129	1	22.896108627319336	0.08474019914865494	0	illustrator	熟悉
88263	132	16	8.479227066040039	0.07115286588668823	0	手绘	其他
88263	136	1	0.0	0.07464548200368881	0	photoshop	熟悉
88263	137	2	15.140007019042969	0.0744040459394455	0	ui	了解
95332	104	16	7.079311370849609	0.16254381835460663	1	艺术设计	其他
95332	111	16	11.907210350036621	0.14416633546352386	1	vi	其他
95332	127	1	10.543105125427246	0.1481301337480545	1	ai	熟悉
95332	129	1	16.541305541992188	0.11522696912288666	1	illustrator	熟悉
95332	132	16	6.318753719329834	0.1484113186597824	1	手绘	其他
95332	135	9	7.174228191375732	0.14604514837265015	1	平面设计	良好
95332	136	1	3.6689274311065674	0.1354762315750122	1	photoshop	熟悉
8623	81	16	7.056328296661377	0.08931486308574677	1	图片处理	其他
8623	88	10	20.347553253173828	0.07355090975761414	1	设计理论	丰富
8623	101	1	11.908077239990234	0.07952568680047989	1	ae	熟悉
8623	103	16	18.1964111328125	0.06960055977106094	1	ios	其他
8623	106	0	20.31901741027832	0.08065586537122726	1	sketch	精通
8623	124	16	11.956446647644043	0.07659632712602615	1	运营	其他
8623	127	1	12.372740745544434	0.08162233233451843	1	ai	熟悉
8623	128	16	17.881168365478516	0.07593773305416107	1	app	其他
8623	130	16	17.787307739257812	0.07652925699949265	1	交互设计	其他
8623	133	16	19.167129516601562	0.07140328735113144	1	视觉设计	其他
8623	134	16	9.264137268066406	0.07193740457296371	1	用户研究	其他
8623	136	0	10.623936653137207	0.07631109654903412	1	photoshop	精通
8623	137	16	22.108264923095703	0.07701463997364044	1	ui	其他
86365	51	1	24.294275283813477	0.21132652461528778	1	unity3d	熟悉
86365	101	16	28.833606719970703	0.2800051271915436	1	ae	其他
86365	109	0	30.85171127319336	0.29336872696876526	1	原画	精通
86365	136	1	21.324724197387695	0.21529963612556458	1	photoshop	熟悉
62926	73	16	13.668244361877441	0.08536289632320404	1	互联网产品设计	其他
62926	111	16	29.11888885498047	0.18736982345581055	1	vi	其他
62926	115	1	0.0	0.07376834005117416	1	dreamweaver	熟悉
62926	118	1	29.92137336730957	0.174057275056839	1	flash	熟悉
62926	126	16	12.589179039001465	0.12098400294780731	1	页面设计	其他
62926	129	1	12.746773719787598	0.10421636700630188	1	illustrator	熟悉
62926	135	16	17.002153396606445	0.10619957000017166	1	平面设计	其他
62926	136	1	10.0955228805542	0.1480417549610138	1	photoshop	熟悉
72986	110	16	12.115062713623047	0.1634719967842102	0	h5	其他
72986	124	16	10.114301681518555	0.20963573455810547	0	运营	其他
72986	125	10	13.971885681152344	0.21146388351917267	0	布局	丰富
72986	132	16	7.627548694610596	0.203989639878273	0	手绘	其他
72986	133	16	12.770946502685547	0.21143878996372223	0	视觉设计	其他
7863	66	1	21.87803840637207	0.06348478049039841	1	室内设计	熟悉
7863	70	1	31.903749465942383	0.1615387201309204	1	制图	熟悉
7863	82	1	6.058206081390381	0.05702430382370949	1	ppt	熟悉
7863	85	1	20.607437133789062	0.3341909945011139	1	办公软件	熟悉
7863	100	1	0.0	0.14853018522262573	1	cad	熟悉
7863	136	1	24.056358337402344	0.23523098230361938	1	photoshop	熟悉
14373	68	8	13.659059524536133	0.18707306683063507	0	数据分析	较强
14373	88	1	11.819119453430176	0.1298380345106125	0	设计理论	熟悉
14373	120	16	14.484230041503906	0.13055862486362457	0	产品设计	其他
14373	123	16	11.873668670654297	0.1570897251367569	0	计算机	其他
14373	128	16	14.325299263000488	0.12911759316921234	0	app	其他
14373	130	1	17.384737014770508	0.133742094039917	0	交互设计	熟悉
14373	134	16	12.502338409423828	0.13258080184459686	0	用户研究	其他
60216	101	16	10.961943626403809	0.12250150740146637	0	ae	其他
60216	106	16	10.960925102233887	0.1224541887640953	0	sketch	其他
60216	112	16	5.486263751983643	0.1186356395483017	0	设计规范	其他
60216	126	16	3.702289342880249	0.12689997255802155	0	页面设计	其他
60216	127	16	8.471101760864258	0.12655295431613922	0	ai	其他
60216	131	16	6.256515026092529	0.1307368129491806	0	设计软件	其他
60216	136	16	0.0	0.13114479184150696	0	photoshop	其他
60216	137	13	3.586132526397705	0.12107408791780472	0	ui	优秀
20345	78	2	7.3451056480407715	0.14411036670207977	0	cdr	了解
20345	85	1	6.391197681427002	0.2038082480430603	0	办公软件	熟悉
20345	127	2	8.28140926361084	0.26785245537757874	0	ai	了解
20345	136	2	6.3613786697387695	0.38422891497612	0	photoshop	了解
23363	68	16	13.720084190368652	0.09990477561950684	0	数据分析	其他
23363	69	16	10.963711738586426	0.13805508613586426	0	品牌形象	其他
23363	73	16	38.36870574951172	0.04885281249880791	0	互联网产品设计	其他
23363	89	16	18.38206672668457	0.06095648556947708	0	产品交互	其他
23363	92	1	31.45268440246582	0.04560929909348488	0	javascript	熟悉
23363	107	1	3.329719305038452	0.12453018873929977	0	css	熟悉
23363	108	3	23.825401306152344	0.07339595258235931	0	图标	掌握
23363	114	1	0.0	0.11313144862651825	0	html	熟悉
23363	120	16	13.072477340698242	0.06998199224472046	0	产品设计	其他
23363	121	16	11.879228591918945	0.07994253188371658	0	界面设计	其他
23363	130	16	14.675958633422852	0.07357119023799896	0	交互设计	其他
23363	133	1	10.752250671386719	0.0720682144165039	0	视觉设计	熟悉
11509	64	4	0.0	0.08286409825086594	0	交互原型	理解
11509	130	16	18.94428825378418	0.2329401969909668	0	交互设计	其他
11509	133	16	11.16046142578125	0.2320486456155777	0	视觉设计	其他
11509	134	4	13.148904800415039	0.2295127958059311	0	用户研究	理解
11509	137	16	6.5506768226623535	0.22263427078723907	0	ui	其他
3126	88	9	13.253399848937988	0.12268605828285217	1	设计理论	良好
3126	106	1	25.440866470336914	0.06590237468481064	1	sketch	熟悉
3126	127	1	21.755088806152344	0.10739646852016449	1	ai	熟悉
3126	130	9	14.80467700958252	0.13034716248512268	1	交互设计	良好
3126	131	1	12.521546363830566	0.10984159260988235	1	设计软件	熟悉
3126	133	16	11.400055885314941	0.11895257234573364	1	视觉设计	其他
3126	134	9	23.273529052734375	0.08775940537452698	1	用户研究	良好
3126	136	1	0.0	0.14551375806331635	1	photoshop	熟悉
3126	137	16	10.512557029724121	0.11160055547952652	1	ui	其他
99329	57	16	14.720307350158691	0.08522772043943405	0	ux	其他
99329	86	16	12.275142669677734	0.11601558327674866	0	人机交互	其他
99329	91	16	10.205615043640137	0.08864262700080872	0	动效	其他
99329	95	16	18.903501510620117	0.128144308924675	0	插画	其他
99329	103	1	18.038145065307617	0.0942414179444313	0	ios	熟悉
99329	105	1	18.910802841186523	0.08199115842580795	0	android	熟悉
99329	112	1	15.848895072937012	0.07369977235794067	0	设计规范	熟悉
99329	119	16	21.499658584594727	0.08345927298069	0	电商	其他
99329	123	1	14.88078784942627	0.0730176642537117	0	计算机	熟悉
99329	133	1	16.634883880615234	0.08222732692956924	0	视觉设计	熟悉
99329	134	1	18.38807487487793	0.09333313256502151	0	用户研究	熟悉
21370	18	5	0.0	0.15323220193386078	1	素描	基本
21370	73	16	12.136551856994629	0.04239024966955185	1	互联网产品设计	其他
21370	95	16	32.62856674194336	0.09260585904121399	1	插画	其他
21370	97	1	25.51833152770996	0.1663026362657547	1	绘图	熟悉
21370	99	5	27.936887741088867	0.15408051013946533	1	绘画	基本
21370	110	16	6.169403553009033	0.10649419575929642	1	h5	其他
21370	124	16	20.755962371826172	0.08018413931131363	1	运营	其他
21370	126	16	17.491540908813477	0.10650121420621872	1	页面设计	其他
21370	133	16	23.186174392700195	0.09820899367332458	1	视觉设计	其他
51790	95	16	7.8317999839782715	0.16952981054782867	0	插画	其他
51790	114	16	21.697397232055664	0.15185686945915222	0	html	其他
51790	126	16	0.0	0.1402113139629364	0	页面设计	其他
51790	131	0	6.333590030670166	0.12884306907653809	0	设计软件	精通
51790	132	9	9.510047912597656	0.13059881329536438	0	手绘	良好
51790	135	16	6.527922630310059	0.14485055208206177	0	平面设计	其他
51790	136	0	22.3610782623291	0.13410955667495728	0	photoshop	精通
68687	62	0	39.198299407958984	0.15685439109802246	1	gui	精通
68687	111	16	26.69586181640625	0.26696670055389404	1	vi	其他
68687	117	16	28.945537567138672	0.22245846688747406	1	创意设计	其他
68687	122	16	31.401416778564453	0.19629700481891632	1	动画	其他
68687	133	16	39.277957916259766	0.15742340683937073	1	视觉设计	其他
46613	95	16	21.064725875854492	0.1980908066034317	0	插画	其他
46613	112	16	14.814035415649414	0.16964469850063324	0	设计规范	其他
46613	124	16	5.850227355957031	0.2583651542663574	0	运营	其他
46613	128	16	2.861682176589966	0.18773292005062103	0	app	其他
46613	133	13	1.9910480976104736	0.18616648018360138	0	视觉设计	优秀
23115	37	1	6.762462139129639	0.22421139478683472	0	unity	熟悉
23115	98	1	22.7048397064209	0.21780548989772797	0	3dmax	熟悉
23115	109	3	0.0	0.1212163046002388	0	原画	掌握
23115	122	16	23.45014762878418	0.2029723972082138	0	动画	其他
23115	131	1	13.879941940307617	0.2337944358587265	0	设计软件	熟悉
79905	28	16	24.48682975769043	0.1382821798324585	0	产品策划	其他
79905	60	16	12.973043441772461	0.05171800032258034	0	印刷流程	其他
79905	67	16	0.0	0.14550523459911346	0	c4d	其他
79905	77	16	27.71333885192871	0.049022626131772995	0	品牌设计	其他
79905	91	16	13.578977584838867	0.04970579966902733	0	动效	其他
79905	95	6	0.40469029545783997	0.052292291074991226	0	插画	擅长
79905	96	2	0.0	0.18891814351081848	0	logo	了解
79905	104	16	6.647791385650635	0.08985595405101776	0	艺术设计	其他
79905	111	2	12.776809692382812	0.05038408190011978	0	vi	了解
79905	126	16	0.4655809700489044	0.07694360613822937	0	页面设计	其他
79905	132	6	3.419044256210327	0.0513652004301548	0	手绘	擅长
79905	135	16	2.3703508377075195	0.05600692704319954	0	平面设计	其他
8775	84	1	9.015363693237305	0.17748352885246277	1	indesign	熟悉
8775	110	16	15.273293495178223	0.18694403767585754	1	h5	其他
8775	115	1	12.922664642333984	0.14449964463710785	1	dreamweaver	熟悉
8775	129	1	22.65004539489746	0.07867226749658585	1	illustrator	熟悉
8775	131	16	15.218152046203613	0.10701804608106613	1	设计软件	其他
8775	133	16	25.332809448242188	0.08590526878833771	1	视觉设计	其他
8775	135	16	6.727829456329346	0.11818072199821472	1	平面设计	其他
8775	136	1	18.111045837402344	0.10129652172327042	1	photoshop	熟悉
74450	72	9	20.672327041625977	0.1745254397392273	1	英文	良好
74450	88	1	24.674116134643555	0.20565222203731537	1	设计理论	熟悉
74450	123	16	16.070114135742188	0.20812034606933594	1	计算机	其他
74450	130	1	25.8255558013916	0.21033145487308502	1	交互设计	熟悉
74450	134	16	25.42867088317871	0.201370507478714	1	用户研究	其他
2109	63	16	39.563533782958984	0.07579785585403442	1	构图	其他
2109	84	1	0.0	0.05427385866641998	1	indesign	熟悉
2109	99	16	7.8715434074401855	0.06550105661153793	1	绘画	其他
2109	104	16	15.297551155090332	0.07182057946920395	1	艺术设计	其他
2109	113	1	0.0	0.07438518106937408	1	coreldraw	熟悉
2109	116	16	25.83541488647461	0.07273945957422256	1	美术设计	其他
2109	119	16	16.454980850219727	0.07219935953617096	1	电商	其他
2109	124	16	18.63981819152832	0.07668270170688629	1	运营	其他
2109	125	16	16.70160675048828	0.07368998974561691	1	布局	其他
2109	126	16	23.745283126831055	0.07266253978013992	1	页面设计	其他
2109	129	1	11.675203323364258	0.07294418662786484	1	illustrator	熟悉
2109	131	16	7.384907245635986	0.07158787548542023	1	设计软件	其他
2109	135	16	38.56381607055664	0.07428579777479172	1	平面设计	其他
2109	136	1	12.047527313232422	0.0714295282959938	1	photoshop	熟悉
67379	67	16	54.148014068603516	0.19028083980083466	1	c4d	其他
67379	77	16	22.15329933166504	0.07253148406744003	1	品牌设计	其他
67379	91	16	28.178688049316406	0.08114825189113617	1	动效	其他
67379	96	16	48.69389724731445	0.22762681543827057	1	logo	其他
67379	101	16	38.75483322143555	0.07211021333932877	1	ae	其他
67379	124	16	20.568344116210938	0.11265728622674942	1	运营	其他
67379	132	16	20.35618019104004	0.07832544296979904	1	手绘	其他
67379	133	16	5.426881790161133	0.07589666545391083	1	视觉设计	其他
67379	135	8	11.100680351257324	0.08942291885614395	1	平面设计	较强
24764	32	16	20.9488582611084	0.17511384189128876	0	3d建模	其他
24764	97	1	15.21190071105957	0.25006693601608276	0	绘图	熟悉
24764	109	1	15.565321922302246	0.1876690834760666	0	原画	熟悉
24764	125	16	21.445436477661133	0.18882091343402863	0	布局	其他
24764	136	1	13.19633674621582	0.19832924008369446	0	photoshop	熟悉
5093	104	16	14.317126274108887	0.1190214455127716	1	艺术设计	其他
5093	113	1	7.64074182510376	0.15776753425598145	1	coreldraw	熟悉
5093	117	16	23.161211013793945	0.1544230431318283	1	创意设计	其他
5093	129	1	13.4376802444458	0.10549192130565643	1	illustrator	熟悉
5093	131	1	0.0	0.15461137890815735	1	设计软件	熟悉
5093	135	16	14.773091316223145	0.15668098628520966	1	平面设计	其他
5093	136	1	25.08976936340332	0.1520037204027176	1	photoshop	熟悉
79401	95	16	5.083573818206787	0.07560832053422928	0	插画	其他
79401	111	16	11.424507141113281	0.0737164244055748	0	vi	其他
79401	114	16	0.0	0.28999486565589905	0	html	其他
79401	117	16	16.59862518310547	0.07414747029542923	0	创意设计	其他
79401	126	16	1.402542233467102	0.09812373667955399	0	页面设计	其他
79401	131	0	11.545113563537598	0.08633913099765778	0	设计软件	精通
79401	132	16	13.046993255615234	0.07405168563127518	0	手绘	其他
79401	133	16	10.256068229675293	0.07193101942539215	0	视觉设计	其他
79401	135	16	13.303268432617188	0.07968563586473465	0	平面设计	其他
79401	136	0	15.903005599975586	0.0764017179608345	0	photoshop	精通
32900	99	5	25.338577270507812	0.1880827099084854	1	绘画	基本
32900	101	1	14.604655265808105	0.19984082877635956	1	ae	熟悉
32900	104	16	10.51755428314209	0.20419690012931824	1	艺术设计	其他
32900	118	1	0.0	0.20413030683994293	1	flash	熟悉
32900	122	16	11.414925575256348	0.20374929904937744	1	动画	其他
24236	91	16	47.323333740234375	0.12409856915473938	1	动效	其他
24236	103	1	51.97846603393555	0.10508039593696594	1	ios	熟悉
24236	105	1	38.00757598876953	0.21579056978225708	1	android	熟悉
24236	112	1	19.886964797973633	0.15708711743354797	1	设计规范	熟悉
24236	122	16	22.53557777404785	0.13449358940124512	1	动画	其他
24236	134	10	30.32292366027832	0.1164371445775032	1	用户研究	丰富
24236	137	16	20.778167724609375	0.1470126062631607	1	ui	其他
53236	63	5	28.56039810180664	0.1117725744843483	1	构图	基本
53236	99	5	6.811167240142822	0.27721527218818665	1	绘画	基本
53236	132	5	14.537817001342773	0.3188376724720001	1	手绘	基本
53236	136	1	24.261442184448242	0.2921745181083679	1	photoshop	熟悉
36215	123	16	22.0497989654541	0.1694973111152649	1	计算机	其他
36215	124	16	27.429319381713867	0.17662614583969116	1	运营	其他
36215	130	16	20.707136154174805	0.17541925609111786	1	交互设计	其他
36215	133	7	20.084972381591797	0.14768804609775543	1	视觉设计	深刻理解
36215	134	16	26.04475212097168	0.14877526462078094	1	用户研究	其他
36215	137	16	25.241849899291992	0.1819939762353897	1	ui	其他
79311	117	8	17.86298179626465	0.08794031292200089	1	创意设计	较强
79311	125	8	14.339962005615234	0.08109533786773682	1	布局	较强
79311	126	16	0.0	0.2226090282201767	1	页面设计	其他
79311	129	1	10.734354972839355	0.28654471039772034	1	illustrator	熟悉
79311	131	1	24.83645248413086	0.0769401341676712	1	设计软件	熟悉
79311	132	16	22.41286277770996	0.0632680356502533	1	手绘	其他
79311	135	1	17.04385757446289	0.07541219145059586	1	平面设计	熟悉
79311	136	1	0.0	0.10619022697210312	1	photoshop	熟悉
91577	75	16	16.414867401123047	0.06688850373029709	1	项目管理	其他
91577	82	0	4.250659465789795	0.2797539532184601	1	ppt	精通
91577	101	0	12.837421417236328	0.12250835448503494	1	ae	精通
91577	127	0	12.444458961486816	0.13125765323638916	1	ai	精通
91577	131	0	8.511287689208984	0.14026831090450287	1	设计软件	精通
91577	135	16	13.328566551208496	0.11756130307912827	1	平面设计	其他
91577	136	0	12.324803352355957	0.14176197350025177	1	photoshop	精通
42329	54	16	21.960905075073242	0.13750611245632172	0	后期制作	其他
42329	59	1	10.416703224182129	0.14690682291984558	0	premiere	熟悉
42329	90	1	7.566116809844971	0.14828921854496002	0	剪辑	熟悉
42329	104	16	7.899247646331787	0.14500822126865387	0	艺术设计	其他
42329	116	16	6.414529323577881	0.14044997096061707	0	美术设计	其他
42329	122	16	15.570162773132324	0.1350511908531189	0	动画	其他
42329	136	16	16.717098236083984	0.14678847789764404	0	photoshop	其他
42059	29	2	9.060420036315918	0.10073329508304596	1	视觉营销	了解
42059	115	1	9.818472862243652	0.06975335627794266	1	dreamweaver	熟悉
42059	116	16	29.747526168823242	0.09453176707029343	1	美术设计	其他
42059	117	16	16.251256942749023	0.06506945192813873	1	创意设计	其他
42059	118	1	11.306378364562988	0.08840014040470123	1	flash	熟悉
42059	124	16	20.191444396972656	0.09447385370731354	1	运营	其他
42059	126	16	17.5018253326416	0.09463216364383698	1	页面设计	其他
42059	129	1	28.166780471801758	0.09197650104761124	1	illustrator	熟悉
42059	131	16	20.097089767456055	0.08646813035011292	1	设计软件	其他
42059	133	2	25.561105728149414	0.059801239520311356	1	视觉设计	了解
42059	135	16	9.766608238220215	0.080028235912323	1	平面设计	其他
42059	136	1	4.010749816894531	0.07413186132907867	1	photoshop	熟悉
16526	120	16	0.0	0.23634953796863556	0	产品设计	其他
16526	123	16	6.375827789306641	0.28163179755210876	0	计算机	其他
16526	132	16	10.842679977416992	0.23774732649326324	0	手绘	其他
16526	134	16	6.653441905975342	0.244271382689476	0	用户研究	其他
35769	78	1	0.0	0.17562079429626465	1	cdr	熟悉
35769	81	16	0.0	0.18969641625881195	1	图片处理	其他
35769	102	16	20.56381607055664	0.12067063897848129	1	广告创意	其他
35769	127	1	9.847067832946777	0.13237616419792175	1	ai	熟悉
35769	133	16	18.655376434326172	0.12033300846815109	1	视觉设计	其他
35769	135	1	12.322678565979004	0.11356116086244583	1	平面设计	熟悉
35769	136	1	9.558494567871094	0.14774177968502045	1	photoshop	熟悉
21763	95	16	7.716074466705322	0.10060326755046844	1	插画	其他
21763	96	16	11.117643356323242	0.10051340609788895	1	logo	其他
21763	110	16	15.626187324523926	0.09189973771572113	1	h5	其他
21763	111	16	12.438719749450684	0.10051196813583374	1	vi	其他
21763	117	16	8.674596786499023	0.1011531725525856	1	创意设计	其他
21763	127	0	16.109859466552734	0.09975960105657578	1	ai	精通
21763	131	0	10.127815246582031	0.10108315944671631	1	设计软件	精通
21763	132	5	11.1743745803833	0.09976059943437576	1	手绘	基本
21763	133	16	15.627677917480469	0.10292527824640274	1	视觉设计	其他
21763	136	0	1.024881362915039	0.10178982466459274	1	photoshop	精通
44696	29	16	7.07512903213501	0.11291927099227905	1	视觉营销	其他
44696	104	16	5.847292423248291	0.11294683814048767	1	艺术设计	其他
44696	119	16	15.958656311035156	0.11313733458518982	1	电商	其他
44696	124	16	9.938874244689941	0.10848989337682724	1	运营	其他
44696	125	16	11.328812599182129	0.10063745826482773	1	布局	其他
44696	127	1	7.409365177154541	0.11614096164703369	1	ai	熟悉
44696	131	1	6.71786642074585	0.11161506175994873	1	设计软件	熟悉
44696	132	16	4.3954572677612305	0.11608172208070755	1	手绘	其他
44696	136	1	0.0	0.10803147405385971	1	photoshop	熟悉
6068	64	4	21.819913864135742	0.11945345252752304	1	交互原型	理解
6068	88	16	12.563486099243164	0.06067662313580513	1	设计理论	其他
6068	93	1	35.5201530456543	0.06930939108133316	1	axure	熟悉
6068	95	16	28.030298233032227	0.056498561054468155	1	插画	其他
6068	102	2	11.444535255432129	0.06269555538892746	1	广告创意	了解
6068	103	16	24.619619369506836	0.035391855984926224	1	ios	其他
6068	105	16	34.50503158569336	0.034997545182704926	1	android	其他
6068	121	9	10.541845321655273	0.12489017099142075	1	界面设计	良好
6068	123	16	23.942901611328125	0.06306952983140945	1	计算机	其他
6068	124	16	16.008678436279297	0.04880253225564957	1	运营	其他
6068	131	1	12.675211906433105	0.05364169552922249	1	设计软件	熟悉
6068	132	16	12.589720726013184	0.060068290680646896	1	手绘	其他
6068	133	16	30.80181121826172	0.057380128651857376	1	视觉设计	其他
6068	134	16	44.76622009277344	0.041324153542518616	1	用户研究	其他
6068	135	2	19.711200714111328	0.05825595185160637	1	平面设计	了解
6068	137	16	31.0423583984375	0.05354461073875427	1	ui	其他
24787	59	1	0.0	0.20655108988285065	0	premiere	熟悉
24787	67	1	5.109290599822998	0.20203810930252075	0	c4d	熟悉
24787	101	1	5.06728982925415	0.19153273105621338	0	ae	熟悉
24787	122	16	5.3157830238342285	0.19552059471607208	0	动画	其他
24787	136	1	8.999332427978516	0.20435750484466553	0	photoshop	熟悉
34072	110	16	24.718761444091797	0.12790609896183014	1	h5	其他
34072	116	16	20.203630447387695	0.12647490203380585	1	美术设计	其他
34072	119	16	23.06549835205078	0.12870794534683228	1	电商	其他
34072	124	4	11.254478454589844	0.12628869712352753	1	运营	理解
34072	129	1	11.818024635314941	0.12632542848587036	1	illustrator	熟悉
34072	133	16	32.80900955200195	0.11638633161783218	1	视觉设计	其他
34072	134	16	22.304344177246094	0.12366217374801636	1	用户研究	其他
34072	136	1	9.095763206481934	0.1242484599351883	1	photoshop	熟悉
39683	70	16	9.495954513549805	0.1310659945011139	1	制图	其他
39683	72	16	14.832552909851074	0.10912752151489258	1	英文	其他
39683	119	16	15.8851957321167	0.12806397676467896	1	电商	其他
39683	127	0	13.051958084106445	0.130338653922081	1	ai	精通
39683	131	0	10.75709056854248	0.127253457903862	1	设计软件	精通
39683	133	16	15.374767303466797	0.11992071568965912	1	视觉设计	其他
39683	135	16	9.757004737854004	0.12920694053173065	1	平面设计	其他
39683	136	0	9.215481758117676	0.1250227689743042	1	photoshop	精通
81367	96	16	0.0	0.19496296346187592	1	logo	其他
81367	110	1	22.355688095092773	0.2739718556404114	1	h5	熟悉
81367	120	16	0.0	0.2578990161418915	1	产品设计	其他
81367	131	1	12.764058113098145	0.2731661796569824	1	设计软件	熟悉
57157	110	16	4.477632999420166	0.15137305855751038	0	h5	其他
57157	120	1	22.559343338012695	0.1217513158917427	0	产品设计	熟悉
57157	124	16	15.560935020446777	0.12210078537464142	0	运营	其他
57157	125	16	13.095107078552246	0.11844061315059662	0	布局	其他
57157	126	16	11.515396118164062	0.12453436851501465	0	页面设计	其他
57157	128	16	14.423931121826172	0.12127562612295151	0	app	其他
57157	130	1	15.812759399414062	0.12182773649692535	0	交互设计	熟悉
57157	134	16	16.239608764648438	0.11869651079177856	0	用户研究	其他
70401	60	16	0.0	0.20594565570354462	1	印刷流程	其他
70401	102	16	16.752254486083984	0.20623241364955902	1	广告创意	其他
70401	104	16	9.45059871673584	0.17833073437213898	1	艺术设计	其他
70401	131	0	5.92924690246582	0.20543621480464935	1	设计软件	精通
70401	135	16	6.605309963226318	0.20405495166778564	1	平面设计	其他
11204	77	16	14.555754661560059	0.1355821192264557	0	品牌设计	其他
11204	84	1	0.0	0.18686167895793915	0	indesign	熟悉
11204	95	16	10.962606430053711	0.13983918726444244	0	插画	其他
11204	125	9	5.9645304679870605	0.12985919415950775	0	布局	良好
11204	129	1	9.776673316955566	0.1286054402589798	0	illustrator	熟悉
11204	132	13	6.918597221374512	0.1447381228208542	0	手绘	优秀
11204	136	1	3.3815085887908936	0.1345142424106598	0	photoshop	熟悉
48200	85	0	24.06962013244629	0.1435406357049942	1	办公软件	精通
48200	97	1	14.641153335571289	0.1912441849708557	1	绘图	熟悉
48200	98	1	6.267898082733154	0.07193048298358917	1	3dmax	熟悉
48200	100	1	12.640279769897461	0.18703587353229523	1	cad	熟悉
48200	117	16	0.0	0.19697754085063934	1	创意设计	其他
48200	136	1	13.886580467224121	0.20927126705646515	1	photoshop	熟悉
15539	63	13	10.536393165588379	0.38982632756233215	1	构图	优秀
15539	112	16	39.59961700439453	0.0950562059879303	1	设计规范	其他
15539	130	16	25.256879806518555	0.16433969140052795	1	交互设计	其他
15539	133	10	11.597687721252441	0.1670781672000885	1	视觉设计	丰富
15539	134	16	16.636438369750977	0.1836996078491211	1	用户研究	其他
4548	88	4	28.745798110961914	0.10075055807828903	1	设计理论	理解
4548	106	16	39.939876556396484	0.16788165271282196	1	sketch	其他
4548	129	16	20.123950958251953	0.1673787236213684	1	illustrator	其他
4548	131	1	6.773673057556152	0.13735534250736237	1	设计软件	熟悉
4548	132	16	27.990297317504883	0.12156303226947784	1	手绘	其他
4548	136	1	28.104642868041992	0.14748400449752808	1	photoshop	熟悉
4548	137	1	27.417509078979492	0.1575866937637329	1	ui	熟悉
38689	61	1	38.15412139892578	0.23031316697597504	0	施工图	熟悉
38689	69	16	6.844916820526123	0.09366784989833832	0	品牌形象	其他
38689	82	0	22.31052017211914	0.0962194949388504	0	ppt	精通
38689	98	0	12.251237869262695	0.1513286828994751	0	3dmax	精通
38689	100	0	19.10712242126465	0.09777076542377472	0	cad	精通
38689	104	16	8.353696823120117	0.1335534006357193	0	艺术设计	其他
38689	127	0	15.021485328674316	0.10062362253665924	0	ai	精通
38689	136	0	18.102277755737305	0.09652310609817505	0	photoshop	精通
37315	112	16	23.235204696655273	0.17942696809768677	1	设计规范	其他
37315	119	16	22.823945999145508	0.2043994963169098	1	电商	其他
37315	132	16	12.688281059265137	0.21157193183898926	1	手绘	其他
37315	133	16	29.321348190307617	0.1985280066728592	1	视觉设计	其他
37315	134	4	28.217844009399414	0.20607353746891022	1	用户研究	理解
51826	31	16	28.68781852722168	0.11235512793064117	1	ucd	其他
51826	57	16	32.44611740112305	0.13097156584262848	1	ux	其他
51826	68	16	27.756519317626953	0.149842768907547	1	数据分析	其他
51826	106	3	19.227392196655273	0.18529529869556427	1	sketch	掌握
51826	134	6	22.070466995239258	0.2109610140323639	1	用户研究	擅长
51826	137	16	28.472116470336914	0.21057428419589996	1	ui	其他
39205	68	16	12.820755004882812	0.14533491432666779	0	数据分析	其他
39205	102	16	1.6569753885269165	0.138383686542511	0	广告创意	其他
39205	121	16	12.12721061706543	0.13751362264156342	0	界面设计	其他
39205	124	16	5.153280258178711	0.14089708030223846	0	运营	其他
39205	127	1	4.914790630340576	0.1493896096944809	0	ai	熟悉
39205	135	1	0.0	0.1480095088481903	0	平面设计	熟悉
39205	136	1	11.928718566894531	0.14047151803970337	0	photoshop	熟悉
4652	95	3	13.453470230102539	0.057017985731363297	0	插画	掌握
4652	99	6	2.3958399295806885	0.07554332911968231	0	绘画	擅长
4652	101	1	6.5708231925964355	0.05623199790716171	0	ae	熟悉
4652	110	16	0.0	0.05942758545279503	0	h5	其他
4652	111	16	0.0	0.05649988725781441	0	vi	其他
4652	117	16	0.7431600093841553	0.056522760540246964	0	创意设计	其他
4652	121	16	9.309123992919922	0.0563778355717659	0	界面设计	其他
4652	122	10	11.841041564941406	0.05802557244896889	0	动画	丰富
4652	125	16	1.3087725639343262	0.059624407440423965	0	布局	其他
4652	126	16	5.967079162597656	0.06072612851858139	0	页面设计	其他
4652	129	1	8.74098014831543	0.05995245650410652	0	illustrator	熟悉
4652	131	1	0.0	0.058923691511154175	0	设计软件	熟悉
4652	132	6	0.0	0.056577473878860474	0	手绘	擅长
4652	133	16	12.02564525604248	0.056294508278369904	0	视觉设计	其他
4652	135	16	0.0	0.057915858924388885	0	平面设计	其他
4652	136	1	0.7431600093841553	0.057201310992240906	0	photoshop	熟悉
4652	137	16	30.0753231048584	0.05713719129562378	0	ui	其他
22511	39	16	3.4184553623199463	0.12159591168165207	0	造型能力	其他
22511	80	16	0.0	0.09797578305006027	0	icon	其他
22511	99	16	9.87293815612793	0.0941387265920639	0	绘画	其他
22511	120	16	10.581293106079102	0.09660166501998901	0	产品设计	其他
22511	125	16	9.207334518432617	0.09342226386070251	0	布局	其他
22511	130	16	16.383081436157227	0.09718937426805496	0	交互设计	其他
22511	131	1	5.1484551429748535	0.10002630949020386	0	设计软件	熟悉
22511	132	16	5.889658451080322	0.10866968333721161	0	手绘	其他
22511	133	16	13.44715690612793	0.09347431361675262	0	视觉设计	其他
22511	136	1	7.2289605140686035	0.09690593183040619	0	photoshop	熟悉
86639	115	0	0.24605295062065125	0.14474697411060333	0	dreamweaver	精通
86639	125	16	0.0	0.1460927426815033	0	布局	其他
86639	129	0	2.2016525268554688	0.12540091574192047	0	illustrator	精通
86639	131	0	0.0	0.14664725959300995	0	设计软件	精通
86639	135	16	0.1029217541217804	0.14706721901893616	0	平面设计	其他
86639	136	0	14.678585052490234	0.14590449631214142	0	photoshop	精通
86639	137	16	11.32869815826416	0.14414037764072418	0	ui	其他
37729	104	16	9.839788436889648	0.21398408710956573	0	艺术设计	其他
37729	113	1	7.306193828582764	0.17802706360816956	0	coreldraw	熟悉
37729	131	1	8.270071029663086	0.21485388278961182	0	设计软件	熟悉
37729	134	16	14.938236236572266	0.17947141826152802	0	用户研究	其他
37729	136	1	7.845188617706299	0.21366353332996368	0	photoshop	熟悉
18278	67	6	26.60194969177246	0.16311466693878174	1	c4d	擅长
18278	88	10	32.87666702270508	0.07439833134412766	1	设计理论	丰富
18278	90	6	14.93500804901123	0.07343394309282303	1	剪辑	擅长
18278	91	6	10.232882499694824	0.07456482946872711	1	动效	擅长
18278	106	0	11.442737579345703	0.07852179557085037	1	sketch	精通
18278	124	16	19.39744758605957	0.07609570026397705	1	运营	其他
18278	131	0	16.310165405273438	0.0774773508310318	1	设计软件	精通
18278	132	6	15.875166893005371	0.08398720622062683	1	手绘	擅长
18278	133	5	21.917661666870117	0.07322359085083008	1	视觉设计	基本
18278	134	16	14.553494453430176	0.07347723841667175	1	用户研究	其他
18278	136	0	13.665101051330566	0.0758044496178627	1	photoshop	精通
18278	137	16	25.175718307495117	0.07590087503194809	1	ui	其他
53417	31	4	3.3110013008117676	0.12370254099369049	1	ucd	理解
53417	46	16	6.524380683898926	0.07583203911781311	1	用户交互	其他
53417	73	16	10.755369186401367	0.09679466485977173	1	互联网产品设计	其他
53417	99	6	10.556296348571777	0.12158238142728806	1	绘画	擅长
53417	103	16	16.61763572692871	0.09906816482543945	1	ios	其他
53417	105	16	9.558441162109375	0.07302238047122955	1	android	其他
53417	108	16	14.896218299865723	0.08362489193677902	1	图标	其他
53417	125	3	1.190413475036621	0.089935801923275	1	布局	掌握
53417	130	16	14.802526473999023	0.06514247506856918	1	交互设计	其他
53417	132	16	9.674093246459961	0.07305250316858292	1	手绘	其他
53417	137	16	13.98735523223877	0.09824220091104507	1	ui	其他
12781	61	16	33.65031051635742	0.34097588062286377	1	施工图	其他
12781	85	16	27.46630859375	0.24752923846244812	1	办公软件	其他
12781	100	14	34.266544342041016	0.14987128973007202	1	cad	灵活运用
12781	131	14	27.120023727416992	0.14369529485702515	1	设计软件	灵活运用
12781	136	14	21.6121883392334	0.11792833358049393	1	photoshop	灵活运用
87471	45	16	16.892669677734375	0.13197803497314453	0	界面交互	其他
87471	57	16	15.241446495056152	0.19737228751182556	0	ux	其他
87471	68	16	10.915806770324707	0.17534928023815155	0	数据分析	其他
87471	88	16	13.065317153930664	0.12377472221851349	0	设计理论	其他
87471	89	16	9.410771369934082	0.11276261508464813	0	产品交互	其他
87471	130	16	15.457344055175781	0.13257747888565063	0	交互设计	其他
87471	134	4	8.48071575164795	0.1261855661869049	0	用户研究	理解
51147	63	16	30.611379623413086	0.09586111456155777	0	构图	其他
51147	97	16	0.5420477390289307	0.21961304545402527	0	绘图	其他
51147	109	16	8.974227905273438	0.2441864162683487	0	原画	其他
51147	116	16	0.0	0.24229466915130615	0	美术设计	其他
51147	122	1	2.8909597396850586	0.19804485142230988	0	动画	熟悉
23995	67	16	9.93681526184082	0.13795262575149536	0	c4d	其他
23995	72	9	13.85327434539795	0.09905250370502472	0	英文	良好
23995	88	16	19.129358291625977	0.10726790875196457	0	设计理论	其他
23995	117	16	11.6983003616333	0.11496051400899887	0	创意设计	其他
23995	124	16	11.29470157623291	0.09325381368398666	0	运营	其他
23995	128	16	17.298208236694336	0.10206430405378342	0	app	其他
23995	132	16	6.406585693359375	0.12260489910840988	0	手绘	其他
23995	135	16	13.228863716125488	0.10801605135202408	0	平面设计	其他
23995	137	16	10.002398490905762	0.11482737958431244	0	ui	其他
30368	18	5	0.0	0.13768909871578217	1	素描	基本
30368	73	16	14.305598258972168	0.04192410036921501	1	互联网产品设计	其他
30368	95	16	31.33016586303711	0.1001996174454689	1	插画	其他
30368	97	1	19.764196395874023	0.15366607904434204	1	绘图	熟悉
30368	99	5	22.8626708984375	0.14474129676818848	1	绘画	基本
30368	110	16	0.2973131537437439	0.11261363327503204	1	h5	其他
30368	124	16	17.426956176757812	0.08870204538106918	1	运营	其他
30368	126	16	20.991317749023438	0.1140994131565094	1	页面设计	其他
30368	133	16	19.899782180786133	0.10636471956968307	1	视觉设计	其他
44116	56	16	27.436744689941406	0.08714573830366135	1	maya	其他
44116	72	1	29.19686508178711	0.05462102219462395	1	英文	熟悉
44116	74	16	33.370941162109375	0.1872575730085373	1	产品开发	其他
44116	92	5	48.18021774291992	0.05196836218237877	1	javascript	基本
44116	113	16	25.06264305114746	0.09861673414707184	1	coreldraw	其他
44116	114	5	0.0	0.2315979152917862	1	html	基本
44116	118	16	7.275533199310303	0.0781296044588089	1	flash	其他
44116	129	1	31.0059757232666	0.06275899708271027	1	illustrator	熟悉
44116	134	16	25.23533058166504	0.06783060729503632	1	用户研究	其他
44116	136	1	27.156925201416016	0.08007340878248215	1	photoshop	熟悉
56636	80	2	1.6914660930633545	0.07359090447425842	0	icon	了解
56636	106	0	11.720707893371582	0.07916560024023056	0	sketch	精通
56636	115	1	0.0	0.09155549108982086	0	dreamweaver	熟悉
56636	118	1	5.9113078117370605	0.06998997181653976	0	flash	熟悉
56636	120	16	12.142678260803223	0.0704236626625061	0	产品设计	其他
56636	121	13	1.6291203498840332	0.0653727576136589	0	界面设计	优秀
56636	122	16	4.540439128875732	0.07043232768774033	0	动画	其他
56636	128	2	7.470959186553955	0.07030203938484192	0	app	了解
56636	129	1	11.454448699951172	0.06408577412366867	0	illustrator	熟悉
56636	130	13	2.9136626720428467	0.07145556062459946	0	交互设计	优秀
56636	133	16	8.023061752319336	0.06493525952100754	0	视觉设计	其他
56636	134	16	8.859236717224121	0.06570593267679214	0	用户研究	其他
56636	136	0	0.0	0.07136771082878113	0	photoshop	精通
56636	137	4	19.687971115112305	0.0716170147061348	0	ui	理解
42156	63	16	0.0	0.17178696393966675	0	构图	其他
42156	119	1	3.92946457862854	0.21416118741035461	0	电商	熟悉
42156	125	16	7.6210036277771	0.19234991073608398	0	布局	其他
42156	135	16	0.0	0.21806985139846802	0	平面设计	其他
42156	136	1	13.966684341430664	0.20363208651542664	0	photoshop	熟悉
8838	70	1	0.0	0.14140744507312775	0	制图	熟悉
8838	84	1	0.0	0.12953323125839233	0	indesign	熟悉
8838	101	3	7.236515045166016	0.14677512645721436	0	ae	掌握
8838	116	16	0.0	0.14614824950695038	0	美术设计	其他
8838	118	3	0.0	0.14350160956382751	0	flash	掌握
8838	135	16	4.766472339630127	0.1469520926475525	0	平面设计	其他
8838	136	1	2.9945385456085205	0.145682230591774	0	photoshop	熟悉
38112	110	16	6.776609420776367	0.1488773226737976	1	h5	其他
38112	112	16	14.372759819030762	0.1441253423690796	1	设计规范	其他
38112	124	16	11.384370803833008	0.14321613311767578	1	运营	其他
38112	128	16	14.992324829101562	0.14272595942020416	1	app	其他
38112	133	16	11.883109092712402	0.13859236240386963	1	视觉设计	其他
38112	134	16	8.366799354553223	0.1389242559671402	1	用户研究	其他
38112	137	16	19.120407104492188	0.14353860914707184	1	ui	其他
74228	88	16	10.328742980957031	0.1596616506576538	0	设计理论	其他
74228	119	16	0.0	0.17300112545490265	0	电商	其他
74228	124	16	10.235143661499023	0.1826992928981781	0	运营	其他
74228	133	16	1.952653169631958	0.15534675121307373	0	视觉设计	其他
74228	135	16	7.725559711456299	0.16616471111774445	0	平面设计	其他
74228	137	16	14.002638816833496	0.16312649846076965	0	ui	其他
26359	108	16	14.737981796264648	0.10668592900037766	0	图标	其他
26359	118	0	0.0	0.1337765008211136	0	flash	精通
26359	119	2	7.758305072784424	0.11222781240940094	0	电商	了解
26359	120	16	10.370687484741211	0.10327858477830887	0	产品设计	其他
26359	131	0	7.7844014167785645	0.11329436302185059	0	设计软件	精通
26359	133	2	9.617376327514648	0.10522958636283875	0	视觉设计	了解
26359	134	16	7.048666477203369	0.10455456376075745	0	用户研究	其他
26359	136	0	6.039207458496094	0.11597498506307602	0	photoshop	精通
26359	137	1	6.653727054595947	0.10497774183750153	0	ui	熟悉
85884	27	2	64.09127807617188	0.05488462373614311	1	施工工艺	了解
85884	66	16	15.57288932800293	0.2778792679309845	1	室内设计	其他
85884	70	1	3.1265869140625	0.18084673583507538	1	制图	熟悉
85884	85	1	28.15282440185547	0.19004322588443756	1	办公软件	熟悉
85884	88	16	29.231721878051758	0.0623139888048172	1	设计理论	其他
85884	104	16	15.381840705871582	0.23403216898441315	1	艺术设计	其他
31737	90	1	7.981211185455322	0.13068141043186188	0	剪辑	熟悉
31737	114	1	2.805004358291626	0.09710288047790527	0	html	熟悉
31737	115	1	0.0	0.12319619208574295	0	dreamweaver	熟悉
31737	124	16	4.503838539123535	0.12985743582248688	0	运营	其他
31737	125	16	5.146376609802246	0.13112466037273407	0	布局	其他
31737	126	1	1.9226436614990234	0.1290121227502823	0	页面设计	熟悉
31737	131	1	4.60809850692749	0.12913158535957336	0	设计软件	熟悉
31737	136	1	4.991641521453857	0.12989367544651031	0	photoshop	熟悉
51024	34	8	5.56254243850708	0.037066321820020676	0	字体设计	较强
51024	108	16	9.237460136413574	0.313563734292984	0	图标	其他
51024	133	16	15.076668739318848	0.32058268785476685	0	视觉设计	其他
51024	134	16	15.260517120361328	0.3287872076034546	0	用户研究	其他
72265	74	1	24.012557983398438	0.2375125139951706	0	产品开发	熟悉
72265	85	1	0.0	0.3201531767845154	0	办公软件	熟悉
72265	100	1	0.0	0.11180518567562103	0	cad	熟悉
72265	113	16	3.5323081016540527	0.330529123544693	0	coreldraw	其他
15756	93	1	10.482725143432617	0.21073269844055176	0	axure	熟悉
15756	112	2	7.336349010467529	0.1677459478378296	0	设计规范	了解
15756	130	1	14.615964889526367	0.15868166089057922	0	交互设计	熟悉
15756	131	1	4.206350326538086	0.16950887441635132	0	设计软件	熟悉
15756	133	16	12.504058837890625	0.14557358622550964	0	视觉设计	其他
15756	134	16	5.074036598205566	0.14775726199150085	0	用户研究	其他
97205	34	6	32.43689727783203	0.15210379660129547	1	字体设计	擅长
97205	110	16	31.280935287475586	0.10799863934516907	1	h5	其他
97205	122	16	0.0	0.058862216770648956	1	动画	其他
97205	124	16	22.43385887145996	0.14880408346652985	1	运营	其他
97205	129	1	14.890606880187988	0.15179410576820374	1	illustrator	熟悉
97205	131	16	46.3226203918457	0.12498687207698822	1	设计软件	其他
97205	133	16	10.223058700561523	0.11695414781570435	1	视觉设计	其他
97205	136	1	15.368426322937012	0.13849610090255737	1	photoshop	熟悉
93460	112	16	8.621222496032715	0.24470604956150055	0	设计规范	其他
93460	128	16	11.623150825500488	0.2426837831735611	0	app	其他
93460	130	16	15.51834774017334	0.26336681842803955	0	交互设计	其他
93460	134	16	10.676041603088379	0.2492433488368988	0	用户研究	其他
16227	68	16	26.223203659057617	0.20914193987846375	1	数据分析	其他
16227	86	16	35.78378677368164	0.16393570601940155	1	人机交互	其他
16227	123	16	33.92423629760742	0.15142513811588287	1	计算机	其他
16227	130	5	29.285978317260742	0.16407684981822968	1	交互设计	基本
16227	131	5	23.551572799682617	0.18889138102531433	1	设计软件	基本
16227	134	16	32.2393913269043	0.12252892553806305	1	用户研究	其他
84230	39	16	6.815250873565674	0.09892766177654266	0	造型能力	其他
84230	96	16	18.800119400024414	0.13009774684906006	0	logo	其他
84230	99	0	11.530072212219238	0.12776455283164978	0	绘画	精通
84230	104	16	8.635299682617188	0.11730977892875671	0	艺术设计	其他
84230	109	16	2.065887689590454	0.13056360185146332	0	原画	其他
84230	118	0	2.600430965423584	0.13222338259220123	0	flash	精通
84230	136	0	11.752035140991211	0.13173465430736542	0	photoshop	精通
84230	137	16	6.501615524291992	0.1313786506652832	0	ui	其他
6423	81	16	11.971372604370117	0.1568610817193985	1	图片处理	其他
6423	96	16	0.0	0.08508405089378357	1	logo	其他
6423	99	5	11.653634071350098	0.05855134502053261	1	绘画	基本
6423	115	0	0.0	0.11377470940351486	1	dreamweaver	精通
6423	118	0	12.529608726501465	0.06784617155790329	1	flash	精通
6423	120	4	15.795984268188477	0.0711170956492424	1	产品设计	理解
6423	124	16	12.630969047546387	0.07236862182617188	1	运营	其他
6423	126	16	5.143088340759277	0.08335307240486145	1	页面设计	其他
6423	129	0	11.93083667755127	0.05032651871442795	1	illustrator	精通
6423	135	5	8.10150146484375	0.09364870190620422	1	平面设计	基本
6423	136	0	0.0	0.07064621150493622	1	photoshop	精通
6423	137	4	10.82340145111084	0.076422318816185	1	ui	理解
3322	43	16	0.0	0.07730334997177124	1	设计执行	其他
3322	88	16	12.873311042785645	0.07475147396326065	1	设计理论	其他
3322	101	0	14.89627742767334	0.0765209048986435	1	ae	精通
3322	110	16	3.259568214416504	0.07820950448513031	1	h5	其他
3322	117	16	16.14274024963379	0.07639557123184204	1	创意设计	其他
3322	124	16	15.461212158203125	0.0720309466123581	1	运营	其他
3322	127	0	11.163679122924805	0.07835014909505844	1	ai	精通
3322	130	16	21.659912109375	0.07730556279420853	1	交互设计	其他
3322	131	0	9.539287567138672	0.07941749691963196	1	设计软件	精通
3322	132	16	10.505278587341309	0.07766417413949966	1	手绘	其他
3322	133	16	16.08054542541504	0.07677609473466873	1	视觉设计	其他
3322	134	16	11.502957344055176	0.0757613331079483	1	用户研究	其他
3322	136	0	1.431211233139038	0.07951343804597855	1	photoshop	精通
42038	73	5	12.206912994384766	0.06664027273654938	0	互联网产品设计	基本
42038	92	0	0.0	0.06302163749933243	0	javascript	精通
42038	103	1	11.103463172912598	0.06533026695251465	0	ios	熟悉
42038	105	1	11.822551727294922	0.06309999525547028	0	android	熟悉
42038	106	1	31.30185890197754	0.06444423645734787	0	sketch	熟悉
42038	107	0	0.061645299196243286	0.07103646546602249	0	css	精通
42038	110	1	6.882473468780518	0.06701987236738205	0	h5	熟悉
42038	114	0	5.458653450012207	0.07083206623792648	0	html	精通
42038	120	5	33.75339126586914	0.06298357248306274	0	产品设计	基本
42038	123	16	10.586856842041016	0.06908432394266129	0	计算机	其他
42038	129	1	3.4089417457580566	0.06789688020944595	0	illustrator	熟悉
42038	131	1	0.0	0.06745573878288269	0	设计软件	熟悉
42038	133	16	14.766807556152344	0.0680917352437973	0	视觉设计	其他
42038	134	16	20.996021270751953	0.06572055071592331	0	用户研究	其他
42038	137	16	25.410974502563477	0.06734242290258408	0	ui	其他
82444	66	16	0.0	0.10584118217229843	0	室内设计	其他
82444	70	0	0.0	0.2089528888463974	0	制图	精通
82444	85	0	0.0	0.1991155594587326	0	办公软件	精通
82444	100	0	4.493165493011475	0.23753276467323303	0	cad	精通
82444	136	1	7.268035411834717	0.24855762720108032	0	photoshop	熟悉
98711	68	16	8.620983123779297	0.0520101934671402	1	数据分析	其他
98711	71	16	29.24727439880371	0.04475045204162598	1	移动产品设计	其他
98711	106	16	23.1549129486084	0.043728943914175034	1	sketch	其他
98711	115	1	30.59178352355957	0.066815085709095	1	dreamweaver	熟悉
98711	118	1	18.78957176208496	0.08681870996952057	1	flash	熟悉
98711	123	16	20.547632217407227	0.08762097358703613	1	计算机	其他
98711	129	1	18.428390502929688	0.02220865897834301	1	illustrator	熟悉
98711	130	16	41.99357986450195	0.10023458302021027	1	交互设计	其他
98711	131	1	22.707670211791992	0.09037261456251144	1	设计软件	熟悉
98711	132	16	17.958208084106445	0.09501366317272186	1	手绘	其他
98711	133	16	21.94930648803711	0.09497153759002686	1	视觉设计	其他
98711	134	3	29.196516036987305	0.08060745149850845	1	用户研究	掌握
98711	136	1	4.2874884605407715	0.07130684703588486	1	photoshop	熟悉
98711	137	16	33.82705307006836	0.06354033946990967	1	ui	其他
57040	84	1	0.0	0.1598450243473053	0	indesign	熟悉
57040	113	1	9.424287796020508	0.14086082577705383	0	coreldraw	熟悉
57040	125	16	6.0433197021484375	0.13782833516597748	0	布局	其他
57040	129	1	9.867507934570312	0.13736172020435333	0	illustrator	熟悉
57040	132	16	4.492485523223877	0.14271144568920135	0	手绘	其他
57040	135	16	2.495988130569458	0.14193563163280487	0	平面设计	其他
57040	136	1	5.243306636810303	0.1394570767879486	0	photoshop	熟悉
56590	68	16	10.922160148620605	0.09721312671899796	0	数据分析	其他
56590	88	16	13.718067169189453	0.08045010268688202	0	设计理论	其他
56590	102	16	11.632545471191406	0.08159249275922775	0	广告创意	其他
56590	121	16	7.54139518737793	0.08430825173854828	0	界面设计	其他
56590	123	16	6.380237102508545	0.0867033451795578	0	计算机	其他
56590	125	16	2.9277827739715576	0.08151118457317352	0	布局	其他
56590	126	16	9.240102767944336	0.08381745964288712	0	页面设计	其他
56590	128	16	11.619140625	0.07962369173765182	0	app	其他
56590	130	12	14.747200965881348	0.08232369273900986	0	交互设计	关键
56590	134	1	8.370341300964355	0.0807257816195488	0	用户研究	熟悉
56590	135	16	7.539007186889648	0.08051108568906784	0	平面设计	其他
56590	137	16	9.559782028198242	0.08121976256370544	0	ui	其他
42313	67	1	9.578168869018555	0.0917661264538765	0	c4d	熟悉
42313	88	10	8.038887977600098	0.08977112919092178	0	设计理论	丰富
42313	90	16	6.425886631011963	0.09212683886289597	0	剪辑	其他
42313	91	13	13.346528053283691	0.09001722186803818	0	动效	优秀
42313	95	13	14.447686195373535	0.08929885923862457	0	插画	优秀
42313	101	1	15.189820289611816	0.09029058367013931	0	ae	熟悉
42313	106	1	6.616720676422119	0.09051112085580826	0	sketch	熟悉
42313	122	16	7.022412300109863	0.09059341996908188	0	动画	其他
42313	127	16	4.944924831390381	0.09133251756429672	0	ai	其他
42313	131	16	10.759054183959961	0.0920940712094307	0	设计软件	其他
42313	136	1	9.55685806274414	0.09219815582036972	0	photoshop	熟悉
18111	36	1	17.37147331237793	0.11501459032297134	1	visio	熟悉
18111	89	16	23.278291702270508	0.079239621758461	1	产品交互	其他
18111	93	1	34.03334426879883	0.11554030328989029	1	axure	熟悉
18111	112	16	37.74826431274414	0.09230169653892517	1	设计规范	其他
18111	123	16	12.328686714172363	0.11110327392816544	1	计算机	其他
18111	124	16	27.335723876953125	0.08298811316490173	1	运营	其他
18111	128	16	10.031949996948242	0.09073987603187561	1	app	其他
18111	130	16	31.011079788208008	0.10456409305334091	1	交互设计	其他
18111	134	16	16.8325138092041	0.09807349741458893	1	用户研究	其他
18111	136	1	29.876951217651367	0.11043495684862137	1	photoshop	熟悉
17126	123	16	11.919776916503906	0.26375672221183777	0	计算机	其他
17126	128	16	11.24736213684082	0.25952139496803284	0	app	其他
17126	130	16	8.876535415649414	0.27383384108543396	0	交互设计	其他
17126	134	16	10.295701026916504	0.20288802683353424	0	用户研究	其他
17181	80	16	0.0	0.07990022748708725	0	icon	其他
17181	87	16	9.874470710754395	0.06668771058320999	0	设计需求分析	其他
17181	102	16	16.153270721435547	0.07722321897745132	0	广告创意	其他
17181	108	16	6.179540157318115	0.07492533326148987	0	图标	其他
17181	117	16	6.800953388214111	0.06515364348888397	0	创意设计	其他
17181	119	1	0.0	0.08232905715703964	0	电商	熟悉
17181	127	1	9.238636016845703	0.07584317028522491	0	ai	熟悉
17181	130	1	18.568323135375977	0.06469570100307465	0	交互设计	熟悉
17181	131	1	12.833963394165039	0.07869555801153183	0	设计软件	熟悉
17181	132	16	4.029616355895996	0.06522725522518158	0	手绘	其他
17181	134	1	5.605658054351807	0.06668396294116974	0	用户研究	熟悉
17181	135	16	1.3895208835601807	0.06881268322467804	0	平面设计	其他
17181	136	1	0.0	0.06725768744945526	0	photoshop	熟悉
17181	137	1	27.680606842041016	0.06656482815742493	0	ui	熟悉
70223	64	16	7.41967248916626	0.017197871580719948	0	交互原型	其他
70223	68	16	3.6658785343170166	0.07842195779085159	0	数据分析	其他
70223	71	16	13.563393592834473	0.07550214976072311	0	移动产品设计	其他
70223	89	16	4.342413902282715	0.08955150842666626	0	产品交互	其他
70223	92	2	17.182125091552734	0.02980196848511696	0	javascript	了解
70223	107	2	0.16649749875068665	0.06649640947580338	0	css	了解
70223	114	2	13.78162956237793	0.11404871195554733	0	html	了解
70223	120	16	19.22347068786621	0.08969616889953613	0	产品设计	其他
70223	125	16	9.489185333251953	0.1031494140625	0	布局	其他
70223	130	1	15.777299880981445	0.11712216585874557	0	交互设计	熟悉
70223	133	2	12.249285697937012	0.11304718255996704	0	视觉设计	了解
70223	134	16	13.44644546508789	0.10596449673175812	0	用户研究	其他
53985	111	16	10.853745460510254	0.15390236675739288	1	vi	其他
53985	114	16	0.0	0.1670295000076294	1	html	其他
53985	116	16	16.877580642700195	0.1125398501753807	1	美术设计	其他
53985	126	16	13.133109092712402	0.11341293901205063	1	页面设计	其他
53985	131	0	19.515113830566406	0.1250680536031723	1	设计软件	精通
53985	132	16	21.349868774414062	0.10753518342971802	1	手绘	其他
53985	135	16	21.12201499938965	0.09282451868057251	1	平面设计	其他
53985	136	0	11.614239692687988	0.12768754363059998	1	photoshop	精通
37081	49	16	22.666460037231445	0.18113113939762115	0	游戏美术	其他
37081	132	16	11.251867294311523	0.2577385902404785	0	手绘	其他
37081	133	3	14.130193710327148	0.3190004825592041	0	视觉设计	掌握
37081	137	10	15.236793518066406	0.24212980270385742	0	ui	丰富
46095	36	1	0.0	0.12495376169681549	1	visio	熟悉
46095	86	16	15.315516471862793	0.07417081296443939	1	人机交互	其他
46095	89	1	16.207210540771484	0.05093831568956375	1	产品交互	熟悉
46095	93	1	25.858835220336914	0.11559364199638367	1	axure	熟悉
46095	112	1	23.414947509765625	0.08361051231622696	1	设计规范	熟悉
46095	119	16	21.930400848388672	0.06786222755908966	1	电商	其他
46095	125	1	0.0	0.14066371321678162	1	布局	熟悉
46095	126	16	7.800100803375244	0.10868725925683975	1	页面设计	其他
46095	130	1	23.03310775756836	0.10600562393665314	1	交互设计	熟悉
46095	134	16	27.7154483795166	0.05347394943237305	1	用户研究	其他
46095	137	16	17.978641510009766	0.07404013723134995	1	ui	其他
65201	29	16	0.0	0.19937065243721008	0	视觉营销	其他
65201	101	0	16.398683547973633	0.07742613554000854	0	ae	精通
65201	102	16	13.600470542907715	0.07836233824491501	0	广告创意	其他
65201	110	16	0.0	0.07928488403558731	0	h5	其他
65201	111	16	1.1120773553848267	0.09023170918226242	0	vi	其他
65201	117	4	10.804429054260254	0.07805810123682022	0	创意设计	理解
65201	122	16	10.735408782958984	0.07783728092908859	0	动画	其他
65201	127	0	12.173057556152344	0.08034058660268784	0	ai	精通
65201	132	16	9.7650146484375	0.07926076650619507	0	手绘	其他
65201	136	0	4.09539794921875	0.08261489123106003	0	photoshop	精通
65201	137	16	8.959087371826172	0.07721266150474548	0	ui	其他
14344	76	1	0.0	0.13240177929401398	0	web端	熟悉
14344	87	16	10.524514198303223	0.12894541025161743	0	设计需求分析	其他
14344	94	16	11.039084434509277	0.1339823603630066	0	ue	其他
14344	120	16	15.621225357055664	0.12202676385641098	0	产品设计	其他
14344	123	1	15.145137786865234	0.12066321074962616	0	计算机	熟悉
14344	124	16	12.672048568725586	0.12259909510612488	0	运营	其他
14344	130	16	16.93638038635254	0.12234582006931305	0	交互设计	其他
14344	134	16	10.348803520202637	0.11703554540872574	0	用户研究	其他
78173	91	16	13.979708671569824	0.08675196766853333	0	动效	其他
78173	106	0	16.551984786987305	0.08934862911701202	0	sketch	精通
78173	112	1	14.886298179626465	0.08314510434865952	0	设计规范	熟悉
78173	119	16	11.287134170532227	0.09891826659440994	0	电商	其他
78173	124	1	12.097946166992188	0.07863594591617584	0	运营	熟悉
78173	129	0	7.0110650062561035	0.09297940880060196	0	illustrator	精通
78173	131	0	9.729262351989746	0.10176005214452744	0	设计软件	精通
78173	132	16	10.344308853149414	0.09086795151233673	0	手绘	其他
78173	133	16	14.592264175415039	0.08755719661712646	0	视觉设计	其他
78173	136	0	11.2916841506958	0.10347162187099457	0	photoshop	精通
78173	137	16	15.96533489227295	0.08656395226716995	0	ui	其他
23941	36	16	8.368123054504395	0.10405790060758591	0	visio	其他
23941	75	16	14.850845336914062	0.09674175828695297	0	项目管理	其他
23941	93	16	13.4501314163208	0.10321646183729172	0	axure	其他
23941	102	16	9.734712600708008	0.1011374294757843	0	广告创意	其他
23941	115	16	0.0	0.09350450336933136	0	dreamweaver	其他
23941	129	0	7.606550693511963	0.0989202931523323	0	illustrator	精通
23941	130	16	13.20244026184082	0.10191839933395386	0	交互设计	其他
23941	134	0	9.991622924804688	0.0938209742307663	0	用户研究	精通
23941	135	16	6.994887828826904	0.09922979027032852	0	平面设计	其他
23941	136	0	9.94179916381836	0.10745246708393097	0	photoshop	精通
66404	101	0	30.25901222229004	0.18703675270080566	1	ae	精通
66404	106	0	28.066919326782227	0.20152200758457184	1	sketch	精通
66404	120	16	29.8823299407959	0.19614335894584656	1	产品设计	其他
66404	131	3	12.644206047058105	0.21146564185619354	1	设计软件	掌握
66404	136	0	1.211789608001709	0.20383217930793762	1	photoshop	精通
68521	47	16	5.45010232925415	0.0651959776878357	0	游戏开发流程	其他
68521	62	13	9.855171203613281	0.07208201289176941	0	gui	优秀
68521	75	16	13.527322769165039	0.06742981821298599	0	项目管理	其他
68521	91	13	8.93819808959961	0.07741668075323105	0	动效	优秀
68521	98	1	11.029717445373535	0.16676734387874603	0	3dmax	熟悉
68521	101	1	15.01437759399414	0.08566867560148239	0	ae	熟悉
68521	118	1	5.259006023406982	0.0783715695142746	0	flash	熟悉
68521	122	1	14.91541862487793	0.07881517708301544	0	动画	熟悉
68521	125	16	12.65871810913086	0.07461153715848923	0	布局	其他
68521	134	9	10.526579856872559	0.07460231333971024	0	用户研究	良好
68521	136	1	16.530946731567383	0.07815922051668167	0	photoshop	熟悉
68521	137	16	15.875741004943848	0.08087967336177826	0	ui	其他
89998	38	16	10.491604804992676	0.1606801450252533	0	mac	其他
89998	39	5	7.37815523147583	0.12809120118618011	0	造型能力	基本
89998	87	16	9.115760803222656	0.13097576797008514	0	设计需求分析	其他
89998	99	5	5.709019660949707	0.17576885223388672	0	绘画	基本
89998	109	16	11.485755920410156	0.13271412253379822	0	原画	其他
89998	116	1	0.11628177762031555	0.13670843839645386	0	美术设计	熟悉
89998	132	5	4.486737251281738	0.13506141304969788	0	手绘	基本
23028	65	16	7.056502342224121	0.11120402067899704	0	产品包装	其他
23028	84	1	12.052213668823242	0.11048682779073715	0	indesign	熟悉
23028	102	1	8.362125396728516	0.1110328733921051	0	广告创意	熟悉
23028	111	16	6.409849643707275	0.11014769226312637	0	vi	其他
23028	113	1	13.950684547424316	0.11012548208236694	0	coreldraw	熟悉
23028	129	1	7.897974491119385	0.11638237535953522	0	illustrator	熟悉
23028	131	1	3.7810699939727783	0.11018074303865433	0	设计软件	熟悉
23028	132	9	6.545744895935059	0.11013630032539368	0	手绘	良好
23028	136	1	2.046618938446045	0.11030364036560059	0	photoshop	熟悉
8204	87	16	12.939833641052246	0.09035391360521317	1	设计需求分析	其他
8204	101	1	23.549062728881836	0.09040535986423492	1	ae	熟悉
8204	110	16	13.46961498260498	0.10536991059780121	1	h5	其他
8204	113	1	33.03937530517578	0.08927047997713089	1	coreldraw	熟悉
8204	121	16	8.493436813354492	0.0893668532371521	1	界面设计	其他
8204	122	16	25.068477630615234	0.08876518905162811	1	动画	其他
8204	124	16	17.61325454711914	0.08966812491416931	1	运营	其他
8204	129	1	27.28060531616211	0.08762981742620468	1	illustrator	熟悉
8204	131	1	19.502914428710938	0.09004492312669754	1	设计软件	熟悉
8204	136	0	17.214399337768555	0.08953969180583954	1	photoshop	精通
8204	137	16	24.150686264038086	0.08958564698696136	1	ui	其他
16198	71	10	0.0	0.1492803543806076	0	移动产品设计	丰富
16198	121	16	14.504670143127441	0.13244494795799255	0	界面设计	其他
16198	130	1	16.90509033203125	0.13403314352035522	0	交互设计	熟悉
16198	131	1	5.638452529907227	0.16981886327266693	0	设计软件	熟悉
16198	133	10	6.567149639129639	0.13078400492668152	0	视觉设计	丰富
16198	134	1	11.950611114501953	0.14113295078277588	0	用户研究	熟悉
16198	137	16	5.130335807800293	0.14250579476356506	0	ui	其他
51053	102	16	10.506049156188965	0.3287804126739502	0	广告创意	其他
51053	132	16	7.741047382354736	0.22308525443077087	0	手绘	其他
51053	133	16	14.102664947509766	0.19581346213817596	0	视觉设计	其他
51053	137	16	10.297375679016113	0.25232088565826416	0	ui	其他
79650	93	0	22.575658798217773	0.1583254486322403	1	axure	精通
79650	120	16	24.494510650634766	0.16817082464694977	1	产品设计	其他
79650	129	1	15.366170883178711	0.1688111573457718	1	illustrator	熟悉
79650	130	1	25.194438934326172	0.16901686787605286	1	交互设计	熟悉
79650	136	0	15.452645301818848	0.1667073369026184	1	photoshop	精通
79650	137	16	16.768321990966797	0.1689683496952057	1	ui	其他
90293	84	1	9.845276832580566	0.1251223385334015	0	indesign	熟悉
90293	108	16	17.69403076171875	0.1230626031756401	0	图标	其他
90293	129	1	9.943758964538574	0.1397048979997635	0	illustrator	熟悉
90293	131	1	0.0	0.13483498990535736	0	设计软件	熟悉
90293	132	16	14.147356986999512	0.14358437061309814	0	手绘	其他
90293	133	16	11.398823738098145	0.13960981369018555	0	视觉设计	其他
90293	136	1	12.191719055175781	0.19408103823661804	0	photoshop	熟悉
21697	63	16	1.2643969058990479	0.10059937089681625	0	构图	其他
21697	102	16	9.586578369140625	0.11476335674524307	0	广告创意	其他
21697	104	16	4.257020950317383	0.19297845661640167	0	艺术设计	其他
21697	116	16	3.645470142364502	0.12885870039463043	0	美术设计	其他
21697	117	16	4.883304595947266	0.12045669555664062	0	创意设计	其他
21697	129	0	8.281737327575684	0.11101876199245453	0	illustrator	精通
21697	134	4	3.1300950050354004	0.11346722394227982	0	用户研究	理解
21697	136	0	4.364520072937012	0.11785746365785599	0	photoshop	精通
91048	82	0	0.8069016933441162	0.11276254057884216	0	ppt	精通
91048	99	16	5.1538310050964355	0.13550585508346558	0	绘画	其他
91048	110	1	7.460590839385986	0.15007908642292023	0	h5	熟悉
91048	122	0	6.994624137878418	0.1513388454914093	0	动画	精通
91048	125	16	7.389242649078369	0.1519053876399994	0	布局	其他
91048	127	1	6.411466121673584	0.14979811012744904	0	ai	熟悉
91048	136	1	4.453644752502441	0.1486101895570755	0	photoshop	熟悉
75945	80	16	11.365931510925293	0.2672252058982849	1	icon	其他
75945	110	1	20.21953773498535	0.2663995325565338	1	h5	熟悉
75945	132	16	21.018306732177734	0.24596373736858368	1	手绘	其他
75945	133	16	32.642520904541016	0.2204115241765976	1	视觉设计	其他
51277	88	10	13.643150329589844	0.1269153654575348	1	设计理论	丰富
51277	95	9	28.41524314880371	0.11953835934400558	1	插画	良好
51277	99	9	13.081311225891113	0.2268373668193817	1	绘画	良好
51277	119	16	17.845876693725586	0.14811529219150543	1	电商	其他
51277	124	3	20.150436401367188	0.10839105397462845	1	运营	掌握
51277	132	9	14.32276439666748	0.1377406269311905	1	手绘	良好
51277	133	16	22.401906967163086	0.13246196508407593	1	视觉设计	其他
29079	20	16	2.4207632541656494	0.06947115063667297	0	软件开发	其他
29079	45	0	9.468313217163086	0.06633850187063217	0	界面交互	精通
29079	88	10	25.408855438232422	0.06651889532804489	0	设计理论	丰富
29079	90	3	26.919031143188477	0.06900419294834137	0	剪辑	掌握
29079	104	16	17.8649845123291	0.11876276135444641	0	艺术设计	其他
29079	108	16	16.2388916015625	0.06595826894044876	0	图标	其他
29079	122	16	8.437627792358398	0.07089240849018097	0	动画	其他
29079	123	0	12.266820907592773	0.06822993606328964	0	计算机	精通
29079	128	16	18.992029190063477	0.06813165545463562	0	app	其他
29079	130	0	13.19153118133545	0.06861744076013565	0	交互设计	精通
29079	133	0	8.860511779785156	0.06762669235467911	0	视觉设计	精通
29079	134	3	11.399761199951172	0.06657017767429352	0	用户研究	掌握
29079	135	16	11.078999519348145	0.06655373424291611	0	平面设计	其他
29079	137	16	27.178075790405273	0.0673242136836052	0	ui	其他
87827	67	1	23.070627212524414	0.14204829931259155	0	c4d	熟悉
87827	84	1	16.149057388305664	0.09238795191049576	0	indesign	熟悉
87827	95	16	6.819828033447266	0.06665030121803284	0	插画	其他
87827	106	1	13.489721298217773	0.06785061210393906	0	sketch	熟悉
87827	111	16	8.136336326599121	0.06529375165700912	0	vi	其他
87827	112	16	3.6099750995635986	0.0628427118062973	0	设计规范	其他
87827	124	2	9.518939971923828	0.08303453028202057	0	运营	了解
87827	125	16	1.83275306224823	0.07843014597892761	0	布局	其他
87827	127	1	13.742057800292969	0.07370545715093613	0	ai	熟悉
87827	132	16	4.295947074890137	0.06545591354370117	0	手绘	其他
87827	133	16	14.446460723876953	0.06459826231002808	0	视觉设计	其他
87827	135	16	0.9272720813751221	0.07035653293132782	0	平面设计	其他
87827	136	1	0.0	0.0673455223441124	0	photoshop	熟悉
95356	99	0	12.082073211669922	0.15957196056842804	0	绘画	精通
95356	127	0	12.422454833984375	0.1758091151714325	0	ai	精通
95356	133	16	16.31056022644043	0.15733914077281952	0	视觉设计	其他
95356	135	16	5.980240345001221	0.17320628464221954	0	平面设计	其他
95356	136	0	14.176910400390625	0.1666392683982849	0	photoshop	精通
95356	137	16	15.808123588562012	0.16743424534797668	0	ui	其他
80417	72	16	18.917125701904297	0.10403525829315186	1	英文	其他
80417	95	6	20.120620727539062	0.2196032702922821	1	插画	擅长
80417	99	16	10.150797843933105	0.15951935946941376	1	绘画	其他
80417	104	16	11.908356666564941	0.30076122283935547	1	艺术设计	其他
80417	124	16	17.021228790283203	0.21608082950115204	1	运营	其他
40055	77	16	27.111583709716797	0.0982300192117691	1	品牌设计	其他
40055	82	16	8.014363288879395	0.10502202808856964	1	ppt	其他
40055	102	16	11.832257270812988	0.11744501441717148	1	广告创意	其他
40055	111	16	0.0	0.10345437377691269	1	vi	其他
40055	115	1	0.0	0.1071363016963005	1	dreamweaver	熟悉
40055	126	16	18.57767677307129	0.1211162880063057	1	页面设计	其他
40055	129	1	27.91349220275879	0.12040088325738907	1	illustrator	熟悉
40055	131	1	10.094199180603027	0.11765991896390915	1	设计软件	熟悉
40055	136	1	2.890036106109619	0.10953523218631744	1	photoshop	熟悉
36778	48	16	35.86054992675781	0.09735802561044693	0	ued	其他
36778	86	16	19.713064193725586	0.17997397482395172	0	人机交互	其他
36778	123	16	22.24042320251465	0.17172180116176605	0	计算机	其他
36778	130	16	23.346607208251953	0.1409023255109787	0	交互设计	其他
36778	131	1	17.09048843383789	0.16969594359397888	0	设计软件	熟悉
36778	134	16	20.11150550842285	0.11602862924337387	0	用户研究	其他
36778	137	10	22.28335952758789	0.12431925535202026	0	ui	丰富
2435	37	1	11.269694328308105	0.17904891073703766	0	unity	熟悉
2435	98	1	12.534226417541504	0.29194486141204834	0	3dmax	熟悉
2435	104	16	9.57029914855957	0.22358617186546326	0	艺术设计	其他
2435	136	1	16.65547752380371	0.30542004108428955	0	photoshop	熟悉
40198	95	16	14.00516414642334	0.1730518937110901	1	插画	其他
40198	117	16	16.282188415527344	0.1701086461544037	1	创意设计	其他
40198	119	16	9.00208568572998	0.17257913947105408	1	电商	其他
40198	124	16	14.289377212524414	0.1654929369688034	1	运营	其他
40198	132	13	6.178846836090088	0.17468640208244324	1	手绘	优秀
40198	133	16	20.727373123168945	0.14408104121685028	1	视觉设计	其他
57145	78	1	4.209578514099121	0.09594694525003433	0	cdr	熟悉
57145	102	13	8.559489250183105	0.07735595852136612	0	广告创意	优秀
57145	104	16	0.0	0.10250996053218842	0	艺术设计	其他
57145	120	16	6.366883754730225	0.07973793148994446	0	产品设计	其他
57145	121	1	4.367941856384277	0.07518762350082397	0	界面设计	熟悉
57145	124	16	5.573178768157959	0.08010557293891907	0	运营	其他
57145	125	16	7.569044589996338	0.07541991025209427	0	布局	其他
57145	127	1	4.819420337677002	0.08687081187963486	0	ai	熟悉
57145	128	16	8.582344055175781	0.07962843030691147	0	app	其他
57145	131	1	1.189279317855835	0.08176594972610474	0	设计软件	熟悉
57145	135	16	2.9332754611968994	0.08599886298179626	0	平面设计	其他
57145	136	1	0.22654560208320618	0.07947199791669846	0	photoshop	熟悉
15378	51	16	11.574837684631348	0.16901010274887085	0	unity3d	其他
15378	67	16	6.356100559234619	0.16772259771823883	0	c4d	其他
15378	90	16	9.630118370056152	0.16835640370845795	0	剪辑	其他
15378	94	16	8.686830520629883	0.1617691069841385	0	ue	其他
15378	98	16	9.504451751708984	0.1692873239517212	0	3dmax	其他
15378	133	16	10.974104881286621	0.16385450959205627	0	视觉设计	其他
80272	86	16	9.936283111572266	0.13221612572669983	0	人机交互	其他
80272	102	16	6.091699600219727	0.14415985345840454	0	广告创意	其他
80272	110	16	4.522658824920654	0.14735174179077148	0	h5	其他
80272	124	16	11.201690673828125	0.15303128957748413	0	运营	其他
80272	129	1	11.915011405944824	0.14982786774635315	0	illustrator	熟悉
80272	136	1	5.096743106842041	0.13656730949878693	0	photoshop	熟悉
80272	137	16	11.00951099395752	0.13684578239917755	0	ui	其他
4146	15	16	7.517526149749756	0.09276366978883743	0	网站整体策划	其他
4146	54	16	12.443739891052246	0.08916240185499191	0	后期制作	其他
4146	72	16	7.146302700042725	0.0863025113940239	0	英文	其他
4146	90	4	0.0	0.11478531360626221	0	剪辑	理解
4146	111	16	19.652244567871094	0.08614959567785263	0	vi	其他
4146	117	16	1.0285627841949463	0.08620260655879974	0	创意设计	其他
4146	118	16	6.821936130523682	0.0896422490477562	0	flash	其他
4146	119	16	4.215883255004883	0.08909215778112411	0	电商	其他
4146	122	16	7.999878406524658	0.08790338784456253	0	动画	其他
4146	125	16	8.916358947753906	0.09080269932746887	0	布局	其他
4146	136	16	1.726958990097046	0.08719345182180405	0	photoshop	其他
5746	93	0	12.0051908493042	0.19892734289169312	0	axure	精通
5746	123	16	7.8221116065979	0.15962493419647217	0	计算机	其他
5746	128	16	10.97530460357666	0.1604316383600235	0	app	其他
5746	130	0	11.387857437133789	0.16122077405452728	0	交互设计	精通
5746	131	0	9.37281608581543	0.16600440442562103	0	设计软件	精通
5746	134	16	8.75363540649414	0.1537909209728241	0	用户研究	其他
99261	123	16	46.669864654541016	0.21628916263580322	1	计算机	其他
99261	128	16	14.271794319152832	0.21452514827251434	1	app	其他
99261	130	3	17.361854553222656	0.22238880395889282	1	交互设计	掌握
99261	133	5	18.29800796508789	0.2062084674835205	1	视觉设计	基本
99261	134	5	48.256595611572266	0.1405884325504303	1	用户研究	基本
42595	112	16	28.39217185974121	0.14057795703411102	1	设计规范	其他
42595	119	16	5.787741184234619	0.14354918897151947	1	电商	其他
42595	120	16	36.98305892944336	0.1429237574338913	1	产品设计	其他
42595	123	10	29.90547752380371	0.14372020959854126	1	计算机	丰富
42595	133	16	40.11410140991211	0.14280548691749573	1	视觉设计	其他
42595	134	16	33.748268127441406	0.14318938553333282	1	用户研究	其他
42595	137	16	35.50566101074219	0.1432340294122696	1	ui	其他
2570	18	16	8.081006050109863	0.11004246771335602	1	素描	其他
2570	63	5	0.0	0.11081324517726898	1	构图	基本
2570	95	16	8.455399513244629	0.14110442996025085	1	插画	其他
2570	99	5	22.965167999267578	0.15985803306102753	1	绘画	基本
2570	110	16	13.90627384185791	0.09274479746818542	1	h5	其他
2570	122	16	29.864938735961914	0.04423094168305397	1	动画	其他
2570	128	16	15.500685691833496	0.1292123794555664	1	app	其他
2570	132	5	14.802125930786133	0.10881074517965317	1	手绘	基本
2570	133	16	18.419118881225586	0.10318297147750854	1	视觉设计	其他
31623	60	2	1.7152860164642334	0.08888371288776398	0	印刷流程	了解
31623	67	2	13.786176681518555	0.16487951576709747	0	c4d	了解
31623	117	16	9.084747314453125	0.0947738066315651	0	创意设计	其他
31623	118	3	4.22052001953125	0.09284082800149918	0	flash	掌握
31623	119	10	6.17547082901001	0.09645107388496399	0	电商	丰富
31623	125	3	6.950035572052002	0.09066137671470642	0	布局	掌握
31623	129	3	5.610334396362305	0.0895945131778717	0	illustrator	掌握
31623	133	16	9.980817794799805	0.09071928262710571	0	视觉设计	其他
31623	135	1	5.2481369972229	0.09826274961233139	0	平面设计	熟悉
31623	136	3	8.067200660705566	0.09293310344219208	0	photoshop	掌握
35164	38	1	9.181394577026367	0.0734378769993782	1	mac	熟悉
35164	43	12	0.0	0.06282133609056473	1	设计执行	关键
35164	75	16	13.657702445983887	0.06216522678732872	1	项目管理	其他
35164	88	10	26.157445907592773	0.06954138725996017	1	设计理论	丰富
35164	93	16	25.17515754699707	0.07569112628698349	1	axure	其他
35164	101	16	23.843706130981445	0.07361282408237457	1	ae	其他
35164	106	1	21.22683334350586	0.07366528362035751	1	sketch	熟悉
35164	112	16	17.183277130126953	0.07303976267576218	1	设计规范	其他
35164	127	1	11.886959075927734	0.0751359760761261	1	ai	熟悉
35164	130	1	33.11675262451172	0.07201918214559555	1	交互设计	熟悉
35164	132	16	12.786416053771973	0.07512716203927994	1	手绘	其他
35164	134	16	15.614530563354492	0.06928963959217072	1	用户研究	其他
35164	136	1	21.98082733154297	0.07185877859592438	1	photoshop	熟悉
35164	137	1	21.73395538330078	0.07259445637464523	1	ui	熟悉
64921	129	1	6.468656063079834	0.24580280482769012	0	illustrator	熟悉
64921	131	1	7.530513763427734	0.26134324073791504	0	设计软件	熟悉
64921	135	1	7.7767720222473145	0.23074723780155182	0	平面设计	熟悉
64921	136	1	9.049500465393066	0.2621067762374878	0	photoshop	熟悉
85349	41	16	0.0	0.12759095430374146	1	游戏界面	其他
85349	46	16	0.0	0.07203912734985352	1	用户交互	其他
85349	108	16	20.268579483032227	0.1274569183588028	1	图标	其他
85349	121	10	10.66363525390625	0.09551336616277695	1	界面设计	丰富
85349	127	0	16.425973892211914	0.12954607605934143	1	ai	精通
85349	131	0	24.504051208496094	0.1326063573360443	1	设计软件	精通
85349	132	16	14.526373863220215	0.10033880919218063	1	手绘	其他
85349	136	0	8.359896659851074	0.10762334614992142	1	photoshop	精通
85349	137	1	26.409751892089844	0.10728507488965988	1	ui	熟悉
50248	38	16	12.33796501159668	0.0845620408654213	0	mac	其他
50248	58	16	8.962326049804688	0.06034763529896736	0	切图	其他
50248	63	16	8.331393241882324	0.06123536452651024	0	构图	其他
50248	67	16	14.365535736083984	0.06863351166248322	0	c4d	其他
50248	91	16	17.41701889038086	0.06384097784757614	0	动效	其他
50248	101	1	15.918577194213867	0.0643167793750763	0	ae	熟悉
50248	106	1	14.118804931640625	0.06430696696043015	0	sketch	熟悉
50248	122	16	13.350220680236816	0.06421234458684921	0	动画	其他
50248	123	16	12.879931449890137	0.07134374231100082	0	计算机	其他
50248	127	1	10.929333686828613	0.06637480109930038	0	ai	熟悉
50248	128	16	16.363977432250977	0.0626126229763031	0	app	其他
50248	131	1	10.947831153869629	0.0691298395395279	0	设计软件	熟悉
50248	132	16	13.761970520019531	0.06492967903614044	0	手绘	其他
50248	136	1	22.63827133178711	0.07016324996948242	0	photoshop	熟悉
50248	137	16	24.406085968017578	0.06399037688970566	0	ui	其他
34207	67	8	7.785182476043701	0.18032437562942505	0	c4d	较强
34207	106	5	8.432806968688965	0.13424047827720642	0	sketch	基本
34207	128	16	17.57370376586914	0.11501934379339218	0	app	其他
34207	129	5	24.64290428161621	0.09576768428087234	0	illustrator	基本
34207	132	8	11.90330696105957	0.13880552351474762	0	手绘	较强
34207	134	16	21.694629669189453	0.10193711519241333	0	用户研究	其他
34207	136	5	16.773601531982422	0.11404021829366684	0	photoshop	基本
34207	137	16	14.76986312866211	0.1198653057217598	0	ui	其他
39885	88	16	23.22051429748535	0.18304961919784546	1	设计理论	其他
39885	123	16	21.52927589416504	0.275383323431015	1	计算机	其他
39885	130	16	27.096920013427734	0.23026742041110992	1	交互设计	其他
39885	134	2	14.607556343078613	0.3112996518611908	1	用户研究	了解
77607	13	0	21.760461807250977	0.047442737966775894	0	美工软件	精通
77607	53	1	0.0	0.05217355117201805	0	网页制作	熟悉
77607	76	1	12.260807037353516	0.11708270758390427	0	web端	熟悉
77607	113	0	6.665092945098877	0.13088983297348022	0	coreldraw	精通
77607	115	0	0.0	0.12699532508850098	0	dreamweaver	精通
77607	129	0	8.754719734191895	0.13460658490657806	0	illustrator	精通
77607	134	1	12.360010147094727	0.12814977765083313	0	用户研究	熟悉
77607	135	16	7.1736297607421875	0.12996894121170044	0	平面设计	其他
77607	136	0	6.987878322601318	0.13269054889678955	0	photoshop	精通
45035	64	16	24.306934356689453	0.16996726393699646	0	交互原型	其他
45035	68	16	8.15124225616455	0.06806576251983643	0	数据分析	其他
45035	86	16	13.232523918151855	0.0670602023601532	0	人机交互	其他
45035	89	16	18.210166931152344	0.12021833658218384	0	产品交互	其他
45035	93	1	5.018918991088867	0.11304017156362534	0	axure	熟悉
45035	106	1	20.998319625854492	0.07629934698343277	0	sketch	熟悉
[truncated: 236,569 more rows]
