# Supplementary material for: Market-oriented job skill valuation with cooperative composition neural network
Source: Nat Commun. 2021 Mar 31;12:1992. doi: 10.1038/s41467-021-22215-y (PMC8012576; doi:10.1038/s41467-021-22215-y)
Supplement: Supplementary file 4 — Source Data [file 41467_2021_22215_MOESM4_ESM.zip › Source Data/Source Data/Designer_wordcloud_contribution.csv]

word	value
Database	3.9251381822678892
Machine Design	3.1999052350951467
Java	3.1646627903936095
Realistic Style	2.7389056231304942
Software Development	2.649477958651594
MySql	2.560312588016899
UX	2.2792685200802953
Data Analysis	2.179269522197091
Unity3d	2.160631811801559
Unity	2.1460276985424183
Document Management	2.132052356576164
3D Modeling	2.113630785657895
Game Art	2.0931136698293105
UED	2.0873186494586635
Spine	2.0643738710926733
product Development	1.9515207832076327
Interaction Eesign	1.869187927174379
Brand Design	1.8589194253927563
Interactive Prototypes	1.8315562566897152
PHP	1.8215658053768207
UCD	1.8117806172372268
Original Painting	1.775633135922791
Product Planning	1.7456186701147551
product Design	1.7280713707075808
Game Interface	1.7064868269082056
Maya	1.6718544660736214
Mobile Game	1.6540267885056734
Ajax	1.6491952611771383
Design Theory	1.6375306870426338
C4D	1.6278522185647846
Project Management	1.6088237574743909
Human-Computer Interaction	1.5867988783761533
Dynamic Effect	1.5545026228915144
Computer	1.5510700823464325
Painting	1.5434404415211713
User Research	1.529172652085894
Interface Interaction	1.5289947556548371
Design Code	1.524124252411755
Business Design	1.5141185169260634
Visio	1.5137376582265414
Mobile UI	1.5117501201953651
3Dmax	1.4994533920275632
Product Interaction	1.4954464795700146
Visual Design	1.4873336835728224
APP	1.4814710449641015
Sketch	1.4514826540940238
Design Execution	1.4473010602100822
Image Design	1.4232326883848592
User Interaction	1.4157009197028525
JavaScript	1.404888682539824
Modeling Ability	1.4048838700484765
English	1.4033918806211898
IOS	1.396024990074146
UI	1.3955369632022208
Game Development Process	1.394646747162085
Mapping	1.3656662188286175
GUI	1.3604929586251633
Aesthetic Basis	1.3575095314626604
Operate	1.3535121043107934
Construction Technology	1.3472730202646448
CAD	1.3440967543271118
Illustration	1.3391366741872446
UE	1.3277630909312015
Design Requirement Analysis	1.3254034375154962
Construction Plans	1.3173097336864679
Mobile Product Design	1.283457782867032
Internet Product Design	1.283437588168722
Axure	1.2636750838596533
Online Retailers	1.241193234370839
Post Production	1.238707507056382
AE	1.2354248893912396
Human Body Structure	1.2271774672104474
Brand Image	1.2064934193761576
Animation	1.1982173280946729
Creative Design	1.1891517179665785
w3c	1.1806427486383095
Hand Painted	1.1721924554039767
Advertising Creativity	1.1621735663823625
ICON	1.157959156680598
Art Design	1.1502097302412209
Interface Design	1.1498129041670535
Front End Development	1.1428978543004775
Font Design	1.10292671032876
Printing Process	1.0823878423703135
Premiere	1.0504530703202213
Office Software	1.0210623011887223
Composition	1.014257063144181
Clip	0.9822262966013305
PhotoShop	0.9771716859298245
Web Side	0.9611240100123386
Design Software	0.95951428314754
AI	0.945359713147597
Illustrator	0.9445263256718294
Interior Decoration	0.9419073197300162
XHtml	0.9400887328849261
Web2.0	0.9340075893636319
Indesign	0.9296457325891
Mac	0.9151774438288909
customer Service	0.9056969336186268
Layout	0.8824284823505257
H5	0.8751695248921715
Graphic Artist Designer	0.8716518081478819
Drafting	0.8643170530391195
Logo	0.859439642616173
CorelDraw	0.8423096951424499
Product Packaging	0.8391006087309535
Page Design	0.8334131737791844
PPT	0.8295555641276896
Android	0.8185620127126306
Image Processing	0.789152759545485
Web Standards	0.7842072413291454
Flash	0.7823728257922956
DIV	0.7752977035371633
CSS	0.7660758186893099
iphone	0.7479374845306428
Revision of Drawings	0.7258025020812929
Interior Design	0.7193847994410953
Visual Marketing	0.7185799932637066
Print Advertisement	0.6820837136230942
Website Design	0.6438825449673959
Webpage Making	0.6240376870011536
JQuery	0.6077216198714913
CDR	0.6069041452510606
Overall Website Planning	0.5562696919275114
Art Software	0.5471703591922465
Website Construction	0.5315730189035633
HTML	0.4915597030367975
Dreamweaver	0.4386608878868388
Cutaway	0.39109888880391774
