# Supplementary material for: Market-oriented job skill valuation with cooperative composition neural network
Source: Nat Commun. 2021 Mar 31;12:1992. doi: 10.1038/s41467-021-22215-y (PMC8012576; doi:10.1038/s41467-021-22215-y)
Supplement: Supplementary file 4 — Source Data [file 41467_2021_22215_MOESM4_ESM.zip › Source Data/Source Data/Designer_wordcloud_domination.csv]

word	value
Machine Design	0.2131390272590675
MySql	0.20970601845404196
Software Development	0.1896730606608531
Database	0.18686278836558695
Original Painting	0.1793756654913989
Java	0.17546557647696995
Spine	0.16394113868776428
product Development	0.1635949334423793
3Dmax	0.16331839691625208
Unity3d	0.1628809763142815
Maya	0.16279350133235013
Unity	0.16270647476562577
CAD	0.16185258212275014
Realistic Style	0.1612499996579142
Sketch	0.16101748459771567
Mapping	0.15957771843165489
Interactive Prototypes	0.15649879040499018
Construction Technology	0.15616520000800777
Modeling Ability	0.15398549175507611
Painting	0.1504932370280585
3D Modeling	0.14818385095527423
Human Body Structure	0.14785397432896555
Office Software	0.14759254249738005
Data Analysis	0.1473259100811745
Game Art	0.14675525471845524
Clip	0.14666893374270354
Drafting	0.14571444725752183
Interior Decoration	0.1450950548052788
Game Development Process	0.14147202057523411
Design Execution	0.1414660598940579
Revision of Drawings	0.1411839300360626
UCD	0.14065459047472387
Mobile Game	0.13963962029805757
C4D	0.13936972886504367
iphone	0.13909068387226167
Art Design	0.13727419094280585
Image Processing	0.13667168979766345
Premiere	0.13652365386084594
Hand Painted	0.13388622647564527
Aesthetic Basis	0.13258276564570573
Brand Design	0.13247847276549024
Online Retailers	0.1322979895024302
Construction Plans	0.13187085144596583
Animation	0.13158787711412756
CDR	0.1315426758573025
PhotoShop	0.1309791379267425
Game Interface	0.13053092798943838
Operate	0.1300717175033023
Graphic Artist Designer	0.13003797551000298
Design Requirement Analysis	0.1298658812986196
H5	0.12948663811478764
Indesign	0.1292222901967025
Interior Design	0.12875883487603543
CorelDraw	0.12808214558807665
Font Design	0.12755285629948823
Composition	0.1273835273976955
Brand Image	0.12708452023983713
UI	0.12694319496881598
Illustration	0.12633254862458976
Creative Design	0.12567134938051255
Printing Process	0.12549447941736047
PPT	0.1254176462998006
AI	0.12516796376440503
Product Packaging	0.12481162338000205
Advertising Creativity	0.12405747460863518
Mac	0.12399763827147724
English	0.12383907112833667
Print Advertisement	0.12291244851883125
GUI	0.12286199751040582
HTML	0.12270260130155221
Mobile Product Design	0.12245023045905454
Ajax	0.1223379802462217
Interaction Eesign	0.12223596495839785
Website Construction	0.12173380262203633
Computer	0.12153119346202088
product Design	0.121325211732468
Document Management	0.1212601916894557
Visio	0.12106524973495544
Design Software	0.12095872175789649
customer Service	0.12056592967910845
Logo	0.12017935430652256
Layout	0.11992076501364614
Human-Computer Interaction	0.11970843011300998
Project Management	0.11935891098929224
PHP	0.11920915798030117
UX	0.11861652580480422
User Research	0.11847780162990888
Page Design	0.11829537812901106
Web Side	0.11811288386504624
AE	0.1177711501894572
Visual Design	0.11744031920907008
ICON	0.11710387154326708
Design Theory	0.11694416101140825
Product Interaction	0.11649851770387532
Flash	0.11615936227136492
Post Production	0.11584663545673198
Web Standards	0.11582274056780033
Art Software	0.11566519074969822
APP	0.11529510062396156
Interface Interaction	0.11476481116690378
Business Design	0.11453445297288331
Illustrator	0.11413986855750646
Interface Design	0.11388975302712159
Product Planning	0.11361520282924176
Dynamic Effect	0.1124925407183095
Axure	0.11235565272178136
Design Code	0.11164653330730284
Dreamweaver	0.11043072531866052
UE	0.10950255125584092
Image Design	0.10752793395471189
UED	0.1073331975617335
Website Design	0.10720379467645978
Overall Website Planning	0.10669407352586002
Cutaway	0.10544878855347634
Webpage Making	0.10515558766201138
Visual Marketing	0.1024459940279005
Front End Development	0.10234777349491082
Android	0.10107417192709524
Internet Product Design	0.10071399899019876
User Interaction	0.10050234701133
CSS	0.09593781780278504
IOS	0.0940397152691397
w3c	0.09237575420626888
XHtml	0.09129872762186583
JQuery	0.09081189950758761
Mobile UI	0.08878848035617368
JavaScript	0.08335494879439946
DIV	0.08065814086099858
Web2.0	0.06696612923406065
