# Supplementary material for: Market-oriented job skill valuation with cooperative composition neural network
Source: Nat Commun. 2021 Mar 31;12:1992. doi: 10.1038/s41467-021-22215-y (PMC8012576; doi:10.1038/s41467-021-22215-y)
Supplement: Supplementary file 4 — Source Data [file 41467_2021_22215_MOESM4_ESM.zip › Source Data/Source Data/Designer_wordcloud_value.csv]

word	value
Database	19.99111410845881
UED	19.491618167096323
UX	19.449514909563952
Realistic Style	17.69340013848838
JavaScript	17.415899538255218
Document Management	17.36318093826694
Java	16.910070928476625
Product Planning	15.460363018035888
Interaction Eesign	15.367590815338698
Web2.0	15.064530730247498
3D Modeling	15.054199947783696
PHP	15.004614647139203
Machine Design	14.939302443673736
IOS	14.830653178100368
User Interaction	14.530891477358791
Interface Interaction	14.412866488398619
Data Analysis	14.402769148413373
product Design	14.112271059829855
Game Art	14.103072085358361
Image Design	14.051233393530692
Mobile UI	13.992703857629195
Brand Design	13.973580411309937
Design Theory	13.6638234950586
Software Development	13.619362003663007
Design Code	13.593156490224043
Dynamic Effect	13.540579669493862
Project Management	13.486197498833967
Game Interface	13.294024848609002
Unity	13.257311587659721
Ajax	13.25616217948295
Sketch	13.130360596583532
MySql	13.128224825036936
User Research	13.080328536102199
Unity3d	13.019131473596994
Internet Product Design	12.919516225623196
Visual Design	12.901400350145755
APP	12.851475857401857
Human-Computer Interaction	12.839091598526469
Computer	12.790396187738454
UE	12.698864402223153
UCD	12.633424066458687
Product Interaction	12.456997782429733
Visio	12.404100748521465
Spine	12.396924931362186
Front End Development	12.197281373733
UI	12.175672004621989
Mobile Game	11.782561483314462
Aesthetic Basis	11.70895408667051
C4D	11.689908153985511
w3c	11.596310015077945
XHtml	11.53482371499372
product Development	11.53039606295134
English	11.492056622331692
Post Production	11.153819700821916
Axure	11.112208609885922
GUI	11.099955427994583
Design Execution	11.060010570239829
Interactive Prototypes	11.010465183064468
AE	10.646263440078542
Operate	10.551491435439143
Illustration	10.519274957802867
Maya	10.425498875860985
Interface Design	10.341785906974115
Design Requirement Analysis	10.281019326961925
Painting	10.246136052301154
Mobile Product Design	10.24288207955312
ICON	10.169102869571352
Business Design	10.002271458909318
Original Painting	9.93417338465826
Brand Image	9.745460881045345
Game Development Process	9.737690099277296
Advertising Creativity	9.548965171326039
Creative Design	9.510636261924748
DIV	9.499470232032504
Online Retailers	9.461250383860891
Modeling Ability	9.408759051929096
Animation	9.315150430048263
Font Design	9.180250736565366
3Dmax	9.170765848308665
Construction Plans	9.04729182563904
Construction Technology	8.980338943119232
Printing Process	8.935501269665846
Hand Painted	8.92718525774259
Mapping	8.72179287025777
Illustrator	8.646350588705578
CAD	8.471493046867135
Art Design	8.254961032824344
Web Side	8.210059777636763
Composition	8.190924256980892
Premiere	8.180689371472871
Design Software	8.173571130431926
Android	8.167463541596062
CSS	8.006837966215741
PhotoShop	7.955782362252019
Human Body Structure	7.838090341918322
Mac	7.73172039674513
AI	7.670283650196534
Web Standards	7.514226858432476
Layout	7.482327693257848
JQuery	7.4311593489213426
Indesign	7.342651979167338
Overall Website Planning	7.295998153441093
Office Software	7.283883448567901
Logo	7.151207480893591
Page Design	7.12545666891547
Interior Decoration	7.12267271677653
Graphic Artist Designer	7.044069574398291
iphone	7.038229482181101
Clip	6.877669525796022
Flash	6.857487649913558
CorelDraw	6.840702266762206
H5	6.836195066660642
PPT	6.77746820947852
Visual Marketing	6.570874083664391
Interior Design	6.49117605038213
customer Service	6.455754319663908
Product Packaging	6.201980668022519
Webpage Making	6.16048045028001
Drafting	6.1281826773408765
Website Design	6.026008291553905
Image Processing	5.706432340359535
Print Advertisement	5.6598905721882815
Revision of Drawings	5.419613566459754
Art Software	5.043646627002293
CDR	4.7789668692629546
Website Construction	4.360241014963735
Dreamweaver	4.284223680627204
HTML	4.075717177801886
Cutaway	3.626668377071619
