# Supplementary material for: Market-oriented job skill valuation with cooperative composition neural network
Source: Nat Commun. 2021 Mar 31;12:1992. doi: 10.1038/s41467-021-22215-y (PMC8012576; doi:10.1038/s41467-021-22215-y)
Supplement: Supplementary file 4 — Source Data [file 41467_2021_22215_MOESM4_ESM.zip › Source Data/Source Data/Designer_workyear_source.csv]

job_work_year	skill_name	value
3-5	Hand Drawing	6.253377437591553
3-5	Photoshop	4.611518859863281
1-3	Hand Drawing	11.762910842895508
1-3	Photoshop	6.682801246643066
5-10	Vision Design	19.28993797302246
5-10	Photoshop	15.122733116149902
5-10	Vision Design	19.50999641418457
1-3	Photoshop	0.0
3-5	Hand Drawing	7.449483394622803
3-5	Photoshop	9.364869117736816
3-5	UI	13.080891609191895
3-5	Hand Drawing	15.992371559143065
3-5	Vision Design	16.94577980041504
3-5	Photoshop	13.788408279418945
3-5	UI	16.988031387329098
3-5	Vision Design	17.149358749389652
3-5	Photoshop	7.695371150970459
3-5	Hand Drawing	11.39307975769043
3-5	Photoshop	9.753796577453613
3-5	UI	24.12274742126465
3-5	Vision Design	19.10331916809082
不限	Photoshop	8.690312385559082
1-3	Hand Drawing	17.04677963256836
1-3	Photoshop	16.233268737792972
1-3	Hand Drawing	5.125450611114502
1-3	Vision Design	9.488144874572754
1-3	Photoshop	4.057537078857422
3-5	Hand Drawing	8.645942687988281
3-5	Vision Design	2.790889978408813
3-5	Photoshop	13.641489028930664
5-10	UI	8.166748046875
1-3	Photoshop	0.0
3-5	Vision Design	12.795961380004885
3-5	Photoshop	8.922989845275879
3-5	Photoshop	6.967527389526367
3-5	Hand Drawing	6.870706558227539
3-5	Photoshop	9.758543014526367
3-5	Hand Drawing	10.979482650756836
3-5	Photoshop	3.2609667778015137
3-5	UI	13.81471061706543
不限	Photoshop	3.717161893844605
3-5	Hand Drawing	6.813623905181885
3-5	Photoshop	4.825550556182861
3-5	Vision Design	12.353331565856935
3-5	Hand Drawing	9.375741958618164
3-5	Vision Design	14.953121185302734
3-5	Photoshop	7.170252799987793
1年以下	Photoshop	8.04130744934082
3-5	Photoshop	6.580054759979247
3-5	Vision Design	8.114864349365233
3-5	Hand Drawing	9.914297103881836
3-5	Vision Design	15.27496337890625
3-5	Photoshop	6.624702453613281
3-5	UI	11.170604705810547
5-10	Vision Design	15.275041580200195
5-10	UI	7.6770453453063965
1-3	Photoshop	6.991542339324951
3-5	Photoshop	17.033681869506836
3-5	UI	15.392816543579102
3-5	Photoshop	4.67349910736084
3-5	UI	14.945903778076172
1-3	UI	13.480840682983398
3-5	Photoshop	0.18332114815711972
1-3	Photoshop	11.037781715393066
1-3	UI	13.602255821228027
3-5	Photoshop	13.749994277954102
1-3	Photoshop	7.33831262588501
5-10	Vision Design	19.79595184326172
5-10	UI	19.799999237060547
3-5	Vision Design	11.82835578918457
3-5	Photoshop	14.31702995300293
5-10	Photoshop	10.450281143188477
1-3	Vision Design	7.031826496124268
1-3	Vision Design	12.083057403564453
1-3	Photoshop	9.807884216308594
1-3	UI	8.666023254394531
不限	Hand Drawing	5.519955635070801
不限	Vision Design	12.221807479858398
不限	Photoshop	7.098578453063965
1-3	Hand Drawing	2.9622316360473637
1-3	Vision Design	8.604728698730469
1-3	Photoshop	1.166195511817932
3-5	Vision Design	14.580384254455565
3-5	Vision Design	20.023399353027344
3-5	UI	13.112833023071287
1-3	Hand Drawing	3.9673917293548575
1-3	Vision Design	0.0
1-3	Photoshop	0.0
3-5	UI	9.970396041870117
3-5	Vision Design	15.846243858337402
3-5	Photoshop	7.949875354766847
1-3	Vision Design	11.79110336303711
1-3	Photoshop	14.890325546264648
3-5	Hand Drawing	8.071473121643066
3-5	Photoshop	22.98214912414551
3-5	UI	18.02474594116211
不限	Vision Design	13.103863716125488
1-3	Photoshop	4.742891788482666
3-5	Vision Design	17.598302841186523
3-5	Photoshop	9.095510482788086
3-5	Vision Design	16.375558853149414
3-5	Photoshop	14.024658203125
1-3	Hand Drawing	9.21354866027832
1-3	Vision Design	15.018021583557127
1-3	Photoshop	8.921731948852539
3-5	Vision Design	18.313386917114254
3-5	UI	17.508394241333008
3-5	Vision Design	9.59416389465332
3-5	Photoshop	1.5530953407287598
1-3	Vision Design	6.29486608505249
1-3	Photoshop	2.793684720993042
1-3	Photoshop	5.639934062957764
1-3	UI	7.870760440826416
3-5	Hand Drawing	11.250288963317873
3-5	Vision Design	16.582311630249027
3-5	Photoshop	16.717098236083984
不限	Photoshop	0.0
不限	UI	0.0
不限	UI	23.0717830657959
不限	Photoshop	5.6440749168396
不限	UI	7.689620018005371
1-3	Photoshop	8.851306915283203
5-10	Hand Drawing	20.331928253173828
5-10	UI	25.332557678222656
不限	Hand Drawing	6.122866630554199
不限	Photoshop	6.958663940429688
不限	UI	9.133803367614746
3-5	Vision Design	21.69809913635254
3-5	Photoshop	0.0
3-5	UI	10.669370651245117
3-5	Hand Drawing	11.015277862548828
3-5	Photoshop	28.054670333862305
不限	Vision Design	11.365716934204102
不限	Photoshop	10.174530029296877
不限	Vision Design	9.305427551269533
1-3	Vision Design	8.394502639770508
1-3	Photoshop	4.52107572555542
3-5	Hand Drawing	9.335597038269043
3-5	Photoshop	9.897043228149414
3-5	UI	13.017725944519045
3-5	Vision Design	4.764548778533936
3-5	Photoshop	5.189626693725586
1-3	Hand Drawing	7.933802127838135
1-3	UI	11.325605392456055
3-5	Vision Design	7.996885299682617
1-3	Photoshop	7.714159965515138
不限	Hand Drawing	3.796714782714844
不限	Photoshop	0.0
1-3	Photoshop	0.0
3-5	Vision Design	6.2760276794433585
3-5	Photoshop	6.131077766418457
3-5	Photoshop	1.6470158100128174
3-5	Hand Drawing	9.604362487792967
3-5	Photoshop	14.336488723754885
3-5	UI	17.508394241333008
1-3	Hand Drawing	0.0
1-3	Photoshop	9.48519802093506
1-3	Hand Drawing	6.918397426605225
1-3	UI	3.939725637435913
3-5	Vision Design	10.061349868774414
3-5	Photoshop	3.9413759708404537
3-5	UI	9.953607559204102
5-10	Photoshop	8.002970695495605
5-10	UI	23.30418586730957
3-5	Photoshop	18.102277755737305
5-10	Vision Design	14.314657211303713
5-10	UI	13.61471939086914
不限	Hand Drawing	4.126375675201416
不限	Vision Design	7.766192436218263
1-3	Hand Drawing	7.770236015319824
1-3	Vision Design	9.650585174560547
1-3	UI	6.6695804595947275
5-10	Vision Design	20.29720115661621
5-10	UI	8.825100898742676
5-10	Vision Design	25.11685562133789
3-5	Vision Design	10.438498497009276
3-5	Photoshop	11.069879531860352
不限	Hand Drawing	9.283697128295898
不限	Photoshop	13.392822265625
不限	UI	7.786946773529053
3-5	UI	16.927278518676758
1-3	Vision Design	10.493085861206056
1-3	Photoshop	9.459774017333984
3-5	Photoshop	6.875269412994385
1-3	Hand Drawing	9.017352104187012
1-3	Photoshop	7.988412857055664
3-5	Photoshop	9.194364547729492
3-5	Hand Drawing	7.967729091644287
3-5	UI	15.74193286895752
1-3	Vision Design	8.948967933654785
1-3	UI	8.392313957214355
应届毕业生	Photoshop	0.0
3-5	Hand Drawing	10.807109832763672
3-5	UI	8.07561206817627
1-3	Hand Drawing	6.428877830505371
1-3	Photoshop	3.1542205810546875
5-10	Vision Design	19.682859420776367
3-5	Photoshop	6.0823187828063965
3-5	Vision Design	20.493066787719727
3-5	Photoshop	13.42761516571045
3-5	UI	13.186418533325195
1-3	Photoshop	0.0
1-3	Hand Drawing	8.916970252990723
1-3	Photoshop	9.79990005493164
3-5	Vision Design	16.509672164916992
3-5	Photoshop	9.163215637207033
3-5	Hand Drawing	2.6501715183258057
3-5	Vision Design	7.2326698303222665
3-5	Photoshop	3.784893989562988
3-5	UI	16.23342514038086
5-10	Vision Design	10.346914291381836
5-10	Photoshop	1.1246960163116455
5-10	UI	11.508824348449707
1-3	Vision Design	7.662718772888184
1-3	Photoshop	0.0
1-3	Vision Design	13.817903518676758
1-3	UI	12.057353973388672
1-3	Vision Design	6.902035236358643
1-3	UI	5.849166393280028
3-5	Hand Drawing	11.250288963317873
3-5	Vision Design	16.582311630249027
3-5	Photoshop	16.717098236083984
不限	Hand Drawing	3.5380747318267822
3-5	Photoshop	9.871955871582033
1-3	Vision Design	10.048561096191406
1-3	Photoshop	8.028030395507812
3-5	Hand Drawing	12.676499366760256
3-5	Photoshop	8.295215606689451
3-5	UI	17.516149520874027
3-5	Hand Drawing	21.75651741027832
3-5	Vision Design	16.067930221557614
1-3	Photoshop	1.5056699514389038
3-5	Photoshop	21.771333694458008
3-5	Hand Drawing	14.123422622680664
3-5	Photoshop	14.950902938842773
3-5	UI	23.118505477905273
1-3	Vision Design	10.675776481628418
1-3	Photoshop	0.0
1-3	UI	21.254507064819336
1-3	Vision Design	0.0
3-5	Vision Design	19.15561866760254
3-5	Photoshop	9.05558967590332
1-3	Vision Design	10.970709800720217
5-10	Vision Design	14.77322006225586
5-10	Photoshop	11.923662185668945
5-10	UI	13.826250076293945
1-3	Hand Drawing	5.677290439605713
1-3	Photoshop	1.4102203845977783
5-10	Photoshop	5.9038987159729
1-3	UI	10.520136833190918
不限	Vision Design	13.161945343017578
不限	Photoshop	15.458333969116213
3-5	Photoshop	16.182977676391598
3-5	UI	2.766648530960083
3-5	Photoshop	0.0
3-5	UI	10.73483180999756
1-3	Hand Drawing	6.583725452423097
3-5	Hand Drawing	8.273377418518066
3-5	Vision Design	13.75373649597168
3-5	Photoshop	10.651705741882324
3-5	Photoshop	0.0
3-5	Hand Drawing	10.2156982421875
3-5	Vision Design	6.70660924911499
3-5	Photoshop	0.4120015203952789
3-5	UI	12.997716903686525
3-5	Hand Drawing	12.935468673706055
3-5	Vision Design	17.38942527770996
3-5	UI	13.055007934570312
1-3	Hand Drawing	6.345712661743164
1-3	Photoshop	1.579878568649292
1-3	Photoshop	2.6136040687561035
1-3	UI	12.064960479736328
1-3	Vision Design	13.24911880493164
3-5	Photoshop	6.544154644012451
3-5	Vision Design	9.472391128540039
3-5	Photoshop	11.678624153137207
3-5	UI	10.975735664367676
3-5	Photoshop	10.397586822509766
3-5	UI	9.995368003845217
3-5	Photoshop	4.845071315765381
3-5	Vision Design	17.484207153320312
3-5	Photoshop	18.157400131225586
1-3	Photoshop	6.302261352539063
1-3	Hand Drawing	6.9794249534606925
1-3	Photoshop	10.976503372192383
3-5	Hand Drawing	12.738760948181152
3-5	Photoshop	6.096531867980957
3-5	UI	13.599335670471193
应届毕业生	Hand Drawing	12.016483306884766
应届毕业生	Vision Design	4.1055994033813485
应届毕业生	Photoshop	0.0
1-3	Vision Design	8.316125869750978
1-3	Photoshop	14.608129501342773
3-5	Photoshop	13.083505630493164
1-3	Hand Drawing	13.863031387329102
不限	Photoshop	0.17549875378608704
不限	UI	1.457424521446228
1-3	Hand Drawing	9.45050811767578
1-3	Photoshop	13.965476036071776
3-5	Photoshop	18.047983169555664
1-3	Hand Drawing	7.109249591827393
1-3	Photoshop	5.909912586212157
1-3	UI	3.9233672618865967
3-5	Vision Design	10.834651947021484
3-5	UI	9.808914184570312
1-3	Photoshop	0.28370264172554016
1-3	UI	6.071977138519287
1-3	Photoshop	3.309864997863769
3-5	Hand Drawing	14.468703269958494
3-5	Vision Design	19.56761741638184
1-3	Hand Drawing	8.323909759521483
1-3	Photoshop	8.307758331298826
1-3	Photoshop	0.0
3-5	Vision Design	0.7696049213409424
3-5	UI	1.2084064483642578
1-3	Photoshop	0.8101108074188232
3-5	UI	15.02813720703125
3-5	Vision Design	12.781442642211914
1-3	Photoshop	4.2222394943237305
3-5	Hand Drawing	9.74769401550293
1-3	Photoshop	0.9622756242752076
3-5	Photoshop	4.73358678817749
不限	Photoshop	0.0
3-5	Hand Drawing	9.167844772338867
3-5	Photoshop	12.543956756591795
3-5	UI	7.679779529571532
5-10	Vision Design	17.37730598449707
5-10	UI	17.59187889099121
3-5	Vision Design	16.686750411987305
3-5	Photoshop	14.46456527709961
3-5	UI	15.501300811767578
3-5	Vision Design	23.25937843322754
3-5	Photoshop	17.507373809814453
1-3	Hand Drawing	7.7647948265075675
1-3	Vision Design	9.372171401977539
1-3	Photoshop	5.033214569091797
1-3	Photoshop	0.0
1-3	Vision Design	6.128509044647218
1-3	Photoshop	6.4327945709228525
3-5	Photoshop	12.649824142456055
3-5	UI	13.706761360168455
3-5	UI	8.830392837524414
1-3	Hand Drawing	6.346799373626709
1-3	Photoshop	0.0
3-5	UI	11.683253288269045
1-3	Vision Design	3.71190357208252
1-3	Photoshop	3.2682580947875977
1-3	UI	6.994394779205322
3-5	Hand Drawing	6.769651412963867
3-5	Photoshop	8.82284927368164
3-5	Photoshop	7.7450294494628915
3-5	UI	9.59473991394043
1-3	Hand Drawing	5.439274787902832
1-3	Photoshop	9.359930038452148
1-3	Photoshop	9.817859649658203
1-3	Hand Drawing	11.398011207580565
1-3	Vision Design	15.711015701293945
1-3	Photoshop	9.847640991210938
1-3	UI	8.248415946960451
不限	Photoshop	4.632643222808838
1-3	Hand Drawing	4.657512664794922
1-3	Photoshop	14.058975219726562
5-10	Hand Drawing	14.289399147033693
5-10	Photoshop	10.393515586853027
1-3	Vision Design	7.806492805480957
1-3	Photoshop	2.762627124786377
1-3	UI	10.139631271362305
5-10	Vision Design	17.71170997619629
5-10	UI	19.115434646606445
3-5	Vision Design	12.41827392578125
1-3	Hand Drawing	4.47939920425415
1-3	Vision Design	12.034510612487793
1-3	Photoshop	1.4949109554290771
1-3	UI	9.369599342346193
1-3	Photoshop	0.0
1-3	UI	10.745965957641602
3-5	Vision Design	16.660831451416016
3-5	Vision Design	12.549301147460938
3-5	Photoshop	9.110193252563477
3-5	UI	14.691434860229492
5-10	Hand Drawing	17.056657791137695
5-10	Photoshop	6.921176433563232
1年以下	Hand Drawing	5.089997291564941
1年以下	Photoshop	5.900505542755128
1年以下	UI	2.506797313690185
3-5	Vision Design	16.499998092651367
1-3	Photoshop	0.0
1-3	UI	5.174215316772461
3-5	Photoshop	14.724416732788086
3-5	Photoshop	16.767738342285153
3-5	Photoshop	14.12059211730957
3-5	Vision Design	19.19451713562012
3-5	Photoshop	11.603737831115724
1-3	Photoshop	10.600971221923828
1-3	Vision Design	14.706324577331545
1-3	Photoshop	16.244806289672848
1-3	Vision Design	8.174453735351562
1-3	Photoshop	0.0
1-3	Hand Drawing	4.657512664794922
1-3	Photoshop	14.058975219726562
1-3	UI	6.499934196472168
应届毕业生	Hand Drawing	2.233609437942505
应届毕业生	Photoshop	11.643198013305664
应届毕业生	Vision Design	6.374890804290772
应届毕业生	Photoshop	0.0
3-5	Vision Design	15.834135055541992
3-5	Photoshop	16.93144416809082
3-5	UI	18.698360443115234
不限	Hand Drawing	5.378975868225098
不限	Photoshop	0.9153332710266112
3-5	Hand Drawing	9.603141784667967
3-5	Vision Design	11.82433032989502
3-5	Photoshop	10.226001739501953
3-5	UI	13.28573513031006
3-5	Hand Drawing	10.684778213500977
3-5	Vision Design	16.087543487548828
3-5	Photoshop	13.603283882141113
3-5	UI	17.9671630859375
3-5	Photoshop	13.281025886535645
5-10	Vision Design	19.058046340942386
1-3	Hand Drawing	6.645322799682617
1-3	UI	7.40298318862915
1-3	Vision Design	7.187748432159424
3-5	Vision Design	15.023117065429688
3-5	Photoshop	3.9796183109283447
3-5	UI	16.76455307006836
1-3	Photoshop	2.782684326171875
3-5	Photoshop	6.185291767120361
1-3	Hand Drawing	6.052460193634032
1-3	Vision Design	11.929678916931152
1-3	Photoshop	8.775058746337889
1-3	Hand Drawing	6.2159972190856925
1-3	Photoshop	9.341449737548828
1-3	UI	9.895938873291016
3-5	Vision Design	16.217918395996097
3-5	UI	9.125221252441406
3-5	Hand Drawing	8.757705688476562
3-5	Photoshop	3.60933256149292
3-5	Photoshop	6.920718669891357
1年以下	Photoshop	0.0
5-10	UI	13.826250076293945
不限	Photoshop	4.56541109085083
1-3	Hand Drawing	8.289408683776855
1-3	Photoshop	14.355968475341795
3-5	Hand Drawing	10.0736083984375
3-5	Photoshop	13.120203018188475
3-5	UI	15.93851375579834
不限	Photoshop	0.0
不限	UI	7.215881824493407
3-5	Hand Drawing	9.3925199508667
3-5	Photoshop	2.5859034061431885
1年以下	Vision Design	4.889440059661865
1年以下	Photoshop	3.008853912353516
1年以下	UI	5.5796236991882315
3-5	Vision Design	2.950489044189453
3-5	Photoshop	4.045368671417236
3-5	Vision Design	15.946256637573242
3-5	Photoshop	7.911075115203857
3-5	UI	14.300710678100586
1-3	Photoshop	7.031853199005128
3-5	Vision Design	10.068145751953123
3-5	Photoshop	13.11298370361328
3-5	Vision Design	14.08751392364502
3-5	Photoshop	8.088065147399902
1-3	UI	8.746932983398438
1-3	Vision Design	16.65047264099121
1-3	Photoshop	1.280924916267395
1-3	UI	9.304981231689453
1-3	UI	14.193878173828125
1-3	Photoshop	9.587605476379396
1-3	Hand Drawing	10.992605209350586
1-3	Photoshop	5.522450923919678
1-3	UI	9.980112075805664
1-3	Vision Design	7.647684574127197
1-3	Photoshop	7.528899669647218
1-3	Photoshop	14.678585052490234
1-3	UI	11.32869815826416
1-3	Hand Drawing	7.238844394683838
1-3	Vision Design	13.89637851715088
3-5	Vision Design	10.49940299987793
1-3	Hand Drawing	14.793718338012695
1-3	Vision Design	18.842788696289066
1-3	Photoshop	21.62790298461914
1-3	UI	19.29697799682617
3-5	Photoshop	13.837043762207033
1-3	Photoshop	11.38189697265625
1-3	UI	10.52687931060791
5-10	Photoshop	4.896559715270996
5-10	UI	15.365224838256836
1-3	Photoshop	0.0
3-5	Photoshop	20.76435852050781
3-5	UI	15.92534065246582
1-3	Photoshop	4.2296648025512695
3-5	Photoshop	9.256450653076172
1-3	Photoshop	14.868450164794922
1-3	UI	7.4982829093933105
1-3	Photoshop	0.8661898374557495
1-3	Vision Design	8.603005409240723
1-3	Photoshop	9.45948886871338
1-3	Photoshop	7.719686031341553
1-3	Photoshop	2.4593725204467773
1-3	Photoshop	2.7971713542938232
1-3	UI	5.602385997772217
5-10	Hand Drawing	14.518023490905762
5-10	Vision Design	21.706178665161133
3-5	Hand Drawing	9.296688079833984
3-5	Vision Design	14.890284538269045
3-5	Photoshop	0.0
3-5	UI	6.157299995422362
3-5	Vision Design	13.856298446655273
1-3	Photoshop	0.0
3-5	Hand Drawing	7.840657711029053
3-5	Photoshop	5.223793029785156
3-5	UI	13.931065559387207
5-10	Photoshop	14.729610443115234
5-10	UI	17.42698097229004
5-10	Vision Design	15.81149196624756
5-10	Photoshop	36.80327606201172
5-10	UI	32.47052764892578
1-3	Vision Design	10.858480453491213
1-3	Vision Design	11.010095596313477
1-3	Photoshop	7.639315605163574
1年以下	Photoshop	3.862654685974121
不限	Hand Drawing	9.910653114318848
不限	Vision Design	13.166869163513185
不限	UI	10.56314754486084
5-10	Vision Design	16.946863174438473
5-10	Photoshop	27.03880500793457
1-3	Photoshop	1.800617218017578
1-3	Vision Design	8.306628227233888
1-3	Photoshop	6.066132545471191
1-3	Hand Drawing	10.475456237792967
1-3	Vision Design	10.903374671936037
1-3	Photoshop	5.115406036376953
1-3	Photoshop	3.1763722896575928
3-5	Hand Drawing	8.379779815673826
3-5	Vision Design	13.728008270263672
3-5	Photoshop	0.7345023155212402
3-5	UI	9.966086387634276
3-5	Hand Drawing	7.374066352844237
5-10	Vision Design	20.5051212310791
1年以下	Vision Design	6.1619505882263175
1年以下	Photoshop	0.0
5-10	Hand Drawing	16.052799224853516
5-10	UI	15.64741325378418
1-3	Vision Design	1.8339858055114744
1-3	Photoshop	0.0
3-5	Vision Design	15.0574369430542
5-10	Photoshop	24.148616790771484
5-10	UI	29.77166557312012
1-3	Photoshop	11.76043701171875
1-3	Photoshop	1.4159075021743774
5-10	Photoshop	3.6361801624298096
5-10	UI	7.735149383544923
不限	Vision Design	10.070195198059082
1-3	Photoshop	8.841840744018555
1-3	Hand Drawing	13.767199516296387
1-3	Vision Design	13.254209518432615
1-3	Photoshop	5.83743143081665
1-3	Hand Drawing	6.224167346954347
1-3	Vision Design	6.297637462615968
1-3	Hand Drawing	8.63277530670166
3-5	Vision Design	17.296388626098633
3-5	Photoshop	5.198840141296387
不限	Photoshop	2.255153179168701
5-10	Hand Drawing	23.74467849731445
5-10	Photoshop	13.443161964416506
3-5	Vision Design	5.751844882965088
3-5	UI	16.508415222167972
1-3	Hand Drawing	9.390541076660156
1-3	Photoshop	10.121005058288574
1-3	UI	9.255008697509766
1-3	Photoshop	18.69532966613769
1-3	Hand Drawing	6.856544017791747
1-3	Photoshop	8.003808975219728
1-3	UI	10.45985221862793
3-5	Hand Drawing	11.58044147491455
3-5	Vision Design	16.904584884643555
3-5	Photoshop	16.969053268432614
3-5	Vision Design	16.976436614990234
3-5	Vision Design	21.01045036315918
3-5	Photoshop	4.706701278686523
3-5	Vision Design	13.166421890258787
3-5	Photoshop	5.403099060058594
3-5	UI	25.17230987548828
1年以下	Photoshop	3.833131074905396
1-3	Photoshop	0.0
1-3	Photoshop	9.435331344604492
3-5	Vision Design	24.03376388549805
3-5	Photoshop	10.86844253540039
1-3	Photoshop	4.177888870239259
不限	Hand Drawing	2.6263248920440674
不限	Vision Design	9.946088790893556
3-5	UI	12.00808334350586
1-3	Hand Drawing	7.774282932281494
1-3	Vision Design	8.957697868347168
1-3	UI	7.5098042488098145
1-3	Photoshop	0.0
1-3	Hand Drawing	8.768194198608397
1-3	Photoshop	5.66900110244751
3-5	Hand Drawing	6.196992874145508
3-5	Vision Design	9.891483306884766
3-5	Photoshop	6.4538893699646
1-3	Vision Design	11.16046142578125
1-3	UI	6.5506768226623535
3-5	Hand Drawing	11.250288963317873
3-5	Vision Design	16.582311630249027
3-5	Photoshop	16.717098236083984
不限	Photoshop	7.8426995277404785
3-5	Vision Design	13.063104629516602
1-3	Hand Drawing	6.271644115447997
1-3	Vision Design	11.798654556274414
1-3	Photoshop	0.0
1-3	UI	7.91362190246582
1-3	Hand Drawing	10.942892074584961
1-3	Photoshop	9.54568576812744
3-5	Hand Drawing	11.34207820892334
3-5	Photoshop	9.378973960876463
1-3	Photoshop	9.307740211486816
5-10	Vision Design	14.12140655517578
5-10	Photoshop	28.035194396972656
5-10	UI	23.83311462402344
不限	Hand Drawing	9.284488677978516
不限	Photoshop	0.0
1-3	Hand Drawing	9.160605430603027
1-3	Vision Design	9.604257583618164
1-3	Photoshop	5.83104133605957
1-3	UI	7.141451358795166
1-3	Vision Design	3.815419435501098
1-3	Photoshop	0.0
1-3	Hand Drawing	6.322455406188965
1-3	Vision Design	20.174320220947266
1-3	Photoshop	20.410274505615234
1-3	UI	12.752400398254395
不限	Photoshop	1.5404067039489746
不限	Hand Drawing	5.307679653167725
不限	Photoshop	7.8426995277404785
3-5	Hand Drawing	10.91561508178711
3-5	Photoshop	8.275943756103517
3-5	Photoshop	4.2987093925476065
5-10	Hand Drawing	6.298331737518311
5-10	Photoshop	7.489165782928468
1-3	Vision Design	11.454020500183105
1-3	Photoshop	4.2383437156677255
不限	Photoshop	12.630496978759766
3-5	Hand Drawing	11.869641304016113
3-5	Vision Design	15.70246124267578
3-5	Photoshop	10.074199676513672
3-5	Photoshop	5.29230260848999
3-5	Vision Design	16.802335739135742
1-3	Hand Drawing	11.071087837219238
1-3	Photoshop	11.366866111755373
1-3	Hand Drawing	10.235223770141602
1-3	Photoshop	11.566667556762695
3-5	Hand Drawing	15.291725158691404
3-5	UI	14.884653091430664
不限	Hand Drawing	11.103656768798828
不限	Vision Design	14.740266799926758
不限	Photoshop	9.4398193359375
3-5	Hand Drawing	11.44328784942627
1-3	Photoshop	4.742891788482666
1年以下	Photoshop	9.59669303894043
3-5	Hand Drawing	13.120516777038574
3-5	Photoshop	7.517435073852539
1-3	Photoshop	7.304182529449463
不限	Vision Design	10.032236099243164
不限	Photoshop	5.275688648223877
3-5	Hand Drawing	9.561487197875977
1-3	Photoshop	10.650554656982422
1-3	Photoshop	5.302439212799072
不限	Vision Design	8.307328224182129
不限	Photoshop	0.0
不限	UI	8.252592086791992
3-5	Vision Design	13.054557800292967
1-3	Vision Design	11.308367729187012
1-3	UI	9.390835762023926
应届毕业生	Vision Design	7.9599037170410165
1-3	Hand Drawing	13.387517929077148
1-3	Vision Design	14.293150901794435
1-3	Photoshop	12.556846618652346
不限	Hand Drawing	1.1877717971801758
不限	Photoshop	0.0
不限	UI	9.464334487915039
不限	Vision Design	10.222003936767578
不限	Photoshop	0.0
1-3	Vision Design	8.752695083618164
1-3	Photoshop	8.866571426391602
1-3	UI	8.547573089599611
5-10	Vision Design	15.964995384216307
1-3	Photoshop	6.429851055145264
不限	Photoshop	0.0
1-3	Photoshop	6.662881374359131
1-3	Photoshop	7.169999122619629
3-5	Hand Drawing	8.411108016967772
1-3	Photoshop	8.940343856811523
1-3	UI	9.081636428833008
1-3	Photoshop	0.0
3-5	Hand Drawing	7.029088497161865
3-5	UI	9.069351196289062
不限	Hand Drawing	6.902376651763916
不限	Vision Design	2.362414598464966
不限	Photoshop	4.1343021392822275
1-3	UI	2.1455116271972656
不限	Hand Drawing	4.877315044403076
不限	Photoshop	3.0768718719482417
3-5	Vision Design	14.10122299194336
3-5	Photoshop	13.3789701461792
3-5	UI	12.822324752807615
1-3	Hand Drawing	6.698671817779541
1-3	Photoshop	1.1851251125335691
3-5	Vision Design	3.0436382293701167
3-5	Photoshop	0.0
3-5	Hand Drawing	13.189472198486328
3-5	Vision Design	15.416187286376953
5-10	Hand Drawing	14.578989028930664
5-10	Photoshop	23.944190979003906
5-10	UI	29.41619110107422
1-3	Vision Design	8.87716293334961
1-3	UI	12.053265571594238
1-3	Hand Drawing	5.0648531913757315
1-3	Photoshop	4.794723033905028
3-5	Hand Drawing	5.825363159179688
1-3	Photoshop	1.6580758094787598
1-3	UI	8.748580932617188
5-10	Photoshop	8.460285186767576
3-5	Photoshop	14.10256576538086
1-3	Vision Design	4.5672340393066415
1-3	UI	0.0
3-5	Hand Drawing	6.788008689880371
3-5	Vision Design	12.698724746704102
3-5	Hand Drawing	8.512123107910156
3-5	Vision Design	12.526891708374025
3-5	Photoshop	3.746937036514282
5-10	Vision Design	21.50590705871582
5-10	Photoshop	12.938726425170898
5-10	Photoshop	10.453182220458984
3-5	Hand Drawing	7.029088497161865
3-5	Vision Design	13.483433723449707
3-5	Vision Design	24.042518615722656
3-5	Photoshop	25.10194396972656
3-5	UI	21.029733657836914
1-3	Hand Drawing	3.8889281749725337
1-3	Photoshop	4.623394012451172
1-3	UI	3.364462614059448
应届毕业生	Photoshop	0.0
1-3	Photoshop	4.909037590026856
1-3	Hand Drawing	9.050257682800293
1-3	Vision Design	12.147615432739258
1-3	UI	12.64218521118164
3-5	Photoshop	16.453380584716793
3-5	Vision Design	33.131851196289055
3-5	Photoshop	19.52252960205078
3-5	UI	28.50991439819336
3-5	Vision Design	13.513540267944336
1-3	Photoshop	5.638868808746338
3-5	Vision Design	13.224245071411133
3-5	Photoshop	6.3291521072387695
3-5	UI	12.357706069946287
5-10	Vision Design	16.494815826416016
1-3	Photoshop	8.42365837097168
3-5	Hand Drawing	9.401208877563477
3-5	Photoshop	1.311885118484497
1-3	Photoshop	0.0
3-5	Vision Design	15.8323974609375
3-5	Photoshop	12.23912525177002
3-5	UI	16.065153121948242
3-5	Hand Drawing	4.3811683654785165
3-5	UI	7.477053165435791
不限	Hand Drawing	6.583250045776367
不限	Vision Design	17.656513214111328
不限	Photoshop	3.889650583267212
1-3	Hand Drawing	7.449175834655763
1-3	Photoshop	1.7519862651824951
应届毕业生	Photoshop	0.0
3-5	Vision Design	16.037677764892578
3-5	UI	10.338228225708008
1-3	Hand Drawing	5.078976631164551
1-3	Photoshop	7.104781627655028
1-3	UI	7.720637321472168
5-10	Photoshop	16.523408889770508
3-5	Photoshop	8.364861488342285
3-5	UI	10.560884475708008
3-5	Photoshop	11.376791000366213
3-5	Vision Design	15.002663612365724
3-5	Photoshop	12.294078826904295
3-5	UI	17.101558685302734
1-3	Vision Design	13.132125854492188
1-3	Photoshop	9.382318496704102
1-3	UI	13.838277816772461
3-5	Photoshop	0.8816913366317749
1-3	Photoshop	5.893063545227051
3-5	Vision Design	8.35392951965332
3-5	UI	9.811307907104492
1-3	Vision Design	12.640960693359375
1-3	Photoshop	3.0854816436767583
不限	Photoshop	0.0
不限	UI	6.224827289581299
5-10	Hand Drawing	23.74467849731445
5-10	Vision Design	24.39694976806641
5-10	Photoshop	13.443161964416506
5-10	UI	26.89876365661621
3-5	Photoshop	11.346321105957033
3-5	UI	7.436923503875732
3-5	UI	14.244973182678224
1-3	Photoshop	0.14370258152484894
1-3	Vision Design	10.697317123413086
1-3	Photoshop	0.0
1-3	Vision Design	9.408153533935547
1-3	UI	8.312342643737793
1-3	Photoshop	0.0
1-3	Vision Design	14.198530197143555
1-3	Photoshop	18.864112854003906
3-5	Hand Drawing	9.595292091369627
3-5	Photoshop	8.787248611450195
3-5	Photoshop	4.221794128417969
3-5	Hand Drawing	12.305364608764648
3-5	Vision Design	17.11659049987793
1-3	Photoshop	0.4642432630062103
3-5	Hand Drawing	9.212902069091797
3-5	Photoshop	13.492252349853516
3-5	UI	9.160847663879396
1-3	Photoshop	9.048909187316896
5-10	Hand Drawing	6.725572109222412
5-10	Vision Design	22.194843292236328
5-10	Photoshop	23.591228485107425
5-10	UI	29.14837074279785
1-3	Photoshop	1.3744804859161377
1-3	UI	3.515018939971924
5-10	UI	8.820816040039062
不限	Hand Drawing	5.829211711883545
不限	Photoshop	0.04495862126350403
1-3	Hand Drawing	6.980971813201903
1-3	Vision Design	13.234758377075195
1-3	Photoshop	0.0
1-3	UI	9.577289581298828
3-5	Vision Design	13.096729278564453
3-5	Vision Design	18.25249481201172
3-5	Photoshop	26.01593971252441
3-5	UI	22.88968086242676
1-3	Hand Drawing	4.558299541473389
3-5	Hand Drawing	5.848359107971191
3-5	Vision Design	11.501221656799315
3-5	Photoshop	4.729034423828125
3-5	UI	18.786083221435547
1-3	Photoshop	9.344505310058594
1-3	Photoshop	8.19697093963623
1-3	UI	4.896393775939941
5-10	Hand Drawing	10.345047950744627
5-10	Photoshop	26.14091682434082
5-10	UI	12.892498016357422
3-5	Photoshop	6.423512935638428
3-5	UI	13.105791091918945
3-5	Photoshop	1.208925724029541
3-5	UI	10.5374755859375
3-5	Vision Design	10.44052505493164
3-5	Photoshop	11.867645263671875
3-5	UI	11.848116874694824
1-3	Hand Drawing	6.545744895935059
1-3	Photoshop	2.046618938446045
1-3	Hand Drawing	11.786212921142578
3-5	Vision Design	12.87315845489502
不限	Photoshop	9.06757354736328
3-5	Photoshop	10.368184089660645
3-5	UI	13.538917541503904
1-3	Hand Drawing	12.572942733764648
1-3	Photoshop	0.0
1-3	Photoshop	4.529016494750977
1-3	Hand Drawing	5.622211933135986
1-3	UI	12.909208297729492
3-5	Hand Drawing	9.054657936096193
3-5	Vision Design	14.507943153381348
3-5	Photoshop	16.920488357543945
5-10	Hand Drawing	19.09120750427246
5-10	Photoshop	15.908135414123535
1-3	Hand Drawing	4.579346179962158
不限	Photoshop	8.110173225402832
1-3	Hand Drawing	6.555046558380128
1-3	Photoshop	9.191405296325684
1-3	Vision Design	10.348129272460938
1-3	Photoshop	6.180285930633545
1-3	UI	11.388778686523438
1-3	Hand Drawing	0.0
1-3	Photoshop	8.973260879516602
1-3	UI	17.490930557250973
5-10	Photoshop	14.970340728759766
1-3	Hand Drawing	7.239774227142334
1-3	Vision Design	8.55024528503418
1-3	Photoshop	9.270187377929688
3-5	Vision Design	16.353124618530273
3-5	UI	26.21788215637207
5-10	Hand Drawing	12.194782257080078
5-10	Photoshop	10.837324142456056
5-10	Photoshop	15.394539833068848
5-10	Hand Drawing	13.325851440429688
5-10	Photoshop	13.54634952545166
5-10	UI	18.506404876708984
3-5	Photoshop	9.957656860351562
应届毕业生	Photoshop	4.842091083526611
应届毕业生	UI	6.6747870445251465
3-5	Vision Design	11.83429718017578
3-5	Photoshop	14.34385585784912
1-3	Hand Drawing	0.0
1-3	Photoshop	7.9231462478637695
5-10	Vision Design	12.986440658569336
5-10	UI	16.566888809204098
3-5	Photoshop	0.0
1-3	UI	7.666329383850098
3-5	Vision Design	15.755254745483398
3-5	UI	7.267623424530028
1-3	Hand Drawing	4.454027652740479
1-3	Vision Design	11.43563175201416
3-5	UI	11.865728378295898
不限	Hand Drawing	0.0
不限	Vision Design	19.02570343017578
不限	Photoshop	0.0
1-3	Hand Drawing	9.81633472442627
1-3	Vision Design	13.284832000732422
1-3	UI	15.205846786499025
3-5	UI	12.241825103759766
1-3	Photoshop	11.562013626098633
3-5	Hand Drawing	6.081418991088867
3-5	UI	6.4234371185302725
1-3	Hand Drawing	17.80936622619629
1-3	Vision Design	0.0
1-3	UI	14.181650161743164
1-3	Hand Drawing	15.028867721557615
1-3	Photoshop	15.391298294067385
1-3	Vision Design	10.129819869995117
1年以下	Photoshop	2.547342300415039
3-5	Hand Drawing	6.413356304168701
3-5	Vision Design	11.985488891601562
3-5	Photoshop	9.201834678649902
3-5	UI	9.306111335754396
不限	Vision Design	2.7042481899261475
不限	Photoshop	0.0
3-5	Hand Drawing	14.151681900024414
1-3	Hand Drawing	7.4514079093933105
1-3	Photoshop	0.0
1-3	Hand Drawing	11.012518882751463
1-3	Photoshop	6.865298748016357
1-3	UI	8.605166435241701
3-5	Photoshop	10.045907020568848
不限	Hand Drawing	6.7547221183776855
不限	Photoshop	0.3022156059741974
1-3	Photoshop	4.4343838691711435
1-3	Photoshop	8.09049129486084
3-5	Vision Design	10.930253982543944
3-5	Photoshop	6.1476807594299325
3-5	UI	22.99193954467773
1-3	Vision Design	5.159228801727295
1-3	Vision Design	3.929640293121338
1-3	Photoshop	13.834931373596193
1-3	UI	12.611551284790039
3-5	UI	12.877418518066404
1-3	Photoshop	0.0
1-3	UI	0.4926503002643585
1年以下	Photoshop	3.256972551345825
3-5	Vision Design	15.125934600830078
3-5	Hand Drawing	9.604362487792967
3-5	Photoshop	9.681032180786133
3-5	UI	10.149772644042967
5-10	Photoshop	12.15485954284668
3-5	Vision Design	13.72218132019043
3-5	UI	10.280277252197266
1-3	Hand Drawing	0.8463099002838135
1-3	Vision Design	6.450026988983153
1-3	Photoshop	2.6937694549560547
3-5	Vision Design	36.71420669555664
3-5	Photoshop	18.66603660583496
3-5	UI	19.48480224609375
1-3	Hand Drawing	0.0
1-3	Photoshop	10.314845085144043
1-3	UI	9.383386611938477
3-5	Hand Drawing	8.955141067504883
3-5	UI	22.44537925720215
不限	Photoshop	0.0
1-3	Photoshop	23.46664428710937
1-3	UI	15.13369369506836
5-10	Vision Design	20.011045455932614
5-10	UI	13.391558647155762
不限	Vision Design	9.377223014831543
不限	Photoshop	0.0
1-3	Vision Design	10.07275104522705
3-5	Vision Design	14.160572052001953
3-5	Vision Design	17.484207153320312
应届毕业生	Hand Drawing	16.571016311645508
应届毕业生	Photoshop	11.811941146850586
1-3	Photoshop	0.0
3-5	Vision Design	19.360578536987305
3-5	Photoshop	10.911503791809082
1-3	Photoshop	0.0
1-3	Hand Drawing	14.176944732666016
1-3	Vision Design	15.262155532836914
1-3	Photoshop	14.264727592468262
5-10	Vision Design	20.05103874206543
5-10	UI	19.244102478027344
1-3	Vision Design	8.486291885375978
1-3	Photoshop	10.896993637084961
不限	Photoshop	3.911685466766357
3-5	Vision Design	5.638300895690918
3-5	UI	8.095325469970701
3-5	Photoshop	15.973261833190918
3-5	Vision Design	14.836974143981935
不限	Vision Design	9.815649032592773
不限	Photoshop	7.867997646331787
1-3	Photoshop	9.611895561218262
1-3	UI	6.636817932128906
3-5	Vision Design	13.918474197387695
3-5	Photoshop	12.00532341003418
3-5	UI	14.5984525680542
3-5	Vision Design	14.161781311035154
3-5	Photoshop	1.1147863864898682
3-5	UI	10.856057167053224
不限	Vision Design	7.260802745819093
不限	UI	14.64812469482422
3-5	Photoshop	15.12407684326172
3-5	UI	14.799203872680664
1-3	Vision Design	11.19691276550293
1-3	Photoshop	10.65186882019043
3-5	Photoshop	10.65467929840088
3-5	UI	29.99822235107422
3-5	Hand Drawing	10.134233474731444
3-5	Vision Design	13.042450904846193
3-5	Photoshop	11.996915817260742
应届毕业生	UI	11.310111045837402
1-3	Photoshop	2.077966690063477
1-3	Hand Drawing	5.767317295074463
3-5	Vision Design	2.6542675495147705
3-5	Photoshop	15.944804191589355
3-5	Vision Design	23.37060165405273
3-5	Photoshop	15.567300796508787
3-5	Photoshop	10.168234825134276
3-5	Vision Design	8.19162654876709
3-5	UI	13.1376953125
1年以下	Vision Design	9.275550842285156
1年以下	Photoshop	5.1750149726867685
1-3	Hand Drawing	5.767317295074463
不限	Hand Drawing	6.505504131317139
不限	Photoshop	0.08371737599372864
1-3	Hand Drawing	5.9638938903808585
3-5	Hand Drawing	7.440898895263673
3-5	Vision Design	11.598958969116213
3-5	Photoshop	4.50406551361084
3-5	Hand Drawing	12.255675315856935
3-5	Vision Design	9.072558403015137
3-5	Photoshop	4.644108772277832
3-5	UI	14.214310646057127
3-5	Photoshop	13.01195240020752
3-5	Hand Drawing	13.282044410705565
3-5	Vision Design	13.45156192779541
不限	Hand Drawing	6.7785420417785645
不限	Photoshop	6.294898509979247
3-5	Hand Drawing	10.145147323608398
3-5	Vision Design	14.6094970703125
3-5	Photoshop	9.183274269104004
1-3	Hand Drawing	9.622204780578613
5-10	Photoshop	28.29605484008789
3-5	Photoshop	9.615301132202148
1-3	Hand Drawing	4.706640243530273
1-3	Photoshop	0.3471701443195343
1-3	UI	10.537483215332033
5-10	Photoshop	18.03400230407715
1-3	Vision Design	13.903680801391602
应届毕业生	Vision Design	6.748772144317628
应届毕业生	Photoshop	0.0
1-3	Photoshop	4.4662203788757315
1-3	Photoshop	11.134175300598145
3-5	Photoshop	5.219421863555908
1-3	Hand Drawing	3.769311666488648
1-3	Photoshop	0.0
1-3	Hand Drawing	5.37539005279541
1-3	Photoshop	0.0
1-3	UI	7.619100093841553
1-3	Hand Drawing	7.629446029663086
1-3	Vision Design	11.097116470336914
1-3	Photoshop	4.059476375579834
1-3	Hand Drawing	2.7592813968658447
1-3	Photoshop	4.217672824859618
1-3	Vision Design	14.76503849029541
1-3	Hand Drawing	7.282410144805907
1-3	Vision Design	15.152626037597654
1-3	Photoshop	16.161617279052734
3-5	Photoshop	3.935166835784912
1-3	Photoshop	7.9231462478637695
3-5	Hand Drawing	13.862896919250488
1-3	Hand Drawing	6.71099328994751
1-3	UI	8.176867485046388
5-10	Vision Design	15.495950698852539
5-10	Photoshop	9.295641899108887
1-3	Hand Drawing	7.851146697998048
1-3	Vision Design	23.969484329223636
1-3	Photoshop	17.631364822387695
1-3	Hand Drawing	4.489058971405028
1-3	Vision Design	8.904701232910156
3-5	Photoshop	0.0
3-5	UI	9.652969360351562
1-3	Hand Drawing	0.2083440124988556
1-3	Photoshop	2.96838116645813
3-5	Hand Drawing	6.154579639434815
1-3	Photoshop	4.144392490386963
1-3	Photoshop	6.827589511871338
不限	Photoshop	0.0
1-3	Vision Design	7.221884250640869
1-3	Vision Design	0.0
3-5	Vision Design	13.264331817626953
3-5	Photoshop	6.212319850921631
1-3	Vision Design	11.803550720214846
1-3	Photoshop	18.05827522277832
1-3	UI	18.045907974243164
3-5	Vision Design	15.448418617248535
3-5	UI	12.744979858398438
应届毕业生	Photoshop	3.6142673492431636
3-5	Photoshop	10.651705741882324
3-5	Vision Design	13.020193099975586
3-5	Photoshop	12.355777740478516
3-5	UI	13.257645606994627
3-5	Vision Design	13.34593391418457
3-5	Photoshop	11.136359214782717
3-5	Hand Drawing	14.123910903930664
3-5	Photoshop	10.128655433654783
1-3	Hand Drawing	5.3463134765625
不限	Hand Drawing	6.3328046798706055
不限	UI	11.13837432861328
1-3	Vision Design	0.4802043735980988
1-3	Photoshop	8.728733062744139
1-3	UI	18.97852325439453
1-3	Photoshop	3.779112100601196
1-3	UI	6.274871349334718
3-5	Hand Drawing	10.065444946289062
1-3	Vision Design	4.828938961029053
1-3	Photoshop	0.0
1-3	Photoshop	0.0
1年以下	Hand Drawing	6.930776119232178
1年以下	Photoshop	1.268845796585083
1-3	Photoshop	7.29058027267456
1-3	UI	8.142897605895996
不限	UI	9.848867416381836
1-3	Hand Drawing	7.4423089027404785
1-3	Photoshop	10.298789978027344
1-3	Vision Design	8.540180206298826
1-3	Photoshop	6.5454511642456055
1-3	Photoshop	2.736476182937622
1-3	UI	5.456721305847168
1-3	UI	14.332193374633787
1-3	Photoshop	0.0
1-3	UI	7.214702606201173
不限	Photoshop	3.827851295471192
3-5	Hand Drawing	8.94499397277832
3-5	Vision Design	13.437532424926758
1-3	Vision Design	12.158547401428224
1-3	Hand Drawing	13.767199516296387
1-3	Vision Design	13.254209518432615
1-3	Photoshop	5.83743143081665
1-3	Photoshop	9.424668312072754
3-5	Photoshop	14.45734691619873
1-3	Photoshop	6.1507344245910645
1-3	Hand Drawing	6.52849817276001
应届毕业生	Hand Drawing	2.648045063018799
应届毕业生	Photoshop	0.0
3-5	Hand Drawing	7.238135814666747
3-5	Vision Design	7.281936168670653
3-5	Photoshop	0.0
5-10	Vision Design	13.03431510925293
5-10	Photoshop	4.4163780212402335
5-10	UI	16.618349075317386
1-3	Vision Design	10.615814208984377
1-3	Photoshop	12.715482711791992
1-3	UI	11.324247360229492
3-5	Hand Drawing	11.848148345947266
3-5	Vision Design	23.298250198364254
3-5	Photoshop	27.02500915527344
3-5	UI	9.235928535461426
不限	Vision Design	15.933191299438475
不限	Photoshop	7.3754639625549325
不限	UI	17.613544464111328
1-3	Photoshop	6.476151466369629
3-5	Photoshop	13.903493881225586
1-3	Photoshop	0.0
1-3	Photoshop	6.438937664031982
3-5	Photoshop	3.276951313018799
3-5	Hand Drawing	4.8607354164123535
3-5	Vision Design	13.889060974121096
3-5	Photoshop	3.591617584228516
3-5	Hand Drawing	10.53312873840332
3-5	Photoshop	10.572257995605467
3-5	UI	14.622385025024414
1-3	Vision Design	9.617376327514648
1-3	Photoshop	6.039207458496094
1-3	UI	6.653727054595947
3-5	Vision Design	6.751652717590332
3-5	UI	7.2840332984924325
1-3	Vision Design	35.73231506347656
1-3	Photoshop	6.975870609283447
1-3	UI	26.07126617431641
1-3	Hand Drawing	9.230342864990234
1-3	Photoshop	15.491153717041016
1-3	UI	20.951839447021484
1-3	Vision Design	14.366518020629885
1-3	UI	11.016645431518556
3-5	Photoshop	6.7508463859558105
5-10	Photoshop	0.0
5-10	UI	13.004568099975586
3-5	Hand Drawing	15.278550148010256
3-5	Photoshop	12.678491592407227
3-5	UI	12.790210723876953
3-5	Vision Design	10.133607864379883
3-5	Photoshop	6.15585994720459
3-5	UI	10.224749565124512
1-3	Hand Drawing	7.7678542137146
1-3	Photoshop	3.6822619438171382
1-3	UI	4.165120124816895
3-5	Hand Drawing	7.916582107543945
3-5	Photoshop	8.929852485656738
3-5	Photoshop	9.820321083068848
不限	Hand Drawing	4.84787130355835
不限	Vision Design	13.50763702392578
不限	Photoshop	1.2401926517486572
1-3	Photoshop	12.024995803833008
1-3	Vision Design	7.642593860626222
1-3	Photoshop	3.542180299758911
不限	Photoshop	0.5120810270309448
3-5	Vision Design	0.0
3-5	Hand Drawing	19.093395233154297
3-5	Vision Design	25.58091163635254
3-5	Photoshop	13.12608242034912
3-5	UI	20.718603134155273
1-3	Photoshop	12.805771827697756
3-5	Vision Design	10.16062831878662
3-5	UI	16.94413185119629
3-5	Vision Design	14.31719207763672
3-5	Photoshop	42.910545349121094
3-5	UI	21.495975494384766
不限	Photoshop	0.0
1-3	Hand Drawing	1.7814276218414309
1-3	UI	17.768112182617188
3-5	Vision Design	19.018091201782227
3-5	Photoshop	8.328665733337402
1-3	Hand Drawing	6.101949691772461
1-3	Photoshop	6.092119693756104
1-3	Vision Design	13.349847793579102
3-5	Photoshop	1.6054139137268066
1-3	UI	3.782202005386353
1-3	Photoshop	7.062235832214356
1-3	Hand Drawing	7.427311897277832
1-3	Vision Design	31.17853546142578
1-3	Photoshop	14.739906311035154
1-3	UI	17.322965621948242
1-3	Photoshop	8.075473785400389
1-3	Vision Design	13.413888931274414
3-5	Vision Design	14.232156753540039
3-5	Photoshop	0.2895858585834503
3-5	UI	8.623857498168945
3-5	Hand Drawing	12.111164093017578
3-5	Vision Design	7.130717754364014
3-5	Photoshop	0.8746922016143799
3-5	UI	10.851852416992188
1-3	UI	5.118722915649414
1-3	Vision Design	9.308244705200195
1-3	Photoshop	4.355684280395509
1-3	UI	6.192618370056152
1-3	Photoshop	3.708845376968384
1-3	UI	12.3736572265625
1-3	Hand Drawing	9.031126022338867
5-10	Hand Drawing	5.380595684051514
5-10	Vision Design	8.837408065795898
5-10	UI	11.580668449401855
1-3	Hand Drawing	9.984233856201172
3-5	Vision Design	9.979410171508787
3-5	Photoshop	5.331780433654785
3-5	UI	11.19457721710205
3-5	Hand Drawing	13.09640407562256
3-5	Vision Design	16.441198348999027
1-3	Photoshop	10.244125366210938
1-3	UI	8.674140930175781
3-5	Vision Design	11.332595825195312
1-3	Hand Drawing	9.459434509277344
1-3	Photoshop	0.10128572583198547
3-5	Vision Design	13.17172908782959
1-3	Vision Design	8.648119926452638
不限	Photoshop	0.0
应届毕业生	Vision Design	11.955333709716795
应届毕业生	Photoshop	0.0
应届毕业生	UI	15.367193222045898
1-3	Photoshop	0.0
1-3	Hand Drawing	7.788506031036378
1-3	UI	13.523162841796875
1-3	Hand Drawing	7.807831764221191
1-3	Vision Design	10.484743118286133
3-5	Vision Design	6.923338413238525
3-5	Photoshop	0.8629524707794191
3-5	UI	10.246380805969238
1-3	Vision Design	10.152356147766113
1-3	Photoshop	4.7129645347595215
3-5	Photoshop	5.548416614532472
3-5	Hand Drawing	8.174381256103517
3-5	Photoshop	7.431070804595947
1-3	Photoshop	9.624222755432127
3-5	Hand Drawing	14.45602798461914
3-5	Vision Design	15.029502868652346
1-3	Photoshop	9.77445125579834
1-3	UI	12.407055854797365
不限	Photoshop	2.9441394805908203
1-3	Hand Drawing	19.901836395263672
1-3	Photoshop	17.841577529907227
1-3	UI	12.771682739257812
3-5	Vision Design	17.097509384155273
3-5	Photoshop	3.944367647171021
5-10	Vision Design	8.77318000793457
5-10	Photoshop	0.1882169544696808
3-5	Photoshop	5.422194957733153
1-3	Photoshop	0.0
1-3	UI	12.352654457092285
1-3	Photoshop	2.430707693099976
3-5	UI	6.713257789611816
1-3	Photoshop	0.19203618168830872
1-3	UI	4.041850090026856
3-5	Photoshop	1.2382280826568604
3-5	UI	6.261925220489503
不限	Vision Design	10.067987442016602
不限	Photoshop	9.843403816223145
1-3	Hand Drawing	5.581156730651856
不限	Photoshop	6.359121799468994
1-3	Photoshop	10.408358573913574
3-5	Vision Design	10.752275466918944
3-5	Photoshop	1.3312355279922483
5-10	Vision Design	25.37153244018555
3-5	Vision Design	14.57648468017578
1-3	Photoshop	0.0
1-3	UI	3.274296522140503
应届毕业生	Photoshop	0.0
不限	Vision Design	15.407865524291992
不限	Photoshop	9.275016784667967
不限	UI	28.17217063903809
3-5	Hand Drawing	9.5970458984375
3-5	Vision Design	14.077067375183105
3-5	Photoshop	7.048902988433838
1-3	Hand Drawing	12.876998901367188
1-3	Vision Design	12.589618682861328
3-5	UI	16.399770736694336
1-3	UI	7.6990394592285165
1-3	Hand Drawing	6.376077175140381
1-3	UI	11.607547760009766
3-5	Vision Design	15.789785385131836
不限	Hand Drawing	0.0
不限	Vision Design	2.9473176002502437
不限	Photoshop	0.0
1-3	Vision Design	13.242676734924315
1-3	UI	11.238825798034668
5-10	Photoshop	11.482341766357422
1-3	Hand Drawing	10.806464195251463
1-3	Vision Design	11.784904479980467
1-3	Photoshop	19.983327865600586
1-3	UI	4.709510326385498
5-10	Vision Design	22.893104553222656
5-10	UI	26.059518814086914
不限	Photoshop	0.0
1-3	UI	6.285330295562744
3-5	Photoshop	11.816915512084961
3-5	Hand Drawing	11.898131370544435
3-5	Photoshop	18.799673080444336
3-5	UI	10.812704086303713
1-3	Photoshop	4.618678092956543
1-3	UI	12.387323379516602
3-5	UI	11.088457107543944
不限	Hand Drawing	19.89983367919922
3-5	UI	4.54528284072876
3-5	Hand Drawing	13.202859878540039
3-5	UI	13.412617683410645
3-5	Vision Design	8.640739440917969
3-5	Hand Drawing	10.784465789794922
3-5	Photoshop	4.206385135650635
3-5	Vision Design	11.292444229125975
3-5	Photoshop	1.8709217309951784
3-5	UI	9.608642578125
应届毕业生	Hand Drawing	0.0
应届毕业生	Vision Design	3.1438932418823238
应届毕业生	Photoshop	0.0
应届毕业生	Photoshop	0.0
3-5	Hand Drawing	4.029616355895996
3-5	Photoshop	0.0
3-5	UI	27.680606842041016
1-3	Photoshop	6.6593122482299805
3-5	UI	15.172836303710938
1-3	Vision Design	11.361175537109375
1-3	Vision Design	4.026172161102295
1-3	Photoshop	7.9038147926330575
1-3	UI	3.95768928527832
应届毕业生	Photoshop	3.5683715343475337
1年以下	Photoshop	0.0
3-5	Vision Design	20.31911277770996
3-5	Photoshop	15.711950302124025
1-3	Hand Drawing	2.277742624282837
3-5	Photoshop	9.967803955078123
3-5	UI	8.721410751342772
不限	Vision Design	17.39884376525879
不限	UI	11.645023345947266
3-5	Vision Design	7.670383930206299
3-5	Hand Drawing	14.289749145507812
3-5	Photoshop	1.2973237037658691
3-5	Vision Design	14.1785888671875
3-5	UI	12.581890106201172
3-5	Photoshop	13.3789701461792
5-10	Hand Drawing	18.414459228515625
5-10	Photoshop	17.014106750488278
3-5	Photoshop	9.601394653320312
应届毕业生	Hand Drawing	5.5151848793029785
应届毕业生	Vision Design	8.102792739868164
3-5	Vision Design	8.19162654876709
3-5	UI	13.1376953125
3-5	Vision Design	14.718549728393555
1-3	Hand Drawing	9.95157527923584
1-3	Photoshop	10.741127014160156
1-3	UI	7.586848735809326
5-10	Vision Design	11.730464935302734
5-10	Photoshop	2.521198034286499
3-5	Hand Drawing	10.656120300292967
3-5	UI	12.454654693603516
3-5	Vision Design	15.336328506469727
3-5	Photoshop	9.125035285949707
3-5	Photoshop	7.895350933074951
3-5	Hand Drawing	11.071746826171877
3-5	UI	14.09292221069336
3-5	UI	10.104327201843262
1-3	Vision Design	9.68189811706543
1-3	Photoshop	8.31224536895752
1-3	UI	7.514447212219237
1-3	Photoshop	0.0
3-5	Vision Design	18.80265998840332
3-5	Photoshop	25.15036964416504
1年以下	Photoshop	0.0
不限	Hand Drawing	6.240889072418213
不限	Photoshop	2.1165714263916016
1-3	Vision Design	11.008625984191896
1-3	UI	6.424230098724365
5-10	Vision Design	18.996232986450195
5-10	UI	27.05596351623535
5-10	Vision Design	19.707937240600586
5-10	Photoshop	21.080625534057614
5-10	Vision Design	17.69162940979004
1-3	UI	9.266643524169922
5-10	Photoshop	19.26593780517578
不限	UI	9.276466369628906
1-3	Photoshop	9.628500938415527
1-3	Photoshop	6.819560527801514
不限	Photoshop	0.0
5-10	UI	9.459373474121094
3-5	Hand Drawing	14.042854309082033
3-5	UI	15.082929611206055
不限	Hand Drawing	8.51106071472168
不限	Photoshop	10.356928825378418
不限	UI	6.193169116973878
3-5	Hand Drawing	15.514842987060547
3-5	Vision Design	18.313386917114254
3-5	Photoshop	13.827665328979492
3-5	Vision Design	12.393716812133787
1-3	Vision Design	7.883369445800781
1-3	UI	11.19994068145752
3-5	Photoshop	1.0344974994659424
5-10	UI	10.413920402526855
1-3	Hand Drawing	6.266018867492676
1-3	Vision Design	12.342558860778807
应届毕业生	Vision Design	6.531129837036133
应届毕业生	Photoshop	0.0
1-3	Photoshop	0.021396428346633908
3-5	UI	13.141648292541506
1-3	Hand Drawing	7.724141120910644
1-3	Photoshop	18.554363250732425
3-5	Photoshop	0.05737045407295228
3-5	Photoshop	7.688727855682372
3-5	Hand Drawing	11.619733810424805
3-5	Vision Design	11.863138198852539
3-5	Photoshop	26.158233642578125
3-5	UI	25.39634704589844
应届毕业生	Photoshop	3.370532512664795
3-5	Photoshop	8.901201248168945
3-5	UI	13.60389518737793
3-5	UI	10.57552719116211
1-3	Vision Design	13.08279800415039
1-3	UI	14.56471347808838
3-5	Photoshop	17.775938034057614
1-3	Photoshop	9.943830490112305
1-3	UI	8.6171875
不限	Photoshop	5.5946478843688965
3-5	Photoshop	11.802160263061525
3-5	Vision Design	2.979250192642212
不限	UI	0.0
1-3	UI	6.896911144256593
1-3	Photoshop	3.4331142902374268
1-3	Photoshop	9.624162673950195
3-5	Hand Drawing	8.270075798034668
3-5	Vision Design	9.199283599853516
3-5	Photoshop	1.3590841293334959
3-5	UI	13.60687255859375
3-5	Hand Drawing	10.327956199645996
3-5	Photoshop	9.79399299621582
不限	Hand Drawing	6.137996196746826
不限	Photoshop	0.0
1-3	Vision Design	12.53606414794922
3-5	Vision Design	13.36949348449707
3-5	Vision Design	20.41806411743164
3-5	UI	13.248456954956055
不限	Photoshop	4.318182468414307
1-3	Photoshop	7.983710289001465
1-3	Photoshop	4.427955150604248
1-3	Vision Design	11.872282028198242
3-5	Hand Drawing	10.254362106323242
3-5	Hand Drawing	7.347556114196777
3-5	Vision Design	12.879301071166992
3-5	Photoshop	5.1376142501831055
3-5	Vision Design	16.57356834411621
3-5	Hand Drawing	8.668573379516603
3-5	Vision Design	9.186381340026855
1-3	Hand Drawing	7.542801380157472
1-3	Vision Design	13.719802856445312
1-3	Photoshop	7.677859306335449
不限	Hand Drawing	5.278455257415772
1-3	Hand Drawing	7.829837322235107
1-3	Photoshop	6.074901103973389
3-5	Photoshop	13.463848114013672
1-3	Hand Drawing	6.043408393859862
1-3	Vision Design	8.01685619354248
1-3	Photoshop	7.235423564910889
不限	Photoshop	0.0
1-3	UI	10.622377395629883
1-3	Vision Design	4.660584926605225
1-3	Photoshop	3.10927963256836
1-3	Photoshop	12.606321334838867
1-3	UI	11.893671989440918
3-5	Hand Drawing	9.491006851196287
3-5	Vision Design	16.119695663452152
3-5	Photoshop	6.3041014671325675
3-5	UI	8.940143585205078
1-3	Photoshop	4.5310797691345215
3-5	Vision Design	18.618288040161133
3-5	UI	13.483936309814453
1-3	Vision Design	0.0
3-5	Vision Design	8.218673706054688
3-5	Photoshop	8.030605316162111
3-5	Vision Design	8.390598297119139
3-5	Photoshop	0.0
3-5	UI	10.063698768615724
3-5	Hand Drawing	12.369720458984375
3-5	Photoshop	10.357757568359377
3-5	Vision Design	16.196281433105472
3-5	Vision Design	15.786566734313965
3-5	Photoshop	9.453892707824707
3-5	Hand Drawing	9.217934608459473
3-5	Vision Design	12.262788772583008
3-5	Photoshop	11.442700386047365
3-5	Hand Drawing	15.205270767211914
3-5	Hand Drawing	13.366296768188475
3-5	Photoshop	16.65547752380371
1-3	Photoshop	0.0
3-5	Hand Drawing	21.965164184570312
3-5	Vision Design	18.27124786376953
3-5	Photoshop	16.50357437133789
3-5	UI	27.197769165039066
3-5	Vision Design	19.853273391723636
3-5	Vision Design	16.240331649780273
3-5	Photoshop	10.11380386352539
5-10	Photoshop	0.0
1-3	Photoshop	3.779112100601196
1-3	UI	6.274871349334718
1-3	Hand Drawing	8.794071197509767
1-3	Photoshop	5.900566577911378
1-3	UI	0.0
1-3	Hand Drawing	9.938780784606934
1-3	Vision Design	9.37275505065918
1-3	Photoshop	10.849077224731444
1-3	UI	14.937311172485352
3-5	UI	10.737225532531738
1-3	Photoshop	0.10855963826179504
1-3	Hand Drawing	5.322901248931885
1-3	Vision Design	9.943277359008787
1-3	Photoshop	0.048830777406692505
1-3	Hand Drawing	8.038238525390625
3-5	Vision Design	4.238894462585448
3-5	Photoshop	9.603711128234863
5-10	Vision Design	16.09345817565918
5-10	Photoshop	19.311708450317386
5-10	UI	16.317863464355472
1-3	Photoshop	6.595703601837157
1年以下	Hand Drawing	11.418716430664062
1年以下	Vision Design	6.1651248931884775
1年以下	Photoshop	9.559494018554688
3-5	Hand Drawing	11.66032600402832
3-5	Vision Design	18.72249794006348
3-5	Photoshop	27.16376495361328
5-10	Photoshop	9.483726501464844
5-10	UI	12.545119285583494
10年以上	Vision Design	10.020145416259766
10年以上	UI	27.15411758422852
不限	Vision Design	13.19560432434082
不限	Photoshop	8.514187812805176
3-5	Photoshop	5.957232475280763
5-10	Photoshop	5.5611910820007315
3-5	Photoshop	6.319379806518555
3-5	Vision Design	16.389211654663086
3-5	UI	16.157983779907227
1年以下	Photoshop	5.314442157745361
1-3	UI	0.0
3-5	Vision Design	16.674636840820312
3-5	UI	13.668635368347168
3-5	Hand Drawing	14.409271240234375
3-5	Photoshop	15.305387496948242
3-5	Photoshop	10.89737606048584
3-5	Hand Drawing	1.097464084625244
3-5	Photoshop	2.7638745307922363
1-3	Hand Drawing	12.670309066772461
1-3	Photoshop	12.516583442687988
5-10	Hand Drawing	17.11179542541504
5-10	UI	16.969865798950195
3-5	Vision Design	13.352095603942873
1-3	Vision Design	11.117169380187988
1-3	Photoshop	6.501584529876709
3-5	Photoshop	10.209957122802734
3-5	Vision Design	15.929222106933596
3-5	Photoshop	13.818015098571776
5-10	Vision Design	19.04338836669922
5-10	Photoshop	42.51759338378906
5-10	UI	49.70956420898438
5-10	Vision Design	16.515535354614258
5-10	Photoshop	9.421086311340332
1-3	Vision Design	10.616315841674805
1-3	UI	10.955949783325195
3-5	Vision Design	9.470367431640623
3-5	Photoshop	8.403018951416017
3-5	UI	22.13318634033203
3-5	Hand Drawing	8.472274780273438
3-5	Vision Design	0.0
3-5	Photoshop	9.393089294433594
3-5	UI	7.9905476570129395
1-3	Photoshop	1.48038649559021
应届毕业生	Hand Drawing	3.1254689693450928
应届毕业生	Photoshop	1.859853982925415
应届毕业生	UI	6.197563648223878
3-5	Photoshop	3.2744100093841557
1-3	Hand Drawing	9.68170166015625
1-3	Vision Design	11.879308700561525
1-3	Photoshop	13.365945816040039
1年以下	Photoshop	0.0
3-5	Hand Drawing	8.529767036437987
3-5	Vision Design	13.541555404663086
3-5	Photoshop	2.25406551361084
1-3	Hand Drawing	7.960365772247314
1-3	Vision Design	10.152816772460938
1-3	Hand Drawing	3.210063934326172
1-3	Hand Drawing	8.861323356628418
3-5	Vision Design	16.446308135986328
3-5	Photoshop	8.910874366760254
3-5	UI	14.132013320922852
不限	Vision Design	20.957223892211914
不限	UI	1.1371774673461914
3-5	Hand Drawing	14.800196647644045
3-5	Vision Design	17.777206420898438
1-3	Photoshop	4.953559398651123
1-3	Hand Drawing	5.9126224517822275
1-3	Photoshop	4.694040775299072
应届毕业生	Photoshop	0.0
5-10	Hand Drawing	11.252235412597656
5-10	Vision Design	19.392980575561523
5-10	Photoshop	12.369925498962402
1-3	Vision Design	10.258719444274902
3-5	Hand Drawing	10.169469833374023
3-5	Vision Design	15.082857131958008
3-5	Photoshop	10.823882102966307
1-3	Photoshop	3.2739717960357666
3-5	Photoshop	9.334014892578123
3-5	Hand Drawing	10.640563011169434
3-5	UI	11.489750862121582
不限	Vision Design	11.798076629638672
不限	Photoshop	8.58082103729248
5-10	Vision Design	22.11752319335937
5-10	UI	6.935511589050293
3-5	Hand Drawing	15.205270767211914
不限	Vision Design	8.838617324829102
不限	UI	6.926876544952393
3-5	Vision Design	11.865342140197756
3-5	Photoshop	8.495842933654785
3-5	UI	15.15850830078125
1-3	Photoshop	10.821433067321776
3-5	Vision Design	15.99312686920166
1-3	Photoshop	0.0
3-5	Vision Design	13.063104629516602
3-5	Photoshop	14.405324935913086
1-3	Photoshop	23.842300415039066
1-3	UI	17.438364028930664
1-3	Photoshop	0.0
3-5	Hand Drawing	14.667819023132324
3-5	Vision Design	16.70012092590332
不限	Photoshop	0.1968415081501007
1-3	Vision Design	14.4257173538208
1-3	Hand Drawing	7.914541721343994
1-3	Photoshop	7.554046154022218
3-5	Photoshop	0.0
3-5	Photoshop	7.117121696472168
3-5	UI	11.635765075683596
不限	Photoshop	9.132871627807617
1-3	Hand Drawing	7.329948425292969
1-3	UI	7.765862464904785
3-5	Vision Design	15.263525009155273
3-5	Photoshop	4.547203063964844
1-3	Hand Drawing	3.208256959915161
1-3	Vision Design	5.648274421691895
1-3	Photoshop	0.0
1-3	Photoshop	6.475273609161378
1-3	UI	12.96406364440918
不限	Hand Drawing	6.386152267456055
不限	Photoshop	9.319811820983887
1-3	Photoshop	4.364520072937012
应届毕业生	UI	4.735764026641847
不限	Photoshop	2.773214101791382
1-3	Vision Design	10.216428756713867
1-3	Photoshop	4.94216251373291
1-3	Photoshop	6.724392414093018
1-3	Photoshop	2.509890556335449
1-3	Photoshop	5.300601005554199
3-5	Vision Design	15.369049072265625
3-5	UI	16.018121719360348
3-5	Hand Drawing	10.597345352172852
3-5	Vision Design	17.441093444824222
3-5	Photoshop	11.406370162963867
3-5	Vision Design	8.798577308654785
3-5	Photoshop	10.146730422973633
3-5	Hand Drawing	9.895795822143556
3-5	UI	15.66001796722412
1-3	Vision Design	3.125168800354004
1-3	Photoshop	2.236931562423706
1-3	UI	20.69270896911621
5-10	UI	21.670907974243164
1-3	Photoshop	14.158418655395508
3-5	Vision Design	14.176017761230467
1-3	Hand Drawing	12.556472778320312
1-3	Vision Design	15.7447509765625
不限	Photoshop	0.0
1-3	Hand Drawing	7.860888004302978
1-3	Photoshop	4.108044624328613
1-3	UI	11.080556869506836
3-5	Photoshop	8.572292327880861
1-3	Hand Drawing	4.7707295417785645
1-3	Photoshop	13.685800552368164
1-3	UI	4.812849044799805
不限	Photoshop	7.419539451599121
3-5	Vision Design	3.1513397693634038
1-3	Hand Drawing	10.836640357971193
1-3	Photoshop	7.9474358558654785
1-3	UI	8.281610488891603
3-5	Photoshop	10.032169342041016
3-5	Photoshop	20.517919540405273
3-5	Vision Design	12.219779014587402
1-3	Hand Drawing	11.107956886291504
1-3	UI	9.319807052612305
3-5	Vision Design	13.843040466308596
3-5	Photoshop	4.0405778884887695
1-3	UI	0.0
不限	Vision Design	16.822919845581055
不限	Photoshop	15.15149211883545
1年以下	Hand Drawing	1.9550206661224363
1年以下	Photoshop	0.0
1-3	Hand Drawing	7.266469955444336
1-3	Photoshop	5.0521583557128915
1-3	Hand Drawing	8.087000846862793
1-3	Photoshop	9.360437393188477
5-10	Vision Design	18.098493576049805
1-3	Hand Drawing	3.575164318084717
1-3	Photoshop	8.65662956237793
3-5	Photoshop	6.483225345611572
3-5	Hand Drawing	9.671516418457033
3-5	Photoshop	13.772299766540527
3-5	UI	14.73651123046875
3-5	Photoshop	2.1558544635772705
1-3	Vision Design	9.016897201538086
1-3	UI	9.377159118652344
3-5	Hand Drawing	4.3842992782592765
3-5	Vision Design	10.881160736083984
3-5	Photoshop	3.4350311756134038
3-5	UI	9.996589660644533
1-3	Hand Drawing	13.620832443237305
1-3	Photoshop	14.145197868347168
3-5	UI	12.52037525177002
3-5	Photoshop	2.133898496627808
1-3	Hand Drawing	9.252386093139648
1-3	Photoshop	0.0
不限	Vision Design	5.441938877105713
不限	Photoshop	0.0
1-3	Vision Design	8.124455451965332
1-3	Photoshop	2.3020660877227783
1-3	Hand Drawing	5.9638938903808585
1-3	Hand Drawing	8.482735633850098
1-3	Vision Design	8.84215259552002
1-3	UI	10.03317642211914
1-3	Hand Drawing	8.453333854675293
1-3	UI	11.63294792175293
5-10	Hand Drawing	8.526477813720701
5-10	Photoshop	11.923662185668945
不限	Vision Design	0.2638719379901886
1-3	UI	16.287973403930664
3-5	Hand Drawing	12.108499526977539
3-5	Vision Design	13.766738891601562
3-5	Photoshop	6.084716320037843
1-3	Hand Drawing	6.733025074005128
1-3	Vision Design	15.018203735351562
不限	Vision Design	18.143999099731445
1-3	Photoshop	2.5532984733581543
1-3	UI	7.862216472625732
5-10	Hand Drawing	21.21648597717285
5-10	Vision Design	16.541872024536133
1-3	Hand Drawing	7.212264060974121
1-3	Photoshop	4.7618489265441895
不限	Photoshop	10.65737533569336
3-5	Hand Drawing	10.097648620605467
3-5	Photoshop	0.0
1-3	Hand Drawing	6.50360631942749
1-3	Photoshop	5.013051509857178
1-3	UI	7.791564464569093
1-3	Hand Drawing	10.647443771362305
1-3	Photoshop	3.63191032409668
3-5	Vision Design	12.53689193725586
5-10	Vision Design	18.99797821044922
3-5	Vision Design	14.601448059082033
3-5	UI	8.37030029296875
3-5	UI	15.966453552246096
3-5	Vision Design	11.400409698486328
3-5	Photoshop	19.095230102539066
3-5	UI	24.92716217041016
1-3	Photoshop	4.510146141052246
应届毕业生	Hand Drawing	0.8114409446716309
应届毕业生	Photoshop	0.0
3-5	Vision Design	13.346837997436525
3-5	Photoshop	65.40727233886719
1-3	Photoshop	18.975282669067386
不限	Vision Design	14.766807556152346
不限	UI	25.41097450256348
3-5	Photoshop	3.1375248432159424
3-5	Photoshop	8.440205574035645
3-5	Hand Drawing	10.24349308013916
3-5	Vision Design	12.1044340133667
3-5	Vision Design	16.841510772705078
3-5	UI	15.172836303710938
3-5	Vision Design	15.38759994506836
3-5	Photoshop	28.0240535736084
不限	Hand Drawing	5.400756359100342
不限	Photoshop	1.3836632966995241
1-3	Hand Drawing	9.166910171508787
1-3	Vision Design	15.002874374389648
1-3	Photoshop	14.85002326965332
1-3	UI	12.769638061523438
3-5	Vision Design	13.536514282226562
1-3	Vision Design	8.754332542419434
5-10	Photoshop	20.642513275146484
3-5	Vision Design	14.767993927001953
3-5	UI	6.864149570465088
3-5	Photoshop	17.64513397216797
1-3	Hand Drawing	6.9917402267456055
1-3	Photoshop	5.601698398590088
1-3	UI	6.6651387214660645
不限	Hand Drawing	2.7047784328460693
不限	Photoshop	4.267402172088623
1-3	Photoshop	3.8856194019317623
3-5	Photoshop	11.760843276977539
3-5	Hand Drawing	5.6378235816955575
3-5	Photoshop	4.2479248046875
3-5	UI	10.174053192138672
1-3	Photoshop	7.211598396301269
3-5	Photoshop	11.410310745239258
3-5	UI	15.454426765441895
应届毕业生	Hand Drawing	6.4184417724609375
应届毕业生	Photoshop	0.0
应届毕业生	UI	10.933406829833984
1-3	Vision Design	11.385072708129885
应届毕业生	Vision Design	4.3280277252197275
不限	Photoshop	8.990486145019531
1-3	UI	13.916187286376953
1-3	Vision Design	7.916060447692871
1-3	UI	10.62321662902832
1-3	Hand Drawing	8.675098419189451
1-3	Photoshop	8.36358642578125
不限	Vision Design	9.505681037902832
不限	Photoshop	1.601076364517212
3-5	Hand Drawing	9.635147094726562
3-5	Vision Design	11.950786590576172
3-5	UI	15.351543426513672
不限	Photoshop	4.180971145629884
1-3	Photoshop	4.327761173248291
1-3	Hand Drawing	3.7519037723541264
1-3	Photoshop	6.233628749847412
1-3	Hand Drawing	3.883833885192871
1-3	Photoshop	0.0
1-3	Photoshop	5.61532735824585
5-10	Photoshop	4.452985286712647
1-3	Vision Design	9.759820938110352
3-5	Vision Design	20.689184188842773
3-5	Photoshop	10.953118324279783
3-5	UI	18.67960548400879
1-3	Photoshop	6.59346342086792
1-3	Photoshop	11.807788848876953
3-5	UI	5.494849681854248
不限	Photoshop	5.887975215911865
不限	UI	3.2105538845062256
3-5	Photoshop	8.56422233581543
3-5	UI	12.08966827392578
3-5	Hand Drawing	16.188005447387695
3-5	Vision Design	15.329726219177244
3-5	Photoshop	18.21737289428711
3-5	UI	15.388999938964846
3-5	Photoshop	3.65353012084961
5-10	Photoshop	25.601287841796875
3-5	Vision Design	17.38436508178711
3-5	Photoshop	9.166284561157227
1-3	Photoshop	2.1181111335754395
3-5	Photoshop	15.054116249084473
3-5	Vision Design	14.70724105834961
3-5	UI	11.425912857055664
1-3	Vision Design	11.238983154296877
1-3	Photoshop	6.91469144821167
1-3	UI	10.538983345031738
3-5	Vision Design	10.104496955871582
3-5	Photoshop	11.717636108398438
3-5	UI	14.273189544677734
1-3	Hand Drawing	8.635490417480469
1-3	Photoshop	5.497019767761231
1-3	UI	10.131378173828123
不限	Vision Design	14.136825561523438
1-3	Hand Drawing	4.765055179595947
1-3	Photoshop	5.16569185256958
1-3	Photoshop	0.5827531814575195
1-3	Vision Design	8.776823043823242
1-3	Photoshop	6.04838228225708
应届毕业生	Vision Design	7.9966773986816415
应届毕业生	Photoshop	4.57796049118042
1年以下	Photoshop	5.492701053619385
不限	UI	5.619308948516847
3-5	Hand Drawing	12.867366790771484
3-5	Photoshop	9.267518043518066
3-5	Photoshop	9.32491683959961
1-3	Photoshop	2.1687760353088383
5-10	UI	11.797645568847654
1-3	Vision Design	10.437139511108398
1-3	Photoshop	12.887906074523926
3-5	Hand Drawing	6.808109760284424
3-5	Photoshop	1.09227454662323
1-3	Hand Drawing	11.616915702819824
1-3	UI	9.088271141052246
1-3	Hand Drawing	8.014716148376465
1-3	Vision Design	20.129220962524414
1-3	Photoshop	13.224469184875488
1-3	Photoshop	5.2908053398132315
1-3	UI	4.3052353858947745
1-3	UI	14.381242752075195
5-10	Hand Drawing	7.419125080108643
5-10	Photoshop	34.89029693603516
1-3	Hand Drawing	8.105751037597656
1-3	Vision Design	10.302490234375
1-3	Photoshop	7.420918941497803
不限	Hand Drawing	5.394332408905028
不限	Photoshop	5.7245421409606925
1-3	Vision Design	9.557262420654297
3-5	Hand Drawing	3.0011909008026123
3-5	Photoshop	10.403725624084473
3-5	UI	3.802326917648315
3-5	Vision Design	20.460786819458008
3-5	Photoshop	16.428930282592773
1-3	Photoshop	17.570919036865234
3-5	Vision Design	13.206926345825195
3-5	Photoshop	11.45946216583252
3-5	Vision Design	9.692108154296877
不限	Photoshop	0.0
1-3	Photoshop	6.104416370391847
3-5	Vision Design	11.569284439086914
1年以下	Vision Design	0.0
3-5	Vision Design	16.795576095581055
1-3	Photoshop	6.435321807861327
1-3	Hand Drawing	9.156095504760742
1-3	Photoshop	5.827166557312013
3-5	Vision Design	8.368423461914062
3-5	Photoshop	6.369942665100098
5-10	Vision Design	22.426267623901367
1-3	Hand Drawing	3.546922445297241
1-3	Photoshop	4.608909606933594
3-5	Vision Design	15.082032203674315
3-5	Photoshop	6.9282593727111825
1-3	Photoshop	4.870440006256104
1-3	Hand Drawing	8.802531242370605
1-3	Photoshop	15.1405029296875
1-3	UI	4.019756317138672
3-5	Vision Design	17.496213912963867
3-5	Vision Design	11.090658187866213
1-3	Photoshop	9.30491828918457
3-5	Vision Design	8.516586303710938
3-5	Photoshop	2.327720165252685
5-10	Vision Design	16.600557327270508
3-5	Photoshop	0.9805467128753662
不限	UI	7.14935302734375
1-3	Photoshop	10.02858066558838
1-3	Hand Drawing	8.85644245147705
1-3	Vision Design	9.522581100463867
3-5	Photoshop	9.423606872558594
3-5	UI	1.374681830406189
1-3	Vision Design	13.099510192871096
[truncated: 26,481 more rows]
