# Supplementary material for: Market-oriented job skill valuation with cooperative composition neural network
Source: Nat Commun. 2021 Mar 31;12:1992. doi: 10.1038/s41467-021-22215-y (PMC8012576; doi:10.1038/s41467-021-22215-y)
Supplement: Supplementary file 4 — Source Data [file 41467_2021_22215_MOESM4_ESM.zip › Source Data/Source Data/Designer_workyear_value.csv]

skill_name	experience	mean_value	ci_low	ci_up
Hand Drawing	Graduate	4.419755555374522	3.875858375741931	4.963652735007113
Hand Drawing	0-1	5.361318366094069	4.771508421058506	5.951128311129631
Hand Drawing	1-3	7.212675055416662	7.071092032626751	7.354258078206573
Hand Drawing	3-5	10.633300802911936	10.461187977325924	10.805413628497949
Hand Drawing	5-10	13.470985741205416	12.920573175623561	14.02139830678727
Photoshop	Graduate	2.3577944252051806	1.979838078718772	2.735750771691589
Photoshop	0-1	4.777614760226098	4.23609266625131	5.3191368542008854
Photoshop	1-3	6.73224684183399	6.583486351004325	6.881007332663655
Photoshop	3-5	9.896366233288777	9.701219541619968	10.091512924957586
Photoshop	5-10	13.779748883718405	13.162759078569154	14.396738688867655
Vision Design	Graduate	9.234195671384297	8.549738994084631	9.918652348683963
Vision Design	0-1	7.663392165350536	6.932665337091822	8.394118993609249
Vision Design	1-3	10.195900028808811	10.017108070494551	10.374691987123072
Vision Design	3-5	14.032519609723005	13.850275114007015	14.214764105438995
Vision Design	5-10	17.664005458439018	17.265523973710394	18.06248694316764
UI	Graduate	5.865620930280004	5.062462463453377	6.668779397106631
UI	0-1	5.6412078770606415	4.502618822224909	6.7797969318963744
UI	1-3	9.659855466829825	9.433667638785087	9.886043294874563
UI	3-5	13.268816968801936	13.043628987180522	13.49400495042335
UI	5-10	17.660484140045977	17.04998321251081	18.270985067581144
