# Supplementary material for: Market-oriented job skill valuation with cooperative composition neural network
Source: Nat Commun. 2021 Mar 31;12:1992. doi: 10.1038/s41467-021-22215-y (PMC8012576; doi:10.1038/s41467-021-22215-y)
Supplement: Supplementary file 4 — Source Data [file 41467_2021_22215_MOESM4_ESM.zip › Source Data/Source Data/establish_city_list.csv]

industry_ch	industry_en
厦门	Xiamen
西安	Xi'an
北京	Beijing
杭州	Hangzhou
武汉	Wuhan
长沙	Changsha
成都	Chengdu
深圳	Shenzhen
南京	Nanjing
上海	Shanghai
广州	Guangzhou
重庆	Chongqing
苏州	Suzhou
