# Supplementary material for: Market-oriented job skill valuation with cooperative composition neural network
Source: Nat Commun. 2021 Mar 31;12:1992. doi: 10.1038/s41467-021-22215-y (PMC8012576; doi:10.1038/s41467-021-22215-y)
Supplement: Supplementary file 4 — Source Data [file 41467_2021_22215_MOESM4_ESM.zip › Source Data/Source Data/industry_field_list.csv]

Retail trade
advertising and marketing
communication electronics
entertainment content
VR/AR
mobile Internet
consumer life
software development
life services
tools
e-commerce
social
Internet of Things
games
artificial intelligence
information security
hardware
tourism
other
Sports
finance
data services
recruitment
energy and chemical industry
O2O
automobile travel
blockchain
classified information
fast-moving consumer
real estate and home furnishing
logistics and transportation
medical and health
corporate services
education
culture and entertainment
