# Supplementary material for: Market-oriented job skill valuation with cooperative composition neural network
Source: Nat Commun. 2021 Mar 31;12:1992. doi: 10.1038/s41467-021-22215-y (PMC8012576; doi:10.1038/s41467-021-22215-y)
Supplement: Supplementary file 4 — Source Data [file 41467_2021_22215_MOESM4_ESM.zip › Source Data/Source Data/IT_casestudy.csv]

skill_name	ratio	value	domination	Contribution
Deep Learning	0.19630093	54.60924149	0.238115266	13.00329406
Machine Learning	0.03653796	38.13655853	0.210565574	8.030246356
Script Language	-0.054537463	22.87077332	0.14633888	3.346883353
Coding	-0.05109733	21.1224575	0.121266898	2.561454895
Data Mining	-0.014843596	27.00228882	0.070747681	1.910349315
Python	-0.010187303	27.7960968	0.056132149	1.560254646
Web Development	-0.009988469	27.50583458	0.052586731	1.446441912
Java	-0.019282852	21.84428406	0.052395083	1.144533076
Data Analysis	-0.037758758	10.38294506	0.051851708	0.53837344
