# Supplementary material for: Market-oriented job skill valuation with cooperative composition neural network
Source: Nat Commun. 2021 Mar 31;12:1992. doi: 10.1038/s41467-021-22215-y (PMC8012576; doi:10.1038/s41467-021-22215-y)
Supplement: Supplementary file 4 — Source Data [file 41467_2021_22215_MOESM4_ESM.zip › Source Data/Source Data/IT_city_time/IT_city_count_2016-H2.csv]

index	job_address
Beijing	29067
Shanghai	13590
Shenzhen	11218
Guangzhou	6612
Hangzhou	6257
Chengdu	3459
Wuhan	1830
Nanjing	1617
Xian	1154
Changsha	960
Others	8496
