# Supplementary material for: Market-oriented job skill valuation with cooperative composition neural network
Source: Nat Commun. 2021 Mar 31;12:1992. doi: 10.1038/s41467-021-22215-y (PMC8012576; doi:10.1038/s41467-021-22215-y)
Supplement: Supplementary file 4 — Source Data [file 41467_2021_22215_MOESM4_ESM.zip › Source Data/Source Data/IT_city_time/IT_city_count_2017-H2.csv]

index	job_address
Beijing	31399
Shanghai	15153
Shenzhen	12847
Hangzhou	7787
Guangzhou	7529
Chengdu	4411
Wuhan	2203
Nanjing	1701
Xian	1147
Changsha	1001
Others	8730
