# Supplementary material for: Market-oriented job skill valuation with cooperative composition neural network
Source: Nat Commun. 2021 Mar 31;12:1992. doi: 10.1038/s41467-021-22215-y (PMC8012576; doi:10.1038/s41467-021-22215-y)
Supplement: Supplementary file 4 — Source Data [file 41467_2021_22215_MOESM4_ESM.zip › Source Data/Source Data/IT_city_time/IT_city_count_2018-H1.csv]

index	job_address
Beijing	82012
Shanghai	38421
Shenzhen	36151
Guangzhou	21992
Hangzhou	20098
Chengdu	12828
Wuhan	6501
Nanjing	4662
Changsha	3136
Xian	3019
Others	26213
