# Supplementary material for: Market-oriented job skill valuation with cooperative composition neural network
Source: Nat Commun. 2021 Mar 31;12:1992. doi: 10.1038/s41467-021-22215-y (PMC8012576; doi:10.1038/s41467-021-22215-y)
Supplement: Supplementary file 4 — Source Data [file 41467_2021_22215_MOESM4_ESM.zip › Source Data/Source Data/IT_city_time/IT_city_count_2019-H1.csv]

index	job_address
Beijing	10660
Shenzhen	5809
Shanghai	5759
Hangzhou	3165
Guangzhou	3012
Chengdu	2187
Wuhan	993
Nanjing	703
Changsha	431
Xiamen	428
Others	3613
