# Supplementary material for: Market-oriented job skill valuation with cooperative composition neural network
Source: Nat Commun. 2021 Mar 31;12:1992. doi: 10.1038/s41467-021-22215-y (PMC8012576; doi:10.1038/s41467-021-22215-y)
Supplement: Supplementary file 4 — Source Data [file 41467_2021_22215_MOESM4_ESM.zip › Source Data/Source Data/IT_company_boxplot.csv]

	Company	Skill	Value	high
10	JD.com	Algorithm	21.05696678161621	0
53	Baidu	Python	9.484426498413086	0
62	Baidu	Linux	10.646432876586914	0
65	Baidu	Architecture	14.787519454956055	0
66	Baidu	Java	9.197366714477539	0
95	JD.com	Python	21.622896194458008	0
97	JD.com	Architecture	22.21652603149414	0
143	Meituan-Dianping	Python	60.45832061767578	0
144	Meituan-Dianping	Linux	20.284160614013672	0
148	Meituan-Dianping	Architecture	46.369300842285156	0
149	Meituan-Dianping	Java	44.0072135925293	0
219	Baidu	Algorithm	19.002193450927734	0
220	Baidu	Linux	22.509727478027344	0
221	Baidu	Architecture	23.38051986694336	0
233	JD.com	Algorithm	18.91529083251953	0
235	JD.com	Linux	13.375883102416992	0
236	JD.com	Database	3.520456075668335	0
237	JD.com	Java	12.046289443969727	0
283	Tencent	Python	12.804183959960938	0
285	Tencent	Linux	17.247774124145508	0
287	Tencent	Database	9.217284202575684	0
288	Tencent	Architecture	21.300058364868164	0
314	ByteDance	Algorithm	26.669208526611328	0
315	ByteDance	Architecture	25.37882804870605	0
334	Tencent	Architecture	23.986759185791016	0
361	ByteDance	Database	8.877243995666504	0
369	Tencent	Algorithm	19.06154060363769	0
375	Tencent	Architecture	29.550424575805664	0
403	Tencent	Database	8.131572723388674	0
406	Meituan-Dianping	Database	19.0472354888916	0
407	Meituan-Dianping	Java	25.108367919921875	0
452	Baidu	Java	13.851146697998047	0
477	Tencent	Python	16.09248161315918	0
484	Tencent	Java	17.71347999572754	0
495	Baidu	Database	13.1156005859375	0
531	ByteDance	Python	20.60478401184082	0
532	ByteDance	Algorithm	29.125566482543945	0
536	ByteDance	Java	21.572349548339844	0
553	Baidu	Python	16.490114212036133	0
585	Tencent	Python	19.34423065185547	0
586	Tencent	Linux	14.60078239440918	0
587	Tencent	Architecture	27.93843078613281	0
638	Baidu	Python	20.59466552734375	0
640	Baidu	Architecture	16.6959228515625	0
641	Baidu	Java	13.438224792480467	0
657	Meituan-Dianping	Algorithm	30.472116470336914	0
658	Meituan-Dianping	Linux	7.730916976928711	0
660	Meituan-Dianping	Java	20.414844512939453	0
704	Baidu	Python	18.17064094543457	0
705	Baidu	Algorithm	20.65060806274414	0
706	Baidu	Java	14.355693817138672	0
731	JD.com	Algorithm	22.08877182006836	0
732	JD.com	Linux	12.701881408691404	0
733	JD.com	Architecture	25.31014633178711	0
734	JD.com	Java	16.72075080871582	0
743	Tencent	Architecture	27.93843078613281	0
780	Meituan-Dianping	Python	20.858356475830078	0
781	Meituan-Dianping	Algorithm	19.74818992614746	0
784	Meituan-Dianping	Java	19.401647567749023	0
814	Baidu	Architecture	21.7189998626709	0
834	Tencent	Algorithm	17.312170028686527	0
836	Tencent	Architecture	25.419633865356445	0
837	Tencent	Java	17.666847229003906	0
864	JD.com	Database	7.424705028533935	0
866	JD.com	Architecture	23.669368743896484	0
867	JD.com	Java	18.4412841796875	0
929	Meituan-Dianping	Linux	11.759698867797852	0
930	Meituan-Dianping	Architecture	33.00868606567383	0
931	Meituan-Dianping	Java	21.06204032897949	0
963	Meituan-Dianping	Database	10.050804138183594	0
964	Meituan-Dianping	Architecture	28.94953918457031	0
965	Meituan-Dianping	Java	22.179840087890625	0
993	ByteDance	Python	18.367223739624023	0
994	ByteDance	Linux	10.753585815429688	0
995	ByteDance	Java	14.513662338256836	0
1012	ByteDance	Algorithm	19.6165828704834	0
1028	Meituan-Dianping	Database	22.613609313964844	0
1029	Meituan-Dianping	Architecture	28.06358337402344	0
1075	Baidu	Python	15.349958419799805	0
1076	Baidu	Algorithm	16.842304229736328	0
1078	Baidu	Architecture	21.012514114379886	0
1079	Baidu	Java	13.238176345825195	0
1106	Meituan-Dianping	Python	24.625398635864254	0
1109	Meituan-Dianping	Database	19.66379165649414	0
1110	Meituan-Dianping	Java	25.29236602783203	0
1144	Baidu	Python	15.204692840576172	0
1149	Baidu	Architecture	18.51341438293457	0
1151	Baidu	Java	13.778217315673828	0
1194	Baidu	Python	18.293384552001953	0
1196	Baidu	Linux	22.509727478027344	0
1198	Baidu	Database	18.600414276123047	0
1236	JD.com	Algorithm	21.1143856048584	0
1237	JD.com	Architecture	23.704120635986328	0
1278	Tencent	Linux	7.835810661315918	0
1280	Tencent	Database	19.801347732543945	0
1281	Tencent	Architecture	25.00812339782715	0
1325	ByteDance	Algorithm	22.27257537841797	0
1327	ByteDance	Architecture	23.448301315307614	0
1328	ByteDance	Java	13.61591339111328	0
1359	Meituan-Dianping	Architecture	28.94953918457031	0
1373	JD.com	Database	5.022757053375244	0
1375	JD.com	Java	14.562061309814453	0
1405	Meituan-Dianping	Architecture	28.94953918457031	0
1419	Baidu	Python	17.744335174560547	0
1424	Baidu	Java	16.269264221191403	0
1445	Meituan-Dianping	Python	20.649354934692386	0
1447	Meituan-Dianping	Linux	12.524702072143555	0
1471	Meituan-Dianping	Python	33.346546173095696	0
1473	Meituan-Dianping	Java	11.89826202392578	0
1527	Tencent	Linux	13.973323822021484	0
1552	Meituan-Dianping	Algorithm	14.654300689697266	0
1553	Meituan-Dianping	Database	13.380672454833984	0
1554	Meituan-Dianping	Architecture	24.43730545043945	0
1559	Meituan-Dianping	Algorithm	15.220804214477539	0
1580	JD.com	Algorithm	18.426349639892575	0
1581	JD.com	Architecture	19.40115547180176	0
1582	JD.com	Java	12.379142761230467	0
1644	Tencent	Algorithm	18.614585876464844	0
1647	Tencent	Linux	14.60078239440918	0
1648	Tencent	Database	41.51980590820313	0
1649	Tencent	Architecture	41.52619552612305	0
1650	Tencent	Java	33.112213134765625	0
1655	Tencent	Architecture	23.274646759033203	0
1724	Meituan-Dianping	Python	52.00473022460938	0
1725	Meituan-Dianping	Algorithm	36.57281112670898	0
1727	Meituan-Dianping	Java	41.95495986938477	0
1784	Tencent	Architecture	21.2919864654541	0
1794	JD.com	Architecture	25.490671157836914	0
1838	Tencent	Architecture	27.93843078613281	0
1858	Tencent	Algorithm	18.614585876464844	0
1875	ByteDance	Algorithm	25.342233657836914	0
1891	ByteDance	Architecture	28.10310935974121	0
1932	Meituan-Dianping	Java	19.52429962158203	0
1949	Baidu	Python	15.283525466918945	0
1950	Baidu	Algorithm	10.941450119018556	0
1952	Baidu	Architecture	19.963382720947266	0
1953	Baidu	Java	12.93136215209961	0
2036	ByteDance	Python	23.62707710266113	0
2037	ByteDance	Linux	16.771209716796875	0
2038	ByteDance	Database	16.566505432128903	0
2039	ByteDance	Architecture	31.08406639099121	0
2064	Tencent	Linux	11.933080673217773	0
2066	Tencent	Database	9.693399429321287	0
2067	Tencent	Java	17.189208984375	0
2086	Meituan-Dianping	Python	16.919584274291992	0
2087	Meituan-Dianping	Linux	7.730916976928711	0
2089	Meituan-Dianping	Java	20.414844512939453	0
2141	ByteDance	Python	17.543697357177734	0
2144	ByteDance	Database	10.577953338623047	0
2193	Meituan-Dianping	Algorithm	23.084306716918945	0
2243	Meituan-Dianping	Python	24.55990791320801	0
2245	Meituan-Dianping	Architecture	32.054149627685554	0
2299	Tencent	Architecture	20.95145606994629	0
2300	Tencent	Java	17.71347999572754	0
2304	ByteDance	Architecture	15.625268936157227	0
2328	ByteDance	Python	19.647127151489254	0
2329	ByteDance	Architecture	26.793058395385746	0
2330	ByteDance	Java	39.69338989257813	0
2374	Tencent	Python	49.14681243896485	0
2376	Tencent	Linux	37.27838134765625	0
2379	Tencent	Java	33.61265182495117	0
2456	Meituan-Dianping	Database	15.951045989990234	0
2457	Meituan-Dianping	Architecture	35.25691604614258	0
2476	ByteDance	Python	27.381181716918945	0
2533	Tencent	Algorithm	13.320684432983398	0
2536	Tencent	Java	20.64988899230957	0
2605	JD.com	Python	19.276161193847656	0
2606	JD.com	Java	12.046289443969727	0
2656	Meituan-Dianping	Database	19.66379165649414	0
2657	Meituan-Dianping	Architecture	30.86286926269531	0
2702	Tencent	Algorithm	21.845041275024414	0
2739	Meituan-Dianping	Python	16.800783157348633	0
2743	Meituan-Dianping	Database	20.11788749694824	0
2744	Meituan-Dianping	Architecture	25.67034339904785	0
2766	ByteDance	Algorithm	24.07572364807129	0
2807	Baidu	Algorithm	18.459732055664066	0
2808	Baidu	Linux	15.159793853759766	0
2809	Baidu	Architecture	16.497003555297848	0
2824	Tencent	Python	20.389694213867188	0
2827	Tencent	Database	16.816635131835938	0
2876	Baidu	Python	16.735298156738278	0
2877	Baidu	Linux	13.974252700805664	0
2879	Baidu	Java	14.933490753173828	0
2897	JD.com	Database	12.702377319335938	0
2898	JD.com	Architecture	27.007061004638672	0
2928	Tencent	Python	11.993379592895508	0
2930	Tencent	Linux	13.883098602294922	0
2931	Tencent	Database	11.162498474121094	0
2932	Tencent	Architecture	22.021955490112305	0
2933	Tencent	Java	21.04105567932129	0
2970	Meituan-Dianping	Linux	12.524702072143555	0
2975	Meituan-Dianping	Java	41.19184112548828	0
3020	Meituan-Dianping	Java	29.46012115478516	0
3062	Tencent	Java	17.624502182006836	0
3065	Tencent	Architecture	26.64413070678711	0
3087	ByteDance	Python	15.001670837402346	0
3090	ByteDance	Architecture	22.26394462585449	0
3128	ByteDance	Python	24.80497932434082	0
3132	ByteDance	Java	24.13147354125977	0
3165	Tencent	Linux	17.861970901489258	0
3170	Meituan-Dianping	Algorithm	23.94894790649414	0
3202	Meituan-Dianping	Database	13.183603286743164	0
3215	Meituan-Dianping	Database	14.008684158325195	0
3216	Meituan-Dianping	Java	15.994667053222654	0
3250	ByteDance	Python	23.981863021850586	0
3252	ByteDance	Linux	18.03304672241211	0
3257	ByteDance	Architecture	28.41197967529297	0
3258	ByteDance	Java	33.203311920166016	0
3314	Baidu	Algorithm	13.013973236083984	0
3321	Baidu	Java	14.933490753173828	0
3326	Tencent	Architecture	27.93843078613281	0
3347	JD.com	Python	20.16583251953125	0
3412	Tencent	Linux	33.95048141479492	0
3414	Tencent	Architecture	53.50920867919922	0
3416	Tencent	Java	36.83060073852539	0
3452	ByteDance	Database	13.419919967651367	0
3453	ByteDance	Java	17.274972915649414	0
3491	Meituan-Dianping	Python	21.161245346069336	0
3492	Meituan-Dianping	Algorithm	18.721834182739254	0
3495	Meituan-Dianping	Java	21.84784507751465	0
3547	Tencent	Python	9.472036361694336	0
3548	Tencent	Linux	8.059101104736326	0
3549	Tencent	Database	19.341739654541016	0
3550	Tencent	Architecture	52.40104293823242	0
3551	Tencent	Java	36.716880798339844	0
3562	Baidu	Python	16.14470100402832	0
3563	Baidu	Linux	20.89089584350586	0
3565	Baidu	Architecture	20.378557205200195	0
3604	Baidu	Algorithm	11.797914505004885	0
3605	Baidu	Linux	11.004465103149414	0
3607	Baidu	Architecture	21.73763084411621	0
3608	Baidu	Java	12.647970199584961	0
3639	Tencent	Algorithm	13.59637451171875	0
3642	Tencent	Java	9.210500717163086	0
3678	Baidu	Python	20.59466552734375	0
3679	Baidu	Algorithm	21.77776336669922	0
3680	Baidu	Linux	11.02590560913086	0
3747	Meituan-Dianping	Algorithm	24.55918312072754	0
3748	Meituan-Dianping	Architecture	34.962474822998054	0
3765	Baidu	Python	21.29607391357422	0
3766	Baidu	Algorithm	23.09010887145996	0
3767	Baidu	Linux	11.459196090698242	0
3824	Baidu	Database	14.079015731811525	0
3825	Baidu	Architecture	22.51485824584961	0
3878	Tencent	Linux	20.728715896606445	0
3880	Tencent	Database	9.77438735961914	0
3882	Tencent	Architecture	27.38112449645996	0
3884	Tencent	Java	13.554658889770508	0
3896	Meituan-Dianping	Algorithm	20.0266170501709	0
3897	Meituan-Dianping	Linux	14.978397369384766	0
3898	Meituan-Dianping	Java	22.268627166748047	0
3943	Tencent	Python	6.813535213470459	0
4021	Baidu	Database	12.026308059692385	0
4022	Baidu	Architecture	21.73763084411621	0
4083	Baidu	Algorithm	21.51376342773437	0
4084	Baidu	Linux	9.586685180664062	0
4085	Baidu	Java	12.045032501220705	0
4095	Meituan-Dianping	Architecture	28.94953918457031	0
4165	Tencent	Linux	48.20494079589844	0
4167	Tencent	Database	41.08336639404297	0
4168	Tencent	Architecture	63.94630813598633	0
4187	Baidu	Algorithm	17.122480392456055	0
4188	Baidu	Linux	14.173015594482422	0
4191	Baidu	Architecture	14.860689163208008	0
4226	Baidu	Python	28.41285896301269	0
4227	Baidu	Algorithm	15.369260787963867	0
4253	Tencent	Architecture	22.175838470458984	0
4289	JD.com	Algorithm	19.167081832885746	0
4290	JD.com	Linux	14.360916137695312	0
4319	Tencent	Python	64.12762451171875	0
4320	Tencent	Algorithm	36.72205352783203	0
4321	Tencent	Linux	39.84720993041992	0
4402	Tencent	Algorithm	24.523855209350586	0
4410	Tencent	Architecture	44.02543640136719	0
4412	Tencent	Java	30.30475997924805	0
4426	Baidu	Algorithm	17.01529884338379	0
4428	Baidu	Linux	14.323141098022461	0
4460	Baidu	Python	14.778194427490234	0
4466	Baidu	Architecture	21.73763084411621	0
4468	Baidu	Java	12.647970199584961	0
4512	Meituan-Dianping	Algorithm	22.75871276855469	0
4541	Meituan-Dianping	Algorithm	24.501768112182614	0
4542	Meituan-Dianping	Linux	25.59894180297852	0
4544	Meituan-Dianping	Architecture	41.3018913269043	0
4545	Meituan-Dianping	Java	29.796833038330078	0
4606	Baidu	Python	17.188919067382812	0
4608	Baidu	Java	18.48569869995117	0
4629	Baidu	Linux	13.974252700805664	0
4631	Baidu	Java	19.950641632080078	0
4681	Meituan-Dianping	Linux	35.009796142578125	0
4686	Meituan-Dianping	Java	46.50892639160156	0
4736	ByteDance	Python	22.916831970214844	0
4739	ByteDance	Architecture	22.34654235839844	0
4746	Baidu	Architecture	18.922163009643555	0
4770	JD.com	Python	17.205467224121097	0
4771	JD.com	Linux	12.18612289428711	0
4791	Meituan-Dianping	Architecture	28.94953918457031	0
4792	Meituan-Dianping	Java	22.179840087890625	0
4811	Meituan-Dianping	Architecture	28.6567440032959	0
4812	Meituan-Dianping	Java	22.60139083862305	0
4863	Tencent	Linux	13.883098602294922	0
4866	Tencent	Database	11.162498474121094	0
4867	Tencent	Architecture	22.021955490112305	0
4896	Meituan-Dianping	Algorithm	33.28718948364258	0
4899	Meituan-Dianping	Architecture	26.80486869812012	0
4900	Meituan-Dianping	Java	23.53265953063965	0
4941	Baidu	Python	17.744335174560547	0
4942	Baidu	Algorithm	18.7782039642334	0
4943	Baidu	Linux	22.68137168884277	0
4987	Meituan-Dianping	Java	25.108367919921875	0
4997	ByteDance	Python	19.56122589111328	0
5000	ByteDance	Architecture	27.62148666381836	0
5002	ByteDance	Java	15.256694793701172	0
5061	Baidu	Python	21.655986785888672	0
5063	Baidu	Algorithm	23.98013687133789	0
5064	Baidu	Linux	14.209806442260742	0
5066	Baidu	Architecture	36.99966049194336	0
5067	Baidu	Java	30.87692451477051	0
5076	JD.com	Database	10.675918579101562	0
5100	Baidu	Database	12.649303436279295	0
5138	ByteDance	Java	16.217636108398438	0
5162	Meituan-Dianping	Architecture	33.59226608276367	0
5214	Baidu	Python	15.283525466918945	0
5215	Baidu	Algorithm	10.941450119018556	0
5216	Baidu	Java	12.93136215209961	0
5228	JD.com	Algorithm	19.5001163482666	0
5229	JD.com	Linux	12.024253845214846	0
5272	Meituan-Dianping	Database	22.47826194763184	0
5273	Meituan-Dianping	Architecture	39.38766479492188	0
5290	ByteDance	Python	21.314533233642575	0
5346	JD.com	Architecture	22.34938240051269	0
5390	ByteDance	Python	24.51112174987793	0
5394	ByteDance	Architecture	32.00665283203125	0
5396	ByteDance	Java	18.89165496826172	0
5429	Meituan-Dianping	Database	9.394777297973633	0
5430	Meituan-Dianping	Architecture	21.008113861083984	0
5431	Meituan-Dianping	Java	21.72968864440918	0
5483	Tencent	Architecture	27.93843078613281	0
5538	ByteDance	Architecture	16.808841705322266	0
5602	JD.com	Python	41.708492279052734	0
5606	JD.com	Database	33.65939712524414	0
5607	JD.com	Java	28.33120346069336	0
5624	Tencent	Python	22.24871253967285	0
5626	Tencent	Algorithm	20.719018936157227	0
5630	Tencent	Database	26.731342315673828	0
5683	JD.com	Python	15.263908386230467	0
5684	JD.com	Algorithm	19.391582489013672	0
5705	Baidu	Architecture	23.38051986694336	0
5706	Baidu	Java	16.710973739624027	0
5719	Baidu	Python	16.735298156738278	0
5720	Baidu	Linux	13.974252700805664	0
5739	ByteDance	Architecture	26.80025863647461	0
5762	JD.com	Architecture	22.21652603149414	0
5798	ByteDance	Database	13.986764907836914	0
5823	Tencent	Linux	38.624473571777344	0
5825	Tencent	Database	33.094505310058594	0
5826	Tencent	Architecture	42.369972229003906	0
5881	JD.com	Algorithm	19.085283279418945	0
5884	JD.com	Architecture	22.62167739868164	0
5902	Baidu	Architecture	27.761993408203125	0
5942	Baidu	Python	16.113397598266598	0
5945	Baidu	Linux	18.53839492797852	0
5947	Baidu	Database	16.870222091674805	0
6027	ByteDance	Python	24.51112174987793	0
6028	ByteDance	Linux	68.85260009765625	0
6030	ByteDance	Architecture	63.4720458984375	0
6069	Meituan-Dianping	Database	15.587797164916992	0
6071	Meituan-Dianping	Architecture	28.586145401000977	0
6072	Meituan-Dianping	Java	15.372751235961914	0
6095	Baidu	Python	14.778194427490234	0
6096	Baidu	Algorithm	11.797914505004885	0
6142	Tencent	Algorithm	12.749086380004885	0
6143	Tencent	Linux	16.424022674560547	0
6144	Tencent	Architecture	19.23008918762207	0
6158	Meituan-Dianping	Python	23.45666885375977	0
6159	Meituan-Dianping	Algorithm	21.165754318237305	0
6160	Meituan-Dianping	Linux	15.245094299316404	0
6162	Meituan-Dianping	Architecture	28.94953918457031	0
6163	Meituan-Dianping	Java	22.179840087890625	0
6201	Meituan-Dianping	Linux	10.834417343139648	0
6203	Meituan-Dianping	Java	23.53265953063965	0
6239	Baidu	Python	15.283525466918945	0
6242	Baidu	Linux	12.70970344543457	0
6245	Baidu	Database	15.924896240234375	0
6247	Baidu	Architecture	36.89289093017578	0
6249	Baidu	Java	24.137775421142575	0
6315	Meituan-Dianping	Algorithm	20.718435287475586	0
6318	Meituan-Dianping	Database	18.76192283630371	0
6319	Meituan-Dianping	Java	24.88844108581543	0
6359	Baidu	Algorithm	11.867706298828125	0
6362	Baidu	Java	14.044425964355467	0
6382	Tencent	Linux	13.883098602294922	0
6383	Tencent	Java	21.04105567932129	0
6401	Baidu	Python	19.81513786315918	0
6403	Baidu	Linux	9.586685180664062	0
6405	Baidu	Java	37.44318771362305	0
6468	Meituan-Dianping	Python	20.649354934692386	0
6470	Meituan-Dianping	Linux	12.524702072143555	0
6472	Meituan-Dianping	Database	6.839853763580322	0
6473	Meituan-Dianping	Java	18.71364402770996	0
6484	ByteDance	Python	16.949762344360348	0
6485	ByteDance	Algorithm	21.34364318847656	0
6508	ByteDance	Algorithm	26.72853279113769	0
6510	ByteDance	Database	11.84489631652832	0
6564	Baidu	Algorithm	17.187007904052734	0
6567	Baidu	Architecture	23.95924186706543	0
6601	Baidu	Algorithm	23.56949806213379	0
6603	Baidu	Architecture	19.80236053466797	0
6620	Tencent	Architecture	34.34283447265625	0
6621	Tencent	Java	21.10426139831543	0
6656	Baidu	Python	29.479650497436523	0
6657	Baidu	Linux	16.378915786743164	0
6692	Baidu	Algorithm	17.215789794921875	0
6727	ByteDance	Algorithm	30.341901779174805	0
6795	Meituan-Dianping	Algorithm	52.50659561157226	0
6797	Meituan-Dianping	Linux	58.81296920776367	0
6799	Meituan-Dianping	Database	51.55609130859375	0
6800	Meituan-Dianping	Architecture	52.944740295410156	0
6801	Meituan-Dianping	Java	57.42487335205078	0
6823	JD.com	Linux	12.024253845214846	0
6839	Baidu	Algorithm	12.984054565429688	0
6840	Baidu	Linux	15.72867202758789	0
6842	Baidu	Architecture	14.56515884399414	0
6844	Baidu	Java	15.975957870483398	0
6884	Baidu	Python	15.801214218139648	0
6885	Baidu	Algorithm	16.772586822509766	0
6887	Baidu	Linux	24.678096771240234	0
6888	Baidu	Database	29.07720375061035	0
6889	Baidu	Architecture	45.9383544921875	0
6890	Baidu	Java	37.54473114013672	0
6966	Meituan-Dianping	Linux	22.88531494140625	0
6969	Meituan-Dianping	Architecture	32.054149627685554	0
7021	Tencent	Python	30.27900505065918	0
7022	Tencent	Linux	31.902889251708984	0
7024	Tencent	Architecture	41.11507415771485	0
7025	Tencent	Java	23.55616950988769	0
7053	Meituan-Dianping	Architecture	22.491443634033203	0
7054	Meituan-Dianping	Java	20.414844512939453	0
7096	Tencent	Python	28.659826278686523	0
7099	Tencent	Linux	32.35308837890625	0
7101	Tencent	Architecture	56.70773315429688	0
7159	JD.com	Algorithm	19.09511375427246	0
7163	JD.com	Architecture	21.04669761657715	0
7164	JD.com	Java	20.04058265686035	0
7206	Baidu	Python	15.283525466918945	0
7211	Baidu	Architecture	19.963382720947266	0
7231	Baidu	Linux	19.19683265686035	0
7233	Baidu	Java	14.013147354125975	0
7243	Baidu	Python	19.81513786315918	0
7244	Baidu	Algorithm	21.51376342773437	0
7268	Meituan-Dianping	Python	20.61028861999512	0
7270	Meituan-Dianping	Database	13.318113327026367	0
7309	ByteDance	Algorithm	29.537620544433594	0
7335	Meituan-Dianping	Python	23.45666885375977	0
7351	Baidu	Python	19.75103187561035	0
7352	Baidu	Algorithm	20.27667236328125	0
7376	Tencent	Linux	14.60078239440918	0
7377	Tencent	Java	19.351646423339844	0
7441	Baidu	Python	14.778194427490234	0
7442	Baidu	Algorithm	11.797914505004885	0
7443	Baidu	Linux	11.004465103149414	0
7444	Baidu	Architecture	21.73763084411621	0
7477	ByteDance	Python	24.64363098144531	0
7519	Meituan-Dianping	Algorithm	21.157495498657227	0
7523	Meituan-Dianping	Architecture	32.054149627685554	0
7524	Meituan-Dianping	Java	25.108367919921875	0
7548	ByteDance	Algorithm	56.350181579589844	0
7549	ByteDance	Linux	14.366500854492188	0
7584	Baidu	Architecture	20.002317428588867	0
7613	Tencent	Linux	9.243053436279297	0
7615	Tencent	Architecture	23.162342071533203	0
7639	Baidu	Python	16.14470100402832	0
7640	Baidu	Linux	20.89089584350586	0
7642	Baidu	Java	14.614717483520508	0
7684	ByteDance	Database	19.37020301818848	0
7687	ByteDance	Java	19.08308219909668	0
7721	Baidu	Python	18.282058715820312	0
7722	Baidu	Algorithm	40.96194076538086	0
7724	Baidu	Linux	18.783735275268555	0
7726	Baidu	Database	26.11502456665039	0
7727	Baidu	Architecture	39.19656372070313	0
7729	Baidu	Java	12.647970199584961	0
7793	ByteDance	Algorithm	24.307453155517575	0
7839	Tencent	Algorithm	20.6590518951416	0
7842	Tencent	Linux	12.547801971435547	0
7843	Tencent	Database	9.391881942749023	0
7844	Tencent	Architecture	64.38326263427734	0
7869	Meituan-Dianping	Algorithm	19.340782165527344	0
7871	Meituan-Dianping	Architecture	32.002655029296875	0
7872	Meituan-Dianping	Java	25.404714584350586	0
7883	ByteDance	Python	23.104143142700195	0
7885	ByteDance	Database	8.209262847900389	0
7887	ByteDance	Java	12.2354736328125	0
7934	Meituan-Dianping	Algorithm	19.608322143554688	0
7951	Meituan-Dianping	Python	23.01541519165039	0
8002	Baidu	Python	14.778194427490234	0
8003	Baidu	Algorithm	11.797914505004885	0
8013	Meituan-Dianping	Architecture	22.029369354248047	0
8014	Meituan-Dianping	Java	21.206226348876953	0
8041	Baidu	Linux	13.974252700805664	0
8060	Baidu	Algorithm	20.2174015045166	0
8063	Baidu	Linux	9.650585174560547	0
8066	Baidu	Database	29.41173553466797	0
8068	Baidu	Architecture	31.188119888305664	0
8069	Baidu	Java	29.129573822021484	0
8113	ByteDance	Linux	15.593894958496096	0
8188	JD.com	Linux	7.615460872650146	0
8189	JD.com	Database	6.851285457611084	0
8190	JD.com	Architecture	16.696096420288086	0
8191	JD.com	Java	16.883769989013672	0
8219	Meituan-Dianping	Algorithm	9.803173065185547	0
8220	Meituan-Dianping	Architecture	30.19577980041504	0
8236	Meituan-Dianping	Python	24.625398635864254	0
8237	Meituan-Dianping	Algorithm	21.452312469482425	0
8238	Meituan-Dianping	Linux	23.64904594421387	0
8239	Meituan-Dianping	Java	25.29236602783203	0
8264	Meituan-Dianping	Python	21.02005386352539	0
8267	Meituan-Dianping	Linux	19.88580894470215	0
8271	Meituan-Dianping	Java	21.57990074157715	0
8331	Meituan-Dianping	Architecture	36.19294738769531	0
8358	Meituan-Dianping	Database	22.47826194763184	0
8373	Meituan-Dianping	Python	23.47491455078125	0
8374	Meituan-Dianping	Linux	20.96369743347168	0
8408	Meituan-Dianping	Linux	5.877867221832275	0
8409	Meituan-Dianping	Architecture	23.744667053222656	0
8410	Meituan-Dianping	Java	20.397367477416992	0
8428	JD.com	Python	23.91923713684082	0
8430	JD.com	Algorithm	24.522178649902344	0
8432	JD.com	Architecture	85.66229248046875	0
8487	Tencent	Architecture	29.31688499450684	0
8488	Tencent	Java	19.399944305419922	0
8535	Meituan-Dianping	Python	23.45666885375977	0
8540	Meituan-Dianping	Linux	15.245094299316404	0
8546	Meituan-Dianping	Architecture	55.56432723999024	0
8548	Meituan-Dianping	Java	45.63650894165039	0
8575	Baidu	Algorithm	9.982137680053713	0
8577	Baidu	Linux	12.923830032348633	0
8579	Baidu	Database	11.941293716430664	0
8581	Baidu	Architecture	18.628053665161133	0
8601	Meituan-Dianping	Python	18.94398498535156	0
8602	Meituan-Dianping	Algorithm	18.80049705505371	0
8606	Meituan-Dianping	Linux	32.60074615478516	0
8610	Meituan-Dianping	Architecture	57.75323486328125	0
8611	Meituan-Dianping	Java	31.269834518432614	0
8661	JD.com	Linux	15.609878540039062	0
8665	JD.com	Java	46.82362365722656	0
8719	Baidu	Python	18.364839553833008	0
8720	Baidu	Algorithm	20.2174015045166	0
8721	Baidu	Linux	9.650585174560547	0
8722	Baidu	Java	13.420034408569336	0
8741	ByteDance	Python	19.647127151489254	0
8742	ByteDance	Algorithm	28.574296951293945	0
8743	ByteDance	Architecture	26.793058395385746	0
8744	ByteDance	Java	22.62228775024414	0
8795	Tencent	Python	17.123682022094727	0
8797	Tencent	Linux	10.851285934448242	0
8799	Tencent	Architecture	23.62468147277832	0
8800	Tencent	Java	18.23053359985352	0
8840	ByteDance	Python	19.647127151489254	0
8841	ByteDance	Linux	20.694133758544922	0
8842	ByteDance	Java	21.059799194335934	0
8889	Tencent	Linux	16.424022674560547	0
8891	Tencent	Database	8.131572723388674	0
8892	Tencent	Architecture	19.23008918762207	0
8918	ByteDance	Python	23.62707710266113	0
8919	ByteDance	Linux	16.771209716796875	0
8921	ByteDance	Database	16.566505432128903	0
8966	Meituan-Dianping	Algorithm	14.121084213256836	0
8974	Tencent	Python	11.993379592895508	0
8982	Tencent	Java	21.04105567932129	0
9006	Baidu	Python	29.479650497436523	0
9009	Baidu	Linux	16.378915786743164	0
9047	Baidu	Python	29.04604721069336	0
9049	Baidu	Algorithm	16.684680938720707	0
9050	Baidu	Java	17.816816329956055	0
9116	Meituan-Dianping	Algorithm	27.76255989074707	0
9119	Meituan-Dianping	Linux	6.377035617828369	0
9123	Meituan-Dianping	Architecture	21.036550521850586	0
9138	Meituan-Dianping	Database	15.162437438964846	0
9139	Meituan-Dianping	Architecture	34.311302185058594	0
9140	Meituan-Dianping	Java	26.843706130981445	0
9193	ByteDance	Architecture	29.773283004760746	0
9224	Baidu	Python	17.36417007446289	0
9228	Baidu	Architecture	27.761993408203125	0
9229	Baidu	Java	18.649887084960934	0
9252	JD.com	Database	14.31950569152832	0
9263	Meituan-Dianping	Python	20.05496597290039	0
9264	Meituan-Dianping	Algorithm	34.03563690185547	0
9309	Tencent	Algorithm	18.614585876464844	0
9310	Tencent	Architecture	27.93843078613281	0
9358	Meituan-Dianping	Python	57.85779571533203	0
9359	Meituan-Dianping	Algorithm	21.34090805053711	0
9410	JD.com	Linux	28.969371795654297	0
9412	JD.com	Database	39.085540771484375	0
9413	JD.com	Java	47.68198013305664	0
9431	Baidu	Database	13.75237274169922	0
9503	Baidu	Python	47.604759216308594	0
9505	Baidu	Algorithm	31.709476470947266	0
9506	Baidu	Linux	45.53607177734375	0
9507	Baidu	Java	33.002933502197266	0
9522	ByteDance	Algorithm	25.10236740112305	0
9557	JD.com	Python	14.616426467895508	0
9631	Meituan-Dianping	Algorithm	33.07753372192383	0
9656	JD.com	Python	18.381786346435547	0
9658	JD.com	Algorithm	24.20318984985352	0
9691	Meituan-Dianping	Algorithm	21.157495498657227	0
9692	Meituan-Dianping	Database	19.0472354888916	0
9736	Meituan-Dianping	Algorithm	21.157495498657227	0
9742	Meituan-Dianping	Architecture	89.50529479980469	0
9759	Baidu	Algorithm	19.002193450927734	0
9760	Baidu	Linux	22.509727478027344	0
9761	Baidu	Architecture	23.38051986694336	0
9823	Tencent	Linux	11.50094985961914	0
9826	Tencent	Database	79.62623596191406	0
9828	Tencent	Java	39.730934143066406	0
9836	Meituan-Dianping	Database	10.050804138183594	0
9858	ByteDance	Python	22.10416030883789	0
9859	ByteDance	Algorithm	26.98606300354004	0
9886	ByteDance	Python	24.53239631652832	0
9887	ByteDance	Algorithm	29.37141990661621	0
9888	ByteDance	Linux	18.406877517700195	0
9889	ByteDance	Architecture	29.27404022216797	0
9941	JD.com	Algorithm	25.840824127197266	0
9959	Meituan-Dianping	Algorithm	30.472116470336914	0
9968	ByteDance	Algorithm	22.922800064086914	0
9984	Baidu	Python	16.14470100402832	0
9990	Baidu	Java	14.614717483520508	0
10039	Meituan-Dianping	Python	13.22929573059082	0
10068	JD.com	Python	54.02625274658203	0
10071	JD.com	Database	25.66501045227051	0
10072	JD.com	Architecture	49.683082580566406	0
10073	JD.com	Java	36.35191345214844	0
10143	Tencent	Algorithm	22.747188568115234	0
10144	Tencent	Linux	13.883098602294922	0
10147	Tencent	Architecture	22.021955490112305	0
10148	Tencent	Java	21.04105567932129	0
10170	Meituan-Dianping	Python	19.78516960144043	0
10206	ByteDance	Python	23.659481048583984	0
10207	ByteDance	Algorithm	29.24130630493164	0
10212	ByteDance	Java	18.449337005615234	0
10215	Meituan-Dianping	Python	24.215673446655273	0
10261	JD.com	Python	52.03644180297852	0
10264	JD.com	Database	34.66195678710937	0
10265	JD.com	Architecture	51.46830749511719	0
10266	JD.com	Java	28.39386940002441	0
10320	Meituan-Dianping	Algorithm	21.165754318237305	0
10363	JD.com	Architecture	22.140838623046875	0
10364	JD.com	Java	30.239582061767575	0
10378	JD.com	Python	16.510839462280273	0
10415	Baidu	Java	17.579120635986328	0
10439	ByteDance	Java	15.673839569091795	0
10483	Baidu	Python	15.442483901977539	0
10484	Baidu	Algorithm	11.757762908935547	0
10487	Baidu	Linux	12.300161361694336	0
10491	Baidu	Architecture	20.92567253112793	0
10493	Baidu	Java	35.27838897705078	0
10505	Tencent	Architecture	24.70852470397949	0
10529	Meituan-Dianping	Database	16.065921783447266	0
10530	Meituan-Dianping	Architecture	28.05780029296875	0
10531	Meituan-Dianping	Java	21.57990074157715	0
10554	Meituan-Dianping	Linux	15.245094299316404	0
10556	Meituan-Dianping	Database	10.050804138183594	0
10613	JD.com	Algorithm	16.816770553588867	0
10617	JD.com	Java	19.435089111328125	0
10641	Meituan-Dianping	Algorithm	32.81698608398437	0
10642	Meituan-Dianping	Linux	9.065292358398438	0
10644	Meituan-Dianping	Java	22.16050148010254	0
10674	ByteDance	Python	20.09507179260254	0
10676	ByteDance	Linux	7.85813045501709	0
10678	ByteDance	Architecture	19.220203399658203	0
10694	Meituan-Dianping	Linux	14.235397338867188	0
10695	Meituan-Dianping	Architecture	29.408878326416016	0
10696	Meituan-Dianping	Java	22.48436546325684	0
10703	Baidu	Linux	11.506759643554688	0
10764	Meituan-Dianping	Linux	19.281469345092773	0
10766	Meituan-Dianping	Database	13.380672454833984	0
10767	Meituan-Dianping	Architecture	24.43730545043945	0
10768	Meituan-Dianping	Java	11.89826202392578	0
10786	JD.com	Linux	10.25494384765625	0
10810	Baidu	Architecture	21.74256706237793	0
10838	Meituan-Dianping	Algorithm	24.55918312072754	0
10848	ByteDance	Python	26.86862945556641	0
10851	ByteDance	Architecture	30.178850173950195	0
10873	ByteDance	Algorithm	31.87601661682129	0
10874	ByteDance	Architecture	30.539892196655273	0
10891	Baidu	Python	21.417932510375977	0
10892	Baidu	Algorithm	23.56949806213379	0
10966	ByteDance	Architecture	34.889408111572266	0
11003	JD.com	Python	36.91806411743164	0
11005	JD.com	Algorithm	21.717533111572266	0
11006	JD.com	Java	19.687713623046875	0
11051	Baidu	Python	15.914407730102539	0
11052	Baidu	Algorithm	16.792474746704098	0
11053	Baidu	Linux	30.120330810546875	0
11055	Baidu	Architecture	39.50884246826172	0
11056	Baidu	Java	28.287797927856445	0
11100	Tencent	Algorithm	13.001049041748047	0
11102	Tencent	Java	25.19828796386719	0
11112	Meituan-Dianping	Architecture	32.054149627685554	0
11154	Meituan-Dianping	Database	19.0472354888916	0
11155	Meituan-Dianping	Java	25.108367919921875	0
11193	Tencent	Python	6.826174736022949	0
11194	Tencent	Linux	21.35556411743164	0
11196	Tencent	Database	26.027475357055664	0
11197	Tencent	Java	16.668790817260742	0
11228	Meituan-Dianping	Python	23.45666885375977	0
11287	Baidu	Python	17.584800720214847	0
11288	Baidu	Algorithm	15.653804779052734	0
11290	Baidu	Linux	16.155509948730472	0
11291	Baidu	Java	16.71685791015625	0
11320	Baidu	Java	16.710973739624027	0
11344	Baidu	Python	15.283525466918945	0
11346	Baidu	Algorithm	10.941450119018556	0
11348	Baidu	Linux	12.70970344543457	0
11382	Baidu	Python	14.288911819458008	0
11384	Baidu	Algorithm	12.058879852294922	0
11385	Baidu	Java	20.45127487182617	0
11427	Meituan-Dianping	Database	11.82827377319336	0
11428	Meituan-Dianping	Architecture	22.221675872802734	0
11459	ByteDance	Algorithm	22.47666931152344	0
11480	Meituan-Dianping	Java	11.89826202392578	0
11504	JD.com	Architecture	38.47589874267578	0
11575	ByteDance	Algorithm	30.341901779174805	0
11595	JD.com	Algorithm	18.797319412231445	0
11633	Baidu	Algorithm	16.772586822509766	0
11635	Baidu	Architecture	24.092098236083984	0
11689	Baidu	Python	14.882062911987305	0
11691	Baidu	Architecture	11.784412384033205	0
11732	Meituan-Dianping	Architecture	29.719392776489254	0
11761	Tencent	Architecture	35.431785583496094	0
11784	Meituan-Dianping	Algorithm	19.839094161987305	0
11785	Meituan-Dianping	Linux	19.17454719543457	0
11787	Meituan-Dianping	Java	24.514995574951172	0
11795	Baidu	Algorithm	17.063335418701172	0
11815	Meituan-Dianping	Java	18.71364402770996	0
11837	ByteDance	Python	23.92538642883301	0
11841	ByteDance	Architecture	30.620664596557614	0
11843	ByteDance	Java	23.35451889038086	0
11858	Tencent	Python	19.34423065185547	0
11860	Tencent	Algorithm	18.614585876464844	0
11863	Tencent	Database	14.33671760559082	0
11915	JD.com	Python	23.83462142944336	0
11916	JD.com	Algorithm	25.74118995666504	0
11918	JD.com	Architecture	29.08536720275879	0
11919	JD.com	Java	20.355899810791016	0
11953	ByteDance	Database	18.24178695678711	0
11991	Tencent	Linux	12.243322372436525	0
11992	Tencent	Architecture	22.8889274597168	0
12021	Meituan-Dianping	Database	22.73050880432129	0
12022	Meituan-Dianping	Architecture	45.86823272705078	0
12023	Meituan-Dianping	Java	35.302146911621094	0
12125	JD.com	Python	41.45413208007813	0
12127	JD.com	Algorithm	46.354469299316406	0
12129	JD.com	Java	29.63840675354004	0
12158	ByteDance	Python	24.53239631652832	0
12159	ByteDance	Linux	18.406877517700195	0
12161	ByteDance	Architecture	29.27404022216797	0
12162	ByteDance	Java	19.04671669006348	0
12202	Baidu	Linux	9.650585174560547	0
12204	Baidu	Architecture	18.340572357177734	0
12212	Meituan-Dianping	Algorithm	21.165754318237305	0
12255	Baidu	Python	15.283525466918945	0
12288	JD.com	Algorithm	22.688438415527344	0
12289	JD.com	Linux	13.492782592773438	0
12291	JD.com	Architecture	38.419410705566406	0
12338	Tencent	Algorithm	11.247005462646484	0
12339	Tencent	Linux	34.48171615600586	0
12340	Tencent	Architecture	38.712196350097656	0
12414	JD.com	Python	40.95463943481445	0
12415	JD.com	Linux	31.822429656982425	0
12417	JD.com	Java	46.22233581542969	0
12487	Baidu	Algorithm	17.052434921264652	0
12489	Baidu	Database	16.360904693603516	0
12490	Baidu	Architecture	20.589012145996094	0
12531	Meituan-Dianping	Database	12.96026611328125	0
12533	Meituan-Dianping	Java	12.688940048217773	0
12569	Baidu	Architecture	16.633838653564453	0
12588	Tencent	Python	19.167333602905273	0
12589	Tencent	Algorithm	19.790809631347656	0
12591	Tencent	Database	11.349411010742188	0
12592	Tencent	Architecture	46.361289978027344	0
12593	Tencent	Java	66.84218597412111	0
12666	Baidu	Python	15.914407730102539	0
12667	Baidu	Algorithm	21.978342056274414	0
12668	Baidu	Linux	36.169525146484375	0
12670	Baidu	Architecture	27.32654190063477	0
12671	Baidu	Java	23.35809326171875	0
12702	Baidu	Algorithm	21.77776336669922	0
12703	Baidu	Java	13.438224792480467	0
12709	ByteDance	Python	17.871686935424805	0
12710	ByteDance	Java	15.753795623779295	0
12723	Meituan-Dianping	Java	25.404714584350586	0
12751	Baidu	Python	16.113397598266598	0
12752	Baidu	Algorithm	16.428123474121097	0
12753	Baidu	Linux	18.53839492797852	0
12754	Baidu	Database	16.870222091674805	0
12756	Baidu	Architecture	25.523212432861328	0
12792	JD.com	Python	23.87735366821289	0
12793	JD.com	Algorithm	21.98879051208496	0
12846	Meituan-Dianping	Python	24.55990791320801	0
12847	Meituan-Dianping	Algorithm	21.157495498657227	0
12850	Meituan-Dianping	Java	25.108367919921875	0
12863	Tencent	Algorithm	27.32716941833496	0
12865	Tencent	Architecture	31.483570098876953	0
12866	Tencent	Java	23.861507415771484	0
12929	JD.com	Database	13.766454696655273	0
12931	JD.com	Java	24.290729522705078	0
12951	ByteDance	Architecture	24.35121726989746	0
12982	JD.com	Linux	13.720853805541992	0
12984	JD.com	Architecture	37.09852981567383	0
12985	JD.com	Java	22.62060165405273	0
13031	Tencent	Algorithm	19.31085205078125	0
13032	Tencent	Linux	11.380884170532227	0
13117	ByteDance	Python	24.51112174987793	0
13149	Baidu	Python	9.484426498413086	0
13151	Baidu	Java	18.239471435546875	0
13208	Baidu	Python	26.10231971740723	0
13209	Baidu	Algorithm	14.59625244140625	0
13210	Baidu	Linux	13.231485366821287	0
13212	Baidu	Architecture	14.62855339050293	0
13213	Baidu	Java	11.809457778930664	0
13227	Meituan-Dianping	Architecture	33.894500732421875	0
13265	Tencent	Python	19.34423065185547	0
13267	Tencent	Linux	14.60078239440918	0
13269	Tencent	Architecture	27.93843078613281	0
13270	Tencent	Java	32.569374084472656	0
13317	Baidu	Java	33.901866912841804	0
13344	Baidu	Algorithm	13.013973236083984	0
13345	Baidu	Linux	13.974252700805664	0
13375	Tencent	Architecture	21.74022483825684	0
13376	Tencent	Java	9.210500717163086	0
13415	Meituan-Dianping	Python	33.414684295654304	0
13417	Meituan-Dianping	Java	11.62199592590332	0
13465	Baidu	Python	19.575681686401367	0
13468	Baidu	Linux	9.17350959777832	0
13469	Baidu	Database	12.39671516418457	0
13479	JD.com	Database	14.884702682495115	0
13492	JD.com	Linux	7.604249000549316	0
13518	Baidu	Python	28.41285896301269	0
13519	Baidu	Algorithm	15.369260787963867	0
13521	Baidu	Database	16.194587707519528	0
13523	Baidu	Architecture	16.295465469360348	0
13547	Tencent	Algorithm	23.358112335205078	0
13620	Baidu	Python	16.14470100402832	0
13622	Baidu	Linux	20.89089584350586	0
13624	Baidu	Java	36.80669021606445	0
13650	Tencent	Algorithm	20.618412017822266	0
13652	Tencent	Architecture	29.31688499450684	0
13673	Tencent	Python	11.993379592895508	0
13674	Tencent	Algorithm	22.747188568115234	0
13675	Tencent	Linux	13.883098602294922	0
13677	Tencent	Java	49.12439727783203	0
13711	Meituan-Dianping	Database	22.594541549682614	0
13718	Meituan-Dianping	Python	34.59911727905273	0
13722	Meituan-Dianping	Linux	19.81719207763672	0
13727	Meituan-Dianping	Architecture	24.384241104125977	0
13729	Meituan-Dianping	Java	13.100942611694336	0
13771	JD.com	Java	20.256118774414066	0
13779	JD.com	Linux	10.520130157470703	0
13781	JD.com	Architecture	26.339397430419922	0
13807	Meituan-Dianping	Database	18.259952545166016	0
13808	Meituan-Dianping	Java	25.404714584350586	0
13853	Meituan-Dianping	Python	46.6987533569336	0
13854	Meituan-Dianping	Linux	47.0803108215332	0
13859	Meituan-Dianping	Architecture	45.23301696777344	0
13860	Meituan-Dianping	Java	43.93537902832031	0
13931	Meituan-Dianping	Linux	19.59273910522461	0
13966	Meituan-Dianping	Algorithm	14.654300689697266	0
13972	ByteDance	Python	15.89488410949707	0
14017	JD.com	Python	21.622896194458008	0
14018	JD.com	Linux	15.623414993286133	0
14020	JD.com	Database	6.3748459815979	0
14030	JD.com	Algorithm	15.433189392089846	0
14031	JD.com	Linux	8.307857513427733	0
14067	Meituan-Dianping	Database	17.388851165771484	0
14091	Baidu	Algorithm	19.002193450927734	0
14143	Tencent	Algorithm	23.358112335205078	0
14145	Tencent	Architecture	23.274646759033203	0
14161	Meituan-Dianping	Linux	17.189414978027347	0
14162	Meituan-Dianping	Architecture	34.962474822998054	0
14224	JD.com	Algorithm	17.12416648864746	0
14225	JD.com	Linux	30.274356842041016	0
14227	JD.com	Database	27.6801872253418	0
14228	JD.com	Java	47.79259490966797	0
14249	Baidu	Algorithm	20.2174015045166	0
14251	Baidu	Linux	9.650585174560547	0
14294	Baidu	Algorithm	16.772586822509766	0
14312	Baidu	Python	21.655986785888672	0
14335	Baidu	Algorithm	13.013973236083984	0
14386	Baidu	Python	15.283525466918945	0
14387	Baidu	Algorithm	10.941450119018556	0
14388	Baidu	Linux	12.70970344543457	0
14426	Tencent	Architecture	23.274646759033203	0
14451	Tencent	Python	20.69610595703125	0
14453	Tencent	Algorithm	46.86507415771485	0
14455	Tencent	Linux	25.42888832092285	0
14457	Tencent	Architecture	30.962177276611328	0
14512	Baidu	Python	21.29607391357422	0
14514	Baidu	Algorithm	23.09010887145996	0
14515	Baidu	Linux	11.459196090698242	0
14529	Tencent	Algorithm	23.358112335205078	0
14530	Tencent	Linux	11.50094985961914	0
14588	Tencent	Python	11.360635757446287	0
14592	Tencent	Database	42.05973815917969	0
14593	Tencent	Java	59.017356872558594	0
14600	ByteDance	Database	13.52640151977539	0
14663	Baidu	Algorithm	15.07587432861328	0
14666	Baidu	Linux	21.98512840270996	0
14668	Baidu	Database	29.661945343017575	0
14671	Baidu	Java	45.281959533691406	0
14702	Baidu	Python	18.293384552001953	0
14730	Tencent	Python	10.173124313354492	0
14731	Tencent	Algorithm	13.320684432983398	0
14732	Tencent	Linux	7.835810661315918	0
14733	Tencent	Java	20.64988899230957	0
14799	Tencent	Database	16.45390510559082	0
14833	Baidu	Python	18.293384552001953	0
14880	Tencent	Architecture	27.93843078613281	0
14881	Tencent	Java	19.351646423339844	0
14933	JD.com	Python	24.005022048950195	0
14934	JD.com	Linux	14.208940505981445	0
14936	JD.com	Java	24.328838348388672	0
14979	Meituan-Dianping	Python	38.3708610534668	0
14980	Meituan-Dianping	Linux	41.33660888671875	0
14984	Meituan-Dianping	Architecture	49.81462860107422	0
14985	Meituan-Dianping	Java	48.66990661621094	0
15051	Meituan-Dianping	Python	31.00477409362793	0
15052	Meituan-Dianping	Java	11.90338897705078	0
15083	JD.com	Algorithm	20.15993309020996	0
15120	Meituan-Dianping	Linux	15.245094299316404	0
15123	Meituan-Dianping	Java	22.179840087890625	0
15136	Baidu	Database	15.57577133178711	0
15189	ByteDance	Python	19.781896591186523	0
15190	ByteDance	Algorithm	27.23984718322754	0
15191	ByteDance	Java	20.53557014465332	0
15198	Tencent	Linux	12.098445892333984	0
15210	ByteDance	Python	24.82151222229004	0
15211	ByteDance	Algorithm	26.702869415283203	0
15212	ByteDance	Linux	14.717679977416992	0
15213	ByteDance	Java	14.090133666992188	0
15260	JD.com	Python	20.21677589416504	0
15264	JD.com	Database	9.228582382202148	0
15265	JD.com	Java	18.84798240661621	0
15290	Meituan-Dianping	Database	20.070741653442386	0
15291	Meituan-Dianping	Architecture	26.20807266235352	0
15292	Meituan-Dianping	Java	22.277019500732425	0
15322	Meituan-Dianping	Architecture	32.054149627685554	0
15359	Baidu	Python	16.113397598266598	0
15361	Baidu	Linux	18.53839492797852	0
15363	Baidu	Architecture	25.523212432861328	0
15364	Baidu	Java	15.571332931518555	0
15402	Meituan-Dianping	Database	15.054327011108398	0
15403	Meituan-Dianping	Architecture	33.54532623291016	0
15468	Baidu	Algorithm	25.600421905517575	0
15470	Baidu	Linux	28.413272857666016	0
15472	Baidu	Database	25.246570587158203	0
15502	Tencent	Database	9.463214874267578	0
15540	Meituan-Dianping	Database	11.300607681274414	0
15542	Meituan-Dianping	Architecture	25.22251892089844	0
15543	Meituan-Dianping	Java	22.599708557128906	0
15567	Meituan-Dianping	Architecture	20.81365394592285	0
15615	ByteDance	Architecture	32.18697738647461	0
15617	ByteDance	Java	19.031362533569336	0
15652	ByteDance	Python	23.62707710266113	0
15653	ByteDance	Algorithm	28.80461883544922	0
15655	ByteDance	Linux	16.771209716796875	0
15656	ByteDance	Database	16.566505432128903	0
15657	ByteDance	Java	18.912229537963867	0
15685	Meituan-Dianping	Linux	23.48700523376465	0
15688	Meituan-Dianping	Database	21.52112579345703	0
15689	Meituan-Dianping	Architecture	39.10017776489258	0
15733	Tencent	Python	19.34423065185547	0
15734	Tencent	Linux	14.60078239440918	0
15736	Tencent	Database	14.33671760559082	0
15737	Tencent	Architecture	27.93843078613281	0
15738	Tencent	Java	38.36172866821289	0
15772	Baidu	Algorithm	20.65060806274414	0
15773	Baidu	Linux	10.182226181030273	0
15775	Baidu	Architecture	18.434690475463867	0
15803	JD.com	Python	23.18232536315918	0
15804	JD.com	Algorithm	22.821815490722656	0
15805	JD.com	Linux	16.211847305297848	0
15806	JD.com	Architecture	44.44611740112305	0
15807	JD.com	Java	36.76854705810547	0
15847	Meituan-Dianping	Algorithm	21.157495498657227	0
15848	Meituan-Dianping	Linux	22.88531494140625	0
15850	Meituan-Dianping	Architecture	32.054149627685554	0
15896	ByteDance	Python	23.62707710266113	0
15898	ByteDance	Algorithm	28.80461883544922	0
15899	ByteDance	Linux	16.771209716796875	0
15900	ByteDance	Java	18.912229537963867	0
15923	Baidu	Python	23.100120544433594	0
15925	Baidu	Linux	27.910497665405273	0
15926	Baidu	Database	32.54720687866211	0
15928	Baidu	Java	34.206207275390625	0
16014	ByteDance	Architecture	44.75346374511719	0
16027	JD.com	Python	22.008893966674805	0
16028	JD.com	Java	22.87441062927246	0
16062	Baidu	Algorithm	13.013973236083984	0
16064	Baidu	Java	14.933490753173828	0
16132	Baidu	Python	23.100120544433594	0
16134	Baidu	Linux	27.910497665405273	0
16135	Baidu	Database	32.54720687866211	0
16137	Baidu	Java	34.206207275390625	0
16149	Meituan-Dianping	Database	6.839853763580322	0
16150	Meituan-Dianping	Java	18.71364402770996	0
16157	Meituan-Dianping	Database	22.92705154418945	0
16159	Meituan-Dianping	Architecture	37.95895385742188	0
16160	Meituan-Dianping	Java	29.482685089111328	0
16211	Meituan-Dianping	Java	20.68343162536621	0
16248	Baidu	Python	17.345542907714847	0
16249	Baidu	Algorithm	18.861900329589844	0
16250	Baidu	Linux	8.846881866455078	0
16252	Baidu	Java	12.839786529541016	0
16278	Baidu	Linux	20.89089584350586	0
16281	Baidu	Architecture	20.378557205200195	0
16293	ByteDance	Algorithm	26.511383056640625	0
16323	ByteDance	Algorithm	25.198740005493164	0
16331	Tencent	Algorithm	23.78936004638672	0
16333	Tencent	Database	13.376384735107422	0
16393	Tencent	Algorithm	23.358112335205078	0
16401	Meituan-Dianping	Algorithm	23.084306716918945	0
16410	Meituan-Dianping	Architecture	37.32819366455078	0
16424	Tencent	Python	19.34423065185547	0
16425	Tencent	Linux	14.60078239440918	0
16426	Tencent	Architecture	27.93843078613281	0
16453	Baidu	Algorithm	12.226852416992188	0
16469	JD.com	Algorithm	20.733718872070312	0
16517	Tencent	Linux	11.50094985961914	0
16520	Tencent	Database	53.21148681640625	0
16521	Tencent	Architecture	36.91186141967773	0
16523	Tencent	Java	34.847366333007805	0
16572	Tencent	Python	16.836868286132812	0
16574	Tencent	Linux	11.13502311706543	0
16575	Tencent	Architecture	22.109764099121094	0
16576	Tencent	Java	19.118865966796875	0
16604	Baidu	Python	15.283525466918945	0
16607	Baidu	Linux	12.70970344543457	0
16610	Baidu	Architecture	19.963382720947266	0
16611	Baidu	Java	12.93136215209961	0
16661	Meituan-Dianping	Architecture	50.25051498413086	0
16717	Meituan-Dianping	Database	19.0472354888916	0
16718	Meituan-Dianping	Java	25.108367919921875	0
16755	Baidu	Algorithm	23.09010887145996	0
16756	Baidu	Linux	11.459196090698242	0
16757	Baidu	Architecture	20.002317428588867	0
16758	Baidu	Java	13.745996475219727	0
16771	Tencent	Linux	12.97576904296875	0
16772	Tencent	Java	20.938905715942386	0
16794	ByteDance	Python	22.760128021240234	0
16795	ByteDance	Algorithm	26.566837310791016	0
16796	ByteDance	Linux	15.97413444519043	0
16836	Meituan-Dianping	Algorithm	17.888004302978516	0
16840	Meituan-Dianping	Java	18.71364402770996	0
16893	Tencent	Python	25.10527992248535	0
16894	Tencent	Algorithm	21.845041275024414	0
16918	ByteDance	Python	21.27109146118164	0
16964	Meituan-Dianping	Python	14.862167358398438	0
16965	Meituan-Dianping	Linux	6.3561949729919425	0
16967	Meituan-Dianping	Java	19.529136657714844	0
17000	ByteDance	Architecture	27.779359817504886	0
17036	JD.com	Algorithm	22.08877182006836	0
17042	JD.com	Java	16.72075080871582	0
17087	JD.com	Python	22.008893966674805	0
17088	JD.com	Architecture	31.947404861450195	0
17089	JD.com	Java	22.87441062927246	0
17115	Meituan-Dianping	Python	21.3626651763916	0
17117	Meituan-Dianping	Database	11.098861694335938	0
17118	Meituan-Dianping	Architecture	28.70237159729004	0
17119	Meituan-Dianping	Java	22.696489334106445	0
17160	JD.com	Python	18.084089279174805	0
17161	JD.com	Architecture	26.145849227905273	0
17185	Meituan-Dianping	Python	23.47491455078125	0
17187	Meituan-Dianping	Linux	20.96369743347168	0
17189	Meituan-Dianping	Database	18.259952545166016	0
17213	Tencent	Architecture	23.84697532653809	0
17249	Meituan-Dianping	Database	11.432025909423828	0
17250	Meituan-Dianping	Architecture	30.97679901123047	0
17251	Meituan-Dianping	Java	25.45431137084961	0
17299	Baidu	Python	14.235221862792967	0
17300	Baidu	Algorithm	59.20317459106445	0
17301	Baidu	Linux	10.472784042358398	0
17346	Baidu	Linux	10.472784042358398	0
17348	Baidu	Database	13.369028091430664	0
17349	Baidu	Architecture	21.63867950439453	0
17393	Tencent	Python	64.05962371826172	0
17396	Tencent	Database	43.78493881225586	0
17397	Tencent	Architecture	59.87389755249024	0
17398	Tencent	Java	26.97649383544922	0
17439	Baidu	Algorithm	7.861064434051514	0
17440	Baidu	Linux	16.945987701416016	0
17513	JD.com	Python	31.10698318481445	0
17515	JD.com	Algorithm	31.596155166625977	0
17518	JD.com	Linux	38.388580322265625	0
17519	JD.com	Database	26.420656204223636	0
17520	JD.com	Java	20.801603317260746	0
17548	Tencent	Architecture	21.74022483825684	0
17557	Baidu	Algorithm	18.170913696289066	0
17559	Baidu	Database	17.71192741394043	0
17561	Baidu	Architecture	23.312114715576172	0
17590	Meituan-Dianping	Algorithm	14.121084213256836	0
17625	Meituan-Dianping	Linux	25.54731559753418	0
17646	Tencent	Algorithm	17.784523010253906	0
17647	Tencent	Linux	11.427993774414062	0
17679	Baidu	Architecture	18.787389755249023	0
17699	Meituan-Dianping	Algorithm	21.452312469482425	0
17733	JD.com	Algorithm	18.75387382507324	0
17736	JD.com	Architecture	16.841062545776367	0
17738	JD.com	Java	13.073822021484375	0
17771	JD.com	Linux	9.55644416809082	0
17773	JD.com	Database	9.519813537597656	0
17774	JD.com	Java	20.05768394470215	0
17780	ByteDance	Algorithm	30.341901779174805	0
17783	ByteDance	Architecture	32.00665283203125	0
17821	Tencent	Database	11.162498474121094	0
17822	Tencent	Architecture	22.021955490112305	0
17834	Baidu	Python	18.11323356628418	0
17842	Baidu	Architecture	14.292238235473633	0
17892	Meituan-Dianping	Architecture	39.38766479492188	0
17929	JD.com	Algorithm	19.05501937866211	0
17968	JD.com	Algorithm	21.56564712524414	0
17975	JD.com	Architecture	22.21652603149414	0
17977	JD.com	Java	35.027198791503906	0
17989	Baidu	Architecture	27.761993408203125	0
18039	Meituan-Dianping	Database	12.33611297607422	0
18040	Meituan-Dianping	Architecture	26.80486869812012	0
18072	Tencent	Linux	8.454098701477049	0
18108	JD.com	Linux	13.307994842529295	0
18119	ByteDance	Algorithm	29.37141990661621	0
18142	JD.com	Database	19.693309783935547	0
18143	JD.com	Architecture	29.739978790283203	0
18190	ByteDance	Python	24.66396141052246	0
18191	ByteDance	Linux	18.185157775878906	0
18193	ByteDance	Architecture	30.882755279541016	0
18203	ByteDance	Algorithm	29.37141990661621	0
18237	Meituan-Dianping	Algorithm	17.76158332824707	0
18238	Meituan-Dianping	Database	7.685283660888673	0
18240	Meituan-Dianping	Java	19.12725257873535	0
18306	Meituan-Dianping	Architecture	34.962474822998054	0
18307	Meituan-Dianping	Java	26.79472732543945	0
18330	Baidu	Python	29.98300170898437	0
18331	Baidu	Algorithm	21.51376342773437	0
18332	Baidu	Linux	9.586685180664062	0
18371	ByteDance	Database	8.649688720703125	0
18387	Baidu	Linux	13.974252700805664	0
18390	Baidu	Architecture	22.51485824584961	0
18391	Baidu	Java	14.933490753173828	0
18429	Baidu	Linux	21.13834953308105	0
18433	Baidu	Architecture	22.69650077819824	0
18435	Baidu	Java	33.68236541748047	0
18473	Baidu	Algorithm	17.215789794921875	0
18476	Baidu	Java	14.614717483520508	0
18505	ByteDance	Python	26.05958366394043	0
18508	ByteDance	Linux	17.441816329956055	0
18510	ByteDance	Database	12.501604080200195	0
18511	ByteDance	Architecture	27.568340301513672	0
18546	ByteDance	Python	20.5241813659668	0
18565	Meituan-Dianping	Linux	7.5376038551330575	0
18576	Tencent	Algorithm	13.001049041748047	0
18577	Tencent	Architecture	22.175838470458984	0
18631	Tencent	Algorithm	13.320684432983398	0
18632	Tencent	Linux	7.835810661315918	0
18634	Tencent	Architecture	25.00812339782715	0
18643	Baidu	Algorithm	15.369260787963867	0
18644	Baidu	Linux	14.12736701965332	0
18663	ByteDance	Python	21.951128005981445	0
18664	ByteDance	Linux	16.538253784179688	0
18666	ByteDance	Architecture	27.060890197753906	0
18692	JD.com	Python	15.33759307861328	0
18694	JD.com	Database	14.458425521850586	0
18695	JD.com	Java	15.615306854248047	0
18735	Meituan-Dianping	Python	13.306907653808596	0
18736	Meituan-Dianping	Java	24.96344757080078	0
18745	Tencent	Python	8.259128570556639	0
18748	Tencent	Java	18.76211166381836	0
18757	Meituan-Dianping	Architecture	23.36810874938965	0
18819	ByteDance	Python	34.118438720703125	0
18820	ByteDance	Algorithm	36.24837112426758	0
18821	ByteDance	Linux	27.51078987121582	0
18825	ByteDance	Architecture	61.4094123840332	0
18865	Meituan-Dianping	Algorithm	31.44459724426269	0
18867	Meituan-Dianping	Java	22.88089179992676	0
18883	Baidu	Python	15.204692840576172	0
18884	Baidu	Algorithm	16.844928741455078	0
18894	Baidu	Algorithm	18.034421920776367	0
18896	Baidu	Architecture	18.61786460876465	0
18915	ByteDance	Python	18.19708824157715	0
18937	ByteDance	Algorithm	22.44112205505371	0
18958	Meituan-Dianping	Architecture	33.949172973632805	0
18959	Meituan-Dianping	Java	27.3901424407959	0
19012	Baidu	Python	16.735298156738278	0
19013	Baidu	Algorithm	13.013973236083984	0
19014	Baidu	Linux	13.974252700805664	0
19015	Baidu	Java	14.933490753173828	0
19044	ByteDance	Python	26.80145072937012	0
19046	ByteDance	Algorithm	27.72158241271973	0
19058	Tencent	Architecture	23.162342071533203	0
19059	Tencent	Java	17.86295509338379	0
19091	Tencent	Algorithm	18.614585876464844	0
19097	Tencent	Architecture	42.369972229003906	0
19138	JD.com	Architecture	25.98461723327637	0
19155	Baidu	Python	15.283525466918945	0
19156	Baidu	Algorithm	10.941450119018556	0
19157	Baidu	Linux	12.70970344543457	0
19159	Baidu	Architecture	19.963382720947266	0
19160	Baidu	Java	18.300533294677734	0
19201	Meituan-Dianping	Algorithm	21.471393585205078	0
19225	Meituan-Dianping	Architecture	34.311302185058594	0
19237	Tencent	Linux	14.60078239440918	0
19300	ByteDance	Architecture	32.00665283203125	0
19326	ByteDance	Python	24.4007625579834	0
19329	ByteDance	Architecture	26.806087493896484	0
19384	ByteDance	Python	57.40664672851562	0
19385	ByteDance	Algorithm	52.24433898925781	0
19388	ByteDance	Java	34.646560668945305	0
19444	Tencent	Linux	17.109086990356445	0
19445	Tencent	Java	23.56826400756836	0
19468	Tencent	Linux	10.456216812133787	0
19469	Tencent	Database	10.150453567504883	0
19470	Tencent	Architecture	20.95145606994629	0
19485	ByteDance	Algorithm	31.48964691162109	0
19488	ByteDance	Architecture	28.400102615356445	0
19550	Meituan-Dianping	Database	15.031742095947266	0
19552	Meituan-Dianping	Architecture	36.84480667114258	0
19553	Meituan-Dianping	Java	27.31680107116699	0
19562	ByteDance	Python	27.73731803894043	0
19564	ByteDance	Algorithm	30.03016471862793	0
19567	ByteDance	Database	11.069915771484377	0
19568	ByteDance	Architecture	27.47833824157715	0
19569	ByteDance	Java	17.50996971130371	0
19589	ByteDance	Algorithm	29.37141990661621	0
19615	Meituan-Dianping	Java	25.27120590209961	0
19624	Meituan-Dianping	Algorithm	21.157495498657227	0
19644	ByteDance	Python	24.53239631652832	0
19645	ByteDance	Linux	18.406877517700195	0
19678	Baidu	Algorithm	12.058879852294922	0
19680	Baidu	Java	20.45127487182617	0
19709	ByteDance	Database	16.887203216552734	0
19733	Meituan-Dianping	Database	8.367799758911133	0
19750	Tencent	Algorithm	20.719018936157227	0
19789	Meituan-Dianping	Python	29.831966400146484	0
19790	Meituan-Dianping	Java	13.223215103149414	0
19838	Baidu	Algorithm	17.215789794921875	0
19841	Baidu	Architecture	20.378557205200195	0
19842	Baidu	Java	14.614717483520508	0
19861	Tencent	Algorithm	23.358112335205078	0
19913	JD.com	Python	45.11508178710938	0
19916	JD.com	Linux	27.926517486572266	0
19918	JD.com	Architecture	46.6640853881836	0
19919	JD.com	Java	37.54609298706055	0
20045	Baidu	Algorithm	17.034576416015625	0
20047	Baidu	Architecture	15.654756546020508	0
20091	Baidu	Python	17.785295486450195	0
20092	Baidu	Algorithm	18.175588607788086	0
20094	Baidu	Linux	53.976646423339844	0
20095	Baidu	Database	38.66983413696289	0
20096	Baidu	Architecture	54.11377716064453	0
20111	Meituan-Dianping	Database	11.300607681274414	0
20113	Meituan-Dianping	Architecture	25.22251892089844	0
20114	Meituan-Dianping	Java	22.599708557128906	0
20159	Baidu	Python	18.364839553833008	0
20160	Baidu	Algorithm	20.2174015045166	0
20161	Baidu	Linux	9.650585174560547	0
20193	Baidu	Python	16.14470100402832	0
20194	Baidu	Linux	20.89089584350586	0
20195	Baidu	Architecture	20.378557205200195	0
20242	Baidu	Algorithm	14.221830368041992	0
20243	Baidu	Linux	11.486282348632812	0
20245	Baidu	Architecture	13.878864288330078	0
20246	Baidu	Java	14.492380142211914	0
20282	JD.com	Database	15.532747268676758	0
20283	JD.com	Architecture	29.64693260192871	0
20297	ByteDance	Database	15.995075225830078	0
20333	Meituan-Dianping	Python	26.43419647216797	0
20338	Meituan-Dianping	Linux	39.945396423339844	0
20344	Meituan-Dianping	Architecture	45.591102600097656	0
20346	Meituan-Dianping	Java	48.87249755859375	0
20449	JD.com	Algorithm	16.898801803588867	0
20450	JD.com	Linux	8.635951995849611	0
20472	Meituan-Dianping	Python	71.91233825683594	0
20474	Meituan-Dianping	Architecture	48.75276947021485	0
20475	Meituan-Dianping	Java	43.225624084472656	0
20525	Tencent	Linux	13.273740768432615	0
20554	ByteDance	Architecture	27.47833824157715	0
20574	Baidu	Python	14.778194427490234	0
20575	Baidu	Java	12.647970199584961	0
20627	Meituan-Dianping	Algorithm	16.015735626220707	0
20629	Meituan-Dianping	Architecture	28.11716461181641	0
20636	Meituan-Dianping	Python	10.343975067138672	0
20640	Meituan-Dianping	Linux	5.366274356842041	0
20643	Meituan-Dianping	Java	15.994667053222654	0
20676	Tencent	Linux	12.098445892333984	0
20677	Tencent	Java	17.537403106689453	0
20689	Tencent	Architecture	23.274646759033203	0
20741	Meituan-Dianping	Database	37.25976943969727	0
20742	Meituan-Dianping	Java	23.65077018737793	0
20807	Baidu	Python	16.531366348266598	0
20810	Baidu	Database	13.091943740844727	0
20811	Baidu	Java	14.832155227661133	0
20848	Meituan-Dianping	Linux	19.88580894470215	0
20851	Meituan-Dianping	Java	21.57990074157715	0
20877	Baidu	Architecture	12.15638542175293	0
20903	ByteDance	Python	23.94072914123535	0
20919	Baidu	Python	21.655986785888672	0
20922	Baidu	Architecture	26.9068660736084	0
20923	Baidu	Java	16.635297775268555	0
21001	Meituan-Dianping	Java	25.108367919921875	0
21029	Baidu	Linux	16.703210830688473	0
21031	Baidu	Architecture	19.15367317199707	0
21051	ByteDance	Python	20.507394790649414	0
21052	ByteDance	Architecture	28.268125534057614	0
21053	ByteDance	Java	16.34706687927246	0
21092	ByteDance	Linux	17.130990982055664	0
21094	ByteDance	Database	41.32149505615234	0
21095	ByteDance	Architecture	70.7965087890625	0
21129	ByteDance	Database	6.7224297523498535	0
21140	Tencent	Python	22.24871253967285	0
21142	Tencent	Algorithm	20.719018936157227	0
21145	Tencent	Java	23.56826400756836	0
21182	Meituan-Dianping	Database	14.943962097167967	0
21183	Meituan-Dianping	Java	21.552494049072266	0
21216	Baidu	Python	17.584800720214847	0
21217	Baidu	Linux	16.155509948730472	0
21245	Meituan-Dianping	Python	24.55990791320801	0
21246	Meituan-Dianping	Architecture	32.054149627685554	0
21247	Meituan-Dianping	Java	25.108367919921875	0
21272	Tencent	Algorithm	18.614585876464844	0
21274	Tencent	Linux	14.60078239440918	0
21282	Baidu	Architecture	23.38051986694336	0
21325	ByteDance	Python	24.332468032836914	0
21327	ByteDance	Linux	16.542016983032227	0
21359	Meituan-Dianping	Architecture	28.586145401000977	0
21396	Baidu	Linux	18.53839492797852	0
21398	Baidu	Architecture	25.523212432861328	0
21399	Baidu	Java	15.571332931518555	0
21441	Tencent	Linux	11.50094985961914	0
21442	Tencent	Database	11.918085098266602	0
21443	Tencent	Architecture	23.274646759033203	0
21505	Meituan-Dianping	Python	15.94871711730957	0
21512	Meituan-Dianping	Architecture	42.0438232421875	0
21513	Meituan-Dianping	Java	40.01323699951172	0
21555	ByteDance	Python	21.541858673095703	0
21583	Baidu	Python	16.787656784057614	0
21584	Baidu	Algorithm	12.774709701538086	0
21585	Baidu	Linux	14.773193359375	0
21586	Baidu	Java	16.100379943847653	0
21642	Tencent	Python	15.097463607788086	0
21644	Tencent	Linux	14.128425598144533	0
21647	Tencent	Architecture	23.84697532653809	0
21725	Meituan-Dianping	Architecture	25.69796562194824	0
21726	Meituan-Dianping	Java	22.109390258789066	0
21751	Baidu	Python	33.058727264404304	0
21752	Baidu	Linux	26.04275703430176	0
21754	Baidu	Architecture	39.67891311645508	0
21755	Baidu	Java	24.625450134277344	0
21797	ByteDance	Java	18.89165496826172	0
21837	Tencent	Algorithm	23.266542434692386	0
21878	Baidu	Python	21.57341957092285	0
21880	Baidu	Linux	11.594457626342773	0
21916	Tencent	Linux	21.29009437561035	0
21918	Tencent	Database	21.12428092956543	0
21919	Tencent	Architecture	38.50465393066406	0
21920	Tencent	Java	28.27498817443848	0
21942	Meituan-Dianping	Linux	17.445852279663086	0
21944	Meituan-Dianping	Architecture	43.85393524169922	0
21959	Meituan-Dianping	Database	19.0472354888916	0
21999	Meituan-Dianping	Algorithm	22.865346908569336	0
22004	Meituan-Dianping	Architecture	64.03510284423828	0
22005	Meituan-Dianping	Java	48.55519104003906	0
22074	Meituan-Dianping	Linux	9.622188568115234	0
22078	Meituan-Dianping	Architecture	26.167680740356445	0
22103	Baidu	Algorithm	31.38247489929199	0
22104	Baidu	Linux	16.481809616088867	0
22106	Baidu	Database	28.00603675842285	0
22108	Baidu	Architecture	30.982481002807614	0
22109	Baidu	Java	60.4761962890625	0
22168	Meituan-Dianping	Python	48.7549057006836	0
22169	Meituan-Dianping	Linux	33.087841033935554	0
22173	Meituan-Dianping	Architecture	42.81034851074219	0
22174	Meituan-Dianping	Java	36.48410034179688	0
22231	ByteDance	Linux	17.443422317504886	0
22235	ByteDance	Architecture	43.07052612304688	0
22293	ByteDance	Python	24.00600624084473	0
22294	ByteDance	Linux	17.130990982055664	0
22296	ByteDance	Architecture	29.773283004760746	0
22297	ByteDance	Java	19.98878288269043	0
22339	Baidu	Java	12.93136215209961	0
22380	Meituan-Dianping	Algorithm	31.8668270111084	0
22393	Tencent	Linux	8.907648086547852	0
22456	Tencent	Python	17.93782615661621	0
22458	Tencent	Linux	14.32017707824707	0
22459	Tencent	Database	13.089832305908205	0
22460	Tencent	Architecture	26.330772399902344	0
22482	Tencent	Linux	14.60078239440918	0
22485	Tencent	Database	14.33671760559082	0
22514	ByteDance	Database	13.52640151977539	0
22547	Meituan-Dianping	Database	17.026290893554688	0
22575	Baidu	Python	18.364839553833008	0
22576	Baidu	Algorithm	20.2174015045166	0
22578	Baidu	Linux	9.650585174560547	0
22580	Baidu	Database	12.338592529296875	0
22581	Baidu	Java	13.420034408569336	0
22597	JD.com	Algorithm	18.91529083251953	0
22598	JD.com	Linux	13.375883102416992	0
22599	JD.com	Architecture	18.96371078491211	0
22621	ByteDance	Python	21.27109146118164	0
22622	ByteDance	Algorithm	26.669208526611328	0
22623	ByteDance	Linux	15.740787506103516	0
22647	Meituan-Dianping	Python	19.889041900634766	0
22649	Meituan-Dianping	Algorithm	34.521446228027344	0
22651	Meituan-Dianping	Java	25.329498291015625	0
22662	ByteDance	Algorithm	32.069717407226555	0
22719	Baidu	Python	21.29607391357422	0
22720	Baidu	Linux	11.459196090698242	0
22721	Baidu	Architecture	20.002317428588867	0
22750	ByteDance	Python	23.422224044799805	0
22751	ByteDance	Algorithm	24.36266899108887	0
22752	ByteDance	Linux	14.749958038330078	0
22753	ByteDance	Java	13.146398544311525	0
22792	Meituan-Dianping	Algorithm	23.38454818725586	0
22793	Meituan-Dianping	Architecture	37.95895385742188	0
22840	Meituan-Dianping	Database	10.301164627075195	0
22842	Meituan-Dianping	Architecture	28.21921539306641	0
22843	Meituan-Dianping	Java	44.63162231445313	0
22856	Baidu	Python	30.29040718078613	0
22858	Baidu	Java	18.62887954711914	0
22893	Meituan-Dianping	Python	17.10160255432129	0
22894	Meituan-Dianping	Algorithm	31.07619285583496	0
22942	Meituan-Dianping	Python	16.795709609985348	0
22943	Meituan-Dianping	Algorithm	15.220804214477539	0
22944	Meituan-Dianping	Linux	10.818004608154297	0
22946	Meituan-Dianping	Java	22.109390258789066	0
22960	Meituan-Dianping	Python	23.45666885375977	0
22962	Meituan-Dianping	Architecture	28.94953918457031	0
22963	Meituan-Dianping	Java	22.179840087890625	0
23002	JD.com	Architecture	26.52835273742676	0
23004	JD.com	Java	22.87784194946289	0
23089	ByteDance	Python	23.718769073486328	0
23090	ByteDance	Algorithm	29.238170623779297	0
23154	Baidu	Python	40.28033447265625	0
23155	Baidu	Algorithm	11.358362197875975	0
23156	Baidu	Java	12.793962478637695	0
23203	Meituan-Dianping	Python	21.32852554321289	0
23205	Meituan-Dianping	Algorithm	17.1490478515625	0
23206	Meituan-Dianping	Linux	15.808601379394533	0
23207	Meituan-Dianping	Java	24.27556610107422	0
23251	Meituan-Dianping	Python	19.78516960144043	0
23253	Meituan-Dianping	Algorithm	33.28718948364258	0
23256	Meituan-Dianping	Database	12.33611297607422	0
23257	Meituan-Dianping	Java	23.53265953063965	0
23305	Baidu	Architecture	15.654756546020508	0
23306	Baidu	Java	16.5025634765625	0
23319	ByteDance	Python	19.09807014465332	0
23364	Meituan-Dianping	Algorithm	24.55918312072754	0
23395	ByteDance	Python	24.64777946472168	0
23414	Meituan-Dianping	Algorithm	20.977710723876953	0
23436	Tencent	Database	10.04652214050293	0
23437	Tencent	Architecture	28.2430362701416	0
23458	ByteDance	Python	27.09906578063965	0
23459	ByteDance	Architecture	35.399593353271484	0
23483	Meituan-Dianping	Architecture	30.032962799072266	0
23491	ByteDance	Algorithm	27.645795822143555	0
23494	ByteDance	Architecture	27.67788505554199	0
23545	Meituan-Dianping	Python	23.45666885375977	0
23553	Meituan-Dianping	Java	39.30560302734375	0
23590	Baidu	Python	30.203466415405273	0
23592	Baidu	Java	16.5025634765625	0
23631	JD.com	Architecture	19.40115547180176	0
23656	Meituan-Dianping	Algorithm	21.452312469482425	0
23672	Meituan-Dianping	Algorithm	21.165754318237305	0
23691	Meituan-Dianping	Python	24.55990791320801	0
23692	Meituan-Dianping	Linux	22.88531494140625	0
23693	Meituan-Dianping	Architecture	32.054149627685554	0
23694	Meituan-Dianping	Java	25.108367919921875	0
23730	Meituan-Dianping	Database	10.33299446105957	0
23753	Meituan-Dianping	Linux	4.581998825073242	0
23756	Meituan-Dianping	Java	15.84111785888672	0
23772	Meituan-Dianping	Python	19.78516960144043	0
23773	Meituan-Dianping	Algorithm	33.28718948364258	0
23774	Meituan-Dianping	Linux	10.834417343139648	0
23776	Meituan-Dianping	Architecture	26.80486869812012	0
23777	Meituan-Dianping	Java	23.53265953063965	0
23834	Meituan-Dianping	Algorithm	21.157495498657227	0
23838	Meituan-Dianping	Architecture	32.054149627685554	0
23839	Meituan-Dianping	Java	25.108367919921875	0
23886	Meituan-Dianping	Database	4.865279197692871	0
23888	Meituan-Dianping	Architecture	22.257471084594727	0
23889	Meituan-Dianping	Java	35.163406372070305	0
23918	Meituan-Dianping	Algorithm	16.31290626525879	0
23931	JD.com	Python	13.336065292358398	0
23933	JD.com	Algorithm	24.76032829284668	0
23936	JD.com	Java	18.588062286376953	0
23965	ByteDance	Python	24.53239631652832	0
23966	ByteDance	Algorithm	29.37141990661621	0
23969	ByteDance	Architecture	29.27404022216797	0
23970	ByteDance	Java	19.04671669006348	0
24022	Tencent	Python	12.99901008605957	0
24023	Tencent	Algorithm	22.922067642211914	0
24024	Tencent	Linux	11.066167831420898	0
24076	ByteDance	Python	49.02554321289063	0
24080	ByteDance	Architecture	64.04105377197266	0
24081	ByteDance	Java	31.02628517150879	0
24094	ByteDance	Linux	16.771209716796875	0
24185	Baidu	Python	42.7259521484375	0
24186	Baidu	Algorithm	32.71737289428711	0
24189	Baidu	Linux	30.430408477783203	0
24191	Baidu	Database	41.407676696777344	0
24192	Baidu	Architecture	30.955286026000977	0
24193	Baidu	Java	41.9285888671875	0
24215	Meituan-Dianping	Python	23.83810997009277	0
24222	Meituan-Dianping	Architecture	28.50483322143555	0
24224	Meituan-Dianping	Java	22.429054260253906	0
24252	Meituan-Dianping	Database	15.587797164916992	0
24253	Meituan-Dianping	Architecture	28.586145401000977	0
24254	Meituan-Dianping	Java	15.372751235961914	0
24266	Meituan-Dianping	Python	10.727775573730467	0
24268	Meituan-Dianping	Algorithm	9.7557373046875	0
24311	JD.com	Java	16.55326271057129	0
24328	Tencent	Algorithm	22.922067642211914	0
24357	JD.com	Algorithm	19.216108322143555	0
24371	Meituan-Dianping	Java	23.54982948303223	0
24421	ByteDance	Python	24.53239631652832	0
24423	ByteDance	Linux	18.406877517700195	0
24479	Tencent	Linux	32.307579040527344	0
24481	Tencent	Database	29.87896728515625	0
24482	Tencent	Architecture	25.70840072631836	0
24505	Tencent	Linux	12.750814437866213	0
24510	Tencent	Architecture	26.909873962402344	0
24541	Meituan-Dianping	Python	29.831966400146484	0
24542	Meituan-Dianping	Database	14.518640518188475	0
24543	Meituan-Dianping	Java	13.223215103149414	0
24592	Meituan-Dianping	Algorithm	18.012372970581055	0
24595	Meituan-Dianping	Database	16.94417953491211	0
24596	Meituan-Dianping	Architecture	28.44123649597168	0
24608	Tencent	Python	10.173124313354492	0
24610	Tencent	Algorithm	13.320684432983398	0
24611	Tencent	Linux	7.835810661315918	0
24634	ByteDance	Python	21.27109146118164	0
24749	Tencent	Python	11.993379592895508	0
24751	Tencent	Linux	13.883098602294922	0
24752	Tencent	Database	11.162498474121094	0
24754	Tencent	Architecture	22.021955490112305	0
24776	Tencent	Linux	16.424022674560547	0
24778	Tencent	Java	7.3213210105896	0
24793	Tencent	Linux	6.25155782699585	0
24795	Tencent	Database	18.009109497070312	0
24833	Tencent	Python	11.993379592895508	0
24834	Tencent	Algorithm	22.747188568115234	0
24838	Tencent	Java	21.04105567932129	0
24903	Baidu	Python	19.80580139160156	0
24904	Baidu	Algorithm	19.956636428833008	0
24905	Baidu	Linux	24.36189270019531	0
24919	Tencent	Python	11.701011657714846	0
24921	Tencent	Linux	17.861970901489258	0
24924	Tencent	Database	8.766233444213867	0
24966	Meituan-Dianping	Linux	19.993593215942386	0
24968	Meituan-Dianping	Architecture	23.99732780456543	0
24969	Meituan-Dianping	Java	9.830001831054688	0
25061	ByteDance	Database	13.986764907836914	0
25062	ByteDance	Architecture	25.37882804870605	0
25081	Baidu	Database	15.57577133178711	0
25113	ByteDance	Algorithm	32.648948669433594	0
25141	ByteDance	Python	21.338247299194336	0
25147	ByteDance	Java	15.748779296875	0
25156	ByteDance	Database	16.595325469970707	0
25263	Baidu	Python	5.998099327087402	0
25264	Baidu	Algorithm	9.500255584716797	0
25265	Baidu	Linux	30.474506378173828	0
25267	Baidu	Architecture	20.70441246032715	0
25268	Baidu	Java	33.51203155517578	0
25294	Meituan-Dianping	Linux	22.31144905090332	0
25363	ByteDance	Algorithm	22.517078399658203	0
25393	Baidu	Algorithm	17.034576416015625	0
25408	Tencent	Python	19.34423065185547	0
25409	Tencent	Linux	14.60078239440918	0
25410	Tencent	Architecture	27.93843078613281	0
25453	Meituan-Dianping	Algorithm	20.145896911621094	0
25454	Meituan-Dianping	Linux	20.77130126953125	0
25456	Meituan-Dianping	Database	52.71686553955078	0
25524	Baidu	Linux	24.29649353027344	0
25527	Baidu	Database	20.37552070617676	0
25529	Baidu	Architecture	45.23661804199219	0
25530	Baidu	Java	45.898521423339844	0
25612	Tencent	Python	17.214227676391598	0
25613	Tencent	Algorithm	49.143226623535156	0
25614	Tencent	Linux	28.411970138549805	0
25615	Tencent	Java	35.82551574707031	0
25665	Meituan-Dianping	Linux	15.245094299316404	0
25666	Meituan-Dianping	Architecture	28.94953918457031	0
25693	Tencent	Python	10.514034271240234	0
25694	Tencent	Algorithm	21.435016632080078	0
25695	Tencent	Linux	12.157629013061525	0
25726	JD.com	Algorithm	21.864524841308594	0
25727	JD.com	Linux	13.79178237915039	0
25756	Meituan-Dianping	Python	36.89674758911133	0
25757	Meituan-Dianping	Algorithm	15.71304702758789	0
25760	Meituan-Dianping	Java	12.706531524658205	0
25792	Tencent	Linux	9.682937622070312	0
25795	Tencent	Database	11.321329116821287	0
25796	Tencent	Architecture	21.52378463745117	0
25825	ByteDance	Architecture	23.825138092041016	0
25827	ByteDance	Java	13.713981628417967	0
25849	Baidu	Algorithm	23.98013687133789	0
25850	Baidu	Linux	14.209806442260742	0
25852	Baidu	Architecture	26.9068660736084	0
25853	Baidu	Java	16.635297775268555	0
25880	Meituan-Dianping	Database	18.939693450927734	0
25911	Meituan-Dianping	Algorithm	21.165754318237305	0
25965	ByteDance	Linux	73.56614685058594	0
25968	ByteDance	Java	67.28669738769531	0
25985	JD.com	Database	12.45575714111328	0
25988	JD.com	Java	17.104528427124027	0
26051	Baidu	Database	18.600414276123047	0
26053	Baidu	Architecture	23.38051986694336	0
26128	Tencent	Architecture	19.842355728149414	0
26170	Meituan-Dianping	Architecture	42.59014892578125	0
26214	Baidu	Python	14.778194427490234	0
26216	Baidu	Linux	11.004465103149414	0
26218	Baidu	Database	12.026308059692385	0
26259	Tencent	Linux	17.861970901489258	0
26261	Tencent	Architecture	21.74022483825684	0
26274	Tencent	Linux	14.60078239440918	0
26319	Baidu	Python	19.81513786315918	0
26320	Baidu	Algorithm	21.51376342773437	0
26321	Baidu	Java	12.045032501220705	0
26378	Tencent	Linux	36.40538024902344	0
26381	Tencent	Database	27.266759872436523	0
26382	Tencent	Architecture	49.05938720703125	0
26389	Meituan-Dianping	Python	35.430362701416016	0
26393	Meituan-Dianping	Linux	19.57180404663086	0
26397	Meituan-Dianping	Architecture	24.565532684326172	0
26399	Meituan-Dianping	Java	11.790359497070312	0
26436	Meituan-Dianping	Linux	18.815473556518555	0
26439	Meituan-Dianping	Java	37.88947296142578	0
26536	ByteDance	Architecture	19.919307708740234	0
26548	Meituan-Dianping	Linux	20.96369743347168	0
26549	Meituan-Dianping	Architecture	32.002655029296875	0
26579	Baidu	Architecture	15.654756546020508	0
26594	JD.com	Algorithm	19.5001163482666	0
26617	JD.com	Architecture	27.007061004638672	0
26640	ByteDance	Algorithm	29.794677734375	0
26641	ByteDance	Linux	11.531454086303713	0
26642	ByteDance	Architecture	20.153600692749023	0
26682	ByteDance	Python	44.25804138183594	0
26683	ByteDance	Linux	36.80846405029297	0
26684	ByteDance	Java	35.703338623046875	0
26739	Tencent	Python	17.053348541259766	0
26740	Tencent	Linux	12.620100021362305	0
26742	Tencent	Database	12.46104621887207	0
26743	Tencent	Architecture	26.513168334960934	0
26780	Tencent	Python	14.217081069946287	0
26782	Tencent	Linux	8.633868217468263	0
26819	ByteDance	Architecture	25.37882804870605	0
26856	ByteDance	Algorithm	28.574296951293945	0
26858	ByteDance	Architecture	26.793058395385746	0
26881	Baidu	Python	16.490114212036133	0
26883	Baidu	Architecture	61.433876037597656	0
26962	Meituan-Dianping	Database	47.5593147277832	0
26964	Meituan-Dianping	Architecture	63.23088073730469	0
26966	Meituan-Dianping	Java	48.21022033691406	0
26997	Meituan-Dianping	Database	17.026290893554688	0
26998	Meituan-Dianping	Architecture	30.032962799072266	0
26999	Meituan-Dianping	Java	23.658138275146484	0
27036	Meituan-Dianping	Database	22.76869010925293	0
27039	Meituan-Dianping	Java	29.796833038330078	0
27090	ByteDance	Python	23.937108993530273	0
27091	ByteDance	Algorithm	28.824817657470703	0
27092	ByteDance	Java	18.14664077758789	0
27178	Tencent	Linux	21.766706466674805	0
27179	Tencent	Database	21.427705764770508	0
27180	Tencent	Architecture	31.714618682861328	0
27192	Baidu	Architecture	21.845853805541992	0
27208	ByteDance	Algorithm	30.341901779174805	0
27237	Baidu	Python	18.364839553833008	0
27239	Baidu	Architecture	18.340572357177734	0
27293	Meituan-Dianping	Algorithm	33.433387756347656	0
27294	Meituan-Dianping	Architecture	26.463706970214844	0
27338	Baidu	Python	16.735298156738278	0
27339	Baidu	Architecture	22.51485824584961	0
27389	Tencent	Algorithm	23.403329849243164	0
27390	Tencent	Java	21.930212020874023	0
27403	Baidu	Python	18.293384552001953	0
27404	Baidu	Algorithm	19.002193450927734	0
27445	Tencent	Algorithm	19.627138137817386	0
27448	Tencent	Linux	8.454098701477049	0
27450	Tencent	Database	9.731483459472656	0
27516	JD.com	Python	31.295854568481445	0
27518	JD.com	Linux	14.33613395690918	0
27520	JD.com	Database	17.021087646484375	0
27559	Tencent	Algorithm	13.59637451171875	0
27560	Tencent	Linux	17.861970901489258	0
27562	Tencent	Architecture	21.74022483825684	0
27575	Tencent	Algorithm	21.669681549072266	0
27576	Tencent	Linux	10.456216812133787	0
27577	Tencent	Architecture	20.95145606994629	0
27591	Tencent	Linux	11.50094985961914	0
27596	Tencent	Architecture	23.274646759033203	0
27655	Meituan-Dianping	Linux	9.094181060791016	0
27656	Meituan-Dianping	Architecture	28.06358337402344	0
27753	Baidu	Algorithm	12.058879852294922	0
27755	Baidu	Java	20.45127487182617	0
27784	Baidu	Algorithm	9.982137680053713	0
27787	Baidu	Architecture	18.628053665161133	0
27788	Baidu	Java	12.179210662841795	0
27797	Meituan-Dianping	Algorithm	24.03289604187012	0
27799	Meituan-Dianping	Architecture	34.424667358398445	0
27800	Meituan-Dianping	Java	25.78411674499512	0
27850	Baidu	Python	14.511396408081055	0
27851	Baidu	Linux	18.50460624694824	0
27853	Baidu	Java	13.08869743347168	0
27885	Meituan-Dianping	Linux	16.473920822143555	0
27944	Meituan-Dianping	Database	14.14372444152832	0
27946	Meituan-Dianping	Architecture	33.37921142578125	0
27947	Meituan-Dianping	Java	50.5192985534668	0
27995	Tencent	Python	9.347787857055664	0
27996	Tencent	Algorithm	13.38320541381836	0
27998	Tencent	Linux	7.016557693481445	0
28000	Tencent	Database	19.652488708496094	0
28015	Tencent	Python	18.447832107543945	0
28016	Tencent	Algorithm	23.402345657348636	0
28018	Tencent	Architecture	24.93950653076172	0
28050	Tencent	Python	17.94942855834961	0
28052	Tencent	Algorithm	22.605731964111328	0
28055	Tencent	Database	12.063453674316404	0
28108	Baidu	Python	21.29607391357422	0
28109	Baidu	Linux	11.459196090698242	0
28124	Meituan-Dianping	Algorithm	21.087726593017575	0
28127	Meituan-Dianping	Architecture	32.18700790405273	0
28128	Meituan-Dianping	Java	25.71967315673828	0
28199	ByteDance	Python	24.53239631652832	0
28200	ByteDance	Linux	32.34430694580078	0
28201	ByteDance	Architecture	38.83772277832031	0
28213	JD.com	Algorithm	21.65875625610352	0
28214	JD.com	Java	20.438661575317386	0
28261	Tencent	Linux	14.60078239440918	0
28262	Tencent	Java	19.351646423339844	0
28269	Meituan-Dianping	Linux	12.719234466552734	0
28270	Meituan-Dianping	Architecture	26.83613395690918	0
28271	Meituan-Dianping	Java	24.83802032470703	0
28311	Meituan-Dianping	Linux	19.88580894470215	0
28313	Meituan-Dianping	Database	16.065921783447266	0
28314	Meituan-Dianping	Architecture	28.05780029296875	0
28315	Meituan-Dianping	Java	21.57990074157715	0
28334	Tencent	Linux	12.547801971435547	0
28365	Meituan-Dianping	Python	27.63256645202637	0
28368	Meituan-Dianping	Database	22.47826194763184	0
28369	Meituan-Dianping	Java	29.46012115478516	0
28414	Baidu	Python	14.407447814941404	0
28415	Baidu	Algorithm	11.650640487670898	0
28418	Baidu	Architecture	21.15467643737793	0
28419	Baidu	Java	11.891651153564453	0
28430	Tencent	Linux	17.089946746826172	0
28463	Baidu	Python	15.283525466918945	0
28464	Baidu	Algorithm	10.941450119018556	0
28466	Baidu	Linux	28.34007835388184	0
28468	Baidu	Architecture	23.232112884521484	0
28469	Baidu	Java	26.806110382080078	0
28537	Baidu	Algorithm	15.157548904418945	0
28558	Baidu	Algorithm	13.013973236083984	0
28559	Baidu	Linux	13.974252700805664	0
28561	Baidu	Architecture	32.06461334228516	0
28636	ByteDance	Python	45.07084274291992	0
28640	ByteDance	Architecture	52.14695739746094	0
28641	ByteDance	Java	32.060577392578125	0
28665	Tencent	Linux	14.129823684692385	0
28666	Tencent	Architecture	35.421897888183594	0
28671	Baidu	Python	16.14470100402832	0
28673	Baidu	Algorithm	17.215789794921875	0
28698	Tencent	Linux	9.243053436279297	0
28700	Tencent	Database	10.48556900024414	0
28737	JD.com	Linux	15.623414993286133	0
28740	JD.com	Database	6.3748459815979	0
28741	JD.com	Architecture	22.21652603149414	0
28820	Tencent	Python	37.23941040039063	0
28821	Tencent	Algorithm	34.124691009521484	0
28822	Tencent	Linux	32.08807373046875	0
28824	Tencent	Database	27.999059677124023	0
28826	Tencent	Java	42.39757919311523	0
28857	JD.com	Python	15.090774536132812	0
28858	JD.com	Algorithm	20.52045440673828	0
28860	JD.com	Architecture	26.34359741210937	0
28882	Meituan-Dianping	Database	9.459917068481444	0
28884	Meituan-Dianping	Architecture	22.491443634033203	0
28885	Meituan-Dianping	Java	55.22489547729492	0
28906	Baidu	Algorithm	17.034576416015625	0
28918	Meituan-Dianping	Database	5.303898811340332	0
28943	ByteDance	Python	19.781896591186523	0
28945	ByteDance	Algorithm	27.23984718322754	0
28966	ByteDance	Python	24.097063064575195	0
29020	Tencent	Database	19.801347732543945	0
29078	JD.com	Python	13.336065292358398	0
29079	JD.com	Algorithm	24.76032829284668	0
29080	JD.com	Java	42.55218505859375	0
29098	Baidu	Python	15.283525466918945	0
29099	Baidu	Algorithm	10.941450119018556	0
29100	Baidu	Database	12.130725860595705	0
29102	Baidu	Architecture	19.963382720947266	0
29103	Baidu	Java	12.93136215209961	0
29140	Baidu	Database	16.435129165649414	0
29141	Baidu	Architecture	25.8085994720459	0
29181	Baidu	Algorithm	23.09010887145996	0
29199	JD.com	Linux	13.54118537902832	0
29218	ByteDance	Python	17.085248947143555	0
29219	ByteDance	Algorithm	30.852453231811523	0
29222	ByteDance	Architecture	14.920927047729492	0
29287	Tencent	Database	26.03141975402832	0
29288	Tencent	Architecture	41.26801300048828	0
29301	Meituan-Dianping	Python	26.88631629943848	0
29302	Meituan-Dianping	Algorithm	18.71341896057129	0
29303	Meituan-Dianping	Linux	17.445852279663086	0
29304	Meituan-Dianping	Architecture	43.85393524169922	0
29305	Meituan-Dianping	Java	27.31960105895996	0
29358	Baidu	Linux	22.509727478027344	0
29422	Baidu	Python	18.293384552001953	0
29423	Baidu	Linux	22.509727478027344	0
29465	Baidu	Python	19.81513786315918	0
29468	Baidu	Linux	9.586685180664062	0
29471	Baidu	Architecture	16.633838653564453	0
29473	Baidu	Java	22.64690971374512	0
29492	Meituan-Dianping	Algorithm	19.608322143554688	0
29495	Meituan-Dianping	Java	18.750398635864254	0
29528	Baidu	Algorithm	13.013973236083984	0
29531	Baidu	Architecture	22.51485824584961	0
29568	ByteDance	Algorithm	29.45182991027832	0
29602	JD.com	Python	21.08534049987793	0
29604	JD.com	Architecture	19.754552841186523	0
29605	JD.com	Java	12.378202438354492	0
29641	Baidu	Python	15.714143753051758	0
29643	Baidu	Linux	13.603515625	0
29645	Baidu	Architecture	21.100929260253906	0
29646	Baidu	Java	15.768314361572266	0
29662	ByteDance	Python	21.27109146118164	0
29666	ByteDance	Linux	15.740787506103516	0
29700	ByteDance	Algorithm	28.50284576416016	0
29737	Tencent	Linux	15.282180786132812	0
29740	Tencent	Architecture	30.79688835144043	0
29749	Baidu	Python	14.719120025634766	0
29789	Baidu	Architecture	20.378557205200195	0
29790	Baidu	Java	14.614717483520508	0
29829	Baidu	Algorithm	10.941450119018556	0
29830	Baidu	Linux	12.70970344543457	0
29831	Baidu	Architecture	19.963382720947266	0
29852	Meituan-Dianping	Architecture	32.054149627685554	0
29853	Meituan-Dianping	Java	25.108367919921875	0
29882	ByteDance	Linux	14.272117614746096	0
29943	JD.com	Python	17.807514190673828	0
29944	JD.com	Linux	8.120988845825195	0
29946	JD.com	Architecture	33.80744171142578	0
29947	JD.com	Java	31.236440658569336	0
29977	Tencent	Java	16.653692245483402	0
29998	Baidu	Algorithm	17.034576416015625	0
30009	Meituan-Dianping	Python	15.955909729003904	0
30041	Meituan-Dianping	Python	23.16160774230957	0
30042	Meituan-Dianping	Algorithm	20.47044563293457	0
30044	Meituan-Dianping	Linux	15.513704299926758	0
30045	Meituan-Dianping	Database	8.78603458404541	0
30047	Meituan-Dianping	Java	22.547910690307614	0
30108	Meituan-Dianping	Algorithm	17.1490478515625	0
30122	JD.com	Database	6.3748459815979	0
30147	Tencent	Linux	11.50094985961914	0
30148	Tencent	Architecture	23.274646759033203	0
30192	Tencent	Architecture	21.52378463745117	0
30211	Meituan-Dianping	Architecture	22.491443634033203	0
30212	Meituan-Dianping	Java	20.414844512939453	0
30255	Tencent	Linux	11.50094985961914	0
30260	Tencent	Architecture	41.308509826660156	0
30310	Tencent	Python	17.123682022094727	0
30312	Tencent	Linux	10.851285934448242	0
30314	Tencent	Database	11.932254791259766	0
30315	Tencent	Architecture	23.62468147277832	0
30385	JD.com	Linux	33.89625930786133	0
30388	JD.com	Architecture	44.468692779541016	0
30398	JD.com	Architecture	28.7452449798584	0
30510	Tencent	Algorithm	20.6590518951416	0
30537	Baidu	Algorithm	16.428123474121097	0
30540	Baidu	Database	16.870222091674805	0
30585	JD.com	Database	17.386606216430664	0
30586	JD.com	Architecture	31.01447677612305	0
30623	ByteDance	Python	24.53239631652832	0
30624	ByteDance	Algorithm	29.37141990661621	0
30629	ByteDance	Architecture	29.27404022216797	0
30630	ByteDance	Java	47.55426025390625	0
30668	Meituan-Dianping	Python	27.63256645202637	0
30669	Meituan-Dianping	Algorithm	23.29579162597656	0
30670	Meituan-Dianping	Java	29.46012115478516	0
30717	Meituan-Dianping	Python	13.22929573059082	0
30718	Meituan-Dianping	Algorithm	13.12152099609375	0
30719	Meituan-Dianping	Java	18.48719596862793	0
30734	Meituan-Dianping	Algorithm	18.28755187988281	0
30813	Meituan-Dianping	Algorithm	21.165754318237305	0
30818	Meituan-Dianping	Database	21.682668685913086	0
30819	Meituan-Dianping	Architecture	54.9477767944336	0
30820	Meituan-Dianping	Java	52.11539840698242	0
30838	Meituan-Dianping	Algorithm	18.864551544189453	0
30839	Meituan-Dianping	Linux	10.359512329101562	0
30893	Meituan-Dianping	Database	15.587797164916992	0
30894	Meituan-Dianping	Architecture	28.586145401000977	0
30895	Meituan-Dianping	Java	15.372751235961914	0
30937	ByteDance	Python	20.638442993164066	0
30938	ByteDance	Java	15.943382263183596	0
30957	JD.com	Architecture	17.687358856201172	0
30970	Meituan-Dianping	Architecture	28.94953918457031	0
30996	Meituan-Dianping	Algorithm	21.157495498657227	0
30997	Meituan-Dianping	Linux	22.88531494140625	0
31017	Meituan-Dianping	Algorithm	17.07718849182129	0
31045	Baidu	Algorithm	19.002193450927734	0
31046	Baidu	Linux	22.509727478027344	0
31047	Baidu	Architecture	23.38051986694336	0
31090	ByteDance	Python	24.53239631652832	0
31091	ByteDance	Algorithm	29.37141990661621	0
31094	ByteDance	Database	16.778450012207028	0
31095	ByteDance	Architecture	29.27404022216797	0
31096	ByteDance	Java	19.04671669006348	0
31138	Baidu	Architecture	20.002317428588867	0
31163	Baidu	Python	16.735298156738278	0
31164	Baidu	Java	14.933490753173828	0
31218	Baidu	Python	17.136390686035153	0
31221	Baidu	Database	13.732318878173828	0
31223	Baidu	Architecture	22.441654205322266	0
31224	Baidu	Java	14.88397979736328	0
31269	Meituan-Dianping	Linux	23.10536003112793	0
31273	Meituan-Dianping	Architecture	27.97033882141113	0
31296	ByteDance	Python	28.045001983642575	0
31297	ByteDance	Algorithm	30.07934379577637	0
31309	JD.com	Algorithm	16.790607452392578	0
31311	JD.com	Database	6.81056022644043	0
31312	JD.com	Architecture	17.49044418334961	0
31369	Meituan-Dianping	Algorithm	22.64092445373535	0
31371	Meituan-Dianping	Database	29.362173080444336	0
31372	Meituan-Dianping	Architecture	53.62272644042969	0
31373	Meituan-Dianping	Java	60.830909729003906	0
31384	Baidu	Python	19.24937057495117	0
31385	Baidu	Algorithm	17.03187370300293	0
31386	Baidu	Linux	17.047630310058597	0
31409	ByteDance	Architecture	21.613859176635746	0
31428	Tencent	Linux	17.109086990356445	0
31430	Tencent	Database	17.638408660888672	0
31432	Tencent	Architecture	57.03989791870117	0
31500	JD.com	Java	8.762534141540527	0
31601	Baidu	Python	16.14470100402832	0
31602	Baidu	Linux	20.89089584350586	0
31630	JD.com	Database	13.57939910888672	0
31631	JD.com	Java	25.31563377380371	0
31660	Tencent	Algorithm	18.614585876464844	0
31684	Meituan-Dianping	Python	17.356632232666016	0
31686	Meituan-Dianping	Algorithm	13.838668823242188	0
31688	Meituan-Dianping	Java	21.90740776062012	0
31739	ByteDance	Algorithm	27.645795822143555	0
31742	ByteDance	Architecture	27.67788505554199	0
31751	Baidu	Linux	18.80655288696289	0
31804	Meituan-Dianping	Database	27.90291976928711	0
31805	Meituan-Dianping	Architecture	37.45474243164063	0
31834	Tencent	Algorithm	25.84902000427246	0
31836	Tencent	Architecture	29.886516571044922	0
31859	ByteDance	Python	21.27109146118164	0
31860	ByteDance	Java	15.816478729248047	0
31888	Meituan-Dianping	Algorithm	21.157495498657227	0
31909	ByteDance	Python	24.53239631652832	0
31910	ByteDance	Algorithm	29.37141990661621	0
31911	ByteDance	Architecture	29.27404022216797	0
31912	ByteDance	Java	42.14563751220703	0
31979	ByteDance	Python	21.27109146118164	0
31981	ByteDance	Algorithm	26.669208526611328	0
31991	Meituan-Dianping	Python	27.63256645202637	0
32049	JD.com	Linux	17.795433044433594	0
32050	JD.com	Database	26.39523696899414	0
32052	JD.com	Architecture	43.8947868347168	0
32053	JD.com	Java	35.564857482910156	0
32068	JD.com	Architecture	21.957569122314453	0
32100	Meituan-Dianping	Linux	55.88145446777344	0
32102	Meituan-Dianping	Database	63.19414520263672	0
32103	Meituan-Dianping	Architecture	65.98753356933594	0
32104	Meituan-Dianping	Java	45.64405822753906	0
32169	Meituan-Dianping	Linux	25.031940460205078	0
32195	Meituan-Dianping	Python	16.70859146118164	0
32196	Meituan-Dianping	Linux	7.19769287109375	0
32198	Meituan-Dianping	Java	19.93478202819824	0
32234	ByteDance	Algorithm	26.11181259155273	0
32277	JD.com	Algorithm	22.77753448486328	0
32278	JD.com	Linux	16.32866096496582	0
32280	JD.com	Architecture	47.9139404296875	0
32289	Meituan-Dianping	Database	13.400970458984375	0
32302	Meituan-Dianping	Architecture	37.16798782348633	0
32325	ByteDance	Algorithm	26.676231384277344	0
32326	ByteDance	Architecture	27.253440856933594	0
32346	Meituan-Dianping	Algorithm	12.433767318725586	0
32414	ByteDance	Python	15.384122848510742	0
32415	ByteDance	Java	17.824264526367188	0
32445	Tencent	Architecture	26.439571380615234	0
32456	Tencent	Linux	14.60078239440918	0
32492	Meituan-Dianping	Algorithm	20.977710723876953	0
32497	Meituan-Dianping	Database	10.911663055419922	0
32499	Meituan-Dianping	Architecture	28.50483322143555	0
32500	Meituan-Dianping	Java	22.429054260253906	0
32510	Tencent	Architecture	23.274646759033203	0
32556	Tencent	Algorithm	17.312170028686527	0
32559	Tencent	Java	17.666847229003906	0
32575	Tencent	Database	8.131572723388674	0
32618	ByteDance	Python	18.42023086547852	0
[truncated: 35,746 more rows]
