# Supplementary material for: Market-oriented job skill valuation with cooperative composition neural network
Source: Nat Commun. 2021 Mar 31;12:1992. doi: 10.1038/s41467-021-22215-y (PMC8012576; doi:10.1038/s41467-021-22215-y)
Supplement: Supplementary file 4 — Source Data [file 41467_2021_22215_MOESM4_ESM.zip › Source Data/Source Data/IT_company_boxplot_statistics.csv]

Company	Skill	mean	quantile25	median	quantile75
Baidu	Algorithm	17.746337994386632	13.013973236083984	17.034576416015625	20.2174015045166
Baidu	Architecture	24.062749797911817	18.628053665161133	21.7189998626709	24.640634536743164
Baidu	Database	19.169292456380436	13.758290290832521	16.860225677490234	19.28285264968872
Baidu	Java	19.414017447866655	13.745996475219727	15.571332931518555	21.286629199981693
Baidu	Linux	17.952768548488354	12.520246505737305	14.833246231079102	20.89089584350586
Baidu	Python	19.21311248660925	15.283525466918945	16.761477470397946	19.81513786315918
ByteDance	Algorithm	28.669577450457542	26.11869239807129	28.50284576416016	30.12348747253418
ByteDance	Architecture	30.90143223738824	25.402161598205566	28.400102615356445	32.00665283203125
ByteDance	Database	17.539936119837886	13.385154724121096	16.285221099853516	17.058486938476562
ByteDance	Java	20.970311171525008	15.816478729248047	18.89165496826172	20.74398803710937
ByteDance	Linux	18.614614554904154	15.235794067382812	17.130990982055664	18.406877517700195
ByteDance	Python	23.85057851509548	21.27109146118164	23.62707710266113	25.15241432189941
JD.com	Algorithm	23.43553926213362	19.216108322143555	21.379398345947266	24.351945877075195
JD.com	Architecture	30.496798956790542	22.21652603149414	27.603309631347656	33.951419830322266
JD.com	Database	16.10196814311008	9.800376892089844	12.979310989379885	19.30485248565674
JD.com	Java	24.757267544923526	16.808578491210938	20.355899810791016	29.80319786071777
JD.com	Linux	16.664306687435968	11.72865104675293	13.703296661376953	16.268753051757812
JD.com	Python	23.009085227865757	18.11127281188965	21.08534049987793	23.87735366821289
Meituan-Dianping	Algorithm	22.433347049845143	17.888004302978516	21.157495498657227	24.501768112182614
Meituan-Dianping	Architecture	34.515075450779946	26.80486869812012	32.002655029296875	37.95895385742188
Meituan-Dianping	Database	17.87041841817729	10.911663055419922	15.433599472045898	19.71148109436035
Meituan-Dianping	Java	26.743437205734747	20.62831974029541	23.54982948303223	27.910049438476562
Meituan-Dianping	Linux	18.536253385039362	12.333171844482422	17.189414978027347	22.88531494140625
Meituan-Dianping	Python	23.9843992305485	19.78516960144043	23.45666885375977	25.160144805908203
Tencent	Algorithm	21.438119614377936	18.046756744384766	21.435016632080078	23.358112335205078
Tencent	Architecture	29.68924998613744	22.8889274597168	27.93843078613281	32.97100067138672
Tencent	Database	17.86194169193233	11.162498474121094	14.33671760559082	19.801347732543945
Tencent	Java	23.737229736502346	18.84017562866211	20.104904174804688	24.895445823669434
Tencent	Linux	15.264245526405729	11.156617879867554	13.285966873168945	16.104570388793945
Tencent	Python	17.576188421821595	12.341339111328125	17.214227676391598	19.34423065185547
