# Supplementary material for: Market-oriented job skill valuation with cooperative composition neural network
Source: Nat Commun. 2021 Mar 31;12:1992. doi: 10.1038/s41467-021-22215-y (PMC8012576; doi:10.1038/s41467-021-22215-y)
Supplement: Supplementary file 4 — Source Data [file 41467_2021_22215_MOESM4_ESM.zip › Source Data/Source Data/IT_level_statistics.csv]

Level	high	mean	quantile25	median	quantile75	ci_low	ci_up
Can Read	Lower-Bound	-10.666398786294328	-40.3098734630034	-20.312292889926454	6.8416888481820815	-15.286581965069725	-6.046215607518942
Can Read	Upper-Bound	-12.032241612639824	-39.659829120476836	-18.051085423339984	11.108374125804456	-15.841596179593076	-8.222887045686587
Can Use	Lower-Bound	-1.6584076421914324	-35.466268177769955	-8.463694634660023	22.256368113364662	-2.030879028663887	-1.2859362557189589
Can Use	Upper-Bound	-1.8370274832421567	-34.87395956048255	-5.763497064759037	24.69496472767286	-2.1955804535570573	-1.4784745129272476
Excellent	Lower-Bound	4.001339819870784	-22.353959424096722	-0.35206920088755034	21.952158068806597	3.196841253314547	4.805838386426979
Excellent	Upper-Bound	6.243336729836414	-18.545706863628308	4.369365072273701	28.334038150028125	5.510392032589861	6.976281427083006
Familiar	Lower-Bound	-0.6975996183504015	-35.2057566297097	-7.5874697780819345	23.87193923932068	-0.805302935810571	-0.5898963008901266
Familiar	Upper-Bound	-0.7429950779495357	-34.62492981474532	-4.836066782625548	26.305601203993202	-0.8470301892344752	-0.6389599666644146
Flexible Use	Lower-Bound	-1.061945653465076	-33.794666921073016	-5.574985364791541	21.004643457980077	-4.364770952552439	2.2408796456222824
Flexible Use	Upper-Bound	-0.2532248743552585	-33.558595583555565	-3.495376592204713	24.57218190288159	-3.5914262452236065	3.0849764965130952
Good At	Lower-Bound	2.093625383521919	-27.825894875910468	-4.3807884503103685	22.167784956047964	1.0002687462149722	3.1869820208288684
Good At	Upper-Bound	2.507369497991822	-26.186700280254335	-1.2544252266088574	25.427930191759486	1.4776630084190385	3.5370759875646174
Know	Lower-Bound	-2.176888590373885	-37.455202498420434	-8.940538864763418	23.34723873912804	-2.520344159789381	-1.833433020958379
Know	Upper-Bound	-2.3435819321351232	-37.080218098942964	-6.5504796880261225	25.204235339651213	-2.6782148550740006	-2.0089490091963214
Profound	Lower-Bound	4.15430292769697	-28.32677466667787	-2.904730160440772	27.29256720748505	2.9919335563794	5.3166722990145034
Profound	Upper-Bound	3.916039640910269	-27.629053044327932	-0.12140159409593233	28.94763475130713	2.832642303726798	4.999436978093753
Rich	Lower-Bound	6.736154127872147	-24.74899884389913	-1.17584794064981	27.781668757795615	5.874298136220045	7.598010119524199
Rich	Upper-Bound	6.520802751565955	-22.54320891048578	2.3022844667343723	29.030171862633967	5.716507815986886	7.3250976871451075
Specialist	Lower-Bound	4.50143402368134	-30.31599814775355	-3.1350181934449046	29.077118318933266	4.258027748402794	4.74484029895981
Specialist	Upper-Bound	4.3116391971381525	-28.92488610664153	0.014738284344195662	31.201270650889487	4.080394936715	4.542883457561264
Strong	Lower-Bound	-0.5015968787273488	-27.0402410119269	-6.496756214881117	17.69300994725729	-1.4885309624237237	0.4853372049690261
Strong	Upper-Bound	-0.1190981435827534	-24.79421117554076	-2.5199714819643892	20.91390447463455	-0.9853001441714102	0.7471038570059014
Understand	Lower-Bound	5.1377262310521505	-28.617657404902328	-1.830379215755784	29.39301161257346	4.570633522941556	5.704818939162751
Understand	Upper-Bound	4.954258051991502	-27.518653084062706	0.9035202889251526	30.924514580929305	4.411112785890119	5.49740331809286
Versatile	Lower-Bound	9.645118553682725	-24.333951763786857	0.17689577446620142	33.18507932631982	7.946443371423812	11.343793735941576
Versatile	Upper-Bound	8.468144542218338	-20.858031726535767	3.849691312779013	32.309677061394375	6.915726493334296	10.020562591102337
Well	Lower-Bound	-1.1385419503994874	-30.644379924260235	-8.921149348000812	18.28261874634702	-1.5809319669561077	-0.696151933842847
Well	Upper-Bound	-0.22398426477624253	-27.428636553728005	-3.567772413570247	21.983797905667668	-0.620525809597537	0.17255728004504872
