# Supplementary material for: Market-oriented job skill valuation with cooperative composition neural network
Source: Nat Commun. 2021 Mar 31;12:1992. doi: 10.1038/s41467-021-22215-y (PMC8012576; doi:10.1038/s41467-021-22215-y)
Supplement: Supplementary file 4 — Source Data [file 41467_2021_22215_MOESM4_ESM.zip › Source Data/Source Data/IT_salary_distribution_time_statistics.csv]

		salary	salary	salary	salary
		mean	quantile25	median	quantile75
time	bound
2016-H2	Lower	10.764766991559217	7.0	10.0	15.0
2016-H2	Upper	18.416183563416787	11.0	16.0	25.0
2017-H1	Lower	11.203766484872911	7.0	10.0	15.0
2017-H1	Upper	19.2110241617707	12.0	18.0	25.0
2017-H2	Lower	11.838975431048526	8.0	10.0	15.0
2017-H2	Upper	20.416167401869217	12.0	20.0	30.0
2018-H1	Lower	11.628398967834539	7.0	10.0	15.0
2018-H1	Upper	19.975480046887622	12.0	18.0	25.0
2018-H2	Lower	12.906323351099747	8.0	10.0	15.0
2018-H2	Upper	22.11822606187917	13.0	20.0	30.0
2019-H1	Lower	13.82836247891617	8.0	12.0	18.0
2019-H1	Upper	23.782862297135456	15.0	20.0	30.0
