# Supplementary material for: Market-oriented job skill valuation with cooperative composition neural network
Source: Nat Commun. 2021 Mar 31;12:1992. doi: 10.1038/s41467-021-22215-y (PMC8012576; doi:10.1038/s41467-021-22215-y)
Supplement: Supplementary file 4 — Source Data [file 41467_2021_22215_MOESM4_ESM.zip › Source Data/Source Data/IT_time_skill.csv]

skill	high	time	mean_value	ci_low	ci_high
Architecture	0	2016-H2	21.83218505923696	21.57680839808224	22.08756172039168
Architecture	0	2017-H1	22.988327451092374	22.73882918648057	23.23782571570418
Architecture	0	2017-H2	27.876594898010975	27.639511548284496	28.113678247737454
Architecture	0	2018-H1	26.12736212268313	25.989167150718497	26.265557094647765
Architecture	0	2018-H2	28.786262393385616	28.635191096642593	28.93733369012864
Architecture	0	2019-H1	27.60874002035052	27.24065652247842	27.97682351822262
Recommender System	0	2016-H2	26.051761330664156	25.092203417333902	27.01131924399441
Recommender System	0	2017-H1	23.064655987298593	22.39461198923017	23.734699985367016
Recommender System	0	2017-H2	23.798012059536717	22.808614705903043	24.78740941317039
Recommender System	0	2018-H1	26.892079143200892	26.646037064450855	27.13812122195093
Recommender System	0	2018-H2	23.06466841867771	22.771574129710164	23.357762707645254
Recommender System	0	2019-H1	19.147732717881034	18.608488639527934	19.686976796234134
c/c++	0	2016-H2	10.146011144730895	9.624155174022262	10.66786711543953
c/c++	0	2017-H1	15.520481497456387	15.214670187794948	15.826292807117827
c/c++	0	2017-H2	12.152030057027527	11.88920685371123	12.414853260343826
c/c++	0	2018-H1	11.523228265049205	11.297151301257452	11.749305228840958
c/c++	0	2018-H2	13.996610826501627	13.804177109815793	14.18904454318746
c/c++	0	2019-H1	10.016142909580514	9.648721622658522	10.383564196502507
GoLang	0	2016-H2	26.958669847477292	25.80569561057001	28.111644084384576
GoLang	0	2017-H1	21.948111395570326	21.57777510124899	22.318447689891663
GoLang	0	2017-H2	18.27943770132567	17.951462525535266	18.607412877116072
GoLang	0	2018-H1	25.388272176321202	25.20259525540887	25.573949097233534
GoLang	0	2018-H2	28.210165292702282	28.03120714823631	28.389123437168255
GoLang	0	2019-H1	20.776423763584447	20.149637679516523	21.40320984765237
Algorithm	0	2016-H2	17.541286270524573	17.28580111671307	17.796771424336075
Algorithm	0	2017-H1	18.806487522870565	18.538429121768548	19.074545923972583
Algorithm	0	2017-H2	24.54707614126432	24.338894432897387	24.755257849631253
Algorithm	0	2018-H1	21.060563206256273	20.918591926386767	21.202534486125778
Algorithm	0	2018-H2	21.698383301111768	21.570299084106622	21.826467518116914
Algorithm	0	2019-H1	18.53251734369941	18.215790958955797	18.849243728443025
