# Supplementary material for: Market-oriented job skill valuation with cooperative composition neural network
Source: Nat Commun. 2021 Mar 31;12:1992. doi: 10.1038/s41467-021-22215-y (PMC8012576; doi:10.1038/s41467-021-22215-y)
Supplement: Supplementary file 4 — Source Data [file 41467_2021_22215_MOESM4_ESM.zip › Source Data/Source Data/IT_time_skill_source.csv]

time	skill_name	value
2018-0	Architecture	28.54702377319336
2018-0	Algorithm	22.094186782836914
2018-1	Algorithm	29.475727081298828
2018-1	Architecture	37.96327590942383
2018-1	Algorithm	21.05696678161621
2016-1	Architecture	18.898481369018555
2018-0	Algorithm	15.920816421508787
2018-0	Algorithm	19.071298599243164
2017-0	GoLang	26.43388557434082
2018-1	Algorithm	22.077247619628906
2017-0	Algorithm	11.427591323852539
2018-0	Architecture	17.383695602416992
2018-0	c/c++	12.868093490600586
2017-1	Architecture	19.550695419311523
2018-1	Architecture	29.56571960449219
2018-1	GoLang	26.29616737365723
2018-1	Algorithm	21.954273223876953
2018-1	Architecture	16.968788146972653
2019-0	Algorithm	23.38644218444824
2017-1	Architecture	10.660640716552734
2017-0	Architecture	19.562702178955078
2018-1	Algorithm	24.09263801574707
2018-1	Architecture	28.39895057678223
2016-1	Recommender System	21.235340118408203
2016-1	c/c++	12.811620712280273
2016-1	Algorithm	16.571722030639652
2016-1	Architecture	21.07744026184082
2018-0	c/c++	29.032493591308594
2018-1	Architecture	52.75679016113281
2018-0	Recommender System	15.423624038696287
2018-0	Algorithm	40.32991027832031
2018-0	Architecture	24.62339210510254
2019-0	Architecture	16.202520370483402
2018-0	Algorithm	26.89812660217285
2017-0	Architecture	30.41948127746582
2017-1	Architecture	26.070180892944336
2018-0	Architecture	14.787519454956055
2018-0	GoLang	28.49414825439453
2018-0	Architecture	50.166282653808594
2017-1	Architecture	31.276525497436523
2017-1	Architecture	30.731334686279297
2019-0	Architecture	38.770694732666016
2016-1	Algorithm	18.042314529418945
2016-1	Architecture	28.8676700592041
2018-1	GoLang	34.558650970458984
2018-1	Architecture	34.461963653564446
2018-0	Architecture	22.21652603149414
2017-0	Architecture	42.26252746582031
2019-0	GoLang	32.791919708251946
2019-0	Architecture	33.40713882446289
2018-0	Algorithm	12.821619033813475
2018-0	Architecture	46.369300842285156
2016-1	Architecture	26.57546806335449
2018-0	Architecture	22.01117706298828
2017-1	Architecture	17.81732177734375
2018-1	Architecture	26.52334213256836
2017-1	c/c++	16.336669921875
2017-1	Algorithm	21.448719024658203
2018-0	Algorithm	35.88250732421875
2018-0	Architecture	39.96029281616211
2016-1	Algorithm	14.534088134765625
2016-1	Architecture	20.106252670288086
2018-0	c/c++	6.332562446594237
2018-0	Architecture	21.9221305847168
2018-1	Architecture	17.112627029418945
2017-0	Algorithm	24.061677932739254
2016-1	Architecture	22.743879318237305
2018-1	Algorithm	23.67499923706055
2018-1	GoLang	24.202247619628906
2018-1	Algorithm	19.002193450927734
2018-1	Architecture	23.38051986694336
2018-1	Architecture	14.306625366210938
2017-0	Algorithm	21.14608192443848
2018-0	Algorithm	18.91529083251953
2016-1	Recommender System	31.10990333557129
2016-1	Algorithm	13.767353057861328
2018-0	Architecture	22.70141220092773
2018-0	Architecture	20.256956100463867
2018-0	Algorithm	19.918821334838867
2016-1	Architecture	21.300058364868164
2018-1	Architecture	21.368144989013672
2018-0	GoLang	30.77677154541016
2018-0	c/c++	9.27788543701172
2018-0	Algorithm	18.635791778564453
2018-0	Architecture	32.673324584960945
2017-1	Algorithm	24.448659896850586
2018-0	Architecture	15.177629470825195
2018-1	Recommender System	16.810007095336914
2018-1	Algorithm	26.669208526611328
2018-1	Architecture	25.37882804870605
2017-0	Architecture	18.42341423034668
2017-1	c/c++	8.32109260559082
2017-1	Algorithm	21.41884422302246
2017-1	Architecture	55.26362609863281
2018-0	Architecture	24.624719619750977
2017-0	c/c++	18.381103515625
2017-0	Algorithm	6.571587562561035
2018-0	Architecture	46.23430252075195
2017-0	c/c++	17.853229522705078
2017-0	Architecture	23.986759185791016
2018-0	Algorithm	16.055940628051758
2016-1	Architecture	27.76381874084473
2016-1	Architecture	21.373729705810547
2018-0	c/c++	4.897876739501953
2018-1	Algorithm	26.05528450012207
2018-1	Architecture	31.17338752746582
2018-1	Architecture	21.733413696289066
2018-1	Algorithm	19.06154060363769
2018-1	Architecture	29.550424575805664
2016-1	Algorithm	12.013973236083984
2018-1	Architecture	22.453271865844727
2019-0	Architecture	32.779556274414055
2016-1	c/c++	0.0
2016-1	Architecture	11.796903610229492
2018-0	Architecture	16.637641906738278
2016-1	c/c++	12.568647384643555
2017-0	Algorithm	13.107322692871096
2017-0	Architecture	19.216398239135746
2018-0	Architecture	22.38393211364746
2018-1	Architecture	21.240602493286133
2018-1	GoLang	35.000083923339844
2018-1	Algorithm	24.66278648376465
2018-1	Architecture	32.81082534790039
2018-1	Architecture	22.51435089111328
2017-1	c/c++	23.07831573486328
2017-1	Algorithm	18.677209854125977
2016-1	Architecture	20.811317443847656
2019-0	GoLang	17.258333206176758
2019-0	Algorithm	29.125566482543945
2018-1	Architecture	13.147903442382812
2018-0	Algorithm	18.098663330078125
2017-0	Architecture	24.947423934936523
2018-1	c/c++	9.084487915039062
2018-0	Architecture	32.20663833618164
2016-1	GoLang	31.95941925048828
2018-1	c/c++	9.722188949584961
2018-1	Architecture	21.885955810546875
2018-0	c/c++	18.00786781311035
2018-1	Algorithm	16.75074577331543
2018-1	Architecture	27.93843078613281
2018-1	Architecture	19.33614921569824
2017-1	Architecture	16.6959228515625
2018-0	Architecture	19.134183883666992
2016-1	Architecture	28.92293357849121
2018-1	Algorithm	30.297697067260746
2018-0	c/c++	3.8849527835845943
2018-0	Algorithm	13.58355712890625
2017-1	Recommender System	0.0
2017-1	c/c++	8.40821647644043
2017-1	Algorithm	30.472116470336914
2017-0	Architecture	30.40360450744629
2017-1	Algorithm	26.00890350341797
2018-1	Architecture	36.93521118164063
2017-0	Architecture	34.984458923339844
2018-1	Recommender System	22.83065223693848
2018-1	Algorithm	23.38787269592285
2017-1	c/c++	5.812535285949707
2017-1	Algorithm	20.65060806274414
2018-0	c/c++	1.7784557342529297
2018-0	Algorithm	29.871788024902344
2018-1	Architecture	19.19517135620117
2019-0	c/c++	4.49958610534668
2019-0	Algorithm	20.034717559814453
2018-1	Architecture	19.01461410522461
2018-1	c/c++	15.326152801513672
2018-0	c/c++	7.543275833129883
2018-1	Architecture	27.379867553710934
2018-1	Architecture	27.63726234436035
2018-1	c/c++	13.462778091430664
2018-1	Algorithm	18.247554779052734
2017-0	Recommender System	27.04652214050293
2017-0	Algorithm	15.289155960083008
2018-0	Recommender System	28.81536674499512
2018-0	Algorithm	23.49633026123047
2017-1	Algorithm	15.0084228515625
2018-0	Architecture	17.658788681030273
2017-1	Algorithm	22.08877182006836
2017-1	Architecture	25.31014633178711
2018-1	Architecture	16.314210891723633
2017-0	Architecture	7.36793851852417
2018-0	c/c++	10.615316390991213
2018-0	Algorithm	17.309612274169922
2018-0	Architecture	22.52484893798828
2017-1	Algorithm	18.466955184936523
2017-1	Architecture	23.68902015686035
2017-1	Algorithm	25.753252029418945
2017-1	Algorithm	24.87738800048828
2017-1	Architecture	16.503301620483402
2017-0	c/c++	15.881851196289062
2017-0	Algorithm	20.916790008544922
2017-1	Architecture	29.3008975982666
2018-0	c/c++	11.773717880249025
2018-1	Architecture	27.93843078613281
2018-0	Algorithm	18.204225540161133
2018-0	Architecture	19.37464141845703
2018-0	Architecture	29.24997138977051
2018-1	c/c++	13.67023468017578
2017-0	Architecture	37.20110702514648
2017-0	c/c++	11.247957229614258
2017-0	Algorithm	47.04883575439453
2018-0	Algorithm	23.68559455871582
2018-0	Algorithm	39.62825012207031
2018-0	Architecture	36.76632690429688
2018-1	Architecture	24.714319229125977
2018-1	Algorithm	20.912805557250977
2017-0	Algorithm	15.601673126220705
2018-0	Algorithm	19.74818992614746
2018-0	c/c++	15.432487487792967
2018-0	Architecture	21.7189998626709
2017-0	Architecture	12.13713836669922
2018-0	c/c++	3.565385103225708
2018-0	Architecture	37.65863800048828
2018-1	Algorithm	17.312170028686527
2018-1	Architecture	25.419633865356445
2017-0	Architecture	12.691204071044922
2017-0	Algorithm	6.964368343353272
2018-1	Architecture	23.669368743896484
2017-1	Architecture	27.2874813079834
2017-1	Architecture	34.15351104736328
2016-1	c/c++	0.0
2018-1	Algorithm	20.3852596282959
2018-1	Architecture	27.864971160888672
2017-0	GoLang	21.714298248291016
2017-0	Architecture	20.190820693969727
2017-0	Architecture	19.65924453735352
2018-1	Architecture	60.234596252441406
2018-1	GoLang	28.23996734619141
2018-1	Architecture	42.7978744506836
2018-1	Architecture	31.07900238037109
2017-1	Architecture	25.915882110595703
2017-1	GoLang	27.460695266723636
2017-1	Architecture	32.53766632080078
2017-1	c/c++	14.270492553710938
2017-1	Architecture	28.44423866271973
2019-0	Architecture	33.00868606567383
2018-0	Architecture	31.337566375732425
2018-0	Algorithm	21.779254913330078
2018-0	Architecture	28.94953918457031
2018-1	Algorithm	21.362110137939453
2018-1	Architecture	20.59822654724121
2017-1	Algorithm	18.94449615478516
2017-1	Recommender System	38.41814804077149
2017-0	GoLang	22.82392501831055
2017-1	Architecture	28.61027717590332
2018-1	Algorithm	13.162986755371096
2018-1	Algorithm	19.6165828704834
2018-0	Architecture	26.298236846923828
2018-0	GoLang	21.61318588256836
2018-0	Algorithm	12.91226577758789
2018-0	Architecture	12.773889541625975
2017-1	Architecture	20.12631225585937
2017-0	Architecture	55.55286407470703
2017-1	Algorithm	27.87789535522461
2018-0	Algorithm	23.167593002319336
2018-1	Algorithm	23.11686515808105
2018-1	Architecture	33.973838806152344
2017-1	Architecture	31.241151809692386
2017-0	Algorithm	20.75767707824707
2018-1	Architecture	12.569822311401367
2017-1	Algorithm	23.68754005432129
2018-0	c/c++	13.84054946899414
2017-0	Architecture	28.06358337402344
2018-1	Algorithm	11.97230339050293
2018-0	Algorithm	18.937049865722656
2018-0	Architecture	25.042654037475586
2018-1	Algorithm	16.842304229736328
2018-1	Architecture	21.012514114379886
2018-1	c/c++	1.1620445251464844
2018-1	Architecture	18.51341438293457
2018-0	GoLang	21.17000770568848
2018-0	Architecture	37.27900695800781
2017-1	Architecture	26.540973663330078
2017-0	Architecture	22.13813018798828
2018-0	Algorithm	17.05417823791504
2016-1	c/c++	26.909149169921875
2016-1	Algorithm	15.90296745300293
2016-1	Architecture	54.09436798095703
2018-1	c/c++	3.808753490447998
2017-0	Algorithm	6.0757179260253915
2017-0	Architecture	50.8089599609375
2017-0	Architecture	17.263092041015625
2018-1	Architecture	27.644718170166016
2018-0	Architecture	21.58412170410156
2018-0	Algorithm	21.1143856048584
2018-0	Architecture	23.704120635986328
2017-0	Algorithm	24.06722450256348
2017-0	Architecture	23.62680053710937
2018-1	Architecture	33.00707626342773
2017-0	c/c++	17.843475341796875
2017-0	Algorithm	22.353609085083008
2017-0	Algorithm	23.8299560546875
2016-1	Architecture	19.501619338989254
2018-0	GoLang	25.11850357055664
2018-0	c/c++	22.18422508239746
2018-0	Algorithm	20.762609481811523
2018-1	c/c++	14.420146942138672
2017-0	c/c++	19.359926223754886
2017-0	Architecture	25.00812339782715
2017-1	c/c++	12.222915649414062
2017-1	Algorithm	51.45354080200195
2018-1	Algorithm	22.27257537841797
2018-1	Architecture	23.448301315307614
2019-0	Algorithm	19.85368537902832
2019-0	Architecture	34.145553588867195
2018-0	Architecture	17.15254783630371
2017-1	Architecture	32.12106704711914
2017-0	GoLang	26.136188507080078
2017-0	Algorithm	22.054012298583984
2018-1	c/c++	26.62502670288086
2018-1	Algorithm	21.618932723999023
2018-0	Architecture	28.94953918457031
2018-1	GoLang	24.21955108642578
2019-0	Architecture	31.18809509277344
2018-0	c/c++	14.58419418334961
2018-0	Algorithm	23.37724494934082
2018-0	Architecture	18.355363845825195
2018-0	GoLang	32.243457794189446
2018-0	Architecture	28.94953918457031
2018-1	Architecture	21.60903549194336
2018-0	Algorithm	17.71759033203125
2016-1	Architecture	36.96312713623047
2017-1	Architecture	39.293312072753906
2018-0	c/c++	5.133910179138184
2016-1	Algorithm	16.522048950195312
2017-1	Algorithm	14.485265731811525
2017-1	Architecture	16.836423873901367
2017-1	Architecture	22.053634643554688
2017-1	Architecture	20.96890640258789
2017-1	Algorithm	22.547462463378906
2016-1	Algorithm	10.892578125
2017-1	Architecture	24.846906661987305
2018-0	Architecture	11.711557388305664
2016-1	Architecture	20.998029708862305
2017-0	c/c++	19.662517547607425
2017-0	Architecture	34.934215545654304
2016-1	Architecture	27.158578872680664
2016-1	Architecture	27.96816253662109
2018-0	c/c++	23.715612411499023
2018-0	Algorithm	10.583978652954102
2018-0	Architecture	13.034717559814453
2017-1	GoLang	22.623632431030273
2018-1	Architecture	19.315492630004886
2018-0	Algorithm	17.06197166442871
2018-0	c/c++	9.542207717895508
2018-0	Algorithm	26.837499618530273
2017-1	Algorithm	22.5216121673584
2018-1	Algorithm	20.9169864654541
2017-1	Architecture	15.497861862182615
2018-0	Architecture	21.83011817932129
2018-0	Architecture	21.373443603515625
2018-1	GoLang	31.847332000732425
2018-0	Architecture	18.045448303222656
2017-1	c/c++	10.222515106201172
2018-1	c/c++	12.557821273803713
2018-1	Algorithm	16.92301368713379
2018-1	Architecture	29.188945770263672
2018-1	c/c++	25.15553092956543
2018-0	Algorithm	13.375553131103516
2018-0	Architecture	14.232885360717773
2018-0	c/c++	9.963262557983398
2018-0	Algorithm	11.806877136230467
2019-0	Architecture	17.085988998413086
2018-1	Architecture	19.43709945678711
2018-0	Architecture	21.00109100341797
2016-1	Architecture	9.844127655029297
2018-0	Algorithm	11.670145034790039
2018-0	Architecture	21.123573303222656
2017-0	Recommender System	25.99956321716309
2017-0	Algorithm	18.946069717407227
2017-0	Architecture	23.750701904296875
2019-0	c/c++	11.559957504272461
2017-1	Architecture	19.53377914428711
2018-1	c/c++	4.334811210632323
2018-1	Algorithm	18.921010971069336
2017-0	Architecture	18.94697380065918
2018-1	c/c++	12.290399551391602
2018-1	Architecture	14.064695358276367
2019-0	Algorithm	23.00534629821777
2019-0	Architecture	30.43018913269043
2019-0	Architecture	27.152135848999023
2018-1	Algorithm	18.707502365112305
2018-1	Architecture	23.60150146484375
2018-0	Architecture	15.245655059814453
2018-0	Algorithm	13.116510391235352
2017-1	c/c++	0.0
2017-1	Algorithm	24.811731338500977
2018-0	Algorithm	27.214941024780273
2018-1	Algorithm	20.063274383544922
2018-1	Architecture	22.79078483581543
2016-1	Algorithm	14.929525375366213
2016-1	Architecture	24.63715362548828
2018-0	Algorithm	12.883899688720705
2018-0	Architecture	30.95126533508301
2018-1	Architecture	36.48341369628906
2018-1	Architecture	33.345008850097656
2017-1	Algorithm	22.646202087402344
2018-1	Architecture	31.48660659790039
2018-0	Architecture	40.92727279663086
2018-0	Architecture	22.668354034423828
2018-0	c/c++	7.6317176818847665
2018-0	c/c++	13.067852020263672
2016-1	c/c++	7.478208065032959
2016-1	Algorithm	20.51727294921875
2016-1	Architecture	20.146148681640625
2016-1	Algorithm	14.654300689697266
2016-1	Architecture	24.43730545043945
2018-1	Architecture	20.38648223876953
2017-1	Architecture	37.626243591308594
2017-1	c/c++	4.96457576751709
2017-1	Algorithm	17.152637481689453
2017-1	Architecture	23.46902084350586
2017-0	Algorithm	15.220804214477539
2018-0	Algorithm	22.22974967956543
2018-0	c/c++	11.96319580078125
2018-0	Algorithm	16.16949462890625
2018-0	Architecture	43.70914840698242
2018-0	Architecture	17.531641006469727
2017-1	Architecture	38.76210021972656
2017-0	Architecture	15.758096694946287
2018-0	Architecture	11.992042541503904
2018-0	Algorithm	18.426349639892575
2018-0	Architecture	19.40115547180176
2018-1	GoLang	24.70635414123535
2018-1	c/c++	24.37359619140625
2018-1	Algorithm	18.614585876464844
2018-1	Architecture	41.52619552612305
2017-0	c/c++	14.247047424316404
2017-0	Algorithm	19.3496208190918
2016-1	c/c++	23.35485649108887
2016-1	Algorithm	17.036264419555664
2016-1	Architecture	34.68154144287109
2018-0	Architecture	23.274646759033203
2018-0	Recommender System	28.54806137084961
2018-0	c/c++	60.715797424316406
2018-0	Algorithm	36.57281112670898
2017-1	GoLang	21.85091781616211
2017-1	Algorithm	15.52754020690918
2017-1	Architecture	29.385990142822266
2017-1	Architecture	23.657018661499023
2018-1	Architecture	28.667577743530273
2017-0	Algorithm	8.680540084838867
2018-1	Recommender System	25.790340423583984
2018-1	Algorithm	21.20107650756836
2017-1	c/c++	14.336017608642578
2017-1	Algorithm	15.839752197265625
2017-1	Algorithm	24.95988655090332
2017-1	Architecture	26.729007720947266
2018-1	GoLang	13.948846817016602
2018-1	Algorithm	9.902969360351562
2018-1	Architecture	10.047618865966797
2017-1	Algorithm	24.30924987792969
2018-0	Architecture	18.980297088623047
2018-0	Architecture	21.2919864654541
2017-1	Architecture	25.490671157836914
2018-1	Architecture	27.93843078613281
2018-1	Algorithm	11.305923461914062
2017-1	Architecture	22.54816436767578
2018-1	Algorithm	18.614585876464844
2016-1	Architecture	22.01837921142578
2018-0	Architecture	14.505496978759766
2018-0	Algorithm	15.65671157836914
2016-1	Architecture	18.09164047241211
2018-1	Architecture	20.392349243164066
2017-1	Architecture	37.00048065185547
2016-1	Architecture	18.2059383392334
2018-0	GoLang	12.57986068725586
2017-1	Architecture	35.50790023803711
2018-1	Recommender System	18.311264038085934
2018-1	Algorithm	20.63878631591797
2018-1	Algorithm	25.342233657836914
2018-1	Architecture	28.10310935974121
2017-0	Algorithm	18.934797286987305
2017-0	Architecture	9.075345993041992
2018-0	Architecture	19.738155364990234
2018-1	Architecture	19.491188049316406
2017-1	GoLang	15.19465446472168
2018-1	Architecture	30.886680603027344
2018-0	Architecture	31.435407638549805
2018-0	Algorithm	10.941450119018556
2018-0	Architecture	19.963382720947266
2018-1	Architecture	30.138126373291016
2018-0	c/c++	19.71438217163086
2018-0	Architecture	23.83520317077637
2018-1	GoLang	35.00168228149414
2018-1	c/c++	26.74824333190918
2018-1	Architecture	31.08406639099121
2018-0	Algorithm	39.34138107299805
2019-0	c/c++	26.739538192749023
2016-1	c/c++	0.0
2016-1	Algorithm	14.481000900268555
2018-0	Algorithm	15.799549102783205
2017-0	Architecture	15.669137954711914
2018-1	Architecture	40.5034408569336
2017-0	c/c++	6.79800271987915
2019-0	Algorithm	13.241205215454102
2018-1	Architecture	13.847457885742188
2018-1	Architecture	23.64701843261719
2018-1	GoLang	29.55062484741211
2017-1	Algorithm	23.72735595703125
2017-1	Algorithm	17.95452117919922
2018-0	Architecture	19.33563804626465
2018-0	c/c++	11.904998779296875
2018-0	Algorithm	14.65082550048828
2017-1	c/c++	8.40821647644043
2019-0	c/c++	7.3192667961120605
2018-1	Architecture	30.59291839599609
2017-0	c/c++	12.631813049316404
2017-0	Architecture	11.218408584594727
2018-1	GoLang	24.5755672454834
2018-1	Architecture	26.5184383392334
2018-1	Architecture	14.44342041015625
2019-0	Architecture	25.90652656555176
2018-0	Algorithm	23.084306716918945
2018-1	Architecture	15.244354248046875
2018-1	c/c++	19.15553474426269
2018-1	Architecture	32.054149627685554
2018-0	Architecture	20.95145606994629
2017-0	Architecture	15.625268936157227
2017-1	Recommender System	32.678035736083984
2017-1	Algorithm	21.650802612304688
2016-1	Architecture	17.714122772216797
2018-1	Architecture	56.33332061767578
2018-1	Architecture	43.9533805847168
2018-0	Architecture	14.09410285949707
2018-0	Architecture	27.58448028564453
2019-0	GoLang	15.59475326538086
2019-0	c/c++	3.030892372131348
2019-0	Architecture	26.793058395385746
2018-0	c/c++	16.893617630004886
2018-0	Architecture	48.60822296142578
2018-0	GoLang	16.638002395629886
2019-0	c/c++	16.82291030883789
2018-1	GoLang	31.839853286743164
2018-1	Architecture	27.498579025268555
2018-0	Architecture	23.410646438598636
2019-0	Algorithm	16.534326553344727
2019-0	Architecture	34.246044158935554
2018-1	Recommender System	28.30268478393555
2018-1	GoLang	23.794755935668945
2018-1	c/c++	7.587737083435059
2018-1	Algorithm	50.62974548339844
2018-1	Architecture	38.97772216796875
2016-1	c/c++	12.303058624267578
2016-1	Algorithm	14.096658706665039
2018-0	Architecture	20.34333610534668
2018-0	Architecture	45.16778564453125
2018-0	Algorithm	27.77309608459473
2018-0	Architecture	39.13104248046875
2017-1	Architecture	34.83127212524414
2018-1	c/c++	21.10346031188965
2018-1	Algorithm	23.12685394287109
2016-1	Architecture	35.25691604614258
2017-0	Algorithm	13.320684432983398
2017-1	Recommender System	21.954145431518555
2017-1	c/c++	15.255998611450195
2017-1	Algorithm	22.80167579650879
2018-1	GoLang	33.058971405029304
2018-1	GoLang	32.23564910888672
2018-1	Algorithm	24.91337966918945
2018-1	Architecture	26.102819442749023
2018-1	Architecture	30.86286926269531
2018-1	Architecture	25.18156433105469
2018-0	Algorithm	18.921794891357425
2019-0	Architecture	17.800058364868164
2018-0	Architecture	19.732961654663086
2017-1	c/c++	15.821046829223633
2017-1	Architecture	60.00564575195313
2019-0	Algorithm	16.450782775878903
2018-0	GoLang	26.21926689147949
2018-1	c/c++	8.25981616973877
2018-1	Architecture	26.66647720336914
2018-1	Architecture	23.15557861328125
2018-0	Algorithm	15.458253860473633
2018-0	Architecture	30.06794357299805
2018-1	Recommender System	30.589242935180664
2018-1	Algorithm	29.074371337890625
2018-1	Architecture	36.2264518737793
2018-1	Architecture	18.376590728759766
2019-0	Algorithm	21.845041275024414
2018-0	Algorithm	30.788877487182614
2018-0	Architecture	33.39676284790039
2017-0	Architecture	25.67034339904785
2018-1	Architecture	16.97890853881836
2018-1	Architecture	27.16136932373047
2018-1	Recommender System	27.384361267089844
2018-1	Architecture	36.610023498535156
2018-1	Architecture	38.038028717041016
2018-1	Algorithm	24.07572364807129
2016-1	c/c++	0.0
2016-1	Algorithm	18.459732055664066
2016-1	Architecture	16.497003555297848
2016-1	Architecture	12.555919647216795
2017-1	Architecture	12.714399337768555
2017-0	c/c++	10.902730941772461
2017-0	Algorithm	18.818674087524414
2016-1	Architecture	17.434125900268555
2018-0	Recommender System	28.49960327148437
2018-0	Algorithm	16.317190170288086
2018-1	Architecture	31.545255661010746
2017-1	Architecture	25.57336616516113
2018-0	c/c++	0.03148090839385986
2018-0	Algorithm	43.85728073120117
2018-0	Architecture	43.23725891113281
2018-1	Architecture	22.571617126464844
2018-1	Recommender System	30.832698822021484
2018-1	Algorithm	24.33930778503418
2016-1	Architecture	14.570539474487305
2018-1	Algorithm	20.05267333984375
2017-1	GoLang	17.508647918701172
2017-1	Algorithm	22.547462463378906
2017-1	Architecture	24.29478645324707
2017-0	Architecture	11.578527450561525
2017-1	GoLang	14.963581085205078
2017-1	Architecture	20.86913108825684
2018-1	Architecture	31.657060623168945
2017-1	c/c++	3.969953775405884
2017-1	Algorithm	24.010690689086914
2018-0	GoLang	25.70612144470215
2018-0	c/c++	17.715402603149414
2019-0	Algorithm	10.229167938232422
2018-1	GoLang	17.682695388793945
2018-1	Algorithm	10.949918746948242
2018-1	Algorithm	13.401874542236328
2018-1	Architecture	17.31572151184082
2018-0	c/c++	0.0
2018-0	Architecture	25.38058853149414
2017-1	Algorithm	13.106122970581055
2018-1	Architecture	21.90196990966797
2018-1	c/c++	6.568915843963622
2018-1	Algorithm	16.005603790283207
2016-1	Architecture	17.229928970336914
2018-0	Architecture	13.760141372680664
2016-1	Architecture	19.46595001220703
2018-1	Algorithm	23.008686065673828
2018-1	Architecture	19.83070182800293
2018-0	Architecture	20.214534759521484
2019-0	Architecture	23.40353012084961
2018-1	Recommender System	13.044256210327148
2018-1	Algorithm	16.492069244384766
2018-1	Architecture	27.007061004638672
2019-0	Algorithm	6.828158378601074
2017-1	Algorithm	19.257619857788086
2018-0	c/c++	19.64887046813965
2018-0	Algorithm	14.2864990234375
2018-0	Architecture	22.723613739013672
2017-0	Architecture	18.6592960357666
2018-0	GoLang	25.077880859375
2018-1	Architecture	29.05315971374512
2017-1	Architecture	57.84938430786133
2017-0	Architecture	24.638858795166016
2018-1	GoLang	25.85177421569824
2018-1	c/c++	17.797563552856445
2018-1	Algorithm	41.92424774169922
2018-1	Architecture	50.5929183959961
2016-1	Architecture	28.89786148071289
2017-1	Architecture	22.021955490112305
2018-0	Architecture	28.66530418395996
2017-0	Architecture	12.892019271850586
2018-1	Algorithm	15.375244140625
2019-0	Algorithm	17.109254837036133
2017-1	Architecture	20.36824607849121
2016-1	Architecture	16.449371337890625
2017-1	Architecture	62.52739334106445
2016-1	Algorithm	13.689516067504885
2018-1	Algorithm	23.89875793457031
2018-1	Architecture	23.86347007751465
2016-1	Architecture	5.873333930969237
2018-1	GoLang	32.46096420288086
2018-1	Architecture	33.71596145629883
2017-1	Architecture	26.56079864501953
2018-0	GoLang	16.474105834960938
2018-1	Algorithm	20.563966751098636
2018-1	Architecture	26.01955795288086
2017-1	Algorithm	25.884075164794922
2017-1	Architecture	19.04840469360352
2018-1	Algorithm	17.741239547729492
2018-1	Architecture	25.615413665771484
2019-0	Architecture	26.64413070678711
2018-1	Architecture	25.803863525390625
2018-0	GoLang	31.25542640686035
2018-0	Algorithm	26.23185539245605
2018-1	Architecture	24.25574111938477
2018-0	Architecture	29.25152969360352
2018-0	Architecture	55.70417022705078
2018-0	Architecture	12.050968170166016
2019-0	GoLang	12.625694274902346
2019-0	Architecture	22.26394462585449
2018-0	GoLang	22.450397491455078
2018-0	Architecture	26.229602813720703
2018-0	Architecture	25.83065986633301
2016-1	c/c++	33.391040802001946
2018-0	Architecture	21.996063232421875
2017-1	c/c++	15.676141738891602
2017-1	Algorithm	19.65813446044922
2018-0	Algorithm	23.94894790649414
2017-1	c/c++	18.18166160583496
2016-1	Algorithm	14.235462188720705
2018-0	Architecture	27.240142822265625
2017-1	c/c++	23.631444931030273
2017-1	Algorithm	30.788089752197266
2019-0	c/c++	9.753496170043944
2017-0	Architecture	7.36793851852417
2018-0	Architecture	28.56901359558105
2018-0	Architecture	22.62588882446289
2018-1	GoLang	18.3199520111084
2018-1	Architecture	16.590299606323242
2019-0	Algorithm	21.377668380737305
2018-1	c/c++	11.453594207763672
2018-1	Architecture	22.760517120361328
2018-0	c/c++	7.834449291229247
2018-0	Algorithm	23.57969665527344
2018-1	Architecture	15.487289428710938
2019-0	GoLang	27.56444931030273
2019-0	c/c++	7.182067394256593
2018-1	Architecture	19.69259452819824
2018-0	Architecture	23.83520317077637
2018-0	Architecture	26.459903717041016
2018-0	Architecture	20.663976669311523
2018-1	GoLang	22.101123809814453
2018-1	c/c++	6.712032794952393
2018-1	Architecture	37.83613586425781
2018-1	Algorithm	16.43722915649414
2016-1	Architecture	13.332355499267578
2018-1	Algorithm	29.80357360839844
2019-0	Algorithm	12.402847290039062
2019-0	Architecture	18.510417938232425
2018-0	Algorithm	13.898761749267578
2018-0	Architecture	24.41889190673828
2017-0	Architecture	27.11228179931641
2018-0	Architecture	24.64608192443848
2018-1	Architecture	45.293724060058594
2016-1	c/c++	25.4251651763916
2016-1	Algorithm	19.01953125
2018-1	Algorithm	12.903470993041992
2018-1	Architecture	24.6458740234375
2018-1	GoLang	33.056060791015625
2018-1	Architecture	28.41197967529297
2017-1	Algorithm	22.59282875061035
2017-1	Architecture	18.118183135986328
2016-1	c/c++	19.861196517944336
2019-0	Architecture	29.551254272460934
2017-0	Algorithm	16.790760040283207
2018-0	Architecture	20.56789779663086
2018-0	Architecture	14.169355392456055
2018-0	Algorithm	23.6180419921875
2018-0	Architecture	59.107994079589844
2018-1	Algorithm	20.858930587768555
2018-1	Architecture	26.41903877258301
2018-0	Architecture	18.523998260498047
2018-0	Architecture	27.257497787475586
2018-1	Architecture	32.9302978515625
2018-0	Architecture	19.81357765197754
2018-0	c/c++	0.0
2017-0	c/c++	6.225677490234375
2017-0	Architecture	26.57714653015137
2017-1	Recommender System	24.83000946044922
2017-1	Algorithm	11.36135482788086
2018-0	Algorithm	13.013973236083984
2017-1	Algorithm	27.11431884765625
2017-1	Architecture	29.34417152404785
2017-1	Algorithm	27.53105735778809
2017-1	Architecture	25.85300254821777
2018-1	Architecture	27.93843078613281
2018-0	Algorithm	20.183698654174805
2018-1	Algorithm	15.911136627197266
2018-1	Architecture	22.34117889404297
2018-1	GoLang	27.364280700683594
2018-1	Architecture	23.47683906555176
2018-0	Architecture	32.33877944946289
2018-0	Architecture	20.859018325805664
2018-1	Algorithm	22.06307411193848
2018-0	Architecture	31.40159034729004
2018-0	Recommender System	20.724634170532227
2018-0	Algorithm	17.96772575378418
2017-0	Architecture	26.24867820739746
2018-0	Algorithm	21.84056663513184
2018-0	Architecture	25.202089309692386
2018-1	Algorithm	23.102399826049805
2018-1	Architecture	26.10302352905273
2019-0	c/c++	9.059128761291504
2019-0	Architecture	32.748374938964844
2017-1	Architecture	32.774120330810554
2018-0	Architecture	15.807355880737305
2018-0	Architecture	16.35124397277832
2017-1	Architecture	16.028142929077152
2017-0	c/c++	19.951953887939453
2017-0	Architecture	53.50920867919922
2018-0	Algorithm	28.102237701416016
2017-1	Algorithm	33.45526885986328
2017-1	Architecture	43.31444549560547
2017-0	Architecture	11.654436111450195
2017-0	GoLang	25.01068687438965
2017-0	Architecture	21.2512321472168
2019-0	Architecture	27.068500518798828
2018-1	Recommender System	21.67107963562012
2018-1	Algorithm	16.40159034729004
2018-0	c/c++	9.791893005371094
2018-0	Algorithm	21.467390060424805
2018-0	Algorithm	16.758539199829098
2017-0	Algorithm	21.090871810913086
2018-1	Recommender System	16.007204055786133
2018-1	Algorithm	11.529834747314453
2018-0	c/c++	11.47053337097168
2018-1	Architecture	44.295326232910156
2018-1	c/c++	13.790817260742188
2017-0	Architecture	14.642595291137695
2017-0	Architecture	24.479936599731445
2018-0	GoLang	24.598669052124023
2018-0	Algorithm	28.74875259399414
2018-0	Architecture	50.19845962524414
2018-0	Algorithm	17.319524765014652
2018-1	Algorithm	16.56704330444336
2018-1	Architecture	20.023921966552734
2017-1	Architecture	24.987192153930664
2017-0	Algorithm	21.73812484741211
2018-0	GoLang	24.22808074951172
2018-0	Algorithm	23.35494804382324
2018-0	Architecture	31.152137756347656
2017-1	GoLang	16.302156448364258
2017-1	Architecture	19.764135360717773
2018-0	Algorithm	17.758846282958984
2017-0	Architecture	35.27085876464844
2018-1	Algorithm	18.721834182739254
2017-0	Architecture	52.40104293823242
2018-1	Architecture	38.67532348632813
2018-0	Algorithm	19.582664489746094
2018-0	Architecture	22.196001052856445
2018-1	c/c++	9.453502655029297
2018-1	Algorithm	20.843130111694336
2018-1	Architecture	20.378557205200195
2019-0	c/c++	18.61408233642578
2019-0	Architecture	21.263303756713867
2017-0	c/c++	20.395160675048828
2017-0	Algorithm	13.27020263671875
2017-0	Architecture	23.4414176940918
2018-0	Algorithm	16.11575698852539
2017-1	Architecture	28.02957344055176
2017-0	Architecture	29.993305206298828
2018-1	Architecture	29.325668334960934
2016-1	Architecture	24.586933135986328
2018-0	Architecture	28.732330322265625
2018-0	GoLang	26.4671688079834
2018-0	c/c++	14.48354721069336
2018-0	Architecture	32.26184844970703
2018-0	Algorithm	16.982540130615234
2019-0	Recommender System	21.968425750732425
2019-0	Algorithm	15.97858428955078
2018-0	Architecture	9.40414047241211
2018-0	Architecture	21.87003326416016
2018-1	Architecture	31.3782901763916
2019-0	Architecture	12.932659149169922
2016-1	Architecture	13.613204956054688
2018-0	Algorithm	17.816312789916992
2018-0	Recommender System	24.41699028015137
2018-0	Algorithm	19.75019836425781
2018-0	Architecture	16.437150955200195
2018-0	Algorithm	30.39035415649414
2018-1	c/c++	12.727115631103516
2018-1	Algorithm	25.92049217224121
2018-1	Algorithm	10.710521697998047
2016-1	Architecture	16.681520462036133
2017-0	Algorithm	26.37076568603516
2018-1	Architecture	20.276466369628906
2018-0	Algorithm	23.06842613220215
2018-0	Architecture	40.47952270507813
2017-0	c/c++	8.449587821960451
2018-1	Architecture	24.652179718017575
2018-0	c/c++	18.514013290405273
2018-0	Algorithm	11.797914505004885
2018-0	Architecture	21.73763084411621
2018-0	c/c++	0.0
2018-1	Architecture	18.9555778503418
2016-1	c/c++	33.391040802001946
2016-1	Algorithm	13.59637451171875
2018-1	Architecture	29.64681625366211
2017-1	Architecture	53.33000564575195
2018-1	Architecture	18.89169311523437
2016-1	Architecture	36.43223190307617
2018-0	Algorithm	18.598031997680664
2018-1	Architecture	26.25922203063965
2018-1	Architecture	21.91227912902832
2017-1	Algorithm	29.52280616760254
2017-1	Algorithm	23.374290466308594
2017-1	GoLang	5.6065592765808105
2017-1	c/c++	7.160075664520264
2017-1	Algorithm	21.77776336669922
2018-0	Architecture	30.72906875610352
2018-0	Algorithm	18.142974853515625
2017-1	Algorithm	16.085491180419922
2018-0	c/c++	5.007235527038574
2018-1	Architecture	23.86347007751465
2018-1	GoLang	34.07120513916016
2018-1	Algorithm	22.928319931030273
2019-0	Architecture	17.332880020141598
2018-0	Recommender System	34.509628295898445
2018-0	c/c++	18.31890869140625
2018-0	Algorithm	24.55918312072754
2018-0	Architecture	34.962474822998054
2016-1	Architecture	17.538742065429688
2018-0	Algorithm	13.116510391235352
2018-0	Architecture	12.418298721313475
2018-0	Algorithm	30.875417709350586
2018-0	Architecture	23.83520317077637
2017-0	Architecture	29.53783416748047
2018-1	Architecture	26.11920738220215
2018-1	GoLang	23.93386268615723
2018-1	Algorithm	17.68315315246582
2018-1	Architecture	18.707490921020508
2018-0	Architecture	25.34703254699707
2017-1	Architecture	40.66210174560547
2018-1	Architecture	16.96633529663086
2017-0	Algorithm	16.031692504882812
2017-0	Architecture	13.74709701538086
2017-1	c/c++	4.779173851013184
2017-1	Algorithm	23.09010887145996
2018-1	Architecture	23.091028213500977
2018-0	Architecture	20.140670776367188
2018-1	Architecture	14.914791107177734
2018-1	Architecture	45.76416778564453
2018-0	Architecture	30.37029838562012
2018-1	Algorithm	18.056291580200195
2018-1	Architecture	17.108819961547848
2018-0	Architecture	22.51485824584961
2017-1	Architecture	16.232851028442386
2017-1	Algorithm	33.419631958007805
2017-1	Architecture	31.882123947143555
2018-0	c/c++	22.73391914367676
2018-0	Algorithm	14.930643081665039
2018-1	c/c++	21.99226951599121
2018-1	Algorithm	24.020523071289066
2018-1	Architecture	38.558006286621094
2017-1	c/c++	4.9327802658081055
2017-1	Algorithm	19.290042877197266
2017-0	Algorithm	41.34074401855469
2017-0	Architecture	37.86872482299805
2016-1	Architecture	16.63173484802246
2016-1	c/c++	39.87035751342773
2016-1	Architecture	27.38112449645996
2019-0	Architecture	28.35923194885254
2018-1	Architecture	25.5382137298584
2018-1	Architecture	13.321937561035154
2018-0	c/c++	21.62581825256348
2018-0	Algorithm	20.0266170501709
2017-1	Architecture	28.627399444580078
2017-1	Architecture	31.35578918457031
2017-0	Algorithm	21.85080337524414
2018-0	Architecture	25.47593688964844
2018-0	Algorithm	13.077032089233398
2018-0	GoLang	27.0933780670166
2018-1	Architecture	13.378082275390625
2018-1	Algorithm	19.729660034179688
2017-1	c/c++	20.850120544433594
2016-1	Architecture	14.19293212890625
2017-0	Architecture	31.40134239196777
2018-0	Architecture	21.73763084411621
2017-1	c/c++	3.934265613555908
2017-1	Algorithm	21.51376342773437
2018-0	Architecture	12.657873153686525
2018-0	Architecture	21.590288162231445
2019-0	Architecture	18.48286437988281
2018-1	Architecture	21.350854873657227
2018-0	c/c++	17.79961395263672
2018-0	Architecture	28.52509689331055
2018-1	GoLang	26.891271591186523
2018-1	Algorithm	38.849708557128906
2018-1	Architecture	57.109046936035156
2018-0	Architecture	28.94953918457031
2018-0	Architecture	30.55771064758301
2018-0	Recommender System	26.620853424072266
2018-0	Algorithm	18.67090606689453
2017-0	Architecture	63.94630813598633
2018-1	c/c++	21.2754020690918
2018-1	Algorithm	23.11288833618164
2018-1	Architecture	24.51728439331055
2018-1	Architecture	29.80267143249512
2018-1	GoLang	27.51537132263184
2018-1	c/c++	11.266643524169922
2018-1	Algorithm	33.856643676757805
2018-1	Architecture	33.336231231689446
2017-1	Architecture	38.47888565063477
2018-0	c/c++	6.996993064880371
2018-1	c/c++	11.546560287475586
2018-1	Algorithm	20.48267936706543
2016-1	c/c++	0.0
2016-1	Algorithm	17.122480392456055
2016-1	Architecture	14.860689163208008
2018-1	Algorithm	15.324956893920898
2018-1	Algorithm	21.516040802001953
2018-1	Architecture	22.91366004943848
2018-0	Recommender System	24.94342041015625
2018-0	Algorithm	15.835346221923828
2017-1	c/c++	15.502944946289062
2017-1	Architecture	13.926368713378904
2018-0	c/c++	1.607128381729126
2018-1	c/c++	26.860774993896484
2018-1	Algorithm	20.327430725097656
2018-1	Architecture	21.790163040161133
2016-1	Recommender System	24.70636558532715
2016-1	Algorithm	15.369260787963867
2018-1	Algorithm	19.709491729736328
2018-1	Architecture	30.891202926635746
2017-0	Architecture	22.175838470458984
2018-1	Architecture	28.99485206604004
2018-1	Algorithm	15.855825424194336
2018-1	Architecture	27.30725860595703
2019-0	c/c++	3.4448843002319336
2019-0	Algorithm	17.303653717041016
2018-0	c/c++	3.5020878314971924
2018-0	Algorithm	16.75452995300293
2018-1	Algorithm	26.162309646606445
2018-1	Architecture	32.23574447631836
2018-0	Recommender System	35.501922607421875
2018-0	Algorithm	19.0839786529541
2018-0	Algorithm	19.167081832885746
2018-1	Algorithm	22.06853485107422
2019-0	Architecture	51.47423934936523
2017-0	Architecture	22.708574295043945
2019-0	Architecture	29.479778289794922
2017-0	GoLang	31.11284255981445
2017-0	c/c++	9.901443481445312
2018-0	GoLang	23.23183441162109
2019-0	GoLang	20.09230232238769
2018-1	Architecture	17.691696166992188
2018-1	Algorithm	19.631750106811523
2018-1	Architecture	34.39487075805664
2018-1	Algorithm	18.54962158203125
2018-1	Architecture	22.118621826171875
2017-0	Algorithm	18.76325798034668
2017-0	Architecture	9.409215927124023
2018-0	Architecture	15.209497451782227
2018-0	Algorithm	19.622440338134766
2017-0	Algorithm	20.490774154663086
2018-1	c/c++	46.79914855957031
2018-1	Algorithm	36.72205352783203
2018-0	Architecture	25.76787376403809
2018-0	Algorithm	18.58615493774414
2018-0	Architecture	21.86037826538086
2017-1	Algorithm	24.523855209350586
2017-1	Architecture	44.02543640136719
2016-1	Algorithm	17.01529884338379
2018-0	c/c++	18.514013290405273
2018-0	Architecture	21.73763084411621
2016-1	c/c++	5.7984819412231445
2016-1	c/c++	0.0
2016-1	Architecture	20.106252670288086
2018-1	GoLang	28.286396026611328
2018-1	c/c++	11.914989471435547
2018-1	c/c++	9.897981643676758
2016-1	GoLang	37.64699172973633
2016-1	Architecture	20.314739227294922
2018-0	Architecture	17.627920150756836
2018-0	c/c++	19.848142623901367
2018-0	Architecture	20.288896560668945
2018-0	Architecture	33.173126220703125
2018-1	Algorithm	18.03807640075684
2018-0	c/c++	5.179017066955566
2018-0	Algorithm	20.958162307739254
2018-0	Architecture	16.47816276550293
2017-1	Algorithm	24.15706443786621
2017-1	Architecture	32.54605865478516
2018-0	c/c++	25.928653717041016
2018-0	Algorithm	22.75871276855469
2016-1	Algorithm	17.821382522583008
2017-0	Architecture	35.46097183227539
2018-1	Algorithm	24.501768112182614
2018-1	Architecture	41.3018913269043
2018-0	Architecture	30.96808815002441
2017-0	Architecture	27.99589729309082
2017-0	Architecture	27.40742492675781
2018-1	Architecture	26.3310489654541
2018-1	Architecture	34.308120727539055
2018-0	Architecture	14.037225723266602
2018-0	c/c++	0.0
2018-0	Algorithm	16.372198104858402
2017-1	Architecture	28.343441009521484
2018-0	c/c++	11.4908447265625
2018-1	Recommender System	21.96046638488769
2018-1	Algorithm	17.6157283782959
2019-0	c/c++	9.712203979492188
2018-0	c/c++	9.066631317138672
2018-0	Algorithm	16.667024612426758
2018-0	Architecture	18.45526123046875
2017-0	Architecture	20.17524719238281
2018-0	GoLang	30.249650955200195
2018-0	Architecture	22.34654235839844
2017-1	Architecture	18.922163009643555
2018-0	GoLang	26.614788055419922
2018-0	Architecture	28.94953918457031
2018-0	Architecture	15.711843490600586
2018-0	Architecture	28.6567440032959
2017-1	Algorithm	25.459503173828125
2018-1	Architecture	26.970048904418945
2017-1	c/c++	18.954214096069336
2017-1	Architecture	22.021955490112305
2018-1	Algorithm	22.76160049438477
2018-0	Architecture	21.281709671020508
2017-1	Algorithm	33.28718948364258
2017-1	Architecture	26.80486869812012
2016-1	Architecture	19.22939109802246
2017-0	Architecture	26.956552505493164
2018-1	c/c++	3.502705335617065
2018-1	Algorithm	18.7782039642334
2017-0	Architecture	19.482521057128906
2018-0	Algorithm	21.947002410888672
2018-0	c/c++	22.29935073852539
2018-0	Architecture	48.14781951904297
2017-1	Architecture	12.03681755065918
2018-0	Architecture	22.66623306274414
2018-0	c/c++	28.080249786376953
2018-0	Algorithm	23.72492980957031
2018-1	Algorithm	15.244333267211914
2018-1	Algorithm	19.750324249267575
2017-1	Algorithm	22.78909111022949
2017-1	Architecture	18.503725051879886
2018-0	c/c++	19.34364891052246
2018-0	Architecture	15.529733657836914
2018-0	GoLang	35.52307510375977
2018-0	Architecture	31.19621086120605
2018-1	Architecture	27.62148666381836
2017-1	Algorithm	21.359468460083008
2018-0	Algorithm	23.626596450805664
2017-1	c/c++	3.264648914337158
2017-1	Algorithm	23.98013687133789
2017-1	Architecture	36.99966049194336
2018-0	Algorithm	12.036212921142578
2019-0	c/c++	7.00809383392334
2019-0	Algorithm	9.755691528320312
2019-0	Architecture	16.595491409301758
2019-0	Algorithm	15.896791458129885
2017-1	Architecture	69.77433013916016
2017-0	c/c++	17.110912322998047
2016-1	Architecture	14.82575225830078
2018-0	Architecture	22.225675582885746
2017-0	Architecture	22.71059799194336
2017-1	Architecture	22.790138244628906
2018-1	GoLang	24.64487648010254
2019-0	Algorithm	19.704879760742188
2016-1	Architecture	23.35596466064453
2018-0	Architecture	19.463186264038086
2018-1	Architecture	33.59226608276367
2018-1	Architecture	33.313674926757805
2017-0	Algorithm	16.942983627319336
2017-0	Architecture	31.16397476196289
2019-0	Architecture	34.150821685791016
2017-0	Architecture	16.535974502563473
2016-1	Architecture	9.600259780883787
2018-0	Algorithm	22.116853713989254
2018-0	Architecture	53.54367065429688
2018-1	Algorithm	26.668659210205078
2016-1	Architecture	18.62342071533203
2017-1	Algorithm	19.81376838684082
2017-1	Architecture	15.664083480834961
2017-1	Algorithm	28.42376518249512
2018-0	c/c++	18.879308700561523
2018-0	Algorithm	10.941450119018556
2018-1	c/c++	11.794780731201172
2018-1	Algorithm	19.5001163482666
2019-0	Architecture	15.313394546508787
2018-1	Architecture	11.995718002319336
2018-1	Algorithm	21.74113655090332
2018-1	Architecture	28.54511642456055
2018-0	Architecture	33.218414306640625
2018-0	Algorithm	22.97069931030273
2018-1	Algorithm	18.55058479309082
2018-1	Architecture	24.46326446533203
2016-1	Architecture	15.260046005249025
2016-1	Algorithm	20.815736770629886
2016-1	Architecture	26.939971923828125
2017-0	GoLang	22.55455780029297
2018-1	Recommender System	19.18923568725586
2018-1	Algorithm	19.01678276062012
2017-1	c/c++	17.615997314453125
2017-1	Algorithm	23.136070251464844
2018-1	Architecture	20.823768615722656
2018-0	Recommender System	23.990345001220703
2016-1	GoLang	6.375737190246582
2016-1	c/c++	8.931914329528809
2016-1	Algorithm	10.685028076171877
2016-1	Architecture	9.354255676269533
2018-1	Architecture	39.38766479492188
2018-0	Architecture	19.577098846435547
2017-0	c/c++	21.956932067871094
2017-0	Algorithm	27.460485458374023
2018-0	Recommender System	26.81712532043457
2018-0	Algorithm	21.185148239135746
2016-1	Architecture	26.90732002258301
2017-0	Recommender System	23.001644134521484
2018-0	Architecture	28.466339111328125
2018-0	c/c++	18.4189453125
2018-0	Algorithm	16.925199508666992
2018-0	Architecture	16.974836349487305
2018-1	Architecture	30.283771514892575
2017-1	Architecture	19.813373565673828
2017-0	Architecture	9.91269302368164
2016-1	Algorithm	17.514564514160153
2018-0	Architecture	16.479475021362305
2018-0	Architecture	22.12217140197754
2018-0	Algorithm	18.393035888671875
2017-1	Algorithm	12.087320327758787
2017-1	Algorithm	24.057697296142575
2017-0	GoLang	16.620681762695312
2017-0	Architecture	27.378684997558594
2016-1	Architecture	22.34938240051269
2017-1	Algorithm	20.21866607666016
2017-1	Architecture	29.84471321105957
2018-0	Architecture	22.52168846130371
2018-1	Recommender System	27.31748390197754
2016-1	Architecture	40.64201354980469
2018-1	Algorithm	23.91706275939941
2018-1	Architecture	63.99476623535156
2018-1	c/c++	13.742599487304688
2017-1	c/c++	16.77815818786621
2017-1	Algorithm	19.1289176940918
2018-0	GoLang	25.39565467834473
2018-0	Architecture	22.51803207397461
2018-0	Algorithm	24.2369384765625
2018-0	Architecture	19.667465209960934
2019-0	Algorithm	43.57694625854492
2019-0	Architecture	38.17323684692383
2017-0	Architecture	10.53291130065918
2018-0	Architecture	20.46913719177246
2018-1	Architecture	30.57115364074707
2018-1	Recommender System	17.33830451965332
2018-1	c/c++	24.98663711547852
2018-1	Algorithm	27.2706298828125
2018-0	Architecture	22.173139572143555
2018-0	Architecture	23.8814697265625
2018-1	GoLang	37.51825714111328
2018-1	Architecture	32.00665283203125
2018-0	Algorithm	21.157737731933594
2018-0	Algorithm	14.696073532104492
2018-0	Architecture	18.14502716064453
2017-1	Algorithm	22.547462463378906
2017-0	Architecture	25.080795288085934
2018-0	Architecture	21.688953399658203
2018-1	GoLang	23.93889045715332
2018-1	Algorithm	18.883928298950195
2018-1	GoLang	24.38681221008301
2018-0	c/c++	4.041913986206056
2017-1	Architecture	36.15730667114258
2017-1	Architecture	21.008113861083984
2018-0	Architecture	7.6305785179138175
2016-1	Architecture	17.736730575561523
2017-1	Architecture	22.83966064453125
2018-0	Algorithm	14.592723846435547
2018-0	Architecture	21.860498428344727
2018-1	Architecture	28.02593994140625
2018-1	Algorithm	42.97698211669922
2018-1	Architecture	30.19462966918945
2018-1	Algorithm	17.032978057861328
2018-0	Architecture	23.954259872436523
2019-0	Architecture	34.949493408203125
2017-1	Architecture	29.40365219116211
2018-1	GoLang	29.13297843933105
2018-1	Architecture	35.51445007324219
2018-1	Architecture	27.93843078613281
2018-0	Algorithm	30.788877487182614
2017-0	Algorithm	12.575460433959961
2018-1	Algorithm	18.10546875
2017-1	Architecture	21.61494255065918
2018-1	Algorithm	23.55717658996582
2018-1	Algorithm	19.631872177124023
2018-1	Architecture	21.833162307739254
2018-1	Architecture	16.808841705322266
2018-1	Algorithm	14.853984832763672
2018-1	GoLang	27.9553279876709
2018-1	Architecture	20.724483489990234
2018-1	Algorithm	20.719018936157227
2018-0	c/c++	16.228052139282227
2018-0	Algorithm	43.82518005371094
2018-0	Recommender System	26.514835357666016
2018-0	Algorithm	16.395257949829098
2017-0	Architecture	39.54646301269531
2018-0	GoLang	27.61929130554199
2018-0	c/c++	0.0
2018-0	Architecture	31.165285110473636
2018-1	Architecture	28.427499771118164
2017-1	Algorithm	26.071128845214844
2018-1	c/c++	9.282293319702148
2018-1	Algorithm	19.391582489013672
2018-1	Architecture	23.38051986694336
2018-1	Architecture	23.365375518798828
2018-1	GoLang	23.03821182250977
2018-1	c/c++	10.310256958007812
2017-1	Architecture	14.177484512329102
2018-0	c/c++	17.715402603149414
2018-0	c/c++	8.158044815063478
2018-0	Algorithm	21.03933334350586
2017-0	c/c++	18.453245162963867
2018-1	Architecture	26.80025863647461
2017-0	GoLang	20.21742820739746
2018-0	Architecture	22.21652603149414
2017-1	Algorithm	25.87118148803711
2017-1	Architecture	28.02957344055176
2018-1	Architecture	27.37490463256836
2018-1	GoLang	35.71857833862305
2018-1	Architecture	59.316612243652344
2017-1	Algorithm	40.8560676574707
2017-1	Architecture	53.83387756347656
2017-1	Recommender System	29.92527008056641
2017-1	Algorithm	23.03830909729004
2018-1	Algorithm	21.954036712646484
2018-1	Algorithm	20.42132377624512
2018-0	Architecture	27.47930335998535
2018-1	Algorithm	23.98670196533203
2018-0	Architecture	14.133878707885742
2018-1	Architecture	17.335412979125973
2018-1	Architecture	25.62964630126953
2018-1	Architecture	42.369972229003906
2018-0	Algorithm	23.1209774017334
2017-0	Algorithm	16.392066955566403
2017-0	c/c++	13.467559814453125
2017-0	Algorithm	19.0686149597168
2018-1	c/c++	12.262060165405273
2018-1	Architecture	27.16136932373047
2018-0	Algorithm	8.563390731811522
2018-0	Architecture	12.887630462646484
2018-1	Architecture	30.35590744018555
2018-0	Algorithm	26.403114318847656
2017-0	Recommender System	32.478458404541016
2017-0	Algorithm	27.460485458374023
2017-0	Architecture	11.888004302978516
2018-0	c/c++	17.380945205688473
2019-0	Recommender System	3.7901840209960938
2019-0	Algorithm	1.3670446872711182
2018-1	Architecture	25.56529426574707
2018-0	GoLang	28.269289016723636
2018-0	Algorithm	21.936077117919922
2018-1	Algorithm	19.085283279418945
2018-1	Architecture	22.62167739868164
2018-0	Algorithm	18.71452522277832
2018-1	Architecture	42.973670959472656
2017-1	Algorithm	27.69887924194336
2018-1	Recommender System	31.29308891296387
2018-1	c/c++	12.15727996826172
2018-1	Algorithm	19.802738189697266
2018-0	Architecture	27.761993408203125
2017-1	Architecture	64.53551483154297
2017-1	Algorithm	27.64167213439941
2016-1	Recommender System	26.028339385986328
2016-1	Algorithm	16.186521530151367
2016-1	Architecture	18.411277770996094
2017-0	Architecture	5.796000003814697
2018-0	GoLang	18.276403427124023
2018-0	Architecture	17.12892723083496
2018-0	Architecture	18.48258781433105
2018-1	c/c++	22.319355010986328
2018-1	Algorithm	18.215526580810547
2017-0	Algorithm	25.51100349426269
2018-0	GoLang	24.891489028930664
2018-0	Architecture	29.80026054382324
2018-1	GoLang	17.458555221557614
2018-1	Architecture	14.509546279907227
2018-1	Algorithm	16.336475372314453
2017-0	Architecture	9.476297378540039
2018-1	Architecture	19.201862335205078
2018-1	GoLang	37.51825714111328
2018-1	c/c++	23.65496253967285
2018-1	Architecture	63.4720458984375
2018-0	Algorithm	9.340827941894533
2017-1	Architecture	22.7368278503418
2018-1	Recommender System	25.85974884033203
2018-1	Algorithm	12.811702728271484
2018-1	Architecture	24.20242500305176
2017-1	Algorithm	16.602813720703125
2017-1	Architecture	18.387908935546875
2018-0	Architecture	43.06005096435547
2018-1	GoLang	34.486328125
2017-1	c/c++	19.44960594177246
2017-1	Architecture	37.27106475830078
2016-1	Architecture	28.586145401000977
2018-1	Architecture	24.820980072021484
2018-1	Architecture	14.003767013549805
2018-1	Algorithm	27.16766166687012
2018-1	Architecture	37.05527877807617
2017-1	Algorithm	61.09017181396485
2018-0	Algorithm	11.797914505004885
2018-1	Algorithm	18.5075626373291
2018-1	Architecture	58.019981384277344
2018-1	Algorithm	23.812461853027344
2018-1	Architecture	27.297054290771484
2017-1	GoLang	17.28047752380371
2017-1	Architecture	52.93986892700195
2018-0	Architecture	27.31057167053223
2018-1	Architecture	18.79422378540039
2018-0	Architecture	31.464466094970703
2018-0	Architecture	22.182531356811523
2016-1	c/c++	30.26325988769531
2016-1	Algorithm	12.749086380004885
2016-1	Architecture	19.23008918762207
2019-0	GoLang	16.115669250488278
2017-1	Architecture	31.58055686950684
2018-0	c/c++	0.3607879877090454
2018-0	Algorithm	17.71759033203125
2018-0	Algorithm	25.05190277099609
2018-0	Architecture	25.26955986022949
2018-1	Algorithm	18.08935546875
2018-0	Architecture	43.10269546508789
2018-0	Architecture	16.628534317016598
2018-0	Algorithm	21.165754318237305
2018-0	Architecture	28.94953918457031
2017-1	Algorithm	13.739927291870115
2018-0	GoLang	28.282724380493164
2018-0	Algorithm	16.87774658203125
2018-1	GoLang	23.83991622924805
2018-1	c/c++	7.556441783905028
2018-1	Architecture	34.46981430053711
2019-0	Architecture	58.37678527832031
2018-0	c/c++	15.790288925170898
2018-1	Architecture	22.953147888183594
2018-1	Architecture	21.41522026062012
2018-1	Algorithm	12.588890075683596
2017-0	Algorithm	14.988142013549805
2017-0	Architecture	18.4261531829834
2016-1	Algorithm	18.02657127380371
2017-0	GoLang	23.98400115966797
2017-0	Algorithm	25.327407836914066
2018-0	c/c++	18.879308700561523
2018-0	Architecture	36.89289093017578
2018-0	c/c++	7.551537036895753
2018-0	Algorithm	28.28613090515137
2017-1	Architecture	33.70321655273437
2018-1	Architecture	28.69399452209473
2017-1	Architecture	27.986957550048828
2018-0	Algorithm	27.883405685424805
2018-1	Architecture	40.563392639160156
2017-0	Algorithm	16.254627227783207
2017-0	Architecture	14.8759765625
2018-1	Architecture	24.60841178894043
2018-1	Architecture	27.679140090942386
2018-1	c/c++	11.589712142944336
2018-0	Architecture	30.891490936279297
2018-0	Algorithm	21.487274169921875
2018-1	Algorithm	20.432416915893555
2018-0	Algorithm	18.838653564453125
2018-0	Architecture	22.2492790222168
2018-1	Architecture	26.66584587097168
2019-0	Algorithm	15.97858428955078
2018-1	Algorithm	21.36786460876465
2018-1	Architecture	44.41678237915039
2017-1	c/c++	16.334125518798828
2017-1	Architecture	28.27665138244629
2018-0	Architecture	28.87380790710449
2018-1	Algorithm	20.718435287475586
2018-1	Algorithm	21.472896575927734
2018-1	Architecture	23.13129997253418
2018-1	Algorithm	41.733177185058594
2017-0	GoLang	15.405733108520508
2018-1	c/c++	14.295289993286133
2018-0	Algorithm	8.033427238464355
2017-0	Architecture	18.80061912536621
2018-0	Algorithm	11.867706298828125
2017-1	Algorithm	18.51131820678711
2017-1	Recommender System	23.808881759643555
2017-1	GoLang	5.235957622528076
2017-1	c/c++	3.934265613555908
2018-0	GoLang	20.30740737915039
2018-0	Architecture	40.527587890625
2019-0	Architecture	29.551254272460934
2018-0	Architecture	12.526660919189453
2017-1	Architecture	29.16414833068848
2018-1	GoLang	24.067235946655273
2018-1	Algorithm	21.34364318847656
2018-0	Algorithm	26.72853279113769
2018-0	Recommender System	15.292486190795898
2018-0	Architecture	25.53257942199707
2016-1	GoLang	44.52168655395508
2018-0	GoLang	22.67025375366211
2018-0	c/c++	12.271366119384766
2018-0	Algorithm	26.602916717529297
2018-0	Architecture	36.74322509765625
2018-1	Architecture	22.244712829589844
2018-1	Architecture	29.45660400390625
2018-0	GoLang	29.475528717041016
2018-0	Algorithm	16.828046798706055
2017-0	Algorithm	21.409706115722656
2017-0	Architecture	17.26700210571289
2018-1	Architecture	16.527458190917972
2016-1	c/c++	0.0
2016-1	Algorithm	17.187007904052734
2016-1	Architecture	23.95924186706543
2018-0	Algorithm	14.532146453857422
2018-0	Architecture	15.806638717651367
2017-1	Algorithm	27.76611137390137
2018-0	c/c++	6.005128860473633
2018-0	Architecture	23.523664474487305
2018-0	Algorithm	20.647993087768555
2018-1	Architecture	20.1173038482666
2018-0	Architecture	14.115083694458008
2018-1	Algorithm	17.825223922729492
2018-1	Architecture	25.37735748291016
2017-1	c/c++	5.911576747894287
2017-1	Algorithm	23.56949806213379
2017-1	Architecture	19.80236053466797
2018-1	Architecture	34.34283447265625
2016-1	c/c++	0.0
2017-0	Architecture	40.56380844116211
2019-0	Algorithm	15.012142181396484
2019-0	Architecture	36.926849365234375
2018-0	Architecture	24.20516586303711
2016-1	Architecture	19.841856002807614
2018-0	Architecture	39.39000701904297
2018-1	c/c++	1.8652656078338623
2018-1	Algorithm	17.215789794921875
2018-0	GoLang	24.724334716796875
2018-0	Architecture	23.86792755126953
2018-1	GoLang	22.01285552978516
2018-1	c/c++	11.132259368896484
2018-1	Architecture	24.44344139099121
2018-1	Architecture	37.30376434326172
2018-1	Architecture	31.66995620727539
2019-0	Architecture	34.91217041015625
2019-0	Algorithm	19.71490859985352
2019-0	Architecture	23.311237335205078
2018-1	Architecture	22.42093849182129
2018-0	Algorithm	12.308326721191404
2018-1	Architecture	15.224527359008787
2018-1	Algorithm	30.341901779174805
2017-1	Algorithm	22.547462463378906
2017-1	Architecture	34.38254547119141
2018-1	Algorithm	20.95599174499512
2018-1	Algorithm	19.155872344970703
2018-1	Architecture	19.23577117919922
2017-1	GoLang	20.51630210876465
2017-1	Architecture	21.981422424316406
2016-1	c/c++	0.36291348934173584
2018-0	Architecture	45.86052703857422
2017-0	Algorithm	7.677836418151855
2017-1	Architecture	25.470195770263672
2018-0	Architecture	28.27919769287109
2017-1	GoLang	14.566652297973633
2018-1	Algorithm	52.50659561157226
2018-1	Architecture	52.944740295410156
2018-1	Architecture	31.365877151489254
2018-0	Architecture	17.10981559753418
2019-0	Recommender System	8.698657989501951
2019-0	Algorithm	16.275190353393555
2018-1	c/c++	21.37115859985352
2018-1	Algorithm	25.07328224182129
2018-1	Architecture	30.273536682128906
2018-1	Architecture	28.463415145874023
2018-0	Architecture	21.874866485595703
2018-0	Architecture	28.47995567321777
2017-1	c/c++	0.0
2017-1	Algorithm	21.06375312805176
2017-0	Algorithm	12.984054565429688
2017-0	Architecture	14.56515884399414
2018-1	Architecture	34.599552154541016
2018-0	Architecture	22.099750518798828
2017-1	c/c++	11.065994262695312
2017-1	Algorithm	19.013845443725586
2018-1	Algorithm	21.96756935119629
2018-1	Architecture	19.88175201416016
2018-1	Algorithm	24.23233985900879
2017-1	Architecture	27.78774261474609
2018-1	Architecture	36.30207824707031
2018-1	Algorithm	16.772586822509766
2018-1	Architecture	45.9383544921875
2018-0	GoLang	24.151325225830078
2018-0	Algorithm	17.527946472167972
2018-0	Architecture	33.492759704589844
2018-1	Architecture	32.054149627685554
2019-0	c/c++	4.989121437072754
2019-0	Algorithm	7.987058639526367
2017-1	Architecture	13.47283935546875
2018-0	c/c++	20.03005599975586
2018-1	c/c++	10.850862503051758
2018-1	Algorithm	17.796838760375977
2018-1	Architecture	18.660600662231445
2018-1	GoLang	29.57877540588379
2017-0	c/c++	16.126066207885742
2016-1	c/c++	35.52058410644531
2016-1	Architecture	41.11507415771485
2018-0	Architecture	23.13065528869629
2018-0	GoLang	26.48194122314453
2018-0	Architecture	12.512454986572266
2018-1	Algorithm	20.502744674682614
2018-1	Architecture	27.285633087158203
2016-1	c/c++	0.0
2018-0	Architecture	15.007831573486328
2018-0	GoLang	23.281206130981445
2018-0	Architecture	16.431581497192386
2017-1	Architecture	22.491443634033203
2018-1	Architecture	56.70773315429688
2018-0	Algorithm	19.97024345397949
2018-0	Architecture	41.60601043701172
2018-0	Architecture	16.957490921020508
2016-1	Architecture	21.056150436401367
2018-1	Architecture	17.581260681152347
2018-0	c/c++	27.37280082702637
2018-0	Algorithm	14.648761749267578
2018-0	Architecture	14.951078414916992
2017-1	Architecture	29.38823509216309
2018-0	Architecture	22.56934356689453
2018-0	Architecture	31.93752479553223
2017-1	GoLang	20.930644989013672
2017-1	Architecture	32.345008850097656
2017-0	GoLang	19.392105102539066
2017-0	Architecture	15.024591445922852
2018-0	c/c++	1.0993834733963013
2018-1	Algorithm	19.09511375427246
2018-1	Architecture	21.04669761657715
2018-1	GoLang	25.38368797302246
2018-1	Architecture	24.90788459777832
2017-0	Architecture	12.84422492980957
2018-1	Algorithm	20.256196975708008
2018-1	Algorithm	19.57064437866211
2017-1	Algorithm	20.6351318359375
2018-0	Architecture	25.016000747680664
2018-0	GoLang	22.989931106567386
2017-0	c/c++	15.47783660888672
2017-0	Algorithm	23.03450965881348
2017-0	Architecture	22.128782272338867
2019-0	c/c++	8.750970840454103
2018-0	Architecture	18.777877807617188
2017-1	Algorithm	22.091720581054688
2018-0	Architecture	32.26969528198242
2018-0	Architecture	15.14555549621582
2016-1	Algorithm	19.37656784057617
2017-1	Algorithm	27.92151260375977
2018-0	c/c++	6.66670560836792
2018-0	Algorithm	24.93260765075684
2018-0	Architecture	19.963382720947266
2018-1	Algorithm	19.72869873046875
2018-0	Architecture	20.99366569519043
2018-1	Architecture	60.53895950317383
2018-0	Algorithm	13.269968032836914
2019-0	Algorithm	17.72458267211914
2019-0	Architecture	17.230260848999027
2018-1	Architecture	40.58673858642578
2018-0	GoLang	30.459026336669922
2018-0	Architecture	27.85578536987305
2018-1	c/c++	24.18415641784668
2018-0	Architecture	22.782001495361328
2018-1	Algorithm	22.71642303466797
2018-0	Architecture	29.736143112182614
2018-1	Algorithm	28.729066848754886
2018-1	Architecture	34.406494140625
2018-1	Algorithm	19.468564987182614
2017-0	Architecture	20.920278549194336
2017-1	Algorithm	21.51376342773437
2018-1	Algorithm	51.01058197021485
2018-1	Architecture	53.22138977050781
2018-0	Architecture	48.20734405517578
2018-1	c/c++	14.83499526977539
2018-1	Algorithm	20.06752586364746
2018-0	c/c++	0.3390733003616333
2018-0	Algorithm	39.8852767944336
2018-0	Architecture	53.15546417236328
2017-1	GoLang	10.990957260131836
2017-1	Algorithm	23.50731468200684
2018-0	c/c++	14.47614860534668
2018-0	Algorithm	19.033226013183594
2018-1	Architecture	23.87299156188965
2018-1	Architecture	26.21812629699707
2018-1	Architecture	16.515214920043945
2017-0	Algorithm	22.20216941833496
2017-0	Architecture	20.34898567199707
2018-0	Architecture	18.0649356842041
2017-0	c/c++	14.31373405456543
2017-0	Algorithm	29.537620544433594
2018-0	Algorithm	19.88084602355957
2018-1	GoLang	27.64728736877441
2017-1	Algorithm	27.87789535522461
2018-0	Architecture	29.71174240112305
2018-1	Algorithm	21.19099998474121
2017-1	GoLang	6.9252076148986825
2017-1	Algorithm	20.27667236328125
2017-1	Architecture	46.79031372070313
2017-1	Architecture	29.94641494750977
2018-0	Algorithm	14.832029342651367
2016-1	Algorithm	19.058992385864254
2016-1	Architecture	14.34304428100586
2018-1	c/c++	17.115068435668945
2018-1	Algorithm	10.922969818115234
2017-0	Architecture	16.609193801879886
2017-1	Recommender System	33.09634780883789
2017-1	Algorithm	22.45675277709961
2018-1	Architecture	22.041728973388672
2017-0	Algorithm	14.681556701660154
2017-0	c/c++	15.649991989135742
2017-0	Algorithm	22.54553031921387
2018-1	c/c++	12.97248077392578
2018-1	Architecture	17.237773895263672
2019-0	c/c++	5.613508224487305
2018-1	Architecture	16.947946548461914
2018-0	Architecture	27.306739807128906
2018-0	Recommender System	21.06133460998535
2018-0	c/c++	18.514013290405273
2018-0	Algorithm	11.797914505004885
2018-0	Architecture	21.73763084411621
2018-1	Architecture	18.91830825805664
2019-0	Recommender System	10.506187438964844
2019-0	Algorithm	61.54637908935547
2019-0	Architecture	24.08275032043457
2017-0	Algorithm	19.21320152282715
2018-1	Architecture	37.95009994506836
2018-0	c/c++	14.896392822265625
2017-1	GoLang	27.592294692993164
2017-0	Algorithm	22.62595176696777
2017-0	Architecture	29.781330108642575
2016-1	c/c++	0.0
2018-1	Architecture	19.91732406616211
2017-1	Algorithm	26.47373390197754
2017-1	Architecture	35.023372650146484
2018-1	Architecture	27.066972732543945
2017-1	Architecture	13.689767837524414
2016-1	Architecture	12.148242950439453
2018-1	Architecture	22.953147888183594
2017-1	Architecture	28.759117126464844
2018-1	Algorithm	21.157495498657227
2018-1	Architecture	32.054149627685554
2018-1	Architecture	21.789913177490234
2016-1	c/c++	20.961530685424805
2016-1	Algorithm	18.875961303710934
2017-0	Architecture	16.705636978149414
2018-1	Algorithm	22.11176300048828
2017-1	Architecture	30.82742691040039
2018-1	Algorithm	56.350181579589844
2018-0	Algorithm	21.487274169921875
2018-0	Architecture	22.196781158447266
2018-0	c/c++	7.834449291229247
2018-0	Algorithm	23.57969665527344
2017-0	Architecture	21.205345153808594
2018-0	Recommender System	22.85619735717773
2018-0	Algorithm	12.539081573486328
2018-0	Architecture	21.123573303222656
2018-1	c/c++	1.5372583866119385
2018-0	Architecture	15.296918869018555
2018-0	Algorithm	17.269981384277347
2018-1	Algorithm	31.573299407958984
2018-1	Architecture	41.47983169555664
2018-0	Architecture	21.79916381835937
2017-1	Algorithm	27.93690490722656
2017-0	Architecture	31.02890014648437
2017-1	GoLang	14.536893844604492
2017-1	Architecture	20.002317428588867
2018-1	c/c++	29.10705947875977
2018-1	Algorithm	34.705039978027344
2018-1	Architecture	20.71662712097168
2018-0	Architecture	13.934553146362305
2018-0	Algorithm	26.60971450805664
2018-0	Architecture	32.13229751586914
2018-0	Algorithm	24.550676345825195
2018-1	Architecture	13.412498474121096
2018-0	Algorithm	38.31999206542969
2018-0	Architecture	60.380455017089844
2018-1	Recommender System	25.908092498779297
2018-1	Algorithm	24.41880989074707
2017-1	Recommender System	31.610313415527344
2017-1	c/c++	24.568832397460934
2017-1	Architecture	20.159284591674805
2018-0	Architecture	23.162342071533203
2018-1	c/c++	1.8652656078338623
2017-0	Architecture	31.303300857543945
2018-1	Architecture	17.587945938110348
2018-0	c/c++	29.97620010375977
2016-1	Architecture	18.97903251647949
2018-0	Architecture	8.019765853881836
2018-0	Architecture	15.152793884277346
2018-0	Architecture	28.780580520629886
2018-1	c/c++	14.251731872558596
2018-1	Algorithm	52.30334854125977
2018-1	Algorithm	22.66116714477539
2018-0	GoLang	28.871883392333984
2018-0	Algorithm	25.341501235961914
2018-0	Architecture	20.390182495117188
2018-1	Algorithm	16.448637008666992
2016-1	Algorithm	17.570695877075195
2016-1	Architecture	7.832294940948486
2018-0	GoLang	15.486103057861328
2018-0	c/c++	9.011051177978516
2018-0	Algorithm	23.046857833862305
2017-1	Architecture	19.088960647583008
2018-1	Algorithm	13.349626541137695
2017-0	Algorithm	23.29180145263672
2017-0	Architecture	23.24864387512207
2017-1	Architecture	20.999658584594727
2018-1	Architecture	23.71674728393555
2018-0	Algorithm	19.537281036376953
2018-0	Architecture	36.36604309082031
2018-0	GoLang	32.162559509277344
2018-0	c/c++	22.41883659362793
2018-0	Architecture	53.064720153808594
2019-0	Architecture	32.663787841796875
2018-0	Algorithm	40.96194076538086
2018-0	Architecture	39.19656372070313
2018-1	Algorithm	19.353721618652344
2016-1	Recommender System	38.23050308227539
2016-1	Algorithm	15.107337951660154
2018-1	c/c++	13.784603118896484
2018-1	c/c++	17.940454483032227
2018-1	Algorithm	24.307453155517575
2017-0	GoLang	16.849302291870114
2017-1	Architecture	27.100252151489254
2018-1	Architecture	24.831512451171875
2018-1	Recommender System	27.861736297607425
2018-1	Algorithm	19.937509536743164
2016-1	Algorithm	9.502506256103516
2017-0	Architecture	18.85859680175781
2017-0	Architecture	24.05547142028809
2018-0	GoLang	16.483070373535153
2018-0	Architecture	26.5589599609375
2019-0	c/c++	21.353099822998047
2019-0	Algorithm	20.6590518951416
2019-0	Architecture	64.38326263427734
2018-1	c/c++	23.66707992553711
2018-1	Algorithm	19.340782165527344
2018-1	Architecture	32.002655029296875
2018-1	Architecture	26.86964607238769
2019-0	Algorithm	15.90090560913086
2016-1	Architecture	12.414567947387695
2018-0	Algorithm	59.44509887695313
2018-0	Architecture	51.826377868652344
2017-0	Architecture	8.42546272277832
2018-1	Algorithm	25.86552810668945
2018-1	Architecture	17.84539031982422
2017-1	Algorithm	23.64663505554199
2016-1	c/c++	16.273567199707028
2018-1	Algorithm	20.79292297363281
2017-0	Architecture	20.91952133178711
2018-0	GoLang	30.76894760131836
2018-0	Algorithm	18.17751693725586
2018-1	Architecture	58.89173126220703
2016-1	Recommender System	11.854429244995115
2016-1	Algorithm	9.596916198730467
2017-1	Algorithm	22.547462463378906
2019-0	Algorithm	25.50677490234375
2018-0	Algorithm	19.323144912719727
2019-0	Algorithm	12.097169876098633
2017-0	c/c++	12.889646530151367
2017-0	Algorithm	8.879523277282715
2017-0	Architecture	13.210819244384766
2016-1	Algorithm	21.485286712646484
2018-1	Algorithm	26.54570960998535
2018-0	Architecture	19.68929672241211
2016-1	c/c++	0.0
2016-1	Algorithm	15.926513671875
2016-1	Architecture	36.97502136230469
2018-1	Architecture	41.00055313110352
2018-1	c/c++	8.782782554626465
2018-1	Algorithm	9.226476669311523
2018-1	Architecture	17.876646041870114
2018-0	Algorithm	21.854076385498047
2018-1	Algorithm	15.09868049621582
2018-1	Algorithm	16.143610000610348
2017-1	c/c++	9.268838882446287
2018-1	c/c++	15.99836540222168
2018-1	Algorithm	19.703250885009766
2018-1	Architecture	33.55352020263672
2018-0	Architecture	23.502216339111328
2018-0	Algorithm	19.608322143554688
2018-1	Architecture	50.64024353027344
2018-1	Algorithm	23.86711311340332
2018-0	Recommender System	26.19731330871582
2018-0	Algorithm	19.153209686279297
2018-0	Algorithm	15.57046127319336
2018-0	Recommender System	37.14639663696289
2018-0	Algorithm	22.306093215942386
2016-1	Recommender System	21.88748550415039
2016-1	Algorithm	12.946798324584961
2018-0	Architecture	25.45433616638184
2018-1	Architecture	33.015060424804695
2018-1	Architecture	21.817779541015625
2018-1	Architecture	23.94064140319824
2018-0	Architecture	53.02913665771485
2018-1	c/c++	2.4347314834594727
2017-1	Architecture	33.36231231689453
2018-1	Architecture	20.879383087158203
2018-1	Architecture	20.21372985839844
2018-1	GoLang	22.55660057067871
2018-0	c/c++	1.4464567899703982
2018-0	Algorithm	20.651273727416992
2017-1	c/c++	22.367719650268555
2017-1	Algorithm	19.846622467041016
2018-1	Architecture	23.52147674560547
2017-0	Architecture	25.27191925048828
2017-1	Architecture	17.395336151123047
2018-1	Architecture	23.91677665710449
2018-1	GoLang	35.809261322021484
2018-1	Architecture	51.22203063964844
2018-1	Architecture	27.72683143615723
2017-1	Architecture	31.97662734985352
2018-0	Algorithm	22.85698318481445
2016-1	Architecture	11.435354232788086
2018-0	Recommender System	21.06133460998535
2018-0	GoLang	23.225299835205078
2018-0	Algorithm	11.797914505004885
2018-1	GoLang	26.886478424072266
2018-1	Architecture	24.35971069335937
2019-0	c/c++	7.6301937103271475
2018-1	c/c++	13.033092498779295
2018-1	Architecture	34.509872436523445
2017-1	c/c++	8.550052642822267
2017-1	Architecture	25.454591751098636
2017-1	Architecture	22.029369354248047
2017-1	Algorithm	23.030303955078125
2017-1	c/c++	9.773372650146484
2017-1	Algorithm	23.238998413085934
2019-0	Architecture	40.004371643066406
2016-1	Algorithm	16.682960510253903
2019-0	GoLang	23.58416748046875
2019-0	Algorithm	16.882492065429688
2017-1	c/c++	15.863632202148438
2017-1	Algorithm	24.977893829345703
2017-1	Algorithm	20.2174015045166
2017-1	Architecture	31.188119888305664
2017-0	Algorithm	16.294746398925778
2017-1	GoLang	20.207599639892575
2018-0	Algorithm	19.82370376586914
2019-0	Algorithm	10.974506378173828
2019-0	c/c++	17.063913345336914
2019-0	Algorithm	10.861112594604492
2019-0	Architecture	54.25275421142578
2018-1	Architecture	22.90022277832031
2018-0	Architecture	22.0173282623291
2016-1	Architecture	17.079532623291016
2017-1	Architecture	20.53640365600586
2018-1	Architecture	16.696096420288086
2018-1	Algorithm	19.3572940826416
2018-1	Architecture	21.55597686767578
2018-1	c/c++	10.991527557373047
2017-1	Algorithm	11.414018630981445
2017-1	Architecture	18.20499992370605
2018-0	Architecture	21.623214721679688
2017-0	Algorithm	9.803173065185547
2017-0	Architecture	30.19577980041504
2017-1	Architecture	18.612110137939453
2018-1	Algorithm	21.452312469482425
2019-0	Algorithm	22.030242919921875
2018-1	Algorithm	18.03712654113769
2017-1	Architecture	33.277416229248054
2018-1	Architecture	25.78616142272949
2019-0	Algorithm	22.735239028930664
2019-0	Architecture	49.940773010253906
2018-0	Algorithm	26.93927383422852
2018-1	Architecture	32.973426818847656
2018-0	Architecture	23.31232070922852
2018-0	Algorithm	19.726970672607425
2018-0	Architecture	17.6973876953125
2018-1	Architecture	24.08649444580078
2018-1	Algorithm	21.09859275817871
2018-1	Architecture	26.81189346313477
2018-0	GoLang	14.053144454956055
2018-0	c/c++	0.7898958921432495
2018-0	Architecture	18.38071823120117
2017-0	Architecture	22.3424129486084
2018-0	Architecture	17.8367862701416
2018-1	c/c++	7.333982944488525
2018-1	Algorithm	20.903553009033203
2017-0	Recommender System	19.825618743896484
2017-0	Algorithm	14.737882614135742
2018-0	Architecture	36.19294738769531
2018-1	c/c++	16.092750549316403
2018-1	Algorithm	34.845909118652344
2018-1	Architecture	42.866615295410156
2016-1	Algorithm	15.324743270874025
2018-1	Algorithm	20.193254470825195
2018-1	Architecture	25.61777114868164
2018-1	Algorithm	25.29924964904785
2017-0	Architecture	23.744667053222656
2017-0	Algorithm	16.78364372253418
2018-1	Architecture	20.262943267822266
2018-1	Architecture	27.94361686706543
2017-0	Architecture	8.632898330688478
2018-1	Architecture	21.84779167175293
2018-0	Algorithm	24.522178649902344
2018-0	Architecture	85.66229248046875
2018-1	Architecture	29.31688499450684
2017-1	Algorithm	27.200551986694336
2018-0	Algorithm	52.36664581298828
2018-0	Architecture	47.7540168762207
2018-0	GoLang	26.614788055419922
2018-0	Architecture	55.56432723999024
2018-1	GoLang	32.407825469970696
2018-1	Architecture	48.47579574584961
2018-0	Algorithm	14.34701156616211
2018-1	Architecture	25.18705177307129
2019-0	Architecture	22.44605255126953
2018-1	Architecture	18.98136329650879
2017-1	c/c++	6.479346752166747
2017-1	Architecture	25.12557029724121
2018-0	Algorithm	9.982137680053713
2018-0	Architecture	18.628053665161133
2017-0	Architecture	15.96221160888672
2018-1	Architecture	8.68162727355957
2018-0	Algorithm	21.87903594970703
2018-0	Architecture	29.649768829345703
2018-0	Architecture	22.34586524963379
2018-0	Architecture	29.91279602050781
2019-0	Architecture	20.24806785583496
2017-1	Architecture	24.042314529418945
2018-0	Algorithm	18.80049705505371
2018-0	Architecture	57.75323486328125
2017-1	c/c++	9.826166152954102
2017-1	Algorithm	21.54593849182129
2017-1	Architecture	34.712173461914055
2018-0	Algorithm	17.787090301513672
2018-0	Architecture	20.265522003173828
[truncated: 141,009 more rows]
