# Supplementary material for: Market-oriented job skill valuation with cooperative composition neural network
Source: Nat Commun. 2021 Mar 31;12:1992. doi: 10.1038/s41467-021-22215-y (PMC8012576; doi:10.1038/s41467-021-22215-y)
Supplement: Supplementary file 4 — Source Data [file 41467_2021_22215_MOESM4_ESM.zip › Source Data/Source Data/IT_title_count.csv]

zh_title	en_title	count
java开发工程师	Java Development Engineer	19979
产品经理	product manager	17232
测试工程师	Test Engineer	15403
ui设计师	UI Designer	13414
前端开发工程师	Front end development engineer	13405
java	java	9784
android开发工程师	Android Development Engineer	9732
ios开发工程师	IOS Development Engineer	9474
php开发工程师	PHP development engineer	9203
web前端	web front end	9183
运维工程师	Operation and maintenance engineer	8805
web前端开发工程师	Web front end development engineer	8448
php	php	6948
java工程师	Java Engineer	6802
高级java开发工程师	Senior Java Development Engineer	5396
前端工程师	Front end Engineer	5264
android	android	5256
软件测试工程师	Software Testing Engineer	4726
web前端工程师	Web front end Engineer	4538
ios	ios	4346
数据分析师	Data Analyst	3975
项目经理	project manager	3973
php工程师	PHP Engineer	3743
高级java工程师	Senior Java Engineer	3238
.net开发工程师	. Net Development Engineer	3133
技术总监	Technical director	3086
架构师	architect	2961
java高级开发工程师	Java Senior Development Engineer	2836
大数据开发工程师	Big data development engineer	2662
算法工程师	Algorithm Engineer	2573
高级测试工程师	Senior Test Engineer	2509
高级前端开发工程师	Senior front end development engineer	2474
高级产品经理	Senior Product Manager	2471
web前端开发	Web front end development	2247
前端开发	Front end development	2229
安卓开发工程师	Android Developer	2223
java高级工程师	Java senior engineer	2216
java开发	Java development	2185
c++开发工程师	C + + Development Engineer	2132
交互设计师	Interaction designer	2083
.net	.net	2064
html5	html5	1973
技术经理	Technical Manager	1968
c++	c++	1954
android工程师	Android Engineer	1933
java架构师	Java Architect	1925
网络工程师	Network Engineer	1915
ios工程师	IOS Engineer	1882
运维开发工程师	Server Operations Develop Engineer	1823
硬件工程师	Hardware Engineer	1814
python开发工程师	python software engineer	1738
后端开发工程师	Back end development engineer	1717
高级ui设计师	senior ui designer	1637
产品助理	Product Assistant	1595
网页设计师	Web Designer	1513
软件工程师	software engineer	1491
软件开发工程师	Software Development Engineer	1489
数据挖掘工程师	Data mining engineer	1445
平面设计师	Graphic Designer	1435
测试开发工程师	Test Development Engineer	1432
嵌入式软件工程师	Embedded Software Engineer	1419
高级运维工程师	Senior operation and maintenance engineer	1414
视觉设计师	Visual designer	1391
产品总监	Product director	1366
高级php开发工程师	senior php develop	1322
数据产品经理	Data product manager	1310
java软件工程师	Java Software Engineer	1281
测试经理	Test Manager	1251
自动化测试工程师	Automation Test Engineer	1201
高级前端工程师	Senior front end Engineer	1176
实施工程师	Implementation Engineer	1175
java研发工程师	Java R & D Engineer	1149
系统运维工程师	Service Engineer	1145
php高级开发工程师	senior php engineer	1139
数据挖掘	data mining	1075
seo	seo	1044
系统架构师	system architect	1035
高级ios开发工程师	Senior IOS Development Engineer	1014
高级android开发工程师	Senior Android Development Engineer	1011
dba	dba	1003
全栈工程师	Full Stack Developer	1001
ios高级开发工程师	IOS Senior Development Engineer	994
大数据工程师	Big Data Engineer	989
android开发	Android Development	984
python	python	983
php程序员	PHP Programmer	983
系统工程师	System Engineer	980
技术支持工程师	Technical support engineer	970
php高级工程师	PHP senior engineer	964
移动产品经理	Mobile product manager	930
android高级开发工程师	Android Senior Development Engineer	917
中级java开发工程师	Intermediate Java Development Engineer	894
ios开发	IOS development	888
资深java开发工程师	Senior Java Development Engineer	878
数据开发工程师	Data Development Engineer	876
软件测试	software test	871
ui设计	UI design	867
php开发	PHP development	858
数据分析	Data analysis	857
爬虫工程师	Crawler Engineer	848
python工程师	Python Engineer	778
后台开发工程师	Background development engineer	766
大数据架构师	Big data architect	765
.net工程师	. net Engineer	765
c#开发工程师	C. Development Engineer	763
网络管理员	network administrator	742
产品运营	Product operation	739
web开发工程师	Web Development Engineer	732
数据运营	Data operation	731
php研发工程师	PHP R & D Engineer	719
高级php工程师	Senior PHP Engineer	689
html5开发工程师	HTML5 Development Engineer	687
运营经理	Operations Manager	685
cto	CTO	675
数据库开发工程师	Database development engineer	672
bi工程师	BI Engineer	661
自动化测试	automated testing	658
嵌入式开发工程师	Embedded development engineer	657
高级数据分析师	Senior Data Analyst	656
h5开发工程师	H5 Development Engineer	654
开发工程师	Development Engineer	650
测试主管	Test Supervisor	648
高级web前端开发工程师	Senior web front end development engineer	644
售前工程师	Pre sales engineer	639
c#	c#	621
java软件开发工程师	Java Software Development Engineer	616
需求分析师	Demand analyst	615
sem	sem	603
h5前端开发工程师	H5 front end development engineer	603
高级软件工程师	Senior Software Engineer	601
图像算法工程师	Image Algorithm Engineer	599
互联网产品经理	Internet Product Manager	584
中级java工程师	Intermediate Java Engineer	583
java中级开发工程师	Java intermediate development engineer	582
数据库工程师	Database Engineer	574
app测试工程师	App Test Engineer	571
ios研发工程师	IOS R & D Engineer	570
运维经理	Operations Manager	569
c++工程师	C + + Engineer	562
后端工程师	Back end Engineer	558
运营总监	Director of operations	557
嵌入式软件开发工程师	Embedded Software Development Engineer	550
android研发工程师	Android R & D Engineer	538
数据仓库工程师	Data Warehouse Engineer	523
javascript	javascript	512
安卓工程师	Android Engineer	510
资深前端开发工程师	Senior front end development engineer	508
数据工程师	Data Engineer	508
.net软件工程师	. Net Software Engineer	504
测试	test	504
资深ui设计师	senior ui designer	499
高级web前端工程师	Senior web front end Engineer	487
新媒体运营	New media operation	484
性能测试工程师	Performance testing engineer	477
linux运维工程师	Linux operation and maintenance engineer	475
前端	front end	475
数据分析工程师	Data analysis engineer	473
游戏策划	Game planning	467
前端架构师	Front end architect	463
u3d	u3d	460
node.js	node.js	458
java后台开发工程师	Java background development engineer	450
高级java开发	Advanced Java development	445
资深java工程师	Senior Java Engineer	445
高级硬件工程师	Senior Hardware Engineer	444
大数据研发工程师	Big data R & D Engineer	437
app产品经理	App Product Manager	436
高级交互设计师	Senior interaction designer	431
java高级软件工程师	advanced software engineer for java	430
golang开发工程师	Golang Development Engineer	423
node.js开发工程师	node.js Development Engineer	423
高级java	Advanced Java	423
研发工程师	R & D Engineer	418
数值策划	Numerical planning	418
高级测试开发工程师	Senior Test Development Engineer	417
高级算法工程师	Senior algorithm engineer	417
cocos2d-x	cocos2d-x	413
推荐算法工程师	Recommend Algorithm Engineer	412
中级测试工程师	Intermediate test engineer	411
技术支持	technical support	406
信息安全工程师	Information Security Engineer	406
unity3d开发工程师	Unity3d Development Engineer	404
java技术经理	Java Technology Manager	404
电商产品经理	E-commerce product manager	404
嵌入式工程师	Embedded Engineer	403
android 开发工程师	Android Development Engineer	403
java后端开发工程师	Java back end development engineer	403
游戏ui设计师	Game UI Designer	402
高级开发工程师	Senior Development Engineer	398
c++软件工程师	C + + Software Engineer	397
安全工程师	Safety Engineer	394
安卓开发	Android Development	393
java中级工程师	Java intermediate Engineer	393
.net高级开发工程师	. net Senior Development Engineer	393
区块链开发工程师	Blockchain Development Engineer	391
功能测试	functional testing	389
android高级工程师	Android senior engineer	389
硬件开发工程师	Hardware development engineer	389
硬件测试工程师	Hardware Test Engineer	382
高级软件测试工程师	Senior Software Testing Engineer	378
研发经理	Research and Development Manager	378
中高级java开发工程师	Senior Java Development Engineer	377
平面设计	Graphic Artist Designer	371
c/c++开发工程师	C / C + + Development Engineer	366
高级android工程师	Senior Android Engineer	361
大数据运维工程师	Big data operation and maintenance engineer	360
美工	art designer	358
嵌入式硬件工程师	Embedded hardware engineer	357
it工程师	it technologist	355
ios高级工程师	IOS senior engineer	355
etl工程师	ETL Engineer	355
用户运营	User operation	353
dba工程师	DBA Engineer	352
网络运维工程师	IDC Network & Operation	351
高级java研发工程师	Senior Java R & D Engineer	348
游戏测试	Game testing	344
测试开发	Test Development	337
前端研发工程师	Front end R & D Engineer	337
java高级研发工程师	Java senior R & D Engineer	335
后端开发	Back end development	333
.net软件开发工程师	. net software development engineer	332
java 开发工程师	Java Development Engineer	327
网络安全工程师	Network Security Engineer	325
大数据开发	Big data development	324
机器学习工程师	Machine learning Engineer	324
服务端开发工程师	Server Development Engineer	323
h5前端工程师	H5 front end Engineer	323
电子工程师	Electronic Engineer	323
自然语言处理工程师	Natural language processing engineer	323
技术合伙人	Technical partner	319
h5游戏开发工程师	H5 Game Development Engineer	319
设计师	designer	315
it运维工程师	It operation and maintenance engineer	313
资深产品经理	Senior Product Manager	313
php架构师	PHP architect	309
嵌入式	Embedded	307
ui	ui	307
mysql dba	mysql dba	304
高级软件开发工程师	Senior Software Development Engineer	304
软件实施工程师	Software Implementation Engineer	304
java开发经理	java development manager	301
设计总监	Design Director	296
深度学习算法工程师	Deep learning algorithm engineer	295
机器学习算法工程师	Machine learning algorithm engineer	294
hadoop	hadoop	294
app设计师	App Designer	293
产品运营经理	Product Operations Manager	291
高级ios工程师	Senior IOS Engineer	291
金融产品经理	Financial products manager	290
it支持	It support	289
ui/ue设计师	UI / UE Designer	286
etl开发工程师	ETL Development Engineer	285
c++研发工程师	C + + R & D Engineer	281
初级java开发工程师	Junior Java Development Engineer	281
u3d开发工程师	U3D Development Engineer	279
服务器开发工程师	Server Development Engineer	278
高级运维开发工程师	Senior operation and maintenance Development Engineer	275
app开发工程师	App development engineer	273
ue设计师	UE Designer	272
配置管理工程师	Configuration Management Engineer	270
研发总监	R & D director	270
结构工程师	Structural engineer	267
资深前端工程师	Senior front end Engineer	262
游戏数值策划	Numerical game planning	262
资深测试工程师	Senior Test Engineer	261
游戏测试工程师	Game Testing Engineer	260
系统管理员	system administrator	258
c#工程师	C. Engineer	252
.net开发	. net development	251
python开发	Python development	251
gis开发工程师	GIS Development Engineer	250
高级项目经理	Senior Project Manager	250
c++高级开发工程师	C + + Senior Development Engineer	250
小程序开发工程师	Small program development engineer	249
web前端高级工程师	Web front end senior engineer	249
seo主管	SEO director	247
项目助理	Project Assistant	247
高级网络工程师	Senior Network Engineer	247
cocos2d-x开发工程师	Cocos2d-x Development Engineer	244
c++软件开发工程师	C + + Software Development Engineer	244
php软件工程师	php software engineer	243
mysql	mysql	243
性能测试	performance testing	241
java项目经理	Java Project Manager	241
高级视觉设计师	Senior visual designer	241
区块链工程师	Blockchain Engineer	241
android软件工程师	Android Software Engineer	240
大数据产品经理	Big data product manager	240
html5前端开发工程师	HTML5 front end development engineer	239
程序员	programmer	237
渗透测试工程师	Penetration Testing Engineer	237
功能测试工程师	Functional test engineer	237
ios 开发工程师	IOS Development Engineer	236
高级.net开发工程师	Senior. Net Development Engineer	234
桌面运维工程师	Desktop operation and maintenance engineer	234
高级c++开发工程师	Senior C + + Development Engineer	233
高级安卓开发工程师	Senior Android Development Engineer	230
初级测试工程师	Junior test engineer	229
fpga工程师	FPGA Engineer	229
后台产品经理	Back office product manager	228
资深交互设计师	Senior interaction designer	227
系统集成工程师	System integration engineer	227
数据分析经理	Data analysis manager	227
php高级研发工程师	PHP senior R & D Engineer	226
运维	Operation and maintenance	224
高级java软件工程师	Senior Java Software Engineer	224
c#软件工程师	C ා Software Engineer	222
应用运维工程师	Application operation and maintenance engineer	220
产品经理助理	Assistant Product Manager	220
java程序员	java programmer	220
开发经理	Development Manager	220
web前端高级开发工程师	Senior web front end development engineer	219
游戏开发工程师	Game Development Engineer	219
小程序开发	Small program development	218
硬件产品经理	Hardware Product Manager	218
运维主管	O & M director	218
全栈开发工程师	Full stack Development Engineer	217
数据仓库	data warehouse	216
html5工程师	HTML5 Engineer	216
web前端研发工程师	Web front end R & D Engineer	215
资深android开发工程师	Senior Android Development Engineer	215
高级python开发工程师	Senior Python Development Engineer	214
技术主管	Technical director	213
自然语言处理	natural language processing	213
web测试工程师	web testing engineer	211
android应用开发工程师	Android Application Development Engineer	211
前端高级开发工程师	Front end Senior Development Engineer	209
中级前端开发工程师	Intermediate front end development engineer	208
java 工程师	Java Engineer	208
go开发工程师	Go development engineer	208
u3d主程	U3D main path	208
数据库管理员	Database Administrator	205
运维总监	Operation and Maintenance Director	203
php后端开发工程师	PHP backend Development Engineer	200
初级java工程师	Junior Java Engineer	198
高级架构师	Senior Architect	197
系统测试工程师	System test engineer	196
高级研发工程师	Senior R & D Engineer	194
中高级java工程师	Senior Java Engineer	193
售后工程师	After sales engineer	192
资深数据分析师	Senior Data Analyst	192
高级后端开发工程师	Senior back end development engineer	192
nlp算法工程师	NLP Algorithm Engineer	189
资深php开发工程师	Senior PHP development engineer	189
服务器运维工程师	Server operation and maintenance engineer	189
数据科学家	Data scientist	185
嵌入式软件开发	Embedded software development	184
web工程师	Web Engineer	184
资深ios开发工程师	Senior IOS Development Engineer	183
asp.net开发工程师	asp.net Development Engineer	182
java技术专家	Java technology experts	181
高级数据挖掘工程师	Senior Data Mining Engineer	179
软件项目经理	Software Project Manager	179
大数据分析师	Big data analyst	179
高级大数据开发工程师	Senior big data development engineer	178
seo优化	SEO optimization	177
python研发工程师	Python R & D Engineer	176
hadoop开发工程师	Hadoop Development Engineer	176
微信小程序开发工程师	Wechat applet development engineer	176
android软件开发工程师	Android Software Development Engineer	175
系统策划	System planning	175
java高级开发	Java advanced development	174
android架构师	Android architect	174
视觉算法工程师	Visual Algorithm Engineer	174
.net高级工程师	. net senior engineer	173
数据仓库开发工程师	Data Warehouse Development Engineer	173
java后端工程师	Java back end Engineer	173
c++开发	C + + Development	172
资深运维工程师	Senior operation and maintenance engineer	172
数据架构师	Data architect	171
ue交互设计师	UE interaction designer	171
需求工程师	Requirement Engineer	171
java开发高级工程师	Java Development Senior Engineer	171
php技术经理	PHP Technology Manager	170
php后端	PHP back end	170
数据研发工程师	Data R & D Engineer	169
node.js工程师	node.js engineer	168
前端开发其它	Front end development others	168
高级前端开发	Advanced front end development	167
java中高级开发工程师	Java Senior Development Engineer	165
java后台开发	Java background development	165
用户研究员	User researcher	164
it技术支持	It technical support	164
中级php开发工程师	Intermediate PHP development engineer	163
ios软件开发工程师	IOS Software Development Engineer	163
c++高级工程师	C + + senior engineer	162
电商运营	E-commerce operation	162
h5工程师	H5 Engineer	162
.net研发工程师	. net R & D Engineer	162
windows开发工程师	Windows Development Engineer	162
ios软件工程师	IOS Software Engineer	162
android高级研发工程师	Senior R & D Engineer of Android	161
后端研发工程师	Back end R & D Engineer	161
项目管理	project management	161
php中级开发工程师	PHP intermediate development engineer	161
.net程序员	. net programmer	161
高级php研发工程师	Senior PHP R & D Engineer	160
java初级工程师	Java Junior Engineer	160
ui工程师	UI Engineer	160
微信小程序开发	Wechat small program development	159
java中高级工程师	Java senior engineer	159
andriod开发工程师	Android Development Engineer	158
数据库开发	Database development	157
aso优化师	Aso optimizer	156
高级数据产品经理	Senior Data Product Manager	156
前端高级工程师	Front end senior engineer	156
智能硬件产品经理	Intelligent hardware product manager	155
php软件开发工程师	PHP Software Development Engineer	155
hadoop工程师	Hadoop Engineer	154
中高级测试工程师	Senior Test Engineer	153
高级安全工程师	Senior safety engineer	153
工业设计师	Industrial Designer	153
python爬虫工程师	Python crawler Engineer	152
运营主管	Head of operations	152
ui交互设计师	UI interaction designer	151
golang工程师	Golang Engineer	151
数据运营经理	Data operations manager	151
高级php	Advanced PHP	150
计算机视觉算法工程师	Computer vision algorithm engineer	150
h5前端开发	H5 front end development	149
内容运营	Content operation	149
前端开发经理	Front end development manager	149
java资深开发工程师	Java Senior Development Engineer	148
it项目经理	It project manager	148
射频工程师	RF Engineer	148
nodejs开发工程师	Nodejs Development Engineer	148
h5游戏开发	H5 game development	147
网页设计	Web Design	147
高级爬虫工程师	Senior crawler Engineer	147
java后端开发	Java back end development	146
c语言开发工程师	C language development engineer	146
高级后台开发工程师	Senior background development engineer	146
商业分析师	Business Analyst	145
java后端	Java back end	145
bi开发工程师	Bi Development Engineer	144
c	c	143
ui视觉设计师	UI visual designer	143
移动端测试工程师	Mobile Test Engineer	143
unity开发工程师	Unity development engineer	143
资深视觉设计师	Senior visual designer	143
高级自动化测试工程师	Senior Automation Test Engineer	143
ios高级研发工程师	IOS senior R & D Engineer	143
广告优化师	Advertising optimizer	142
资深算法工程师	Senior algorithm engineer	142
ios架构师	IOS architect	141
游戏运维工程师	Game operation and maintenance engineer	141
ui 设计师	UI Designer	140
java开发实习生	Java development intern	140
c#软件开发工程师	C ා Software Development Engineer	140
中级前端工程师	Intermediate front end Engineer	139
高级系统运维工程师	APP OPS leader	139
项目实施工程师	Project implementation engineer	138
高级web前端	Advanced web front end	138
ruby开发工程师	Ruby Development Engineer	138
产品设计师	Product designer	138
java初级开发工程师	Java junior development engineer	137
python高级开发工程师	Python Senior Development Engineer	137
java web开发工程师	Java Web Development Engineer	136
c++服务器开发工程师	C + + server development engineer	135
客户端开发工程师	Client development engineer	135
ui设计工程师	UI Design Engineer	135
sem优化师	SEM optimizer	135
大数据平台开发工程师	Big data platform development engineer	134
go语言开发工程师	Go language development engineer	134
web 前端开发工程师	Web front end development engineer	133
爬虫开发工程师	Crawler Development Engineer	132
移动端产品经理	Mobile product manager	132
业务运维工程师	Business operation and maintenance engineer	132
seo经理	SEO Manager	131
系统开发工程师	system development engineer	131
java实习生	Java Intern	130
深度学习工程师	Deep learning Engineer	130
高级系统工程师	Senior Systems Engineer	130
qt开发工程师	Qt development engineer	130
.net高级软件工程师	. net Senior Software Engineer	130
php 开发工程师	PHP development engineer	130
微信开发工程师	Wechat Development Engineer	130
软件研发工程师	Software R & D Engineer	129
实施顾问	Implementation consultant	129
视觉设计	Visual design	129
h5	h5	129
移动开发工程师	Mobile Development Engineer	128
移动端开发工程师	Mobile Development Engineer	127
大数据算法工程师	Big data algorithm engineer	127
项目总监	Project director	126
产品策划	Product planning	126
算法专家	Algorithm expert	126
php后端开发	PHP back end development	126
java讲师	Java lecturer	126
软件产品经理	Software product manager	125
数据分析主管	Head of data analysis	125
数据分析专家	Data analysis expert	125
软件开发	software development	125
高级android研发工程师	Senior Android R & D Engineer	124
软件架构师	software architect	124
机器学习	machine learning	124
安全开发工程师	Safety Development Engineer	124
app测试	App testing	123
大数据平台架构师	Big data platform architect	123
高级数据开发工程师	Senior Data Development Engineer	123
.net 开发工程师	. Net Development Engineer	122
react native开发工程师	React native development engineer	122
android系统工程师	Android system engineer	121
java开发主管	Java development director	121
区块链研发工程师	R & D Engineer of blockchain	121
linux开发工程师	Linux Development Engineer	121
区块链产品经理	Blockchain Product Manager	121
风控产品经理	Risk control product manager	121
etl	etl	120
ruby	ruby	120
高级python工程师	Senior Python Engineer	120
测试实习生	Test Intern	120
市场总监	Marketing Director	120
web开发	Web development	120
h5前端	H5 front end	120
电气工程师	electrical engineer	120
erp实施顾问	ERP implementation consultant	120
web前端架构师	Web front end architect	119
硬件研发工程师	Hardware R & D Engineer	119
c/c++	c/c++	119
android 工程师	Android Engineer	119
文案策划	Copywriting planning	118
网络安全	network security	118
搜索算法	search algorithm	118
php后端工程师	PHP back end Engineer	117
中高级前端开发工程师	Middle and senior front end development engineer	117
图像处理算法工程师	Image processing algorithm engineer	117
javascript开发工程师	JavaScript Development Engineer	116
运营助理	Operations Assistant	116
嵌入式硬件开发工程师	Embedded hardware development engineer	116
大数据分析工程师	Big data analysis engineer	116
后端开发其它	Back end development others	116
测试总监	Test director	115
java开发工程师（中级）	Java Development Engineer (intermediate)	115
android安卓开发工程师	Android Android Development Engineer	114
高级ios研发工程师	Senior IOS R & D Engineer	114
java开发工程师（高级）	Java Development Engineer (Senior)	113
高级嵌入式软件工程师	Senior Embedded Software Engineer	113
硬件	Hardware	113
技术工程师	Technical Engineer	113
sem经理	SEM Manager	113
slam算法工程师	SLAM Algorithm Engineer	113
python高级工程师	Senior engineer, Python	112
活动运营	Activity operation	112
安全专家	Security experts	112
sem主管	Head of SEM	112
it经理	It manager	112
技术负责人	Technical director	112
支付产品经理	Payment product manager	112
安全运维工程师	Safety operation and maintenance engineer	111
网页产品设计师	Web product designer	111
python后端工程师	Python back end Engineer	111
需求分析工程师	Requirement analysis engineer	110
php后台开发工程师	PHP background development engineer	110
web	web	110
高级web开发工程师	senior web development engineer	109
中级java	Intermediate Java	109
web后端开发工程师	Web back end development engineer	109
中级java开发	Intermediate java development	109
html5前端工程师	HTML5 front end Engineer	109
java软件开发	Java Software Development	108
.net架构师	. net architect	108
c/c++工程师	C / C + + Engineer	108
ai算法工程师	AI algorithm engineer	108
驱动工程师	Drive Engineer	107
oracle	oracle	107
php开发经理	PHP development manager	107
app运营	App operation	107
资深java开发	Senior java development	107
图像处理工程师	Image processing engineer	107
美工设计	Art design	106
用户运营经理	User operations manager	106
商业产品经理	Commercial product manager	106
java后台工程师	Java background Engineer	106
oracle dba	oracle dba	106
it运维	It operation and maintenance	106
devops工程师	Devops Engineer	106
网页交互设计师	Web interaction designer	105
平台产品经理	Platform product manager	105
高级java架构师	Senior Java Architect	105
游戏服务器开发工程师	Game server development engineer	105
工程师	engineer	105
后台开发	Background development	105
高级工程师	senior engineer	104
资深测试开发工程师	Senior Test Development Engineer	104
资深架构师	Senior Architect	104
高级技术经理	Senior technical manager	104
qa工程师	QA Engineer	103
中级运维工程师	Intermediate operation and maintenance engineer	103
fpga开发工程师	FPGA Development Engineer	103
产品工程师	Product Engineer	103
安全测试工程师	Safety testing engineer	103
运维架构师	Operation and maintenance architect	103
中级php工程师	Intermediate PHP Engineer	103
策略产品经理	Strategic product manager	103
售后技术支持工程师	After sales technical support engineer	102
商务经理	Business Manager	102
qa	qa	102
前端开发高级工程师	Senior engineer, front end development	102
资深web前端开发工程师	Senior web front end development engineer	101
go	go	101
数据库运维工程师	Database operation and maintenance engineer	100
python后端开发工程师	Python backend Development Engineer	100
高级性能测试工程师	Senior performance testing engineer	100
unity3d工程师	Unity3d Engineer	100
h5开发	Development H5	100
音频算法工程师	Audio Algorithm Engineer	100
资深java研发工程师	Senior Java R & D Engineer	100
java系统架构师	Java System Architect	100
用户体验设计师	User experience designer	100
