# Supplementary material for: Market-oriented job skill valuation with cooperative composition neural network
Source: Nat Commun. 2021 Mar 31;12:1992. doi: 10.1038/s41467-021-22215-y (PMC8012576; doi:10.1038/s41467-021-22215-y)
Supplement: Supplementary file 4 — Source Data [file 41467_2021_22215_MOESM4_ESM.zip › Source Data/Source Data/IT_value_save/value_test.csv]

jd_id	skill	level	value	oatt	high	skill_name	level_name
511770	1073	1	25.003768920898438	0.04589686915278435	0	计算机网络	熟悉
511770	1111	16	11.094205856323242	0.04238877817988396	0	ci	其他
511770	1294	1	13.46318244934082	0.2374500334262848	0	tcp/ip	熟悉
511770	1307	1	30.816484451293945	0.11310680955648422	0	tcp	熟悉
511770	1310	1	15.968074798583984	0.03731341287493706	0	ip	熟悉
511770	1326	1	15.790760040283203	0.03783378377556801	0	shell	熟悉
511770	1331	16	12.607177734375	0.042692430317401886	0	硬件	其他
511770	1343	16	20.64023780822754	0.037520889192819595	0	自动化	其他
511770	1345	16	15.391834259033203	0.04018392786383629	0	运维	其他
511770	1346	1	20.755863189697266	0.03905611112713814	0	php	熟悉
511770	1348	1	18.64272689819336	0.04341120645403862	0	python	熟悉
511770	1357	1	15.561355590820312	0.03938843682408333	0	linux	熟悉
511770	1358	16	18.38596534729004	0.041052594780921936	0	性能	其他
511770	1359	16	18.18055534362793	0.04455404356122017	0	代码	其他
511770	1367	16	28.54702377319336	0.03703872859477997	0	架构	其他
511770	1370	16	16.035308837890625	0.04046659916639328	0	编程	其他
511770	1372	16	19.276533126831055	0.04067596048116684	0	测试	其他
511770	1373	16	18.30242919921875	0.03996940329670906	0	优化	其他
494876	449	1	21.178016662597656	0.06885635852813721	0	xgb	熟悉
494876	895	16	17.58308982849121	0.1004808321595192	0	决策树	其他
494876	1009	16	22.220399856567383	0.04639674723148346	0	最优化	其他
494876	1302	16	20.709552764892578	0.08836822956800461	0	数据挖掘	其他
494876	1308	1	32.82917404174805	0.10286078602075577	0	机器学习	熟悉
494876	1342	0	26.66889762878418	0.10103438794612885	0	c++	精通
494876	1348	0	20.999046325683594	0.06553076952695847	0	python	精通
494876	1352	1	22.094186782836914	0.07483270764350891	0	算法	熟悉
494876	1354	0	11.412952423095703	0.06371518224477768	0	sql	精通
494876	1355	1	15.508338928222656	0.04561948776245117	0	mysql	熟悉
494876	1365	1	8.89631175994873	0.048741817474365234	0	数据库	熟悉
494876	1369	0	14.584415435791016	0.06459639966487885	0	java	精通
494876	1370	13	16.236536026000977	0.06441958993673325	0	编程	优秀
494876	1373	16	14.192859649658203	0.06454665958881378	0	优化	其他
182101	703	0	0.0	0.08838872611522675	1	scrapy	精通
182101	731	16	62.61327362060547	0.059699080884456635	1	文本分类	其他
182101	797	16	17.156003952026367	0.0974801704287529	1	信息抽取	其他
182101	1161	1	62.06732177734375	0.07756689935922623	1	dom	熟悉
182101	1187	0	47.72084045410156	0.09903441369533539	1	爬虫	精通
182101	1216	16	44.888580322265625	0.059699080884456635	1	服务器端	其他
182101	1325	1	42.83577346801758	0.09021666646003723	1	数据结构	熟悉
182101	1336	4	28.520872116088867	0.059699080884456635	1	http	理解
182101	1352	1	52.18840408325195	0.08912351727485657	1	算法	熟悉
182101	1356	1	12.65832805633545	0.059699080884456635	1	html	熟悉
182101	1367	16	65.86976623535156	0.0852711871266365	1	架构	其他
182101	1370	16	44.100643157958984	0.06601559370756149	1	编程	其他
182101	1373	16	41.04770278930664	0.06810644268989563	1	优化	其他
435874	1153	16	13.394414901733398	0.09714251011610031	0	swift	其他
435874	1230	1	10.53255844116211	0.09693319350481033	0	网络通信	熟悉
435874	1289	16	4.639101982116699	0.06716036051511765	0	ui设计	其他
435874	1298	1	15.316099166870117	0.06716036051511765	0	api	熟悉
435874	1314	1	18.816268920898438	0.06716036051511765	0	sdk	熟悉
435874	1321	1	13.517215728759766	0.06716036051511765	0	多线程	熟悉
435874	1325	1	15.975963592529297	0.06716036051511765	0	数据结构	熟悉
435874	1337	16	19.018936157226562	0.06716036051511765	0	客户端	其他
435874	1347	16	15.029108047485352	0.06716036051511765	0	c	其他
435874	1351	1	19.613494873046875	0.06716036051511765	0	ios	熟悉
435874	1352	1	21.05696678161621	0.06716036051511765	0	算法	熟悉
435874	1361	16	14.643539428710938	0.06716036051511765	0	ui	其他
435874	1370	16	18.367164611816406	0.06716036051511765	0	编程	其他
435874	1373	16	17.42423439025879	0.06716036051511765	0	优化	其他
629209	1012	16	11.212540626525879	0.13124597072601318	1	vuejs	其他
629209	1082	1	9.23473834991455	0.12895973026752472	1	laravel	熟悉
629209	1225	16	31.760440826416016	0.11982038617134094	1	github	其他
629209	1273	16	28.978763580322266	0.08856770396232605	1	服务端	其他
629209	1301	3	0.0	0.08856770396232605	1	node.js	掌握
629209	1314	16	19.02515411376953	0.08856770396232605	1	sdk	其他
629209	1317	16	21.97001075744629	0.08856770396232605	1	react	其他
629209	1346	16	0.0	0.08856770396232605	1	php	其他
629209	1369	3	18.564420700073242	0.08856770396232605	1	java	掌握
629209	1371	1	26.707271575927734	0.08856770396232605	1	框架	熟悉
409716	1079	1	11.580095291137695	0.08130897581577301	0	loadrunner	熟悉
409716	1257	16	0.0	0.07355590909719467	0	性能测试	其他
409716	1312	1	8.197610855102539	0.09171760082244873	0	mssql	熟悉
409716	1322	1	4.838661193847656	0.07355590909719467	0	测试工具	熟悉
409716	1330	16	9.590862274169922	0.09141429513692856	0	脚本	其他
409716	1339	1	10.517244338989258	0.07355590909719467	0	oracle	熟悉
409716	1343	1	20.494182586669922	0.07355590909719467	0	自动化	熟悉
409716	1346	1	18.107667922973633	0.07355590909719467	0	php	熟悉
409716	1355	1	14.826805114746094	0.07355590909719467	0	mysql	熟悉
409716	1358	16	21.61801528930664	0.07355590909719467	0	性能	其他
409716	1365	1	12.63967514038086	0.07355590909719467	0	数据库	熟悉
409716	1367	1	18.898481369018555	0.07355590909719467	0	架构	熟悉
409716	1372	16	13.400192260742188	0.07355590909719467	0	测试	其他
418159	779	1	0.0	0.22535423934459686	0	myeclipse	熟悉
418159	1264	1	14.684417724609375	0.19366145133972168	0	开发工具	熟悉
418159	1288	4	3.17756986618042	0.19366145133972168	0	xml	理解
418159	1337	16	2.1473217010498047	0.19366145133972168	0	客户端	其他
418159	1356	16	0.702316403388977	0.19366145133972168	0	html	其他
344838	1100	1	6.36758279800415	0.14110040664672852	0	openstack	熟悉
344838	1175	1	16.584157943725586	0.12122716009616852	0	storm	熟悉
344838	1208	1	16.469886779785156	0.07328611612319946	0	云计算	熟悉
344838	1245	16	16.72334098815918	0.10242912173271179	0	大规模	其他
344838	1268	16	4.316030979156494	0.11859051883220673	0	数据处理	其他
344838	1306	1	10.237085342407227	0.07466372102499008	0	hadoop	熟悉
344838	1326	1	5.372590065002441	0.07555850595235825	0	shell	熟悉
344838	1332	1	3.576537609100342	0.07328611612319946	0	操作系统	熟悉
344838	1348	1	9.603584289550781	0.07328611612319946	0	python	熟悉
344838	1357	1	4.4761152267456055	0.07328611612319946	0	linux	熟悉
344838	1370	1	15.723531723022461	0.07328611612319946	0	编程	熟悉
731594	1325	16	22.33429527282715	0.1666666716337204	0	数据结构	其他
731594	1352	16	15.920816421508789	0.1666666716337204	0	算法	其他
731594	1359	16	15.683116912841797	0.1666666716337204	0	代码	其他
731594	1365	16	12.123769760131836	0.1666666716337204	0	数据库	其他
731594	1369	16	9.013350486755371	0.1666666716337204	0	java	其他
731594	1372	16	9.666194915771484	0.1666666716337204	0	测试	其他
119304	1242	1	18.75390625	0.05955338478088379	0	hbase	熟悉
119304	1243	16	21.100696563720703	0.04310453310608864	0	底层	其他
119304	1250	1	19.11697769165039	0.034582141786813736	0	网络编程	熟悉
119304	1255	1	16.266010284423828	0.04110187664628029	0	hive	熟悉
119304	1268	16	12.597972869873047	0.034582141786813736	0	数据处理	其他
119304	1294	2	9.889022827148438	0.18761087954044342	0	tcp/ip	了解
119304	1302	1	18.925113677978516	0.03648895025253296	0	数据挖掘	熟悉
119304	1306	1	18.45046615600586	0.034582141786813736	0	hadoop	熟悉
119304	1307	2	13.178361892700195	0.06465473026037216	0	tcp	了解
119304	1308	1	26.433685302734375	0.041911959648132324	0	机器学习	熟悉
119304	1310	2	14.988931655883789	0.034582141786813736	0	ip	了解
119304	1326	1	11.539285659790039	0.034582141786813736	0	shell	熟悉
119304	1336	2	12.986799240112305	0.034582141786813736	0	http	了解
119304	1342	1	22.665868759155273	0.041423749178647995	0	c++	熟悉
119304	1348	1	14.639862060546875	0.034582141786813736	0	python	熟悉
119304	1352	1	19.071298599243164	0.034582141786813736	0	算法	熟悉
119304	1355	1	11.786455154418945	0.034582141786813736	0	mysql	熟悉
119304	1357	1	11.725580215454102	0.034582141786813736	0	linux	熟悉
119304	1365	1	13.404302597045898	0.034582141786813736	0	数据库	熟悉
119304	1369	1	12.697214126586914	0.034582141786813736	0	java	熟悉
119304	1370	1	31.991777420043945	0.034582141786813736	0	编程	熟悉
119304	1373	16	33.4801025390625	0.034582141786813736	0	优化	其他
308564	1073	1	12.506746292114258	0.15352116525173187	0	计算机网络	熟悉
308564	1190	1	0.0	0.04345780611038208	0	ruby	熟悉
308564	1218	16	28.616886138916016	0.048218194395303726	0	源代码	其他
308564	1225	16	34.736087799072266	0.05186138302087784	0	github	其他
308564	1245	16	32.9430046081543	0.12854377925395966	0	大规模	其他
308564	1259	16	22.711328506469727	0.04428723454475403	0	脚本语言	其他
308564	1275	1	26.43388557434082	0.1403575837612152	0	golang	熟悉
308564	1326	1	21.358966827392578	0.08001875132322311	0	shell	熟悉
308564	1332	1	15.855382919311523	0.047410037368535995	0	操作系统	熟悉
308564	1343	16	19.635414123535156	0.04468056559562683	0	自动化	其他
308564	1345	16	24.41377067565918	0.04314718768000603	0	运维	其他
308564	1347	1	19.35895347595215	0.044638630002737045	0	c	熟悉
308564	1348	1	19.714921951293945	0.043574877083301544	0	python	熟悉
308564	1357	1	17.34148406982422	0.04312416911125183	0	linux	熟悉
308564	1373	16	23.1461238861084	0.0431586354970932	0	优化	其他
641075	748	16	42.06687545776367	0.043657537549734116	1	ips	其他
641075	969	16	27.799701690673828	0.043657537549734116	1	知识图谱	其他
641075	1108	1	18.305150985717773	0.043657537549734116	1	rabbitmq	熟悉
641075	1188	16	14.141836166381836	0.043657537549734116	1	mac	其他
641075	1245	1	46.9161262512207	0.043657537549734116	1	大规模	熟悉
641075	1250	1	28.161710739135742	0.043657537549734116	1	网络编程	熟悉
641075	1268	1	20.175865173339844	0.043657537549734116	1	数据处理	熟悉
641075	1292	1	25.164953231811523	0.12684927880764008	1	mongodb	熟悉
641075	1321	1	26.40118980407715	0.043657537549734116	1	多线程	熟悉
641075	1325	1	32.44202423095703	0.043657537549734116	1	数据结构	熟悉
641075	1326	16	21.353469848632812	0.043657537549734116	1	shell	其他
641075	1335	1	39.859493255615234	0.043657537549734116	1	redis	熟悉
641075	1348	0	32.29674530029297	0.043657537549734116	1	python	精通
641075	1350	16	24.9818172454834	0.043657537549734116	1	统计	其他
641075	1352	1	38.2950439453125	0.043657537549734116	1	算法	熟悉
641075	1354	1	22.458358764648438	0.043657537549734116	1	sql	熟悉
641075	1355	1	21.875524520874023	0.043657537549734116	1	mysql	熟悉
641075	1357	1	30.853233337402344	0.043657537549734116	1	linux	熟悉
641075	1359	9	25.232582092285156	0.043657537549734116	1	代码	良好
641075	1365	1	27.639371871948242	0.043657537549734116	1	数据库	熟悉
641075	1370	1	50.9796142578125	0.043657537549734116	1	编程	熟悉
634969	1188	16	24.97138023376465	0.6616733074188232	0	mac	其他
634969	1319	16	19.656822204589844	0.11467557400465012	0	产品开发	其他
634969	1352	16	11.427591323852539	0.11182557046413422	0	算法	其他
634969	1360	6	22.10686683654785	0.11182557046413422	0	数据分析	擅长
93252	1153	1	19.815889358520508	0.32726359367370605	0	swift	熟悉
93252	1219	16	32.600128173828125	0.09231331944465637	0	iphone	其他
93252	1229	1	21.575536727905273	0.09231331944465637	0	objective-c	熟悉
93252	1241	1	22.398792266845703	0.11885643005371094	0	objective	熟悉
93252	1347	1	18.497709274291992	0.09231331944465637	0	c	熟悉
93252	1351	1	19.229976654052734	0.09231331944465637	0	ios	熟悉
93252	1359	9	20.063560485839844	0.09231331944465637	0	代码	良好
93252	1370	0	23.50929069519043	0.09231331944465637	0	编程	精通
197436	651	16	14.713533401489258	0.06144300848245621	0	rn	其他
197436	909	16	12.086906433105469	0.07881727814674377	0	runtime	其他
197436	1160	1	24.067302703857422	0.08204571157693863	0	xcode	熟悉
197436	1217	1	1.4734443426132202	0.05982261523604393	0	object	熟悉
197436	1259	16	14.023508071899414	0.05982261523604393	0	脚本语言	其他
197436	1261	16	13.39616584777832	0.05982261523604393	0	内存	其他
197436	1321	16	11.160831451416016	0.05982261523604393	0	多线程	其他
197436	1334	16	18.902172088623047	0.05982261523604393	0	性能优化	其他
197436	1347	1	14.072044372558594	0.05982261523604393	0	c	熟悉
197436	1348	16	15.933307647705078	0.05982261523604393	0	python	其他
197436	1351	16	15.184566497802734	0.05982261523604393	0	ios	其他
197436	1358	16	13.426843643188477	0.05982261523604393	0	性能	其他
197436	1361	16	9.924360275268555	0.05982261523604393	0	ui	其他
197436	1364	16	13.086040496826172	0.05982261523604393	0	javascirpt	其他
197436	1367	16	17.383695602416992	0.05982261523604393	0	架构	其他
197436	1373	16	12.315216064453125	0.05982261523604393	0	优化	其他
427898	413	16	23.449146270751953	0.044129032641649246	1	cti	其他
427898	981	0	32.19387435913086	0.0721181109547615	1	安全漏洞	精通
427898	1152	16	22.29100227355957	0.04718957841396332	1	结构设计	其他
427898	1197	16	30.272024154663086	0.044129032641649246	1	软件系统	其他
427898	1279	16	20.05353355407715	0.04695872962474823	1	c#	其他
427898	1309	16	25.063112258911133	0.044129032641649246	1	net	其他
427898	1311	16	11.598113059997559	0.044129032641649246	1	.net	其他
427898	1312	3	19.390260696411133	0.08354005217552185	1	mssql	掌握
427898	1315	1	28.782299041748047	0.044129032641649246	1	存储	熟悉
427898	1323	3	13.687623023986816	0.044129032641649246	1	server	掌握
427898	1324	3	11.747753143310547	0.044129032641649246	1	ajax	掌握
427898	1338	3	21.078411102294922	0.044129032641649246	1	jquerry	掌握
427898	1345	16	17.407772064208984	0.044129032641649246	1	运维	其他
427898	1349	14	24.15662384033203	0.044129032641649246	1	交互	灵活运用
427898	1353	3	12.616722106933594	0.044129032641649246	1	css	掌握
427898	1354	1	21.99187660217285	0.044129032641649246	1	sql	熟悉
427898	1355	3	31.111007690429688	0.044129032641649246	1	mysql	掌握
427898	1364	3	30.688243865966797	0.044129032641649246	1	javascirpt	掌握
427898	1365	3	20.7653865814209	0.044129032641649246	1	数据库	掌握
427898	1370	9	27.533370971679688	0.044129032641649246	1	编程	良好
427898	1371	16	55.659446716308594	0.044129032641649246	1	框架	其他
556063	378	5	20.043466567993164	0.03417959064245224	0	智能算法	基本
556063	1260	1	8.565570831298828	0.4784671664237976	0	socket	熟悉
556063	1264	1	7.163330078125	0.03417959064245224	0	开发工具	熟悉
556063	1266	1	7.813112735748291	0.04643164575099945	0	程序开发	熟悉
556063	1294	1	5.702974796295166	0.06494610011577606	0	tcp/ip	熟悉
556063	1307	1	9.841194152832031	0.03417959064245224	0	tcp	熟悉
556063	1310	1	3.419246196746826	0.03417959064245224	0	ip	熟悉
556063	1316	16	12.868093490600586	0.03417959064245224	0	c/c++	其他
556063	1318	1	11.0223388671875	0.03417959064245224	0	面向对象	熟悉
556063	1320	16	9.069400787353516	0.03417959064245224	0	智能	其他
556063	1321	1	8.533243179321289	0.03417959064245224	0	多线程	熟悉
556063	1342	16	16.199432373046875	0.03417959064245224	0	c++	其他
556063	1347	16	9.674949645996094	0.03417959064245224	0	c	其他
556063	1370	1	10.221601486206055	0.03417959064245224	0	编程	熟悉
556063	1371	16	12.938730239868164	0.03417959064245224	0	框架	其他
671505	964	16	1.632374882698059	0.04939477518200874	0	代码优化	其他
671505	1244	1	18.22293472290039	0.13664908707141876	0	es	熟悉
671505	1295	1	4.497274398803711	0.06475641578435898	0	git	熟悉
671505	1314	16	11.782329559326172	0.15383300185203552	0	sdk	其他
671505	1318	4	6.42761754989624	0.05854764208197594	0	面向对象	理解
671505	1351	16	12.229900360107422	0.05597802624106407	0	ios	其他
671505	1353	1	10.325176239013672	0.05678123980760574	0	css	熟悉
671505	1356	1	0.08676624298095703	0.08012863248586655	0	html	熟悉
671505	1359	1	14.058097839355469	0.0572880282998085	0	代码	熟悉
671505	1364	4	6.9916534423828125	0.05789835751056671	0	javascirpt	理解
671505	1366	3	8.275938034057617	0.05838654935359955	0	web	掌握
671505	1367	16	19.550695419311523	0.05742059648036957	0	架构	其他
671505	1368	1	10.767362594604492	0.05793159827589989	0	前端开发	熟悉
671505	1371	16	12.47686767578125	0.05500607192516327	0	框架	其他
266441	1185	1	23.566619873046875	0.321586549282074	1	数值	熟悉
266441	1287	16	31.595788955688477	0.08295676857233047	1	系统设计	其他
266441	1304	16	44.031673431396484	0.09310882538557053	1	数学	其他
266441	1319	16	28.391897201538086	0.2534775733947754	1	产品开发	其他
266441	1367	16	52.12296676635742	0.08295676857233047	1	架构	其他
266441	1372	16	25.689043045043945	0.08295676857233047	1	测试	其他
266441	1373	16	25.36087989807129	0.08295676857233047	1	优化	其他
485959	968	1	25.14925193786621	0.09618323296308517	1	测试开发	熟悉
485959	1282	16	5.5165629386901855	0.09885995090007782	1	自动化测试	其他
485959	1293	16	6.882173538208008	0.131674125790596	1	软件测试	其他
485959	1322	16	10.455963134765625	0.09618323296308517	1	测试工具	其他
485959	1330	16	13.64000415802002	0.09618323296308517	1	脚本	其他
485959	1343	16	22.192541122436523	0.09618323296308517	1	自动化	其他
485959	1358	16	23.486814498901367	0.09618323296308517	1	性能	其他
485959	1361	16	15.99551773071289	0.09618323296308517	1	ui	其他
485959	1371	1	25.025667190551758	0.09618323296308517	1	框架	熟悉
485959	1372	1	16.548954010009766	0.09618323296308517	1	测试	熟悉
323579	1222	16	14.904499053955078	0.06390067934989929	0	bi	其他
323579	1238	16	13.867197036743164	0.14782124757766724	0	angular	其他
323579	1251	16	20.077192306518555	0.029966279864311218	0	node	其他
323579	1275	3	26.296167373657227	0.029966279864311218	0	golang	掌握
323579	1300	16	15.730875015258789	0.15848681330680847	0	vue	其他
323579	1317	16	26.864856719970703	0.029966279864311218	0	react	其他
323579	1327	1	10.447492599487305	0.12036450207233429	0	mvc	熟悉
323579	1334	2	16.90877914428711	0.029966279864311218	0	性能优化	了解
323579	1336	1	9.914804458618164	0.029966279864311218	0	http	熟悉
323579	1348	16	18.926347732543945	0.029966279864311218	0	python	其他
323579	1349	16	15.585987091064453	0.029966279864311218	0	交互	其他
323579	1353	16	4.774065017700195	0.029966279864311218	0	css	其他
323579	1356	16	8.56914234161377	0.029966279864311218	0	html	其他
323579	1358	2	18.896432876586914	0.029966279864311218	0	性能	了解
323579	1364	16	20.191253662109375	0.029966279864311218	0	javascirpt	其他
323579	1366	1	13.508352279663086	0.029966279864311218	0	web	熟悉
323579	1368	5	16.748838424682617	0.029966279864311218	0	前端开发	基本
323579	1369	16	18.096956253051758	0.029966279864311218	0	java	其他
323579	1371	1	20.22770881652832	0.029966279864311218	0	框架	熟悉
323579	1372	2	14.408967971801758	0.029966279864311218	0	测试	了解
323579	1373	2	31.04523468017578	0.029966279864311218	0	优化	了解
605162	1325	16	28.08913230895996	0.403857946395874	1	数据结构	其他
605162	1352	16	40.70637130737305	0.10303797572851181	1	算法	其他
605162	1359	16	27.062227249145508	0.11053358763456345	1	代码	其他
605162	1365	16	16.941974639892578	0.14474204182624817	1	数据库	其他
605162	1369	16	17.81842041015625	0.13479043543338776	1	java	其他
605162	1372	16	21.598840713500977	0.10303797572851181	1	测试	其他
157367	67	16	14.521211624145508	0.08515045046806335	0	信息交换	其他
157367	1183	4	12.768644332885742	0.023037923499941826	0	io	理解
157367	1223	5	14.322393417358398	0.024445321410894394	0	java虚拟机	基本
157367	1277	1	17.842327117919922	0.022132674232125282	0	nosql	熟悉
157367	1284	0	12.19552230834961	0.026078175753355026	0	j2ee	精通
157367	1292	1	9.532083511352539	0.30069246888160706	0	mongodb	熟悉
157367	1297	0	7.755314350128174	0.29527828097343445	0	mybaits	精通
157367	1299	1	13.683380126953125	0.022132674232125282	0	缓存	熟悉
157367	1321	4	10.115409851074219	0.022132674232125282	0	多线程	理解
157367	1333	16	7.341605186462402	0.023990659043192863	0	软件开发	其他
157367	1335	1	14.13100814819336	0.022132674232125282	0	redis	熟悉
157367	1339	1	9.931259155273438	0.022132674232125282	0	oracle	熟悉
157367	1344	0	11.996746063232422	0.022132674232125282	0	spring	精通
157367	1365	1	9.309410095214844	0.022132674232125282	0	数据库	熟悉
157367	1367	1	16.968788146972656	0.022132674232125282	0	架构	熟悉
157367	1369	16	13.721458435058594	0.022132674232125282	0	java	其他
157367	1371	5	16.428354263305664	0.022132674232125282	0	框架	基本
645549	869	16	0.0	0.05642383173108101	1	jms	其他
645549	1014	16	0.0	0.07395578175783157	1	jdbc	其他
645549	1102	1	0.0	0.03632505238056183	1	db2	熟悉
645549	1104	1	70.17918395996094	0.03632505238056183	1	javaee	熟悉
645549	1149	1	59.9006233215332	0.03632505238056183	1	servlet	熟悉
645549	1201	16	15.64892578125	0.052141088992357254	1	软件设计	其他
645549	1209	1	0.0	0.0713915303349495	1	jsp	熟悉
645549	1226	16	13.911356925964355	0.12856189906597137	1	webserver	其他
645549	1269	16	21.933725357055664	0.03632505238056183	1	单元测试	其他
645549	1278	16	12.207443237304688	0.03632505238056183	1	springmvc	其他
645549	1286	16	6.738536834716797	0.03632505238056183	1	tomcat	其他
645549	1297	16	11.296696662902832	0.03632505238056183	1	mybaits	其他
645549	1318	1	15.236187934875488	0.03632505238056183	1	面向对象	熟悉
645549	1327	1	8.878974914550781	0.03632505238056183	1	mvc	熟悉
645549	1333	2	26.29330062866211	0.03632505238056183	1	软件开发	了解
645549	1339	1	1.806768774986267	0.03632505238056183	1	oracle	熟悉
645549	1355	1	17.279014587402344	0.03632505238056183	1	mysql	熟悉
645549	1358	16	25.44112777709961	0.03632505238056183	1	性能	其他
645549	1365	1	21.664297103881836	0.03632505238056183	1	数据库	熟悉
645549	1366	16	2.68605637550354	0.03632505238056183	1	web	其他
645549	1369	1	14.54497241973877	0.03632505238056183	1	java	熟悉
645549	1370	9	61.52153015136719	0.03632505238056183	1	编程	良好
456377	1222	16	26.832874298095703	0.5237235426902771	1	bi	其他
456377	1304	16	29.41230583190918	0.11906912177801132	1	数学	其他
456377	1350	16	20.553377151489258	0.11906912177801132	1	统计	其他
456377	1360	16	20.733463287353516	0.11906912177801132	1	数据分析	其他
456377	1366	16	22.221649169921875	0.11906912177801132	1	web	其他
452550	695	1	45.495643615722656	0.1522209793329239	0	视觉算法	熟悉
452550	908	1	16.695829391479492	0.18275998532772064	0	ffmpeg	熟悉
452550	975	1	0.9508843421936035	0.20220999419689178	0	opencv	熟悉
452550	1109	1	25.434833526611328	0.06214843690395355	0	计算机视觉	熟悉
452550	1177	1	29.5203800201416	0.12371042370796204	0	图形处理	熟悉
452550	1249	1	50.67849349975586	0.08034569025039673	0	深度网络	熟悉
452550	1314	16	24.62685775756836	0.0746065229177475	0	sdk	其他
452550	1342	10	31.275760650634766	0.062267981469631195	0	c++	丰富
452550	1352	5	23.386442184448242	0.05972997471690178	0	算法	基本
470645	413	16	14.67004680633545	0.11040761321783066	1	cti	其他
470645	593	16	66.25239562988281	0.07626888155937195	1	语音合成	其他
470645	954	16	24.69404411315918	0.0871255174279213	1	图形识别	其他
470645	992	16	68.40167236328125	0.0734487920999527	1	语音识别	其他
470645	1208	2	33.46096420288086	0.1021072119474411	1	云计算	了解
470645	1247	2	8.982900619506836	0.07948417216539383	1	人工智能	了解
470645	1319	16	15.798104286193848	0.08958763629198074	1	产品开发	其他
470645	1320	2	12.526039123535156	0.0794505774974823	1	智能	了解
470645	1342	16	40.66908645629883	0.0818326473236084	1	c++	其他
470645	1351	16	22.134048461914062	0.061554599553346634	1	ios	其他
470645	1363	16	18.49168586730957	0.0860283151268959	1	android	其他
470645	1368	16	0.0	0.07270404696464539	1	前端开发	其他
591878	1173	16	20.996307373046875	0.6498383283615112	0	prd	其他
591878	1243	16	21.930946350097656	0.1178540289402008	0	底层	其他
591878	1341	16	15.352144241333008	0.11615380644798279	0	项目管理	其他
591878	1373	16	14.818204879760742	0.11615380644798279	0	优化	其他
687725	769	1	10.816733360290527	0.06009535491466522	1	aix	熟悉
687725	915	16	2.0449085235595703	0.06009535491466522	1	系统实施	其他
687725	1102	16	24.636844635009766	0.06009535491466522	1	db2	其他
687725	1222	16	3.11525821685791	0.06009535491466522	1	bi	其他
687725	1248	16	19.97917938232422	0.10405757278203964	1	数据仓库	其他
687725	1262	1	17.416515350341797	0.06009535491466522	1	unix	熟悉
687725	1286	1	0.0	0.1030789315700531	1	tomcat	熟悉
687725	1312	1	7.713343620300293	0.06009535491466522	1	mssql	熟悉
687725	1323	1	9.022098541259766	0.06009535491466522	1	server	熟悉
687725	1332	1	14.027082443237305	0.06009535491466522	1	操作系统	熟悉
687725	1339	1	3.1668851375579834	0.07171926647424698	1	oracle	熟悉
687725	1354	1	3.4702978134155273	0.06009535491466522	1	sql	熟悉
687725	1355	16	0.0	0.06009535491466522	1	mysql	其他
687725	1365	1	9.608746528625488	0.06009535491466522	1	数据库	熟悉
687725	1367	16	16.92607879638672	0.06009535491466522	1	架构	其他
758384	921	16	10.972624778747559	0.058937620371580124	1	requirejs	其他
758384	1104	1	0.0	0.03027832880616188	1	javaee	熟悉
758384	1183	1	14.387968063354492	0.041090019047260284	1	io	熟悉
758384	1246	16	12.300393104553223	0.03027832880616188	1	angular.js	其他
758384	1273	16	16.1588134765625	0.05983718857169151	1	服务端	其他
758384	1288	16	21.214946746826172	0.05071235075592995	1	xml	其他
758384	1297	1	10.616581916809082	0.03336554393172264	1	mybaits	熟悉
758384	1321	1	5.466943740844727	0.03027832880616188	1	多线程	熟悉
758384	1324	16	12.837380409240723	0.08993403613567352	1	ajax	其他
758384	1329	1	15.710583686828613	0.03027832880616188	1	设计模式	熟悉
758384	1334	16	8.849023818969727	0.03027832880616188	1	性能优化	其他
758384	1338	1	21.43366241455078	0.03027832880616188	1	jquerry	熟悉
758384	1339	1	5.826475143432617	0.03027832880616188	1	oracle	熟悉
758384	1344	1	14.276308059692383	0.03027832880616188	1	spring	熟悉
758384	1353	1	22.85301399230957	0.03027832880616188	1	css	熟悉
758384	1355	1	15.719897270202637	0.03027832880616188	1	mysql	熟悉
758384	1356	16	0.0	0.03027832880616188	1	html	其他
758384	1357	1	11.543537139892578	0.03027832880616188	1	linux	熟悉
758384	1358	16	13.532008171081543	0.03027832880616188	1	性能	其他
758384	1364	16	14.956432342529297	0.03027832880616188	1	javascirpt	其他
758384	1365	1	10.60678482055664	0.03027832880616188	1	数据库	熟悉
758384	1366	1	20.144506454467773	0.03027832880616188	1	web	熟悉
758384	1367	1	28.537559509277344	0.03027832880616188	1	架构	熟悉
758384	1368	16	20.661602020263672	0.03027832880616188	1	前端开发	其他
758384	1369	1	22.839130401611328	0.03027832880616188	1	java	熟悉
758384	1370	16	26.596561431884766	0.03027832880616188	1	编程	其他
758384	1371	5	22.007991790771484	0.03027832880616188	1	框架	基本
758384	1373	16	25.057178497314453	0.03027832880616188	1	优化	其他
661179	973	2	37.4343147277832	0.06712161004543304	1	flume	了解
661179	1035	16	24.937259674072266	0.04277823492884636	1	多维	其他
661179	1078	1	53.66283416748047	0.12910689413547516	1	分布式计算	熟悉
661179	1215	2	38.303104400634766	0.12726657092571259	1	kafka	了解
661179	1222	9	31.135568618774414	0.12676864862442017	1	bi	良好
661179	1242	2	37.1697883605957	0.04277823492884636	1	hbase	了解
661179	1248	16	42.00652313232422	0.04277823492884636	1	数据仓库	其他
661179	1255	1	46.07078170776367	0.04277823492884636	1	hive	熟悉
661179	1291	1	48.97590637207031	0.04277823492884636	1	spark	熟悉
661179	1306	2	39.63679504394531	0.04277823492884636	1	hadoop	了解
661179	1325	1	34.89939498901367	0.07917571812868118	1	数据结构	熟悉
661179	1352	1	44.70764923095703	0.04277823492884636	1	算法	熟悉
661179	1354	0	26.76072120666504	0.04277823492884636	1	sql	精通
661179	1357	1	21.27291488647461	0.04277823492884636	1	linux	熟悉
661179	1358	0	40.689414978027344	0.04277823492884636	1	性能	精通
661179	1367	16	51.44403839111328	0.04277823492884636	1	架构	其他
582760	608	1	0.0	0.030709300190210342	0	powershell	熟悉
582760	643	1	0.0	0.030709300190210342	0	wireshark	熟悉
582760	682	2	4.554483413696289	0.030709300190210342	0	san	了解
582760	764	0	17.9112548828125	0.030709300190210342	0	dhcp	精通
582760	790	2	0.0	0.030709300190210342	0	nas	了解
582760	805	2	19.405860900878906	0.030709300190210342	0	存储技术	了解
582760	842	16	17.856182098388672	0.030709300190210342	0	fiddler	其他
582760	935	2	14.206693649291992	0.036135174334049225	0	emc	了解
582760	1030	16	8.437032699584961	0.41109737753868103	0	vmware	其他
582760	1042	0	0.0	0.030709300190210342	0	dns	精通
582760	1151	5	15.284040451049805	0.030709300190210342	0	firewall	基本
582760	1176	5	18.604934692382812	0.030709300190210342	0	负载均衡	基本
582760	1259	1	6.056672096252441	0.030709300190210342	0	脚本语言	熟悉
582760	1323	16	0.71944260597229	0.030709300190210342	0	server	其他
582760	1326	1	12.391397476196289	0.030709300190210342	0	shell	熟悉
582760	1332	0	3.308337926864624	0.030709300190210342	0	操作系统	精通
582760	1345	16	11.384479522705078	0.030709300190210342	0	运维	其他
582760	1348	16	13.447149276733398	0.030709300190210342	0	python	其他
582760	1357	1	12.799306869506836	0.030709300190210342	0	linux	熟悉
582760	1358	16	15.055898666381836	0.030709300190210342	0	性能	其他
793722	798	1	3.4135901927948	0.34996840357780457	0	awk	熟悉
793722	1146	2	20.647672653198242	0.09417827427387238	0	lua	了解
793722	1164	2	21.235340118408203	0.057671766728162766	0	推荐系统	了解
793722	1201	16	6.734054088592529	0.03885544091463089	0	软件设计	其他
793722	1250	1	18.683761596679688	0.02064257301390171	0	网络编程	熟悉
793722	1259	2	11.02787971496582	0.021234191954135895	0	脚本语言	了解
793722	1294	1	9.074848175048828	0.03129551187157631	0	tcp/ip	熟悉
793722	1307	1	17.034034729003906	0.02064257301390171	0	tcp	熟悉
793722	1310	1	1.3936419486999512	0.02064257301390171	0	ip	熟悉
793722	1315	16	18.364505767822266	0.03849244862794876	0	存储	其他
793722	1316	10	12.811620712280273	0.02064257301390171	0	c/c++	丰富
793722	1325	16	13.799999237060547	0.02064257301390171	0	数据结构	其他
793722	1326	1	12.956197738647461	0.02064257301390171	0	shell	熟悉
793722	1342	10	23.977306365966797	0.0379786379635334	0	c++	丰富
793722	1346	2	14.946039199829102	0.02064257301390171	0	php	了解
793722	1347	10	14.170495986938477	0.02064257301390171	0	c	丰富
793722	1348	2	17.39681625366211	0.02064257301390171	0	python	了解
793722	1352	2	16.57172203063965	0.02064257301390171	0	算法	了解
793722	1357	1	9.63724136352539	0.02064257301390171	0	linux	熟悉
793722	1359	16	17.39438247680664	0.02064257301390171	0	代码	其他
793722	1367	16	21.07744026184082	0.02064257301390171	0	架构	其他
793722	1370	10	35.413658142089844	0.02064257301390171	0	编程	丰富
793722	1371	16	31.813783645629883	0.02064257301390171	0	框架	其他
793722	1373	16	26.566173553466797	0.020686669275164604	0	优化	其他
260621	773	16	39.42852020263672	0.10860531032085419	0	velocity	其他
260621	1037	16	27.89665412902832	0.09475239366292953	0	websocket	其他
260621	1139	16	24.791458129882812	0.04872241988778114	0	uml	其他
260621	1159	16	16.02643394470215	0.10600879043340683	0	体系结构	其他
260621	1195	1	10.867908477783203	0.047516439110040665	0	ibasis	熟悉
260621	1284	13	11.86124038696289	0.09018847346305847	0	j2ee	优秀
260621	1307	16	13.614377975463867	0.08029448240995407	0	tcp	其他
260621	1344	1	22.027956008911133	0.04248359426856041	0	spring	熟悉
260621	1355	16	15.41259765625	0.04248359426856041	0	mysql	其他
260621	1356	16	0.0	0.05947825685143471	0	html	其他
260621	1357	16	12.94688606262207	0.04248359426856041	0	linux	其他
260621	1364	16	20.48583984375	0.04424523934721947	0	javascirpt	其他
260621	1365	16	12.784059524536133	0.04248359426856041	0	数据库	其他
260621	1369	13	16.190269470214844	0.04248359426856041	0	java	优秀
260621	1370	16	17.912174224853516	0.04718681797385216	0	编程	其他
260621	1371	1	13.19948959350586	0.06058333069086075	0	框架	熟悉
7351	1304	16	7.174578666687012	0.20000000298023224	0	数学	其他
7351	1312	1	15.795719146728516	0.20000000298023224	0	mssql	熟悉
7351	1339	1	5.031101226806641	0.20000000298023224	0	oracle	熟悉
7351	1354	1	10.534866333007812	0.20000000298023224	0	sql	熟悉
7351	1365	3	20.783714294433594	0.20000000298023224	0	数据库	掌握
50969	364	1	0.0	0.050320930778980255	1	虚拟网络	熟悉
50969	395	0	37.18608856201172	0.050320930778980255	1	openflow	精通
50969	824	0	30.168291091918945	0.07456847280263901	1	sdn	精通
50969	994	1	45.41220474243164	0.05995546281337738	1	虚拟	熟悉
50969	1073	16	10.523050308227539	0.050320930778980255	1	计算机网络	其他
50969	1294	2	33.50986099243164	0.10073656588792801	1	tcp/ip	了解
50969	1307	2	20.16415023803711	0.06024648994207382	1	tcp	了解
50969	1310	2	36.82020568847656	0.050320930778980255	1	ip	了解
50969	1316	1	53.0212516784668	0.050320930778980255	1	c/c++	熟悉
50969	1319	16	38.96101379394531	0.050320930778980255	1	产品开发	其他
50969	1333	9	43.41006088256836	0.050320930778980255	1	软件开发	良好
50969	1334	16	41.84123229980469	0.050320930778980255	1	性能优化	其他
50969	1342	1	46.739219665527344	0.050320930778980255	1	c++	熟悉
50969	1347	1	33.601348876953125	0.050320930778980255	1	c	熟悉
50969	1358	16	37.0504150390625	0.050320930778980255	1	性能	其他
50969	1369	1	33.78668212890625	0.050320930778980255	1	java	熟悉
50969	1370	1	39.50742721557617	0.050320930778980255	1	编程	熟悉
50969	1373	16	35.936031341552734	0.050320930778980255	1	优化	其他
618137	381	16	0.0	0.2160577028989792	1	hmtl	其他
618137	599	2	3.154778480529785	0.04883703961968422	1	程序语言	了解
618137	919	1	0.0	0.017573073506355286	1	prototype	熟悉
618137	1033	1	38.03636932373047	0.042019084095954895	1	extjs	熟悉
618137	1161	0	51.68688201904297	0.017573073506355286	1	dom	精通
618137	1163	0	16.529010772705078	0.151388481259346	1	xhtml	精通
618137	1172	16	15.333145141601562	0.017573073506355286	1	语义	其他
618137	1190	2	31.146818161010742	0.017573073506355286	1	ruby	了解
618137	1235	1	18.822933197021484	0.017573073506355286	1	svn	熟悉
618137	1236	0	21.05542755126953	0.15508997440338135	1	div	精通
618137	1283	16	29.808868408203125	0.017573073506355286	1	web前端	其他
618137	1324	0	24.340116500854492	0.017573073506355286	1	ajax	精通
618137	1338	1	10.88354778289795	0.017573073506355286	1	jquerry	熟悉
618137	1346	2	20.825637817382812	0.017573073506355286	1	php	了解
618137	1348	16	24.61338996887207	0.017573073506355286	1	python	其他
618137	1353	0	17.606962203979492	0.017573073506355286	1	css	精通
618137	1356	1	18.043785095214844	0.017573073506355286	1	html	熟悉
618137	1358	16	26.444276809692383	0.017573073506355286	1	性能	其他
618137	1359	0	24.00650978088379	0.017573073506355286	1	代码	精通
618137	1361	16	21.896114349365234	0.017573073506355286	1	ui	其他
618137	1364	0	24.412187576293945	0.017573073506355286	1	javascirpt	精通
618137	1366	1	43.39299774169922	0.017573073506355286	1	web	熟悉
618137	1367	16	49.94502258300781	0.017573073506355286	1	架构	其他
618137	1368	16	42.950294494628906	0.017573073506355286	1	前端开发	其他
618137	1369	16	35.60267639160156	0.017573073506355286	1	java	其他
618137	1371	16	43.233192443847656	0.017573073506355286	1	框架	其他
618137	1373	16	32.9684944152832	0.017573073506355286	1	优化	其他
444786	1085	0	16.260568618774414	0.09925274550914764	0	lnmp	精通
444786	1110	2	32.74236297607422	0.08616840094327927	0	yii	了解
444786	1135	16	21.991796493530273	0.056026872247457504	0	敏捷开发	其他
444786	1166	16	14.145282745361328	0.076901376247406	0	版本管理	其他
444786	1217	6	16.648035049438477	0.10713833570480347	0	object	擅长
444786	1299	0	22.160966873168945	0.056026872247457504	0	缓存	精通
444786	1315	0	10.891075134277344	0.12381554394960403	0	存储	精通
444786	1318	10	21.197288513183594	0.056026872247457504	0	面向对象	丰富
444786	1319	16	18.54958152770996	0.056026872247457504	0	产品开发	其他
444786	1340	16	22.64854621887207	0.056026872247457504	0	并发	其他
444786	1346	16	17.101402282714844	0.056026872247457504	0	php	其他
444786	1364	2	13.109750747680664	0.056026872247457504	0	javascirpt	了解
444786	1368	16	20.791135787963867	0.056026872247457504	0	前端开发	其他
444786	1371	2	17.92136573791504	0.05850860849022865	0	框架	了解
334494	581	1	5.671474456787109	0.032598208636045456	0	mpi	熟悉
334494	877	1	8.248189926147461	0.21622830629348755	0	map	熟悉
334494	1051	1	7.262146949768066	0.02345900610089302	0	clustering	熟悉
334494	1078	1	10.553201675415039	0.02345900610089302	0	分布式计算	熟悉
334494	1113	1	23.844383239746094	0.02345900610089302	0	类库	熟悉
334494	1143	16	15.99525260925293	0.02345900610089302	0	数据模型	其他
334494	1164	16	15.423624038696289	0.02345900610089302	0	推荐系统	其他
334494	1207	1	10.614208221435547	0.02345900610089302	0	perl	熟悉
334494	1212	16	11.706350326538086	0.11589695513248444	0	etl	其他
334494	1221	1	10.78148078918457	0.02345900610089302	0	r语言	熟悉
334494	1222	16	8.771980285644531	0.02345900610089302	0	bi	其他
334494	1255	1	13.216785430908203	0.02345900610089302	0	hive	熟悉
334494	1268	1	11.366720199584961	0.02345900610089302	0	数据处理	熟悉
334494	1291	1	14.994892120361328	0.02345900610089302	0	spark	熟悉
334494	1302	2	15.985895156860352	0.02345900610089302	0	数据挖掘	了解
334494	1304	16	16.482362747192383	0.02345900610089302	0	数学	其他
334494	1319	16	8.613605499267578	0.02345900610089302	0	产品开发	其他
334494	1326	1	9.046757698059082	0.02345900610089302	0	shell	熟悉
334494	1333	16	19.516845703125	0.02345900610089302	0	软件开发	其他
334494	1339	1	8.547500610351562	0.04880138859152794	0	oracle	熟悉
334494	1348	1	17.889671325683594	0.02345900610089302	0	python	熟悉
334494	1350	16	14.366252899169922	0.02345900610089302	0	统计	其他
334494	1352	16	40.32991027832031	0.02345900610089302	0	算法	其他
334494	1354	1	25.678050994873047	0.02345900610089302	0	sql	熟悉
334494	1355	1	17.17767906188965	0.02345900610089302	0	mysql	熟悉
334494	1365	1	17.773841857910156	0.02345900610089302	0	数据库	熟悉
334494	1367	16	24.62339210510254	0.02345900610089302	0	架构	其他
334494	1369	1	25.017505645751953	0.02345900610089302	0	java	熟悉
334494	1371	1	20.464832305908203	0.02345900610089302	0	框架	熟悉
641597	913	2	11.404458999633789	0.08150078356266022	1	虚拟机	了解
641597	1159	1	45.08488082885742	0.08352083712816238	1	体系结构	熟悉
641597	1189	1	14.722393035888672	0.06652285158634186	1	os	熟悉
641597	1201	1	0.0	0.1422457993030548	1	软件设计	熟悉
641597	1243	2	20.273178100585938	0.06479398161172867	1	底层	了解
641597	1254	16	14.353592872619629	0.07376320660114288	1	framework	其他
641597	1261	0	0.0	0.05240656062960625	1	内存	精通
641597	1314	1	20.908340454101562	0.07298653572797775	1	sdk	熟悉
641597	1321	0	26.0031795501709	0.051156215369701385	1	多线程	精通
641597	1347	2	20.85651969909668	0.058396290987730026	1	c	了解
641597	1358	0	31.488304138183594	0.04985469952225685	1	性能	精通
641597	1363	1	16.71941375732422	0.09559869766235352	1	android	熟悉
641597	1367	2	28.95726203918457	0.052972663193941116	1	架构	了解
641597	1369	0	18.612520217895508	0.05428087338805199	1	java	精通
718881	981	16	15.192644119262695	0.3827061057090759	0	安全漏洞	其他
718881	1218	1	33.72115707397461	0.12800796329975128	0	源代码	熟悉
718881	1363	1	15.73847770690918	0.20685116946697235	0	android	熟悉
718881	1373	1	13.648801803588867	0.28243476152420044	0	优化	熟悉
527790	624	16	41.211971282958984	0.1113511472940445	1	firebug	其他
527790	1079	1	37.212188720703125	0.051699474453926086	1	loadrunner	熟悉
527790	1080	1	0.0	0.051699474453926086	1	selenium	熟悉
527790	1084	16	10.549960136413574	0.051699474453926086	1	jmeter	其他
527790	1234	16	46.46923828125	0.051699474453926086	1	docker	其他
527790	1265	16	26.31174659729004	0.26825517416000366	1	软件工程	其他
527790	1314	5	24.526649475097656	0.051699474453926086	1	sdk	基本
527790	1322	2	21.973554611206055	0.051699474453926086	1	测试工具	了解
527790	1330	16	22.04541778564453	0.051699474453926086	1	脚本	其他
527790	1332	5	20.047012329101562	0.051699474453926086	1	操作系统	基本
527790	1343	16	31.801942825317383	0.051699474453926086	1	自动化	其他
527790	1357	5	19.078723907470703	0.051699474453926086	1	linux	基本
527790	1369	5	26.233116149902344	0.051699474453926086	1	java	基本
527790	1372	2	23.097946166992188	0.051699474453926086	1	测试	了解
338137	442	16	32.770938873291016	0.10475294291973114	0	网络分析	其他
338137	1126	1	23.982839584350586	0.12843529880046844	0	sas	熟悉
338137	1143	4	27.40903663635254	0.053801264613866806	0	数据模型	理解
338137	1221	1	21.71665382385254	0.09107960760593414	0	r语言	熟悉
338137	1264	1	28.575864791870117	0.06880292296409607	0	开发工具	熟悉
338137	1268	16	17.935949325561523	0.053801264613866806	0	数据处理	其他
338137	1302	10	24.411039352416992	0.053801264613866806	0	数据挖掘	丰富
338137	1304	16	28.296716690063477	0.053801264613866806	0	数学	其他
338137	1308	1	37.84577560424805	0.053801264613866806	0	机器学习	熟悉
338137	1348	16	24.556480407714844	0.053801264613866806	0	python	其他
338137	1350	16	17.22787094116211	0.053801264613866806	0	统计	其他
338137	1352	1	26.89812660217285	0.053801264613866806	0	算法	熟悉
338137	1354	16	18.886093139648438	0.06891660392284393	0	sql	其他
338137	1369	16	22.41245460510254	0.053801264613866806	0	java	其他
338137	1373	16	20.85331153869629	0.053801264613866806	0	优化	其他
693086	1308	16	39.7590446472168	0.09951435029506683	1	机器学习	其他
693086	1345	16	8.24624252319336	0.33576512336730957	1	运维	其他
693086	1368	16	19.06425666809082	0.29628434777259827	1	前端开发	其他
693086	1372	16	17.12398910522461	0.2684361934661865	1	测试	其他
147564	1064	16	10.340693473815918	0.13467536866664886	1	aws	其他
147564	1261	0	0.0	0.07866587489843369	1	内存	精通
147564	1319	16	32.83735656738281	0.07866587489843369	1	产品开发	其他
147564	1337	16	15.865812301635742	0.07866587489843369	1	客户端	其他
147564	1343	16	15.211987495422363	0.07866587489843369	1	自动化	其他
147564	1358	0	11.84928035736084	0.07866587489843369	1	性能	精通
147564	1360	16	15.662834167480469	0.07866587489843369	1	数据分析	其他
147564	1361	10	5.078180313110352	0.07866587489843369	1	ui	丰富
147564	1363	0	13.406883239746094	0.07866587489843369	1	android	精通
147564	1366	16	15.417640686035156	0.07866587489843369	1	web	其他
147564	1368	16	25.175716400146484	0.07866587489843369	1	前端开发	其他
147564	1372	16	21.70473861694336	0.07866587489843369	1	测试	其他
268662	958	0	0.0	0.011808915063738823	1	solr	精通
268662	1108	0	3.348025321960449	0.024934465065598488	1	rabbitmq	精通
268662	1114	16	31.910888671875	0.12566722929477692	1	jboss	其他
268662	1135	0	33.5850830078125	0.011808915063738823	1	敏捷开发	精通
268662	1147	0	0.0	0.05496625602245331	1	springcloud	精通
268662	1178	0	35.05696487426758	0.0392521396279335	1	memcache	精通
268662	1242	16	39.011512756347656	0.01372995413839817	1	hbase	其他
268662	1246	1	29.44937515258789	0.041202012449502945	1	angular.js	熟悉
268662	1253	1	18.825864791870117	0.13002297282218933	1	bootstrap	熟悉
268662	1258	16	34.483001708984375	0.041723743081092834	1	分布式系统	其他
268662	1270	0	21.306039810180664	0.015443719923496246	1	hibernate	精通
268662	1278	0	20.865596771240234	0.08626081049442291	1	springmvc	精通
268662	1280	1	20.913509368896484	0.017103439196944237	1	nginx	熟悉
268662	1291	16	33.704132080078125	0.03357946500182152	1	spark	其他
268662	1292	1	6.727755546569824	0.02961033210158348	1	mongodb	熟悉
268662	1298	16	23.372169494628906	0.042656999081373215	1	api	其他
268662	1301	1	17.707427978515625	0.02099297009408474	1	node.js	熟悉
268662	1306	16	60.625877380371094	0.03497052937746048	1	hadoop	其他
268662	1329	0	30.948650360107422	0.013076960109174252	1	设计模式	精通
268662	1335	0	37.43962860107422	0.012538336217403412	1	redis	精通
268662	1340	16	40.928409576416016	0.03755882754921913	1	并发	其他
268662	1341	16	58.431541442871094	0.0419762097299099	1	项目管理	其他
268662	1344	0	64.64128112792969	0.012368796393275261	1	spring	精通
268662	1346	16	62.259944915771484	0.011808915063738823	1	php	其他
268662	1355	1	44.33728790283203	0.011808915063738823	1	mysql	熟悉
268662	1357	1	36.25190734863281	0.011808915063738823	1	linux	熟悉
268662	1366	16	45.75401306152344	0.017418930307030678	1	web	其他
268662	1367	0	56.34563446044922	0.01648508757352829	1	架构	精通
268662	1369	16	61.625465393066406	0.011808915063738823	1	java	其他
268662	1371	0	42.80160140991211	0.013797428458929062	1	框架	精通
268662	1373	16	50.60142517089844	0.011808915063738823	1	优化	其他
665716	1221	1	14.141180038452148	0.1086449846625328	1	r语言	熟悉
665716	1302	5	48.34642028808594	0.1086449846625328	1	数据挖掘	基本
665716	1343	16	37.74908447265625	0.1086449846625328	1	自动化	其他
665716	1348	1	17.57857894897461	0.1086449846625328	1	python	熟悉
665716	1350	5	21.135896682739258	0.18236948549747467	1	统计	基本
665716	1354	1	22.707056045532227	0.3830505907535553	1	sql	熟悉
778700	880	16	0.0	0.09920068085193634	0	windows系统	其他
778700	1226	1	14.08502197265625	0.06434280425310135	0	webserver	熟悉
778700	1273	1	9.087770462036133	0.06434280425310135	0	服务端	熟悉
778700	1288	1	0.0	0.06434280425310135	0	xml	熟悉
778700	1330	1	6.82105827331543	0.06434280425310135	0	脚本	熟悉
778700	1337	1	10.908069610595703	0.06434280425310135	0	客户端	熟悉
778700	1346	1	9.878246307373047	0.06434280425310135	0	php	熟悉
778700	1353	1	5.891300678253174	0.06434280425310135	0	css	熟悉
778700	1354	1	8.149192810058594	0.06434280425310135	0	sql	熟悉
778700	1355	1	9.00690746307373	0.06434280425310135	0	mysql	熟悉
778700	1356	1	6.577585697174072	0.06434280425310135	0	html	熟悉
778700	1357	1	10.63564682006836	0.06434280425310135	0	linux	熟悉
778700	1364	1	6.829503536224365	0.06434280425310135	0	javascirpt	熟悉
778700	1365	1	8.249519348144531	0.06434280425310135	0	数据库	熟悉
778700	1373	1	8.72220230102539	0.06434280425310135	0	优化	熟悉
511460	1054	16	6.582244873046875	0.25	0	pmp	其他
511460	1341	16	6.8271589279174805	0.25	0	项目管理	其他
511460	1363	16	8.28799819946289	0.25	0	android	其他
511460	1373	16	8.96543025970459	0.25	0	优化	其他
95346	1018	16	31.105594635009766	0.19202226400375366	1	消息中间件	其他
95346	1104	0	39.26839828491211	0.20728646218776703	1	javaee	精通
95346	1223	1	35.79888153076172	0.03660678490996361	1	java虚拟机	熟悉
95346	1284	16	27.044546127319336	0.15722592175006866	1	j2ee	其他
95346	1299	1	34.38624954223633	0.06286469846963882	1	缓存	熟悉
95346	1358	16	27.630626678466797	0.0447823703289032	1	性能	其他
95346	1359	16	34.964237213134766	0.04535790905356407	1	代码	其他
95346	1366	1	21.316511154174805	0.03660678490996361	1	web	熟悉
95346	1367	1	47.53688049316406	0.0656052753329277	1	架构	熟悉
95346	1369	0	37.282798767089844	0.03660678490996361	1	java	精通
95346	1370	16	25.840652465820312	0.03660678490996361	1	编程	其他
95346	1371	0	28.49083709716797	0.03935219347476959	1	框架	精通
95346	1373	16	27.044410705566406	0.039075806736946106	1	优化	其他
462355	1006	16	20.233415603637695	0.10601421445608139	1	dba	其他
462355	1262	1	17.260358810424805	0.09681271761655807	1	unix	熟悉
462355	1292	1	23.648733139038086	0.2420627772808075	1	mongodb	熟悉
462355	1326	1	24.827943801879883	0.09681271761655807	1	shell	熟悉
462355	1339	1	9.89371109008789	0.16785939037799835	1	oracle	熟悉
462355	1355	1	21.282440185546875	0.09681271761655807	1	mysql	熟悉
462355	1357	1	16.446990966796875	0.09681271761655807	1	linux	熟悉
462355	1365	1	11.624322891235352	0.09681271761655807	1	数据库	熟悉
63563	1256	1	7.85198974609375	0.21571478247642517	0	测试方法	熟悉
63563	1314	16	15.846479415893555	0.07129865884780884	0	sdk	其他
63563	1322	16	16.99331283569336	0.07129865884780884	0	测试工具	其他
63563	1330	1	15.893653869628906	0.07129865884780884	0	脚本	熟悉
63563	1337	16	6.920889854431152	0.07129865884780884	0	客户端	其他
63563	1343	16	14.266487121582031	0.07129865884780884	0	自动化	其他
63563	1357	1	10.646432876586914	0.07129865884780884	0	linux	熟悉
63563	1358	16	10.318607330322266	0.07129865884780884	0	性能	其他
63563	1363	1	10.511970520019531	0.07129865884780884	0	android	熟悉
63563	1367	16	14.787519454956055	0.07129865884780884	0	架构	其他
63563	1369	1	9.197366714477539	0.07129865884780884	0	java	熟悉
63563	1372	1	8.598045349121094	0.07129865884780884	0	测试	熟悉
536250	886	16	15.593393325805664	0.03995832800865173	1	服务化	其他
536250	937	1	36.60018539428711	0.16357240080833435	1	mongo	熟悉
536250	971	16	42.463008880615234	0.031197000294923782	1	开发测试	其他
536250	1072	1	11.75934886932373	0.018740639090538025	1	rpc	熟悉
536250	1157	1	31.61603546142578	0.15025271475315094	1	zookeeper	熟悉
536250	1210	0	28.40773582458496	0.02079799957573414	1	程序设计	精通
536250	1215	1	18.661376953125	0.015979139134287834	1	kafka	熟悉
536250	1223	0	64.26129913330078	0.015979139134287834	1	java虚拟机	精通
536250	1242	1	53.08866882324219	0.04301273077726364	1	hbase	熟悉
536250	1265	16	35.40604782104492	0.1023482084274292	1	软件工程	其他
536250	1275	1	51.10799789428711	0.032859962433576584	1	golang	熟悉
536250	1287	16	35.59687805175781	0.015979139134287834	1	系统设计	其他
536250	1297	1	29.48655891418457	0.12507006525993347	1	mybaits	熟悉
536250	1318	0	48.24799346923828	0.015979139134287834	1	面向对象	精通
536250	1335	1	47.4921875	0.015979139134287834	1	redis	熟悉
536250	1340	16	38.814361572265625	0.03250281885266304	1	并发	其他
536250	1344	1	18.67898178100586	0.015979139134287834	1	spring	熟悉
536250	1355	1	41.27460861206055	0.015979139134287834	1	mysql	熟悉
536250	1357	3	25.303258895874023	0.015979139134287834	1	linux	掌握
536250	1358	16	32.42266082763672	0.015979139134287834	1	性能	其他
536250	1359	9	55.73871994018555	0.015979139134287834	1	代码	良好
536250	1365	1	37.3939094543457	0.015979139134287834	1	数据库	熟悉
536250	1367	16	70.40235137939453	0.015979139134287834	1	架构	其他
536250	1369	0	70.16070556640625	0.015979139134287834	1	java	精通
536250	1371	1	72.2109146118164	0.015979139134287834	1	框架	熟悉
536250	1372	16	51.22087097167969	0.015979139134287834	1	测试	其他
705143	1161	5	25.634593963623047	0.07149890810251236	1	dom	基本
705143	1172	7	46.392662048339844	0.057427115738391876	1	语义	深刻理解
705143	1217	5	0.0	0.057427115738391876	1	object	基本
705143	1244	16	9.699705123901367	0.057427115738391876	1	es	其他
705143	1265	16	17.789400100708008	0.10358712822198868	1	软件工程	其他
705143	1300	0	18.711936950683594	0.13578858971595764	1	vue	精通
705143	1320	16	29.350820541381836	0.057427115738391876	1	智能	其他
705143	1324	5	22.577194213867188	0.057427115738391876	1	ajax	基本
705143	1348	2	27.68206214904785	0.057427115738391876	1	python	了解
705143	1353	0	17.929906845092773	0.057427115738391876	1	css	精通
705143	1356	0	5.101016521453857	0.057427115738391876	1	html	精通
705143	1364	0	5.923675537109375	0.057427115738391876	1	javascirpt	精通
705143	1366	7	24.07636070251465	0.057427115738391876	1	web	深刻理解
705143	1368	16	18.117502212524414	0.057427115738391876	1	前端开发	其他
705143	1369	2	18.63666343688965	0.057427115738391876	1	java	了解
487801	1068	1	3.269876480102539	0.11759612709283829	0	lamp	熟悉
487801	1085	1	28.244821548461914	0.11030048131942749	0	lnmp	熟悉
487801	1234	1	14.50037956237793	0.11030048131942749	0	docker	熟悉
487801	1346	1	21.23515510559082	0.11030048131942749	0	php	熟悉
487801	1355	1	19.72229766845703	0.11030048131942749	0	mysql	熟悉
487801	1359	16	17.87854766845703	0.11030048131942749	0	代码	其他
487801	1365	1	9.907285690307617	0.11030048131942749	0	数据库	熟悉
487801	1370	1	17.276321411132812	0.11030048131942749	0	编程	熟悉
487801	1371	1	24.953474044799805	0.11030048131942749	0	框架	熟悉
579008	919	0	14.203168869018555	0.029876990243792534	0	prototype	精通
579008	921	7	11.269472122192383	0.0979064330458641	0	requirejs	深刻理解
579008	1161	0	0.0	0.030796745792031288	0	dom	精通
579008	1163	0	16.014535903930664	0.025326484814286232	0	xhtml	精通
579008	1172	16	6.918499946594238	0.07526949048042297	0	语义	其他
579008	1190	16	0.0	0.025326484814286232	0	ruby	其他
579008	1283	1	16.040199279785156	0.025326484814286232	0	web前端	熟悉
579008	1288	0	5.687232494354248	0.05615697801113129	0	xml	精通
579008	1309	16	10.980585098266602	0.08595641702413559	0	net	其他
579008	1311	16	15.49485969543457	0.025326484814286232	0	.net	其他
579008	1318	3	9.675573348999023	0.025326484814286232	0	面向对象	掌握
579008	1324	0	0.27462470531463623	0.025326484814286232	0	ajax	精通
579008	1330	1	9.635616302490234	0.1516280323266983	0	脚本	熟悉
579008	1338	0	6.279022216796875	0.04185865819454193	0	jquerry	精通
579008	1346	16	7.956284999847412	0.025326484814286232	0	php	其他
579008	1353	0	9.270112037658691	0.025326484814286232	0	css	精通
579008	1356	7	0.8356025815010071	0.025326484814286232	0	html	深刻理解
579008	1359	16	15.08781623840332	0.025326484814286232	0	代码	其他
579008	1364	0	10.114936828613281	0.025326484814286232	0	javascirpt	精通
579008	1366	1	11.85879135131836	0.025326484814286232	0	web	熟悉
579008	1367	1	31.276525497436523	0.025326484814286232	0	架构	熟悉
579008	1368	1	9.387359619140625	0.025326484814286232	0	前端开发	熟悉
579008	1369	16	20.252540588378906	0.025326484814286232	0	java	其他
579008	1371	0	33.464088439941406	0.025326484814286232	0	框架	精通
579008	1373	16	23.13370704650879	0.025326484814286232	0	优化	其他
177769	1238	16	15.455780029296875	0.10634174942970276	0	angular	其他
177769	1296	16	7.9435577392578125	0.07167859375476837	0	pc	其他
177769	1300	16	14.950956344604492	0.10519377142190933	0	vue	其他
177769	1301	1	21.460773468017578	0.07167859375476837	0	node.js	熟悉
177769	1305	16	11.460784912109375	0.07167859375476837	0	h5	其他
177769	1317	16	26.664594650268555	0.07167859375476837	0	react	其他
177769	1349	16	14.617332458496094	0.07167859375476837	0	交互	其他
177769	1353	0	5.784980297088623	0.07167859375476837	0	css	精通
177769	1356	0	6.729438781738281	0.07167859375476837	0	html	精通
177769	1364	0	14.63058853149414	0.07167859375476837	0	javascirpt	精通
177769	1368	0	15.849559783935547	0.07167859375476837	0	前端开发	精通
177769	1369	1	16.95246696472168	0.07167859375476837	0	java	熟悉
177769	1371	16	22.088836669921875	0.07167859375476837	0	框架	其他
659566	1195	0	8.551534652709961	0.1428571492433548	0	ibasis	精通
659566	1252	0	15.284839630126953	0.1428571492433548	0	structs	精通
659566	1270	0	11.834331512451172	0.1428571492433548	0	hibernate	精通
659566	1340	16	24.622095108032227	0.1428571492433548	0	并发	其他
659566	1344	0	17.51277732849121	0.1428571492433548	0	spring	精通
659566	1367	9	30.731334686279297	0.1428571492433548	0	架构	良好
659566	1371	0	23.6657657623291	0.1428571492433548	0	框架	精通
639777	927	16	15.777410507202148	0.07761170715093613	1	应用层	其他
639777	1173	16	28.295385360717773	0.31195732951164246	1	prd	其他
639777	1240	16	19.90723991394043	0.1968015432357788	1	功能设计	其他
639777	1263	16	27.003971099853516	0.07761170715093613	1	生命周期	其他
639777	1360	16	20.385887145996094	0.20692183077335358	1	数据分析	其他
639777	1373	16	18.03168296813965	0.1290958970785141	1	优化	其他
600867	867	1	0.0	0.04296369478106499	1	gradle	熟悉
600867	1196	1	12.734240531921387	0.09986396878957748	1	maven	熟悉
600867	1218	16	42.21001052856445	0.04296369478106499	1	源代码	其他
600867	1264	1	34.216495513916016	0.04296369478106499	1	开发工具	熟悉
600867	1277	1	32.8784294128418	0.04296369478106499	1	nosql	熟悉
600867	1285	0	23.113874435424805	0.05960271880030632	1	开发技术	精通
600867	1292	1	18.47258758544922	0.09115122258663177	1	mongodb	熟悉
600867	1295	1	22.604459762573242	0.0619630366563797	1	git	熟悉
600867	1299	1	28.765522003173828	0.04296369478106499	1	缓存	熟悉
600867	1321	1	15.556985855102539	0.04296369478106499	1	多线程	熟悉
600867	1335	1	28.959888458251953	0.04296369478106499	1	redis	熟悉
600867	1339	1	21.125370025634766	0.04296369478106499	1	oracle	熟悉
600867	1340	16	45.22397994995117	0.04296369478106499	1	并发	其他
600867	1354	1	23.717485427856445	0.04296369478106499	1	sql	熟悉
600867	1355	1	26.549158096313477	0.04296369478106499	1	mysql	熟悉
600867	1365	1	19.115570068359375	0.04296369478106499	1	数据库	熟悉
600867	1366	1	17.930994033813477	0.04296369478106499	1	web	熟悉
600867	1368	1	23.320585250854492	0.04296369478106499	1	前端开发	熟悉
600867	1369	0	23.847673416137695	0.04296369478106499	1	java	精通
600867	1371	0	31.26209259033203	0.04296369478106499	1	框架	精通
203602	1201	1	15.501546859741211	0.09597307443618774	0	软件设计	熟悉
203602	1318	1	19.943634033203125	0.0654948428273201	0	面向对象	熟悉
203602	1341	16	18.046297073364258	0.12323148548603058	0	项目管理	其他
203602	1346	1	24.33332633972168	0.05403320491313934	0	php	熟悉
203602	1348	1	17.20270538330078	0.05351701006293297	0	python	熟悉
203602	1349	16	12.916580200195312	0.05407886952161789	0	交互	其他
203602	1351	1	22.012983322143555	0.10863456130027771	0	ios	熟悉
203602	1355	1	11.720222473144531	0.05362813174724579	0	mysql	熟悉
203602	1358	16	16.6794376373291	0.058337464928627014	0	性能	其他
203602	1359	9	15.015342712402344	0.051452890038490295	0	代码	良好
203602	1363	1	9.23661994934082	0.057927995920181274	0	android	熟悉
203602	1365	1	12.998373031616211	0.051912106573581696	0	数据库	熟悉
203602	1368	16	17.511091232299805	0.0558338426053524	0	前端开发	其他
203602	1369	1	14.72205924987793	0.05264762043952942	0	java	熟悉
203602	1371	16	9.817401885986328	0.06329689174890518	0	框架	其他
752845	819	16	40.062522888183594	0.048760998994112015	1	信息检索	其他
752845	1063	1	7.769794464111328	0.018364839255809784	1	并行	熟悉
752845	1130	3	18.581401824951172	0.018277782946825027	1	elasticsearch	掌握
752845	1145	16	33.58578872680664	0.08187505602836609	1	队列	其他
752845	1147	1	23.751081466674805	0.05609961971640587	1	springcloud	熟悉
752845	1175	1	36.566650390625	0.01630351133644581	1	storm	熟悉
752845	1178	1	24.19344139099121	0.01630351133644581	1	memcache	熟悉
752845	1193	1	26.288658142089844	0.11511349678039551	1	springboot	熟悉
752845	1217	4	0.0	0.058629896491765976	1	object	理解
752845	1223	4	37.79658126831055	0.07324308156967163	1	java虚拟机	理解
752845	1242	1	32.63481903076172	0.07095504552125931	1	hbase	熟悉
752845	1255	1	39.00431823730469	0.01630351133644581	1	hive	熟悉
752845	1258	1	28.91746711730957	0.01630351133644581	1	分布式系统	熟悉
752845	1269	16	14.440420150756836	0.02268299274146557	1	单元测试	其他
752845	1272	16	57.553428649902344	0.01630351133644581	1	nlp	其他
752845	1278	1	24.531879425048828	0.060259073972702026	1	springmvc	熟悉
752845	1281	16	25.484954833984375	0.01630351133644581	1	搜索引擎	其他
752845	1287	16	27.653846740722656	0.018053419888019562	1	系统设计	其他
752845	1297	16	3.549473524093628	0.025615569204092026	1	mybaits	其他
752845	1299	1	25.1424503326416	0.01630351133644581	1	缓存	熟悉
752845	1306	1	40.611671447753906	0.01630351133644581	1	hadoop	熟悉
752845	1327	1	21.599712371826172	0.022176625207066536	1	mvc	熟悉
752845	1329	4	45.357181549072266	0.01630351133644581	1	设计模式	理解
752845	1335	1	36.08329391479492	0.01630351133644581	1	redis	熟悉
752845	1340	16	63.931854248046875	0.01630351133644581	1	并发	其他
752845	1344	1	48.9410400390625	0.01630351133644581	1	spring	熟悉
752845	1358	16	47.23909378051758	0.01630351133644581	1	性能	其他
752845	1359	5	36.753108978271484	0.01630351133644581	1	代码	基本
752845	1367	16	56.37682342529297	0.01630351133644581	1	架构	其他
752845	1369	4	36.59159851074219	0.01630351133644581	1	java	理解
752845	1370	12	31.067005157470703	0.01630351133644581	1	编程	关键
752845	1371	5	46.859840393066406	0.01630351133644581	1	框架	基本
752845	1373	16	45.02686309814453	0.016429299488663673	1	优化	其他
22996	1004	3	6.091574668884277	0.0413353368639946	1	安全测试	掌握
22996	1136	16	12.260746955871582	0.0413353368639946	1	系统测试	其他
22996	1202	3	11.328624725341797	0.0413353368639946	1	功能测试	掌握
22996	1203	16	24.955305099487305	0.0413353368639946	1	大型软件	其他
22996	1256	16	11.45291805267334	0.06618323177099228	1	测试方法	其他
22996	1257	3	11.863363265991211	0.05549132823944092	1	性能测试	掌握
22996	1259	16	27.320749282836914	0.0413353368639946	1	脚本语言	其他
22996	1282	1	10.652212142944336	0.06274902820587158	1	自动化测试	熟悉
22996	1293	4	8.981751441955566	0.07154034823179245	1	软件测试	理解
22996	1322	1	13.754265785217285	0.0413353368639946	1	测试工具	熟悉
22996	1326	16	20.011995315551758	0.0413353368639946	1	shell	其他
22996	1332	1	14.952422142028809	0.0413353368639946	1	操作系统	熟悉
22996	1336	16	20.04582405090332	0.0413353368639946	1	http	其他
22996	1343	1	21.422746658325195	0.0413353368639946	1	自动化	熟悉
22996	1346	1	17.650108337402344	0.0413353368639946	1	php	熟悉
22996	1348	1	19.630537033081055	0.0413353368639946	1	python	熟悉
22996	1357	1	15.062201499938965	0.0413353368639946	1	linux	熟悉
22996	1358	3	20.315235137939453	0.0413353368639946	1	性能	掌握
22996	1369	1	20.05487823486328	0.0413353368639946	1	java	熟悉
22996	1370	1	18.00657081604004	0.0413353368639946	1	编程	熟悉
22996	1371	1	35.84254837036133	0.0413353368639946	1	框架	熟悉
22996	1372	0	31.259859085083008	0.0413353368639946	1	测试	精通
446955	1341	1	12.85630989074707	0.1340191811323166	0	项目管理	熟悉
446955	1351	1	10.213264465332031	0.15439975261688232	0	ios	熟悉
446955	1361	1	13.404247283935547	0.2988151013851166	0	ui	熟悉
446955	1363	1	12.874393463134766	0.18831129372119904	0	android	熟悉
446955	1373	16	13.004817962646484	0.22445465624332428	0	优化	其他
291104	998	2	14.067691802978516	0.06843182444572449	0	u3d	了解
291104	1204	2	8.555007934570312	0.07756214588880539	0	cocos	了解
291104	1256	16	4.179328918457031	0.06843182444572449	0	测试方法	其他
291104	1257	16	0.0	0.06843182444572449	0	性能测试	其他
291104	1259	1	7.894781112670898	0.06843182444572449	0	脚本语言	熟悉
291104	1282	16	11.69015121459961	0.10125607997179031	0	自动化测试	其他
291104	1322	16	9.818449020385742	0.06843182444572449	0	测试工具	其他
291104	1332	1	4.519228935241699	0.06843182444572449	0	操作系统	熟悉
291104	1343	16	9.598758697509766	0.06843182444572449	0	自动化	其他
291104	1357	1	11.27794075012207	0.06843182444572449	0	linux	熟悉
291104	1358	16	10.678936004638672	0.06843182444572449	0	性能	其他
291104	1365	1	10.975082397460938	0.06843182444572449	0	数据库	熟悉
291104	1370	16	13.007698059082031	0.06843182444572449	0	编程	其他
291104	1372	1	9.746843338012695	0.06843182444572449	0	测试	熟悉
609	1024	0	0.0	0.16882731020450592	1	netty	精通
609	1243	1	23.649032592773438	0.05590815097093582	1	底层	熟悉
609	1268	1	45.442752838134766	0.12716595828533173	1	数据处理	熟悉
609	1329	1	18.612472534179688	0.05447646230459213	1	设计模式	熟悉
609	1333	16	34.36604309082031	0.05206536501646042	1	软件开发	其他
609	1341	16	25.30963897705078	0.08601394295692444	1	项目管理	其他
609	1352	1	30.633747100830078	0.05954265221953392	1	算法	熟悉
609	1355	1	33.814449310302734	0.05329664796590805	1	mysql	熟悉
609	1359	16	45.574989318847656	0.08323977142572403	1	代码	其他
609	1365	1	17.552684783935547	0.05259060859680176	1	数据库	熟悉
609	1367	16	50.21760559082031	0.07294778525829315	1	架构	其他
609	1369	1	40.15589904785156	0.0781562402844429	1	java	熟悉
609	1372	16	23.632266998291016	0.05576908215880394	1	测试	其他
724735	1085	0	40.657005310058594	0.13495448231697083	1	lnmp	精通
724735	1273	16	47.15961456298828	0.07351446151733398	1	服务端	其他
724735	1275	1	61.102088928222656	0.07351446151733398	1	golang	熟悉
724735	1295	1	24.161317825317383	0.14640593528747559	1	git	熟悉
724735	1315	16	48.604801177978516	0.07351446151733398	1	存储	其他
724735	1327	1	26.291940689086914	0.13052387535572052	1	mvc	熟悉
724735	1340	16	54.77072525024414	0.07351446151733398	1	并发	其他
724735	1346	1	36.736732482910156	0.07351446151733398	1	php	熟悉
724735	1359	1	38.39157485961914	0.07351446151733398	1	代码	熟悉
724735	1367	16	59.243202209472656	0.07351446151733398	1	架构	其他
724735	1373	16	35.11650085449219	0.07351446151733398	1	优化	其他
233057	1086	1	7.959948539733887	0.13534235954284668	1	visualstudio	熟悉
233057	1134	1	0.0	0.055535852909088135	1	visual	熟悉
233057	1264	1	23.10360336303711	0.06049478426575661	1	开发工具	熟悉
233057	1312	1	11.944758415222168	0.06604598462581635	1	mssql	熟悉
233057	1323	1	0.7208436727523804	0.06877317279577255	1	server	熟悉
233057	1334	16	20.98438262939453	0.07093806564807892	1	性能优化	其他
233057	1345	16	11.795751571655273	0.055535852909088135	1	运维	其他
233057	1354	1	2.1104137897491455	0.10330619663000107	1	sql	熟悉
233057	1355	1	14.006933212280273	0.06747030466794968	1	mysql	熟悉
233057	1358	16	15.443843841552734	0.06602015346288681	1	性能	其他
233057	1360	16	7.7355756759643555	0.11211438477039337	1	数据分析	其他
233057	1365	1	1.8251475095748901	0.07081220299005508	1	数据库	熟悉
233057	1373	16	8.915492057800293	0.06761065125465393	1	优化	其他
362494	940	16	9.707246780395508	0.07150524109601974	0	elk	其他
362494	952	1	2.8968515396118164	0.07375343888998032	0	puppet	熟悉
362494	1008	16	16.494434356689453	0.06660608947277069	0	lvs	其他
362494	1028	1	30.467451095581055	0.031766798347234726	0	ansible	熟悉
362494	1123	1	36.47553253173828	0.039296865463256836	0	jenkins	熟悉
362494	1227	16	17.032114028930664	0.10546699166297913	0	saas	其他
362494	1280	1	8.88791275024414	0.044363610446453094	0	nginx	熟悉
362494	1286	1	8.815116882324219	0.19648832082748413	0	tomcat	熟悉
362494	1295	16	0.0	0.05308471992611885	0	git	其他
362494	1306	16	25.909183502197266	0.031766798347234726	0	hadoop	其他
362494	1320	16	21.405900955200195	0.031766798347234726	0	智能	其他
362494	1326	1	5.654240131378174	0.031766798347234726	0	shell	熟悉
362494	1334	16	23.2468204498291	0.031766798347234726	0	性能优化	其他
362494	1343	16	15.833206176757812	0.031766798347234726	0	自动化	其他
362494	1345	16	12.546886444091797	0.031766798347234726	0	运维	其他
362494	1348	1	21.622896194458008	0.031766798347234726	0	python	熟悉
362494	1358	16	16.555557250976562	0.031766798347234726	0	性能	其他
362494	1367	16	22.21652603149414	0.031766798347234726	0	架构	其他
362494	1373	16	13.190757751464844	0.031766798347234726	0	优化	其他
742516	917	16	22.308984756469727	0.032535821199417114	0	oo	其他
742516	964	16	12.022462844848633	0.032535821199417114	0	代码优化	其他
742516	1135	16	19.69427490234375	0.032535821199417114	0	敏捷开发	其他
742516	1236	1	0.0	0.04305164888501167	0	div	熟悉
742516	1253	1	5.070338726043701	0.13850334286689758	0	bootstrap	熟悉
742516	1265	16	11.129091262817383	0.032535821199417114	0	软件工程	其他
742516	1269	16	11.688240051269531	0.032535821199417114	0	单元测试	其他
742516	1282	16	5.61793851852417	0.05603587627410889	0	自动化测试	其他
742516	1301	16	11.828483581542969	0.032535821199417114	0	node.js	其他
742516	1324	0	4.010953903198242	0.06289173662662506	0	ajax	精通
742516	1327	16	6.1937127113342285	0.0488010011613369	0	mvc	其他
742516	1338	1	21.570329666137695	0.032535821199417114	0	jquerry	熟悉
742516	1343	16	16.015981674194336	0.032535821199417114	0	自动化	其他
742516	1349	16	10.641532897949219	0.032535821199417114	0	交互	其他
742516	1353	1	23.538433074951172	0.032535821199417114	0	css	熟悉
742516	1356	16	1.216564416885376	0.032535821199417114	0	html	其他
742516	1358	16	11.725772857666016	0.032535821199417114	0	性能	其他
742516	1361	16	9.294967651367188	0.032535821199417114	0	ui	其他
742516	1364	0	12.328092575073242	0.032535821199417114	0	javascirpt	精通
742516	1366	16	11.21432876586914	0.032535821199417114	0	web	其他
742516	1367	1	42.26252746582031	0.032535821199417114	0	架构	熟悉
742516	1368	0	35.01887512207031	0.032535821199417114	0	前端开发	精通
742516	1370	16	15.90101432800293	0.032535821199417114	0	编程	其他
742516	1371	1	24.195552825927734	0.032535821199417114	0	框架	熟悉
742516	1372	16	24.645084381103516	0.032535821199417114	0	测试	其他
542382	1054	1	12.81340217590332	0.45693790912628174	0	pmp	熟悉
542382	1135	1	18.49228858947754	0.0816103145480156	0	敏捷开发	熟悉
542382	1341	1	18.546340942382812	0.09565994888544083	0	项目管理	熟悉
542382	1351	2	16.28910255432129	0.25328153371810913	0	ios	了解
542382	1363	2	17.31561279296875	0.11251026391983032	0	android	了解
788750	807	1	48.0765266418457	0.11283484101295471	0	mesos	熟悉
788750	876	16	24.882118225097656	0.06234130263328552	0	k8s	其他
788750	886	16	19.420934677124023	0.12983594834804535	0	服务化	其他
788750	1052	1	34.32378387451172	0.13553613424301147	0	kubernetes	熟悉
788750	1107	1	38.45964050292969	0.12834815680980682	0	devops	熟悉
788750	1111	1	0.0	0.07803546637296677	0	ci	熟悉
788750	1234	1	17.037015914916992	0.040474046021699905	0	docker	熟悉
788750	1275	1	32.79191970825195	0.03909803926944733	0	golang	熟悉
788750	1332	4	28.065319061279297	0.04838139936327934	0	操作系统	理解
788750	1343	1	19.376577377319336	0.04603305831551552	0	自动化	熟悉
788750	1346	1	12.372501373291016	0.04820629581809044	0	php	熟悉
788750	1357	1	11.496423721313477	0.04101642221212387	0	linux	熟悉
788750	1367	16	33.40713882446289	0.04518277943134308	0	架构	其他
788750	1369	1	21.14398193359375	0.04467613995075226	0	java	熟悉
169425	455	0	25.052513122558594	0.1225481778383255	0	kibana	精通
169425	940	0	20.990217208862305	0.21010389924049377	0	elk	精通
169425	1130	0	17.631593704223633	0.08374246209859848	0	elasticsearch	精通
169425	1207	1	12.527301788330078	0.14559635519981384	0	perl	熟悉
169425	1320	16	22.38127326965332	0.05475112795829773	0	智能	其他
169425	1326	1	11.34445571899414	0.05475112795829773	0	shell	熟悉
169425	1332	1	10.426738739013672	0.05475112795829773	0	操作系统	熟悉
169425	1345	16	9.919111251831055	0.05475112795829773	0	运维	其他
169425	1348	1	19.555543899536133	0.05475112795829773	0	python	熟悉
169425	1357	1	14.861797332763672	0.05475112795829773	0	linux	熟悉
169425	1371	0	22.852025985717773	0.05475112795829773	0	框架	精通
169425	1373	16	13.5379638671875	0.05475112795829773	0	优化	其他
503839	644	2	36.797332763671875	0.05408381298184395	1	概率分析	了解
503839	868	2	20.218481063842773	0.08540021628141403	1	数理统计	了解
503839	1098	16	17.3205623626709	0.05408381298184395	1	spss	其他
503839	1126	16	24.646163940429688	0.08359775692224503	1	sas	其他
503839	1221	16	19.900920867919922	0.05408381298184395	1	r语言	其他
503839	1266	1	18.464860916137695	0.07382870465517044	1	程序开发	熟悉
503839	1268	16	16.67066192626953	0.05408381298184395	1	数据处理	其他
503839	1291	16	43.89436340332031	0.05408381298184395	1	spark	其他
503839	1304	16	27.276817321777344	0.05408381298184395	1	数学	其他
503839	1306	16	28.00736427307129	0.05408381298184395	1	hadoop	其他
503839	1308	16	49.93147277832031	0.05408381298184395	1	机器学习	其他
503839	1348	1	23.556447982788086	0.05408381298184395	1	python	熟悉
503839	1350	1	17.606002807617188	0.05408381298184395	1	统计	熟悉
503839	1352	16	24.015636444091797	0.05408381298184395	1	算法	其他
503839	1354	1	13.38552188873291	0.05408381298184395	1	sql	熟悉
503839	1360	16	18.246517181396484	0.05408381298184395	1	数据分析	其他
503839	1369	1	19.71377944946289	0.05408381298184395	1	java	熟悉
208087	1039	1	0.0	0.021482203155755997	0	macos	熟悉
208087	1084	1	10.002067565917969	0.014244548976421356	0	jmeter	熟悉
208087	1111	16	10.170612335205078	0.014244548976421356	0	ci	其他
208087	1123	1	15.697227478027344	0.014244548976421356	0	jenkins	熟悉
208087	1144	1	24.981609344482422	0.014244548976421356	0	soa	熟悉
208087	1188	1	2.0465493202209473	0.06541639566421509	0	mac	熟悉
208087	1189	1	32.7987060546875	0.038983751088380814	0	os	熟悉
208087	1190	1	22.293235778808594	0.03161214292049408	0	ruby	熟悉
208087	1202	16	22.597612380981445	0.014244548976421356	0	功能测试	其他
208087	1223	1	0.0	0.014244548976421356	0	java虚拟机	熟悉
208087	1232	1	43.80754852294922	0.014319188892841339	0	restful	熟悉
208087	1233	2	26.6240291595459	0.017250191420316696	0	apache	了解
208087	1257	16	8.795248031616211	0.10437692701816559	0	性能测试	其他
208087	1262	1	11.438285827636719	0.03187372162938118	0	unix	熟悉
208087	1273	16	9.40658187866211	0.06357026100158691	0	服务端	其他
208087	1280	2	4.610726833343506	0.03742656111717224	0	nginx	了解
208087	1293	1	4.978878021240234	0.21385875344276428	0	软件测试	熟悉
208087	1295	16	0.0	0.017633359879255295	0	git	其他
208087	1298	1	14.51262092590332	0.0313384011387825	0	api	熟悉
208087	1322	1	21.899192810058594	0.025967124849557877	0	测试工具	熟悉
208087	1326	1	24.777881622314453	0.014244548976421356	0	shell	熟悉
208087	1330	1	28.74121856689453	0.014244548976421356	0	脚本	熟悉
208087	1336	1	49.91399002075195	0.014244548976421356	0	http	熟悉
208087	1345	16	46.6689453125	0.014244548976421356	0	运维	其他
208087	1347	1	35.463539123535156	0.014244548976421356	0	c	熟悉
208087	1348	1	60.45832061767578	0.014244548976421356	0	python	熟悉
208087	1357	1	20.284160614013672	0.014244548976421356	0	linux	熟悉
208087	1358	16	18.70465087890625	0.014244548976421356	0	性能	其他
208087	1364	1	27.91276741027832	0.014244548976421356	0	javascirpt	熟悉
208087	1366	1	24.580341339111328	0.014244548976421356	0	web	熟悉
208087	1367	1	46.369300842285156	0.014244548976421356	0	架构	熟悉
208087	1369	1	44.0072135925293	0.014244548976421356	0	java	熟悉
208087	1370	9	28.552587509155273	0.014244548976421356	0	编程	良好
208087	1372	1	25.811180114746094	0.014244548976421356	0	测试	熟悉
525492	299	1	5.2150983810424805	0.02208111807703972	0	newsql	熟悉
525492	446	1	32.50879669189453	0.026537366211414337	0	mpp	熟悉
525492	608	1	0.0	0.019724342972040176	0	powershell	熟悉
525492	984	1	0.0	0.019724342972040176	0	db	熟悉
525492	1006	16	6.2594380378723145	0.32253298163414	0	dba	其他
525492	1122	16	12.194475173950195	0.3275284171104431	0	数据库系统	其他
525492	1259	1	12.432117462158203	0.019724342972040176	0	脚本语言	熟悉
525492	1277	16	34.58970642089844	0.019998909905552864	0	nosql	其他
525492	1287	16	34.67844009399414	0.019724342972040176	0	系统设计	其他
525492	1312	1	3.176769256591797	0.030479302629828453	0	mssql	熟悉
525492	1330	16	12.563430786132812	0.032242294400930405	0	脚本	其他
525492	1340	4	24.617862701416016	0.019724342972040176	0	并发	理解
525492	1343	1	18.66197967529297	0.019724342972040176	0	自动化	熟悉
525492	1345	1	13.364717483520508	0.019724342972040176	0	运维	熟悉
525492	1348	1	7.0246806144714355	0.02013806812465191	0	python	熟悉
525492	1355	1	21.467029571533203	0.020097026601433754	0	mysql	熟悉
525492	1365	1	11.054521560668945	0.02015647664666176	0	数据库	熟悉
525492	1367	16	26.575468063354492	0.020137617364525795	0	架构	其他
385050	843	16	21.672500610351562	0.04322559013962746	1	jpa	其他
385050	917	5	0.0	0.15947377681732178	1	oo	基本
385050	1121	1	42.16632080078125	0.02830028161406517	1	mq	熟悉
385050	1184	1	0.0	0.05484496429562569	1	dubbo	熟悉
385050	1227	16	12.341607093811035	0.06642894446849823	1	saas	其他
385050	1242	1	39.06428146362305	0.07082535326480865	1	hbase	熟悉
385050	1252	16	0.0	0.02830028161406517	1	structs	其他
385050	1270	16	25.655071258544922	0.02830028161406517	1	hibernate	其他
385050	1278	16	66.0312271118164	0.039303410798311234	1	springmvc	其他
385050	1318	9	27.214092254638672	0.05110073834657669	1	面向对象	良好
385050	1327	16	18.321197509765625	0.1185932457447052	1	mvc	其他
385050	1329	5	20.76301383972168	0.02830028161406517	1	设计模式	基本
385050	1335	1	31.44964599609375	0.02830028161406517	1	redis	熟悉
385050	1339	16	0.0	0.02830028161406517	1	oracle	其他
385050	1340	16	30.488725662231445	0.02830028161406517	1	并发	其他
385050	1344	16	52.14813995361328	0.02830028161406517	1	spring	其他
385050	1355	16	37.60724639892578	0.02830028161406517	1	mysql	其他
385050	1365	16	19.312070846557617	0.02830028161406517	1	数据库	其他
385050	1366	16	10.57749080657959	0.02830028161406517	1	web	其他
385050	1369	16	25.293420791625977	0.02830028161406517	1	java	其他
385050	1371	16	42.26925277709961	0.02830028161406517	1	框架	其他
385050	1373	16	14.206618309020996	0.02830028161406517	1	优化	其他
685559	496	1	19.446868896484375	0.10765263438224792	0	flux	熟悉
685559	897	1	16.739538192749023	0.15513621270656586	0	ant	熟悉
685559	972	1	18.89639663696289	0.04406844079494476	0	redux	熟悉
685559	1132	16	19.661178588867188	0.04406844079494476	0	reactnative	其他
685559	1228	16	6.774012565612793	0.04406844079494476	0	webpack	其他
685559	1237	16	14.463563919067383	0.04406844079494476	0	native	其他
685559	1244	1	7.428691387176514	0.04406844079494476	0	es	熟悉
685559	1283	1	20.233949661254883	0.04406844079494476	0	web前端	熟悉
685559	1295	1	11.707918167114258	0.12025298923254013	0	git	熟悉
685559	1317	1	21.821552276611328	0.04406844079494476	0	react	熟悉
685559	1336	1	12.086837768554688	0.04406844079494476	0	http	熟悉
685559	1353	1	12.140079498291016	0.04406844079494476	0	css	熟悉
685559	1356	1	5.213578224182129	0.04406844079494476	0	html	熟悉
685559	1364	0	12.68956184387207	0.04406844079494476	0	javascirpt	精通
685559	1366	1	14.196088790893555	0.04406844079494476	0	web	熟悉
685559	1368	1	14.144172668457031	0.04406844079494476	0	前端开发	熟悉
685559	1370	16	14.89080810546875	0.04406844079494476	0	编程	其他
663184	1035	16	35.447967529296875	0.14217545092105865	0	多维	其他
663184	1217	16	12.723859786987305	0.1786598563194275	0	object	其他
663184	1273	1	32.69873046875	0.07776642590761185	0	服务端	熟悉
663184	1341	16	27.38220977783203	0.2029801607131958	0	项目管理	其他
663184	1361	1	11.98629379272461	0.19890046119689941	0	ui	熟悉
663184	1368	1	30.611879348754883	0.1995176374912262	0	前端开发	熟悉
644591	1172	16	19.33897590637207	0.06493449956178665	1	语义	其他
644591	1244	1	14.211910247802734	0.06493449956178665	1	es	熟悉
644591	1300	0	31.59818458557129	0.12419053912162781	1	vue	精通
644591	1305	16	20.08440399169922	0.095574751496315	1	h5	其他
644591	1334	1	31.998205184936523	0.06595513224601746	1	性能优化	熟悉
644591	1338	0	0.0	0.06493449956178665	1	jquerry	精通
644591	1353	1	0.185979962348938	0.06493449956178665	1	css	熟悉
644591	1356	1	9.417923927307129	0.06493449956178665	1	html	熟悉
644591	1358	1	34.41180419921875	0.06493449956178665	1	性能	熟悉
644591	1364	1	37.724613189697266	0.06493449956178665	1	javascirpt	熟悉
644591	1366	1	25.042034149169922	0.06493449956178665	1	web	熟悉
644591	1368	1	30.118305206298828	0.06493449956178665	1	前端开发	熟悉
644591	1370	9	33.65800094604492	0.06493449956178665	1	编程	良好
644591	1373	1	28.08594512939453	0.06493449956178665	1	优化	熟悉
249787	1082	0	10.059024810791016	0.11550433188676834	0	laravel	精通
249787	1085	1	15.746400833129883	0.09852110594511032	0	lnmp	熟悉
249787	1110	0	22.71794891357422	0.12848511338233948	0	yii	精通
249787	1318	9	19.308698654174805	0.07519913464784622	0	面向对象	良好
249787	1326	1	16.632566452026367	0.04831623658537865	0	shell	熟悉
249787	1330	1	14.105854034423828	0.04815841466188431	0	脚本	熟悉
249787	1335	1	21.434062957763672	0.046891652047634125	0	redis	熟悉
249787	1355	1	17.639568328857422	0.04799143597483635	0	mysql	熟悉
249787	1357	1	13.615747451782227	0.04790045693516731	0	linux	熟悉
249787	1358	16	14.352930068969727	0.04760102555155754	0	性能	其他
249787	1359	16	16.36449432373047	0.04875388741493225	0	代码	其他
249787	1365	13	9.41049575805664	0.04834412783384323	0	数据库	优秀
249787	1367	16	22.01117706298828	0.05170382559299469	0	架构	其他
249787	1370	9	15.637117385864258	0.04754301533102989	0	编程	良好
249787	1371	0	19.653432846069336	0.05146732181310654	0	框架	精通
249787	1373	5	13.981311798095703	0.047618914395570755	0	优化	基本
413253	1185	16	0.0	0.10895049571990967	1	数值	其他
413253	1304	16	7.437889099121094	0.24474915862083435	1	数学	其他
413253	1325	16	11.57174301147461	0.1382327675819397	1	数据结构	其他
413253	1350	16	1.3682540655136108	0.210571750998497	1	统计	其他
413253	1371	16	20.14915657043457	0.21208858489990234	1	框架	其他
413253	1373	16	3.633622169494629	0.08540727198123932	1	优化	其他
13823	1129	16	14.063920974731445	0.0639461874961853	0	postgresql	其他
13823	1212	16	12.725006103515625	0.0639461874961853	0	etl	其他
13823	1245	16	15.386873245239258	0.0639461874961853	0	大规模	其他
13823	1277	16	14.283918380737305	0.12647564709186554	0	nosql	其他
13823	1312	16	19.286142349243164	0.0639461874961853	0	mssql	其他
13823	1319	16	14.285207748413086	0.0639461874961853	0	产品开发	其他
13823	1339	16	12.010936737060547	0.17011624574661255	0	oracle	其他
13823	1355	16	10.67656135559082	0.0639461874961853	0	mysql	其他
13823	1365	1	11.993791580200195	0.0639461874961853	0	数据库	熟悉
13823	1367	16	17.81732177734375	0.0639461874961853	0	架构	其他
13823	1369	16	14.454023361206055	0.0639461874961853	0	java	其他
13823	1370	16	14.483367919921875	0.0639461874961853	0	编程	其他
13823	1373	1	13.241588592529297	0.0639461874961853	0	优化	熟悉
117414	889	16	7.18447208404541	0.02967267669737339	0	网站架构	其他
117414	917	1	13.142658233642578	0.046702418476343155	0	oo	熟悉
117414	1139	1	21.515050888061523	0.09806481003761292	0	uml	熟悉
117414	1142	9	17.81641387939453	0.06341968476772308	0	oop	良好
117414	1183	1	18.225801467895508	0.03963196650147438	0	io	熟悉
117414	1213	16	15.123723983764648	0.026194550096988678	0	系统分析	其他
117414	1258	1	25.236927032470703	0.09158598631620407	0	分布式系统	熟悉
117414	1277	1	22.871498107910156	0.0257067009806633	0	nosql	熟悉
117414	1284	1	19.126625061035156	0.10951700061559677	0	j2ee	熟悉
117414	1299	1	22.234670639038086	0.09476499259471893	0	缓存	熟悉
117414	1319	16	18.286741256713867	0.04858027771115303	0	产品开发	其他
117414	1321	1	14.558887481689453	0.036641158163547516	0	多线程	熟悉
117414	1329	1	19.8460636138916	0.026532966643571854	0	设计模式	熟悉
117414	1334	16	16.622631072998047	0.03844239562749863	0	性能优化	其他
117414	1340	1	26.404573440551758	0.026041269302368164	0	并发	熟悉
117414	1355	0	16.24518585205078	0.026063013821840286	0	mysql	精通
117414	1358	16	24.12857437133789	0.030642354860901833	0	性能	其他
117414	1366	1	17.8841495513916	0.025705112144351006	0	web	熟悉
117414	1367	16	26.52334213256836	0.035877253860235214	0	架构	其他
117414	1369	16	17.558788299560547	0.02568288892507553	0	java	其他
117414	1371	5	32.76555252075195	0.02799796126782894	0	框架	基本
117414	1373	16	38.99724578857422	0.026532504707574844	0	优化	其他
775085	252	1	28.234619140625	0.03533844277262688	1	soc芯片	熟悉
775085	553	0	30.278305053710938	0.051560066640377045	1	freertos	精通
775085	667	16	31.086118698120117	0.057777293026447296	1	mqtt	其他
775085	747	16	26.59461212158203	0.049196794629096985	1	协议栈	其他
775085	1037	1	51.21460723876953	0.03533844277262688	1	websocket	熟悉
775085	1094	1	12.168303489685059	0.03533844277262688	1	wifi	熟悉
775085	1128	1	3.172499179840088	0.0705811157822609	1	https	熟悉
775085	1214	0	13.746261596679688	0.15059222280979156	1	嵌入式	精通
775085	1269	16	15.66483211517334	0.054877426475286484	1	单元测试	其他
775085	1294	1	15.215571403503418	0.03533844277262688	1	tcp/ip	熟悉
775085	1307	1	16.9018497467041	0.03533844277262688	1	tcp	熟悉
775085	1310	1	29.87751007080078	0.03533844277262688	1	ip	熟悉
775085	1316	0	30.49588966369629	0.03533844277262688	1	c/c++	精通
775085	1320	16	22.92875099182129	0.03533844277262688	1	智能	其他
775085	1331	16	13.46686840057373	0.03533844277262688	1	硬件	其他
775085	1336	1	24.902660369873047	0.03533844277262688	1	http	熟悉
775085	1342	0	33.783546447753906	0.03533844277262688	1	c++	精通
775085	1347	0	31.682313919067383	0.03533844277262688	1	c	精通
775085	1352	1	39.7019157409668	0.03533844277262688	1	算法	熟悉
775085	1357	0	21.789419174194336	0.03533844277262688	1	linux	精通
775085	1359	16	43.162681579589844	0.03533844277262688	1	代码	其他
775085	1372	16	35.890499114990234	0.03533844277262688	1	测试	其他
580649	1094	16	19.654659271240234	0.10819917172193527	1	wifi	其他
580649	1265	16	27.875661849975586	0.11705762147903442	1	软件工程	其他
580649	1282	16	28.93853187561035	0.13305993378162384	1	自动化测试	其他
580649	1293	5	19.788904190063477	0.13356566429138184	1	软件测试	基本
580649	1330	1	25.91067123413086	0.07258822023868561	1	脚本	熟悉
580649	1342	1	54.87388610839844	0.07258822023868561	1	c++	熟悉
580649	1343	16	29.557247161865234	0.07258822023868561	1	自动化	其他
580649	1348	1	33.75053024291992	0.07258822023868561	1	python	熟悉
580649	1357	1	26.154340744018555	0.07258822023868561	1	linux	熟悉
580649	1370	1	32.61027908325195	0.07258822023868561	1	编程	熟悉
580649	1372	1	31.813369750976562	0.07258822023868561	1	测试	熟悉
354445	986	16	18.84686851501465	0.1113818809390068	0	分析方法	其他
354445	1276	1	10.738569259643555	0.5544725060462952	0	axure	熟悉
354445	1360	16	11.390155792236328	0.1113818809390068	0	数据分析	其他
354445	1368	16	13.492351531982422	0.1113818809390068	0	前端开发	其他
354445	1373	16	10.955442428588867	0.1113818809390068	0	优化	其他
200855	200	16	22.035972595214844	0.018339207395911217	0	kmeans	其他
200855	301	16	31.613338470458984	0.02480435185134411	0	knn	其他
200855	424	16	2.77126407623291	0.03200079873204231	0	zeromq	其他
200855	444	16	0.0	0.026385977864265442	0	akka	其他
200855	730	16	21.67108154296875	0.027408452704548836	0	贝叶斯	其他
200855	888	16	16.091123580932617	0.018339207395911217	0	svm	其他
200855	895	16	15.899482727050781	0.2345350831747055	0	决策树	其他
200855	971	16	8.448829650878906	0.018339207395911217	0	开发测试	其他
200855	1051	1	30.522769927978516	0.018339207395911217	0	clustering	熟悉
200855	1091	3	21.738346099853516	0.051849979907274246	0	javaweb	掌握
200855	1157	16	16.000062942504883	0.08604390919208527	0	zookeeper	其他
200855	1175	1	14.874370574951172	0.08892892301082611	0	storm	熟悉
200855	1176	0	8.873092651367188	0.018339207395911217	0	负载均衡	精通
200855	1242	1	25.15420150756836	0.018339207395911217	0	hbase	熟悉
200855	1248	16	19.679393768310547	0.018339207395911217	0	数据仓库	其他
200855	1255	1	18.53302764892578	0.018339207395911217	0	hive	熟悉
200855	1268	16	13.622270584106445	0.018339207395911217	0	数据处理	其他
200855	1292	16	13.679801940917969	0.018339207395911217	0	mongodb	其他
200855	1302	16	16.54539680480957	0.018339207395911217	0	数据挖掘	其他
200855	1306	1	10.854150772094727	0.018339207395911217	0	hadoop	熟悉
200855	1335	16	37.86980056762695	0.018339207395911217	0	redis	其他
200855	1339	0	15.835970878601074	0.024579962715506554	0	oracle	精通
200855	1340	0	39.209693908691406	0.018339207395911217	0	并发	精通
200855	1352	1	35.88250732421875	0.018339207395911217	0	算法	熟悉
200855	1355	0	40.5717658996582	0.018339207395911217	0	mysql	精通
200855	1360	16	29.847267150878906	0.018339207395911217	0	数据分析	其他
200855	1366	0	19.629133224487305	0.018339207395911217	0	web	精通
200855	1367	2	39.96029281616211	0.018339207395911217	0	架构	了解
200855	1369	0	27.170856475830078	0.018339207395911217	0	java	精通
200855	1371	3	35.92164993286133	0.018339207395911217	0	框架	掌握
200855	1372	16	27.520559310913086	0.018339207395911217	0	测试	其他
244020	1162	1	14.002191543579102	0.141914963722229	1	sketch	熟悉
244020	1173	16	18.084226608276367	0.1337428092956543	1	prd	其他
244020	1192	2	30.668548583984375	0.09714442491531372	1	无线	了解
244020	1231	1	20.75346565246582	0.09714442491531372	1	visio	熟悉
244020	1276	1	19.6567440032959	0.14147570729255676	1	axure	熟悉
244020	1319	16	32.04084014892578	0.09714442491531372	1	产品开发	其他
244020	1360	8	16.515995025634766	0.09714442491531372	1	数据分析	较强
244020	1366	16	19.91054344177246	0.09714442491531372	1	web	其他
244020	1373	16	23.60045051574707	0.09714442491531372	1	优化	其他
236024	1118	16	54.323307037353516	0.09286073595285416	1	算法设计	其他
236024	1319	16	29.165327072143555	0.07828948646783829	1	产品开发	其他
236024	1325	16	27.999650955200195	0.09500044584274292	1	数据结构	其他
236024	1326	0	44.13680648803711	0.07403479516506195	1	shell	精通
236024	1348	0	63.8312873840332	0.09748812764883041	1	python	精通
236024	1352	16	27.733015060424805	0.08473244309425354	1	算法	其他
236024	1360	4	17.312870025634766	0.06360296905040741	1	数据分析	理解
236024	1367	16	38.348976135253906	0.09756828844547272	1	架构	其他
236024	1369	0	26.692359924316406	0.1029272973537445	1	java	精通
236024	1370	0	29.629331588745117	0.09266722947359085	1	编程	精通
236024	1373	16	17.736774444580078	0.12082822620868683	1	优化	其他
124290	702	16	19.00556182861328	0.03784053400158882	0	waf	其他
124290	999	16	23.459400177001953	0.05653486028313637	0	paas	其他
124290	1159	1	19.32906150817871	0.05479585379362106	0	体系结构	熟悉
124290	1200	2	7.939446449279785	0.06561615318059921	0	网络协议	了解
124290	1218	16	21.157127380371094	0.06090136244893074	0	源代码	其他
124290	1234	1	13.991628646850586	0.06189020723104477	0	docker	熟悉
124290	1245	16	26.829593658447266	0.05061175674200058	0	大规模	其他
124290	1294	2	10.328922271728516	0.1096036359667778	0	tcp/ip	了解
124290	1307	2	26.805906295776367	0.08610208332538605	0	tcp	了解
124290	1310	2	4.569470405578613	0.04706697538495064	0	ip	了解
124290	1316	1	6.332562446594238	0.04696117714047432	0	c/c++	熟悉
124290	1332	1	8.185850143432617	0.05481797456741333	0	操作系统	熟悉
124290	1342	1	27.32512664794922	0.07092278450727463	0	c++	熟悉
124290	1347	1	15.754817962646484	0.04836350679397583	0	c	熟悉
124290	1357	1	9.62568473815918	0.04850637540221214	0	linux	熟悉
124290	1367	16	21.922130584716797	0.05157225951552391	0	架构	其他
124290	1373	16	13.105306625366211	0.047892503440380096	0	优化	其他
184226	1255	1	29.013826370239258	0.07453853636980057	1	hive	熟悉
184226	1258	1	32.83844757080078	0.09579645097255707	1	分布式系统	熟悉
184226	1291	1	37.60115051269531	0.07453853636980057	1	spark	熟悉
184226	1306	1	17.37699317932129	0.09850272536277771	1	hadoop	熟悉
184226	1334	8	12.995516777038574	0.12146651744842529	1	性能优化	较强
184226	1339	0	23.31813621520996	0.08041391521692276	1	oracle	精通
184226	1354	13	21.006837844848633	0.0749036967754364	1	sql	优秀
184226	1358	8	27.23649024963379	0.07495149224996567	1	性能	较强
184226	1365	0	16.220197677612305	0.07453853636980057	1	数据库	精通
184226	1367	8	30.105337142944336	0.08127252757549286	1	架构	较强
184226	1369	1	18.58953285217285	0.07453853636980057	1	java	熟悉
184226	1373	8	20.313316345214844	0.07453853636980057	1	优化	较强
750771	1031	16	20.898080825805664	0.20113953948020935	1	系统安全	其他
750771	1119	5	25.985626220703125	0.1405998170375824	1	算法基础	基本
750771	1309	16	22.642044067382812	0.09403723478317261	1	net	其他
750771	1311	16	25.982650756835938	0.09403723478317261	1	.net	其他
750771	1318	4	38.11199188232422	0.09403723478317261	1	面向对象	理解
750771	1325	16	36.167728424072266	0.09403723478317261	1	数据结构	其他
750771	1329	1	34.8580207824707	0.09403723478317261	1	设计模式	熟悉
750771	1352	16	41.80902862548828	0.09403723478317261	1	算法	其他
750771	1369	16	38.13047790527344	0.09403723478317261	1	java	其他
517665	780	1	26.793052673339844	0.11452928930521011	0	cadence	熟悉
517665	853	11	0.0	0.11335776001214981	0	总线	通用
517665	1016	1	0.0	0.08327209204435349	0	智能手机	熟悉
517665	1048	16	40.53538131713867	0.07699122279882431	0	power	其他
517665	1133	11	15.103927612304688	0.1133405938744545	0	arm	通用
517665	1138	11	32.097530364990234	0.07699122279882431	0	内核	通用
517665	1167	16	10.067075729370117	0.11355293542146683	0	pcb	其他
517665	1319	1	22.386234283447266	0.07699122279882431	0	产品开发	熟悉
517665	1331	16	31.173328399658203	0.07699122279882431	0	硬件	其他
517665	1367	11	22.743879318237305	0.07699122279882431	0	架构	通用
517665	1372	16	14.574392318725586	0.07699122279882431	0	测试	其他
516313	1135	1	5.762836933135986	0.1175476461648941	0	敏捷开发	熟悉
516313	1213	16	9.037508964538574	0.1175476461648941	0	系统分析	其他
516313	1222	1	11.811502456665039	0.41226181387901306	0	bi	熟悉
516313	1263	1	12.876895904541016	0.1175476461648941	0	生命周期	熟悉
516313	1318	4	8.68470573425293	0.1175476461648941	0	面向对象	理解
516313	1354	1	8.157745361328125	0.1175476461648941	0	sql	熟悉
296944	1099	16	0.0	0.25	0	aso	其他
296944	1290	16	0.9844192266464233	0.25	0	seo	其他
296944	1360	16	4.931918621063232	0.25	0	数据分析	其他
296944	1373	16	7.111271858215332	0.25	0	优化	其他
246286	831	16	40.3069953918457	0.12537704408168793	1	数据业务	其他
246286	1119	5	31.687973022460938	0.08310329169034958	1	算法基础	基本
246286	1221	1	33.99467468261719	0.06285274773836136	1	r语言	熟悉
246286	1245	16	42.262306213378906	0.14418083429336548	1	大规模	其他
246286	1249	16	61.60237503051758	0.19218088686466217	1	深度网络	其他
246286	1308	1	53.97462463378906	0.07724134624004364	1	机器学习	熟悉
246286	1320	16	31.62398338317871	0.05087859556078911	1	智能	其他
246286	1348	1	36.32905578613281	0.05087859556078911	1	python	熟悉
246286	1350	16	22.264829635620117	0.05087859556078911	1	统计	其他
246286	1352	1	43.64857482910156	0.0606708787381649	1	算法	熟悉
246286	1370	1	35.68952560424805	0.05087859556078911	1	编程	熟悉
246286	1373	16	29.082860946655273	0.05087859556078911	1	优化	其他
645492	1262	1	10.966486930847168	0.09762377291917801	1	unix	熟悉
645492	1273	16	25.226741790771484	0.11760370433330536	1	服务端	其他
645492	1275	0	46.065860748291016	0.07476185262203217	1	golang	精通
645492	1315	16	37.79400634765625	0.07042861729860306	1	存储	其他
645492	1325	0	32.55485534667969	0.11167469620704651	1	数据结构	精通
645492	1340	1	35.69047546386719	0.05099283158779144	1	并发	熟悉
645492	1342	0	52.46873092651367	0.11986957490444183	1	c++	精通
645492	1346	0	35.98807144165039	0.06295878440141678	1	php	精通
645492	1352	0	35.948829650878906	0.07334394007921219	1	算法	精通
645492	1357	1	42.023643493652344	0.050020795315504074	1	linux	熟悉
645492	1367	16	43.726070404052734	0.07067981362342834	1	架构	其他
645492	1370	1	38.78729248046875	0.050020795315504074	1	编程	熟悉
645492	1373	16	22.61351776123047	0.050020795315504074	1	优化	其他
766033	545	16	0.0	0.03455109894275665	1	rhce	其他
766033	807	1	44.32041549682617	0.036177441477775574	1	mesos	熟悉
766033	876	1	2.2421042919158936	0.02613707073032856	1	k8s	熟悉
766033	914	1	11.039700508117676	0.060310184955596924	1	saltstack	熟悉
766033	952	16	10.003580093383789	0.04466566443443298	1	puppet	其他
766033	973	1	46.66171646118164	0.04124623164534569	1	flume	熟悉
766033	995	1	0.0	0.04897432029247284	1	nagios	熟悉
766033	1028	1	45.31101608276367	0.021141983568668365	1	ansible	熟悉
766033	1064	1	15.86108684539795	0.01619069278240204	1	aws	熟悉
766033	1105	1	0.0	0.02696981094777584	1	zabbix	熟悉
766033	1107	16	18.40849494934082	0.02741706743836403	1	devops	其他
766033	1123	1	26.440584182739258	0.08872740715742111	1	jenkins	熟悉
766033	1130	16	31.642375946044922	0.0499606728553772	1	elasticsearch	其他
766033	1146	1	0.27029919624328613	0.014715638943016529	1	lua	熟悉
766033	1190	1	17.738880157470703	0.04534218832850456	1	ruby	熟悉
766033	1208	1	17.392778396606445	0.0221498254686594	1	云计算	熟悉
766033	1215	16	18.695457458496094	0.03256218880414963	1	kafka	其他
766033	1223	16	22.712196350097656	0.02166804112493992	1	java虚拟机	其他
766033	1234	1	0.0	0.03618493676185608	1	docker	熟悉
766033	1280	1	12.999914169311523	0.03540708124637604	1	nginx	熟悉
766033	1286	16	23.5372314453125	0.03409317135810852	1	tomcat	其他
766033	1292	1	20.064510345458984	0.036190785467624664	1	mongodb	熟悉
766033	1326	16	38.38766098022461	0.015793221071362495	1	shell	其他
766033	1335	16	57.433372497558594	0.015477020293474197	1	redis	其他
766033	1345	16	9.21133041381836	0.016925297677516937	1	运维	其他
766033	1348	1	39.276859283447266	0.016112500801682472	1	python	熟悉
766033	1355	16	8.708744049072266	0.01755540631711483	1	mysql	其他
766033	1357	1	27.971649169921875	0.015635041519999504	1	linux	熟悉
766033	1358	16	41.98041915893555	0.023277949541807175	1	性能	其他
766033	1367	16	33.2939453125	0.02736261673271656	1	架构	其他
766033	1369	16	27.24479866027832	0.01636486127972603	1	java	其他
766033	1370	1	39.98735427856445	0.016583530232310295	1	编程	熟悉
766033	1373	16	26.474285125732422	0.01812906004488468	1	优化	其他
219883	262	16	46.36743927001953	0.20126427710056305	0	nltk	其他
219883	427	16	13.492595672607422	0.0858926996588707	0	word2vec	其他
219883	617	16	30.973529815673828	0.08330810815095901	0	mahout	其他
219883	629	16	6.888765335083008	0.10984962433576584	0	情感分析	其他
219883	1172	16	14.994115829467773	0.0519685223698616	0	语义	其他
219883	1233	16	9.738321304321289	0.0519685223698616	0	apache	其他
219883	1247	16	24.53790283203125	0.0519685223698616	0	人工智能	其他
219883	1259	0	15.59492301940918	0.0519685223698616	0	脚本语言	精通
219883	1268	16	11.375650405883789	0.0519685223698616	0	数据处理	其他
219883	1272	0	34.63258743286133	0.0519685223698616	0	nlp	精通
219883	1306	16	28.284225463867188	0.0519685223698616	0	hadoop	其他
219883	1308	5	21.700788497924805	0.0519685223698616	0	机器学习	基本
219883	1352	5	21.146081924438477	0.0519685223698616	0	算法	基本
219883	1370	0	18.831090927124023	0.0519685223698616	0	编程	精通
407112	1120	1	11.347047805786133	0.07692307978868484	0	androidsdk	熟悉
407112	1166	1	9.773628234863281	0.07692307978868484	0	版本管理	熟悉
407112	1261	16	6.88327169418335	0.07692307978868484	0	内存	其他
407112	1295	1	7.110188007354736	0.07692307978868484	0	git	熟悉
407112	1314	1	5.776085376739502	0.07692307978868484	0	sdk	熟悉
407112	1318	1	4.492934226989746	0.07692307978868484	0	面向对象	熟悉
407112	1334	16	9.274906158447266	0.07692307978868484	0	性能优化	其他
407112	1358	16	7.838256359100342	0.07692307978868484	0	性能	其他
407112	1363	1	4.873136520385742	0.07692307978868484	0	android	熟悉
407112	1369	1	5.197390556335449	0.07692307978868484	0	java	熟悉
407112	1370	1	7.305856704711914	0.07692307978868484	0	编程	熟悉
407112	1371	1	8.801794052124023	0.07692307978868484	0	框架	熟悉
407112	1373	16	7.599151134490967	0.07692307978868484	0	优化	其他
3456	1063	16	17.170433044433594	0.08206090331077576	1	并行	其他
3456	1300	0	40.222747802734375	0.15562838315963745	1	vue	精通
3456	1305	1	29.197067260742188	0.10582344979047775	1	h5	熟悉
3456	1317	0	51.11165237426758	0.08206090331077576	1	react	精通
3456	1334	1	39.11051940917969	0.08206090331077576	1	性能优化	熟悉
3456	1349	1	34.847450256347656	0.08206090331077576	1	交互	熟悉
3456	1358	1	35.01997756958008	0.08206090331077576	1	性能	熟悉
3456	1359	16	41.46132278442383	0.08206090331077576	1	代码	其他
3456	1364	0	46.00742721557617	0.08206090331077576	1	javascirpt	精通
3456	1368	1	36.382198333740234	0.08206090331077576	1	前端开发	熟悉
3456	1373	1	32.572303771972656	0.08206090331077576	1	优化	熟悉
342555	805	1	29.546173095703125	0.08771298825740814	0	存储技术	熟悉
342555	1103	2	6.741560935974121	0.10518012940883636	0	异步	了解
342555	1223	2	14.822465896606445	0.04198390990495682	0	java虚拟机	了解
342555	1230	2	14.225229263305664	0.07893714308738708	0	网络通信	了解
342555	1277	1	13.27659797668457	0.11329284310340881	0	nosql	熟悉
342555	1308	2	29.276960372924805	0.06306320428848267	0	机器学习	了解
342555	1326	5	3.4072556495666504	0.04198390990495682	0	shell	基本
342555	1335	1	15.357955932617188	0.04198390990495682	0	redis	熟悉
342555	1344	1	17.414865493774414	0.04198390990495682	0	spring	熟悉
342555	1352	2	18.91529083251953	0.0473257377743721	0	算法	了解
342555	1355	1	13.37220573425293	0.04198390990495682	0	mysql	熟悉
342555	1357	1	13.375883102416992	0.04198390990495682	0	linux	熟悉
342555	1365	1	3.520456075668335	0.04198390990495682	0	数据库	熟悉
342555	1369	1	12.046289443969727	0.04198390990495682	0	java	熟悉
342555	1370	5	13.769771575927734	0.04198390990495682	0	编程	基本
342555	1371	1	16.664165496826172	0.04266504570841789	0	框架	熟悉
342555	1372	16	12.886354446411133	0.04198390990495682	0	测试	其他
342555	1373	1	10.338411331176758	0.04198390990495682	0	优化	熟悉
55327	868	16	0.0	0.03090069070458412	0	数理统计	其他
55327	1021	16	19.386642456054688	0.04688427224755287	0	模式识别	其他
55327	1137	16	26.476119995117188	0.19472987949848175	0	scala	其他
55327	1164	16	31.10990333557129	0.04353107884526253	0	推荐系统	其他
55327	1175	16	17.839773178100586	0.04958726093173027	0	storm	其他
55327	1242	16	9.405567169189453	0.08074379712343216	0	hbase	其他
55327	1245	16	15.85786247253418	0.03459516540169716	0	大规模	其他
55327	1255	1	17.432241439819336	0.0356571264564991	0	hive	熟悉
55327	1291	1	14.18758773803711	0.02794628031551838	0	spark	熟悉
55327	1302	16	22.603137969970703	0.0381925106048584	0	数据挖掘	其他
55327	1304	16	11.388101577758789	0.027502795681357384	0	数学	其他
55327	1306	1	21.806533813476562	0.02678021416068077	0	hadoop	熟悉
55327	1308	16	28.78428077697754	0.03386284410953522	0	机器学习	其他
55327	1335	16	20.66884422302246	0.02651875838637352	0	redis	其他
55327	1342	1	19.315021514892578	0.06781046092510223	0	c++	熟悉
55327	1348	1	18.22444725036621	0.033465370535850525	0	python	熟悉
55327	1352	16	13.767353057861328	0.029070323333144188	0	算法	其他
55327	1357	1	14.314170837402344	0.032553791999816895	0	linux	熟悉
55327	1369	1	11.039407730102539	0.035801518708467484	0	java	熟悉
55327	1370	1	14.777311325073242	0.03176184743642807	0	编程	熟悉
55327	1371	16	20.21006202697754	0.026785099878907204	0	框架	其他
55327	1373	16	38.29472732543945	0.04531899094581604	0	优化	其他
268335	371	1	0.0	0.09207828342914581	1	sqlmap	熟悉
268335	635	1	0.0	0.030455902218818665	1	owasp	熟悉
268335	980	1	45.74656677246094	0.10267077386379242	1	渗透测试	熟悉
268335	1073	1	20.624013900756836	0.11437513679265976	1	计算机网络	熟悉
268335	1294	1	19.748231887817383	0.10760723799467087	1	tcp/ip	熟悉
268335	1307	1	0.0	0.10668504238128662	1	tcp	熟悉
268335	1310	1	0.0	0.10291051119565964	1	ip	熟悉
268335	1322	1	4.046697616577148	0.11551956087350845	1	测试工具	熟悉
268335	1366	1	9.857110023498535	0.11400237679481506	1	web	熟悉
268335	1372	1	14.648681640625	0.1136951670050621	1	测试	熟悉
188267	468	0	40.04731369018555	0.09067866951227188	1	cloudstack	精通
188267	641	1	0.0	0.03166333958506584	1	vlan	熟悉
188267	665	1	59.3421516418457	0.0648612231016159	1	bgp	熟悉
188267	824	16	36.217594146728516	0.12753839790821075	1	sdn	其他
188267	855	0	0.0	0.15539349615573883	1	h3c	精通
188267	941	1	0.0	0.020393377169966698	1	局域网	熟悉
188267	1055	0	0.8843228816986084	0.020393377169966698	1	cisco	精通
188267	1062	16	22.623334884643555	0.020393377169966698	1	idc	其他
188267	1100	0	16.307262420654297	0.08152879029512405	1	openstack	精通
188267	1168	0	23.09526824951172	0.020393377169966698	1	网络设备	精通
188267	1192	1	27.937175750732422	0.02528577856719494	1	无线	熟悉
188267	1200	0	26.76102638244629	0.020393377169966698	1	网络协议	精通
188267	1206	16	56.16988754272461	0.020393377169966698	1	网络安全	其他
188267	1245	1	45.733795166015625	0.020393377169966698	1	大规模	熟悉
188267	1294	1	20.794384002685547	0.14688463509082794	1	tcp/ip	熟悉
188267	1307	1	30.29612922668457	0.031445201486349106	1	tcp	熟悉
188267	1310	1	18.876998901367188	0.020393377169966698	1	ip	熟悉
188267	1320	16	34.24217987060547	0.020393377169966698	1	智能	其他
188267	1343	16	31.62229347229004	0.020393377169966698	1	自动化	其他
188267	1367	1	41.22397994995117	0.020393377169966698	1	架构	熟悉
188267	1373	16	26.53153419494629	0.020393377169966698	1	优化	其他
464959	963	1	12.272912979125977	0.09551598131656647	1	bash	熟悉
464959	1297	1	22.35216522216797	0.0862821564078331	1	mybaits	熟悉
464959	1327	1	21.264610290527344	0.10987373441457748	1	mvc	熟悉
464959	1344	1	6.61128044128418	0.07870312035083771	1	spring	熟悉
464959	1349	9	19.2593936920166	0.07870312035083771	1	交互	良好
464959	1353	0	13.721631050109863	0.07870312035083771	1	css	精通
464959	1356	0	1.1377573013305664	0.07870312035083771	1	html	精通
464959	1357	1	13.357311248779297	0.07870312035083771	1	linux	熟悉
464959	1364	0	23.11468505859375	0.07870312035083771	1	javascirpt	精通
464959	1368	0	19.106122970581055	0.07870312035083771	1	前端开发	精通
464959	1370	1	22.193479537963867	0.07870312035083771	1	编程	熟悉
464959	1371	1	23.852481842041016	0.07870312035083771	1	框架	熟悉
201000	950	1	30.89180564880371	0.0420801043510437	1	webapi	熟悉
201000	1129	16	23.275379180908203	0.0420801043510437	1	postgresql	其他
201000	1152	16	34.58665084838867	0.14097154140472412	1	结构设计	其他
201000	1217	2	33.82893753051758	0.0420801043510437	1	object	了解
201000	1283	2	25.175987243652344	0.12165381014347076	1	web前端	了解
201000	1298	16	21.210838317871094	0.07184583693742752	1	api	其他
201000	1334	16	20.862436294555664	0.0420801043510437	1	性能优化	其他
201000	1339	16	19.733497619628906	0.07640731334686279	1	oracle	其他
201000	1354	16	22.488107681274414	0.0420801043510437	1	sql	其他
201000	1355	16	21.987483978271484	0.0420801043510437	1	mysql	其他
201000	1356	2	3.406404972076416	0.0420801043510437	1	html	了解
201000	1358	16	18.425872802734375	0.0420801043510437	1	性能	其他
201000	1364	2	15.467893600463867	0.0420801043510437	1	javascirpt	了解
201000	1366	2	13.226204872131348	0.0420801043510437	1	web	了解
201000	1367	16	33.811439514160156	0.0420801043510437	1	架构	其他
201000	1368	2	23.30928611755371	0.0420801043510437	1	前端开发	了解
201000	1371	2	30.88766098022461	0.0420801043510437	1	框架	了解
201000	1373	16	20.096038818359375	0.0420801043510437	1	优化	其他
111431	693	3	10.540750503540039	0.059272728860378265	0	rxjava	掌握
111431	1261	16	14.881988525390625	0.08158110827207565	0	内存	其他
111431	1329	6	14.802434921264648	0.2110641896724701	0	设计模式	擅长
111431	1334	1	14.118417739868164	0.08226023614406586	0	性能优化	熟悉
111431	1358	1	13.558359146118164	0.07441721856594086	0	性能	熟悉
111431	1359	8	13.818330764770508	0.07451464980840683	0	代码	较强
111431	1361	1	12.763885498046875	0.14309825003147125	0	ui	熟悉
111431	1363	0	13.02004623413086	0.12331270426511765	0	android	精通
111431	1371	1	16.026552200317383	0.07390423119068146	0	框架	熟悉
111431	1373	1	12.568937301635742	0.07657472789287567	0	优化	熟悉
14760	998	1	22.414201736450195	0.11527858674526215	0	u3d	熟悉
14760	1279	1	10.961662292480469	0.13580167293548584	0	c#	熟悉
14760	1289	16	12.684999465942383	0.09361496567726135	0	ui设计	其他
14760	1325	1	27.846960067749023	0.09361496567726135	0	数据结构	熟悉
14760	1337	16	17.774991989135742	0.09361496567726135	0	客户端	其他
14760	1351	1	16.269187927246094	0.09361496567726135	0	ios	熟悉
14760	1352	1	19.918821334838867	0.09361496567726135	0	算法	熟悉
14760	1359	9	18.192951202392578	0.09361496567726135	0	代码	良好
14760	1361	16	17.77718734741211	0.09361496567726135	0	ui	其他
14760	1363	1	17.431196212768555	0.09361496567726135	0	android	熟悉
713888	1250	1	11.694936752319336	0.0519215390086174	1	网络编程	熟悉
713888	1259	1	24.710205078125	0.10131615400314331	1	脚本语言	熟悉
713888	1262	16	29.044652938842773	0.08548221737146378	1	unix	其他
713888	1287	16	21.419490814208984	0.08040822297334671	1	系统设计	其他
713888	1326	1	46.1512565612793	0.0519215390086174	1	shell	熟悉
713888	1340	1	28.39845848083496	0.07757572829723358	1	并发	熟悉
713888	1342	16	37.92341232299805	0.08774168789386749	1	c++	其他
713888	1347	16	0.37312960624694824	0.0519215390086174	1	c	其他
713888	1348	1	24.250499725341797	0.0520428903400898	1	python	熟悉
713888	1355	1	27.13677978515625	0.0519215390086174	1	mysql	熟悉
713888	1357	16	31.553951263427734	0.0699305310845375	1	linux	其他
713888	1359	16	32.653934478759766	0.05768158286809921	1	代码	其他
713888	1365	1	16.170625686645508	0.07629169523715973	1	数据库	熟悉
713888	1367	16	39.41149139404297	0.0519215390086174	1	架构	其他
713888	1370	1	29.222681045532227	0.0519215390086174	1	编程	熟悉
351082	1203	16	23.421001434326172	0.13724850118160248	1	大型软件	其他
351082	1208	1	13.98568344116211	0.18743444979190826	1	云计算	熟悉
351082	1291	1	42.90956115722656	0.13724850118160248	1	spark	熟悉
351082	1306	1	19.616914749145508	0.1398717314004898	1	hadoop	熟悉
351082	1319	16	21.624399185180664	0.2609482407569885	1	产品开发	其他
351082	1367	5	37.58686828613281	0.13724850118160248	1	架构	基本
180583	407	16	18.294876098632812	0.016163988038897514	0	智能系统	其他
180583	1005	1	14.717071533203125	0.02061278000473976	0	caffe	熟悉
180583	1087	1	28.40225601196289	0.037374526262283325	0	tensorflow	熟悉
180583	1119	5	16.91725730895996	0.053786732256412506	0	算法基础	基本
180583	1178	1	0.0	0.13274292647838593	0	memcache	熟悉
180583	1200	1	16.457656860351562	0.034285642206668854	0	网络协议	熟悉
180583	1226	1	32.235931396484375	0.020382534712553024	0	webserver	熟悉
180583	1234	1	8.728559494018555	0.011099191382527351	0	docker	熟悉
180583	1245	1	22.587730407714844	0.016782619059085846	0	大规模	熟悉
180583	1249	1	9.984325408935547	0.02886776253581047	0	深度网络	熟悉
180583	1250	1	18.238569259643555	0.011131968349218369	0	网络编程	熟悉
180583	1275	5	30.776771545410156	0.038598354905843735	0	golang	基本
180583	1277	1	8.083966255187988	0.1398661881685257	0	nosql	熟悉
180583	1287	16	17.592924118041992	0.012532983906567097	0	系统设计	其他
180583	1294	1	4.822190284729004	0.06298597902059555	0	tcp/ip	熟悉
180583	1298	16	9.006125450134277	0.02422897145152092	0	api	其他
180583	1299	1	19.425823211669922	0.019794652238488197	0	缓存	熟悉
180583	1307	1	8.9326171875	0.01673422008752823	0	tcp	熟悉
180583	1310	1	14.566835403442383	0.013543154112994671	0	ip	熟悉
180583	1316	1	9.277885437011719	0.011415958404541016	0	c/c++	熟悉
180583	1320	16	31.36009979248047	0.015938077121973038	0	智能	其他
180583	1321	1	39.675209045410156	0.01214450690895319	0	多线程	熟悉
180583	1323	1	4.0553131103515625	0.012473272159695625	0	server	熟悉
180583	1325	16	48.527931213378906	0.010970275849103928	0	数据结构	其他
180583	1326	1	33.98602294921875	0.012170642614364624	0	shell	熟悉
180583	1330	1	28.31084632873535	0.010865935124456882	0	脚本	熟悉
180583	1335	1	27.687942504882812	0.010783633217215538	0	redis	熟悉
180583	1336	1	20.177005767822266	0.012058679014444351	0	http	熟悉
180583	1340	1	43.176788330078125	0.038277797400951385	0	并发	熟悉
180583	1342	1	35.23969650268555	0.022636914625763893	0	c++	熟悉
180583	1347	1	23.08249282836914	0.01102493517100811	0	c	熟悉
180583	1352	16	18.635791778564453	0.014619599096477032	0	算法	其他
180583	1355	1	23.66324806213379	0.011823554523289204	0	mysql	熟悉
180583	1358	1	33.47017288208008	0.010692477226257324	0	性能	熟悉
180583	1365	1	30.708934783935547	0.011117104440927505	0	数据库	熟悉
180583	1366	1	23.03987693786621	0.012302864342927933	0	web	熟悉
180583	1367	16	32.67332458496094	0.013668417930603027	0	架构	其他
180583	1370	1	18.476333618164062	0.00987076573073864	0	编程	熟悉
180583	1371	1	39.77825164794922	0.013626125641167164	0	框架	熟悉
180583	1373	16	29.562047958374023	0.010003295727074146	0	优化	其他
515210	695	16	51.35228729248047	0.0737825557589531	0	视觉算法	其他
515210	896	16	17.76762580871582	0.10080809891223907	0	人脸识别	其他
515210	976	16	17.047321319580078	0.10433755815029144	0	gpu	其他
515210	1214	16	5.893192291259766	0.10426162928342819	0	嵌入式	其他
515210	1249	16	29.263742446899414	0.0737825557589531	0	深度网络	其他
515210	1314	16	9.318286895751953	0.10033232718706131	0	sdk	其他
515210	1342	1	20.42169189453125	0.0737825557589531	0	c++	熟悉
515210	1351	16	18.3293514251709	0.0737825557589531	0	ios	其他
515210	1352	16	24.448659896850586	0.0737825557589531	0	算法	其他
515210	1363	16	10.691095352172852	0.0737825557589531	0	android	其他
515210	1371	16	18.349939346313477	0.0737825557589531	0	框架	其他
515210	1373	16	12.10679817199707	0.0737825557589531	0	优化	其他
185409	925	1	55.37325668334961	0.12193016707897186	0	egret	熟悉
185409	932	16	31.213003158569336	0.0775674358010292	0	webgl	其他
185409	991	16	0.0	0.19885218143463135	0	typescript	其他
185409	1070	16	4.993353366851807	0.13624554872512817	0	opengl	其他
185409	1138	16	11.778968811035156	0.0775674358010292	0	内核	其他
185409	1305	1	4.696291923522949	0.0775674358010292	0	h5	熟悉
185409	1364	16	10.307737350463867	0.0775674358010292	0	javascirpt	其他
185409	1367	3	15.177629470825195	0.0775674358010292	0	架构	掌握
185409	1370	16	5.862998962402344	0.0775674358010292	0	编程	其他
185409	1373	16	10.621810913085938	0.0775674358010292	0	优化	其他
105391	1302	1	14.89431381225586	0.16283617913722992	0	数据挖掘	熟悉
105391	1304	16	8.539216995239258	0.08582356572151184	0	数学	其他
105391	1350	1	6.713665008544922	0.3466018736362457	0	统计	熟悉
105391	1360	1	5.989473819732666	0.4047383964061737	0	数据分析	熟悉
731550	393	1	103.92829895019531	0.06696601957082748	1	debian	熟悉
731550	766	1	0.0	0.04301365464925766	1	xen	熟悉
731550	906	2	26.971580505371094	0.05821991711854935	1	cacti	了解
731550	995	2	7.1814985275268555	0.08855770528316498	1	nagios	了解
731550	1008	2	0.5982965230941772	0.06760033220052719	1	lvs	了解
731550	1030	1	13.54600715637207	0.02666510082781315	1	vmware	熟悉
731550	1105	2	11.049614906311035	0.046488840132951736	1	zabbix	了解
731550	1155	16	25.74030303955078	0.034768689423799515	1	weblogic	其他
731550	1176	2	67.90859985351562	0.02666510082781315	1	负载均衡	了解
731550	1233	16	26.718915939331055	0.02852935530245304	1	apache	其他
731550	1259	2	29.16269874572754	0.02666510082781315	1	脚本语言	了解
731550	1280	16	30.012434005737305	0.04189678654074669	1	nginx	其他
731550	1286	16	7.428236961364746	0.053726308047771454	1	tomcat	其他
731550	1294	2	12.812397003173828	0.04211246222257614	1	tcp/ip	了解
731550	1307	2	21.177167892456055	0.034490566700696945	1	tcp	了解
731550	1310	2	30.311479568481445	0.02666510082781315	1	ip	了解
731550	1322	16	6.2156476974487305	0.034779276698827744	1	测试工具	其他
731550	1326	2	15.125443458557129	0.02666510082781315	1	shell	了解
731550	1339	2	12.038434028625488	0.03886890038847923	1	oracle	了解
731550	1343	16	24.266822814941406	0.02666510082781315	1	自动化	其他
731550	1345	1	16.705791473388672	0.02666510082781315	1	运维	熟悉
731550	1348	2	26.209354400634766	0.02666510082781315	1	python	了解
731550	1355	2	30.060461044311523	0.02666510082781315	1	mysql	了解
731550	1357	1	35.327571868896484	0.02666510082781315	1	linux	熟悉
731550	1365	2	37.426490783691406	0.02666510082781315	1	数据库	了解
731550	1372	16	36.00587463378906	0.02666510082781315	1	测试	其他
40385	1164	1	34.40027618408203	0.08933645486831665	1	推荐系统	熟悉
40385	1245	16	55.05732727050781	0.15042629837989807	1	大规模	其他
40385	1281	16	0.0	0.07277296483516693	1	搜索引擎	其他
40385	1302	16	43.10702133178711	0.08197682350873947	1	数据挖掘	其他
40385	1308	16	46.72006607055664	0.11925016343593597	1	机器学习	其他
40385	1325	16	40.06387710571289	0.13349181413650513	1	数据结构	其他
40385	1352	1	51.6646728515625	0.1032523512840271	1	算法	熟悉
40385	1367	16	47.957828521728516	0.10063029080629349	1	架构	其他
40385	1370	16	44.12382507324219	0.0726577490568161	1	编程	其他
40385	1373	16	32.49704360961914	0.07620510458946228	1	优化	其他
365237	1269	16	17.344764709472656	0.3492792844772339	0	单元测试	其他
365237	1329	4	17.974708557128906	0.12531888484954834	0	设计模式	理解
365237	1333	16	13.19401741027832	0.10984901338815689	0	软件开发	其他
365237	1358	0	18.254104614257812	0.10388820618391037	0	性能	精通
365237	1363	16	12.874687194824219	0.10388820618391037	0	android	其他
365237	1367	16	18.42341423034668	0.10388820618391037	0	架构	其他
365237	1370	0	17.077863693237305	0.10388820618391037	0	编程	精通
551101	243	1	27.71280288696289	0.12321045249700546	0	stereo	熟悉
551101	857	1	25.766613006591797	0.048836562782526016	0	slam	熟悉
551101	923	5	4.727939605712891	0.08583848923444748	0	基本算法	基本
551101	975	1	17.046188354492188	0.042031221091747284	0	opencv	熟悉
551101	1061	1	24.818653106689453	0.0442763976752758	0	matlab	熟悉
551101	1069	16	0.0	0.05339151993393898	0	增强现实	其他
551101	1109	1	9.102987289428711	0.048042990267276764	0	计算机视觉	熟悉
551101	1134	1	0.0	0.06260760128498077	0	visual	熟悉
551101	1177	5	37.83369827270508	0.03971165418624878	0	图形处理	基本
551101	1199	16	6.236997127532959	0.06791843473911285	0	机器人	其他
551101	1243	16	11.075368881225586	0.06334169209003448	0	底层	其他
551101	1316	1	8.32109260559082	0.04033486545085907	0	c/c++	熟悉
551101	1342	1	9.819086074829102	0.040212444961071014	0	c++	熟悉
551101	1347	1	17.18742561340332	0.039641909301280975	0	c	熟悉
551101	1352	5	21.41884422302246	0.038386352360248566	0	算法	基本
551101	1359	9	11.644325256347656	0.03974764049053192	0	代码	良好
551101	1370	1	9.003124237060547	0.0428781695663929	0	编程	熟悉
551101	1371	16	6.159819602966309	0.03916887938976288	0	框架	其他
551101	1373	16	8.496997833251953	0.04042266681790352	0	优化	其他
750866	397	16	46.430992126464844	0.06661946326494217	1	jssdk	其他
750866	873	1	50.069610595703125	0.014890187419950962	1	npm	熟悉
750866	903	16	50.40699005126953	0.014890187419950962	1	koa	其他
750866	937	16	55.738853454589844	0.02435125969350338	1	mongo	其他
750866	1128	16	39.63374710083008	0.1289476752281189	1	https	其他
750866	1129	16	86.82836151123047	0.014890187419950962	1	postgresql	其他
750866	1135	16	48.060150146484375	0.01641269214451313	1	敏捷开发	其他
750866	1170	10	16.29884147644043	0.06175897270441055	1	扁平化	丰富
750866	1174	1	21.798616409301758	0.05627454072237015	1	gulp	熟悉
750866	1225	16	31.102807998657227	0.12471034377813339	1	github	其他
750866	1228	1	41.643070220947266	0.07474464923143387	1	webpack	熟悉
750866	1249	16	58.70378875732422	0.014890187419950962	1	深度网络	其他
750866	1292	1	27.09161949157715	0.10684743523597717	1	mongodb	熟悉
750866	1300	10	19.056716918945312	0.08619974553585052	1	vue	丰富
750866	1301	7	38.97102355957031	0.014890187419950962	1	node.js	深刻理解
750866	1304	16	37.29281997680664	0.014890187419950962	1	数学	其他
750866	1317	1	41.251678466796875	0.014890187419950962	1	react	熟悉
750866	1347	16	36.16109848022461	0.014890187419950962	1	c	其他
750866	1353	1	26.90239143371582	0.014890187419950962	1	css	熟悉
750866	1356	1	2.9237771034240723	0.014890187419950962	1	html	熟悉
750866	1359	16	64.55303192138672	0.014890187419950962	1	代码	其他
750866	1364	16	51.79568099975586	0.014890187419950962	1	javascirpt	其他
750866	1366	16	73.12161254882812	0.014890187419950962	1	web	其他
750866	1367	16	61.304080963134766	0.014890187419950962	1	架构	其他
750866	1368	7	48.3622932434082	0.014890187419950962	1	前端开发	深刻理解
750866	1370	2	50.60282516479492	0.014890187419950962	1	编程	了解
750866	1371	16	47.18138885498047	0.014890187419950962	1	框架	其他
657332	804	16	30.445358276367188	0.07775778323411942	1	soap	其他
657332	1041	16	28.11302947998047	0.06364867091178894	1	cocoa	其他
657332	1043	16	7.012784957885742	0.06364867091178894	1	sqlite	其他
657332	1074	16	34.502017974853516	0.06364867091178894	1	scrum	其他
657332	1089	16	0.0	0.08938106894493103	1	rest	其他
657332	1101	16	57.41999053955078	0.06364867091178894	1	agile	其他
657332	1142	16	24.028963088989258	0.06364867091178894	1	oop	其他
657332	1153	16	21.167993545532227	0.06907707452774048	1	swift	其他
657332	1160	16	11.53200626373291	0.06364867091178894	1	xcode	其他
657332	1229	16	51.63138961791992	0.06364867091178894	1	objective-c	其他
657332	1241	16	1.5995502471923828	0.06364867091178894	1	objective	其他
657332	1327	16	15.476688385009766	0.06364867091178894	1	mvc	其他
657332	1347	16	19.384767532348633	0.06364867091178894	1	c	其他
657332	1351	16	23.676525115966797	0.06364867091178894	1	ios	其他
657332	1362	16	20.530118942260742	0.06364867091178894	1	to	其他
507681	745	16	9.082206726074219	0.09878425300121307	0	网络服务	其他
507681	1216	1	14.227794647216797	0.023928765207529068	0	服务器端	熟悉
507681	1285	0	14.975099563598633	0.19486913084983826	0	开发技术	精通
507681	1294	2	11.825323104858398	0.19758617877960205	0	tcp/ip	了解
507681	1301	16	28.156024932861328	0.023928765207529068	0	node.js	其他
507681	1307	2	35.27975082397461	0.0332988016307354	0	tcp	了解
507681	1310	2	4.848746299743652	0.023928765207529068	0	ip	了解
507681	1324	0	3.903855562210083	0.11653012782335281	0	ajax	精通
507681	1336	1	12.706729888916016	0.023928765207529068	0	http	熟悉
507681	1342	1	30.61608123779297	0.023928765207529068	0	c++	熟悉
507681	1346	1	18.910490036010742	0.023928765207529068	0	php	熟悉
507681	1349	16	16.102243423461914	0.023928765207529068	0	交互	其他
507681	1353	0	10.806636810302734	0.023928765207529068	0	css	精通
507681	1356	0	8.370901107788086	0.023928765207529068	0	html	精通
507681	1364	0	13.414627075195312	0.023928765207529068	0	javascirpt	精通
507681	1366	0	13.507936477661133	0.023928765207529068	0	web	精通
507681	1367	16	24.624719619750977	0.023928765207529068	0	架构	其他
507681	1368	16	19.131786346435547	0.023928765207529068	0	前端开发	其他
507681	1369	1	18.30245590209961	0.023928765207529068	0	java	熟悉
507681	1370	1	15.220010757446289	0.023928765207529068	0	编程	熟悉
191255	648	16	41.44552993774414	0.10027971118688583	1	abap	其他
191255	1158	16	12.306567192077637	0.598881185054779	1	sap	其他
191255	1285	16	22.276891708374023	0.10027971118688583	1	开发技术	其他
191255	1345	16	17.664688110351562	0.10027971118688583	1	运维	其他
191255	1373	16	22.288524627685547	0.10027971118688583	1	优化	其他
557465	1146	1	15.429439544677734	0.13041412830352783	0	lua	熟悉
557465	1204	16	11.77634048461914	0.10402336716651917	0	cocos	其他
557465	1205	16	19.128263473510742	0.12038706243038177	0	unity3d	其他
557465	1296	16	11.582096099853516	0.09871816635131836	0	pc	其他
557465	1316	1	18.381103515625	0.06098636984825134	0	c/c++	熟悉
557465	1325	1	16.726593017578125	0.061175886541604996	0	数据结构	熟悉
557465	1342	1	17.164287567138672	0.06637667119503021	0	c++	熟悉
557465	1347	1	12.17550277709961	0.059844110161066055	0	c	熟悉
557465	1348	1	8.762673377990723	0.058843646198511124	0	python	熟悉
557465	1352	1	6.571587562561035	0.06191464886069298	0	算法	熟悉
557465	1358	16	8.194738388061523	0.05953684821724892	0	性能	其他
557465	1361	16	6.823807716369629	0.058837223798036575	0	ui	其他
557465	1373	16	13.062294006347656	0.058941926807165146	0	优化	其他
313621	1360	6	12.178223609924316	0.3516378700733185	1	数据分析	擅长
313621	1361	16	16.2133731842041	0.22965489327907562	1	ui	其他
313621	1372	16	18.618881225585938	0.20935362577438354	1	测试	其他
313621	1373	16	26.683494567871094	0.20935362577438354	1	优化	其他
611013	1035	16	13.243232727050781	0.138105571269989	1	多维	其他
611013	1341	10	19.641454696655273	0.138105571269989	1	项目管理	丰富
611013	1360	8	14.657225608825684	0.4997025728225708	1	数据分析	较强
611013	1373	16	18.67083740234375	0.22408626973628998	1	优化	其他
314864	1208	16	21.24380111694336	0.26507189869880676	0	云计算	其他
314864	1227	16	26.847999572753906	0.12965118885040283	0	saas	其他
314864	1247	2	20.35757064819336	0.12965118885040283	0	人工智能	了解
314864	1303	16	20.972463607788086	0.12965118885040283	0	ai	其他
314864	1320	13	16.523147583007812	0.12965118885040283	0	智能	优秀
314864	1360	16	17.78180503845215	0.21632331609725952	0	数据分析	其他
318039	510	16	82.42427062988281	0.03665241226553917	1	数据处理系统	其他
318039	872	0	23.38356590270996	0.04611166566610336	1	yarn	精通
318039	1046	0	28.849777221679688	0.043476276099681854	1	mapreduce	精通
318039	1175	16	33.77436065673828	0.13419847190380096	1	storm	其他
318039	1212	16	31.722036361694336	0.12617367506027222	1	etl	其他
318039	1223	1	51.659793853759766	0.022737495601177216	1	java虚拟机	熟悉
318039	1242	0	52.60000228881836	0.05069877207279205	1	hbase	精通
318039	1248	16	39.53999710083008	0.028847508132457733	1	数据仓库	其他
318039	1268	16	24.684656143188477	0.02443605475127697	1	数据处理	其他
318039	1278	1	60.553096771240234	0.022737495601177216	1	springmvc	熟悉
318039	1291	16	47.97431564331055	0.022737495601177216	1	spark	其他
318039	1297	1	28.080801010131836	0.14318996667861938	1	mybaits	熟悉
318039	1299	1	58.30275344848633	0.023697862401604652	1	缓存	熟悉
318039	1306	0	44.7240104675293	0.02419239841401577	1	hadoop	精通
318039	1321	1	28.557884216308594	0.022737495601177216	1	多线程	熟悉
318039	1327	1	16.292688369750977	0.022737495601177216	1	mvc	熟悉
318039	1344	1	41.254966735839844	0.022737495601177216	1	spring	熟悉
318039	1355	0	34.092628479003906	0.022737495601177216	1	mysql	精通
318039	1357	1	25.91684341430664	0.022737495601177216	1	linux	熟悉
318039	1359	16	32.3754768371582	0.022737495601177216	1	代码	其他
318039	1365	0	42.81159591674805	0.022737495601177216	1	数据库	精通
318039	1367	13	70.09911346435547	0.022737495601177216	1	架构	优秀
318039	1369	0	62.041290283203125	0.022737495601177216	1	java	精通
318039	1370	1	50.8632698059082	0.022737495601177216	1	编程	熟悉
318039	1371	16	85.00978088378906	0.022737495601177216	1	框架	其他
54014	204	7	21.711929321289062	0.04666135832667351	0	线程调度	深刻理解
54014	901	7	2.47489070892334	0.04666135832667351	0	文件系统	深刻理解
54014	926	2	4.67548131942749	0.06604786962270737	0	mfc	了解
54014	933	1	20.05264663696289	0.08432229608297348	0	stl	熟悉
54014	1032	1	25.395889282226562	0.05638673156499863	0	vc	熟悉
54014	1138	1	11.93896484375	0.04666135832667351	0	内核	熟悉
54014	1250	16	9.822629928588867	0.04666135832667351	0	网络编程	其他
54014	1261	7	12.465093612670898	0.04666135832667351	0	内存	深刻理解
54014	1316	0	17.853229522705078	0.04666135832667351	0	c/c++	精通
54014	1332	7	6.514843463897705	0.04666135832667351	0	操作系统	深刻理解
54014	1334	1	18.741151809692383	0.04666135832667351	0	性能优化	熟悉
54014	1337	16	16.782184600830078	0.04666135832667351	0	客户端	其他
54014	1342	0	18.666812896728516	0.04666135832667351	0	c++	精通
54014	1347	0	12.678956985473633	0.04666135832667351	0	c	精通
54014	1358	1	12.713451385498047	0.04666135832667351	0	性能	熟悉
54014	1361	2	10.71269416809082	0.04666135832667351	0	ui	了解
54014	1367	1	23.986759185791016	0.04666135832667351	0	架构	熟悉
54014	1370	16	14.012031555175781	0.04666135832667351	0	编程	其他
54014	1371	16	17.963939666748047	0.04666135832667351	0	框架	其他
54014	1373	1	12.058246612548828	0.04666135832667351	0	优化	熟悉
210040	1184	0	6.767763614654541	0.06643123924732208	0	dubbo	精通
210040	1186	0	9.13458251953125	0.11954285204410553	0	memcached	精通
210040	1203	16	18.33296012878418	0.07248678058385849	0	大型软件	其他
210040	1223	0	16.662126541137695	0.09592290967702866	0	java虚拟机	精通
210040	1319	16	17.601573944091797	0.11773089319467545	0	产品开发	其他
210040	1321	0	16.070087432861328	0.04973161593079567	0	多线程	精通
210040	1325	16	18.98357582092285	0.10075250267982483	0	数据结构	其他
210040	1332	16	2.5779504776000977	0.04973161593079567	0	操作系统	其他
210040	1334	16	24.92879867553711	0.07901155203580856	0	性能优化	其他
210040	1335	0	27.275423049926758	0.04973161593079567	0	redis	精通
210040	1340	16	29.25869369506836	0.04973161593079567	0	并发	其他
210040	1358	16	21.138927459716797	0.04973161593079567	0	性能	其他
210040	1369	0	16.454370498657227	0.04973161593079567	0	java	精通
210040	1373	16	17.090856552124023	0.04973161593079567	0	优化	其他
779226	943	0	30.567411422729492	0.0799262523651123	1	pl	精通
779226	1159	1	18.26757049560547	0.0799262523651123	1	体系结构	熟悉
779226	1315	0	15.828489303588867	0.0799262523651123	1	存储	精通
779226	1325	9	16.540660858154297	0.0799262523651123	1	数据结构	良好
779226	1332	1	10.75420093536377	0.0799262523651123	1	操作系统	熟悉
779226	1339	16	14.104095458984375	0.12081128358840942	1	oracle	其他
779226	1352	9	26.738969802856445	0.0799262523651123	1	算法	良好
779226	1354	0	17.04227638244629	0.0799262523651123	1	sql	精通
779226	1357	1	10.602618217468262	0.0799262523651123	1	linux	熟悉
779226	1365	1	15.801056861877441	0.0799262523651123	1	数据库	熟悉
779226	1369	0	14.88331413269043	0.0799262523651123	1	java	精通
779226	1370	0	16.14307403564453	0.0799262523651123	1	编程	精通
726516	1199	16	20.513944625854492	0.09973102807998657	0	机器人	其他
726516	1320	16	12.540712356567383	0.09973102807998657	0	智能	其他
726516	1331	16	6.158572196960449	0.30963730812072754	0	硬件	其他
726516	1372	16	11.276599884033203	0.30980759859085083	0	测试	其他
726516	1373	3	15.84052848815918	0.1810930222272873	0	优化	掌握
506928	1330	1	10.708072662353516	0.1666666716337204	0	脚本	熟悉
506928	1350	16	10.414365768432617	0.1666666716337204	0	统计	其他
506928	1354	1	12.127897262573242	0.1666666716337204	0	sql	熟悉
506928	1365	1	9.994268417358398	0.1666666716337204	0	数据库	熟悉
506928	1369	2	14.181934356689453	0.1666666716337204	0	java	了解
506928	1372	6	13.290496826171875	0.1666666716337204	0	测试	擅长
272038	1108	16	0.0	0.14629872143268585	0	rabbitmq	其他
272038	1183	4	33.505802154541016	0.039666175842285156	0	io	理解
272038	1186	16	21.005290985107422	0.04011975973844528	0	memcached	其他
272038	1207	1	1.1841168403625488	0.08353941142559052	0	perl	熟悉
272038	1223	5	0.0	0.07556810230016708	0	java虚拟机	基本
272038	1287	16	22.89720916748047	0.07242316007614136	0	系统设计	其他
272038	1321	4	7.567412376403809	0.039789021015167236	0	多线程	理解
272038	1335	16	15.425518035888672	0.039666175842285156	0	redis	其他
272038	1340	16	20.845884323120117	0.06748038530349731	0	并发	其他
272038	1346	1	24.403282165527344	0.041674260050058365	0	php	熟悉
272038	1348	1	10.463705062866211	0.04144478961825371	0	python	熟悉
272038	1355	1	18.472827911376953	0.039666175842285156	0	mysql	熟悉
272038	1359	16	24.519811630249023	0.04618168622255325	0	代码	其他
272038	1365	1	9.331964492797852	0.045900389552116394	0	数据库	熟悉
272038	1367	3	27.763818740844727	0.041256293654441833	0	架构	掌握
272038	1369	4	20.531076431274414	0.04427369311451912	0	java	理解
272038	1371	5	15.800567626953125	0.039666175842285156	0	框架	基本
272038	1373	10	23.450511932373047	0.05538560077548027	0	优化	丰富
477123	1140	2	22.07099151611328	0.25	0	oa	了解
477123	1231	1	8.038224220275879	0.25	0	visio	熟悉
477123	1276	1	10.055974960327148	0.25	0	axure	熟悉
477123	1319	16	11.252269744873047	0.25	0	产品开发	其他
666868	447	3	48.534053802490234	0.021447552368044853	0	jsdk	掌握
666868	579	2	16.393924713134766	0.06014076992869377	0	xslt	了解
666868	861	1	8.55514144897461	0.062998466193676	0	resin	熟悉
666868	1139	2	4.349340438842773	0.01771516352891922	0	uml	了解
666868	1209	0	9.664804458618164	0.1004175916314125	0	jsp	精通
666868	1284	3	0.0	0.01771516352891922	0	j2ee	掌握
666868	1286	1	3.3112149238586426	0.01771516352891922	0	tomcat	熟悉
666868	1288	2	0.0	0.02904287911951542	0	xml	了解
666868	1312	1	4.931937217712402	0.09479305893182755	0	mssql	熟悉
666868	1315	16	17.592737197875977	0.03570681810379028	0	存储	其他
666868	1321	1	10.734642028808594	0.01771516352891922	0	多线程	熟悉
666868	1324	1	8.665166854858398	0.13635653257369995	0	ajax	熟悉
666868	1330	1	8.56186580657959	0.09748279303312302	0	脚本	熟悉
666868	1332	5	5.336316108703613	0.01771516352891922	0	操作系统	基本
666868	1334	16	11.654756546020508	0.01771516352891922	0	性能优化	其他
666868	1338	1	12.8492431640625	0.04274056479334831	0	jquerry	熟悉
666868	1339	1	0.23079299926757812	0.01771516352891922	0	oracle	熟悉
666868	1353	2	5.997023105621338	0.01771516352891922	0	css	了解
666868	1354	1	11.168924331665039	0.01771516352891922	0	sql	熟悉
666868	1357	16	9.443641662597656	0.01771516352891922	0	linux	其他
666868	1358	16	62.615962982177734	0.01771516352891922	0	性能	其他
666868	1359	16	22.96500587463379	0.01771516352891922	0	代码	其他
666868	1364	1	22.046398162841797	0.01771516352891922	0	javascirpt	熟悉
666868	1365	3	12.911142349243164	0.01771516352891922	0	数据库	掌握
666868	1367	16	21.373729705810547	0.01771516352891922	0	架构	其他
666868	1369	0	27.798025131225586	0.01771516352891922	0	java	精通
666868	1370	1	21.884666442871094	0.01771516352891922	0	编程	熟悉
666868	1373	16	23.486797332763672	0.01771516352891922	0	优化	其他
382206	1153	2	17.970779418945312	0.08594617992639542	1	swift	了解
382206	1160	1	36.67279052734375	0.10278461128473282	1	xcode	熟悉
382206	1229	0	19.0838623046875	0.08594617992639542	1	objective-c	精通
382206	1241	0	4.860421657562256	0.08594617992639542	1	objective	精通
382206	1285	1	13.215664863586426	0.20964592695236206	1	开发技术	熟悉
382206	1314	16	26.880542755126953	0.08594617992639542	1	sdk	其他
382206	1316	0	7.648326873779297	0.08594617992639542	1	c/c++	精通
382206	1342	0	44.1799430847168	0.08594617992639542	1	c++	精通
382206	1347	0	24.236047744750977	0.08594617992639542	1	c	精通
382206	1351	1	22.01107406616211	0.08594617992639542	1	ios	熟悉
346915	1245	16	23.092803955078125	0.13692303001880646	0	大规模	其他
346915	1268	16	12.309595108032227	0.22752203047275543	0	数据处理	其他
346915	1360	1	11.225177764892578	0.49863189458847046	0	数据分析	熟悉
346915	1365	1	8.877243995666504	0.13692303001880646	0	数据库	熟悉
254216	285	3	23.271696090698242	0.15865619480609894	0	组成原理	掌握
254216	594	16	15.271535873413086	0.03347035497426987	0	bpm	其他
254216	1073	16	11.83452033996582	0.031098317354917526	0	计算机网络	其他
254216	1157	2	16.77747344970703	0.031700499355793	0	zookeeper	了解
254216	1215	2	22.21971321105957	0.3906671404838562	0	kafka	了解
254216	1223	2	24.777875900268555	0.033292025327682495	0	java虚拟机	了解
254216	1258	2	24.85187530517578	0.038557589054107666	0	分布式系统	了解
254216	1321	2	17.196592330932617	0.03120431862771511	0	多线程	了解
254216	1325	3	21.50026512145996	0.033172283321619034	0	数据结构	掌握
254216	1332	3	14.672439575195312	0.031104665249586105	0	操作系统	掌握
254216	1335	16	29.000083923339844	0.031094301491975784	0	redis	其他
254216	1344	2	22.421581268310547	0.03145405277609825	0	spring	了解
254216	1352	3	26.05528450012207	0.03120378404855728	0	算法	掌握
254216	1365	4	13.48077392578125	0.03111790120601654	0	数据库	理解
254216	1367	2	31.17338752746582	0.031113935634493828	0	架构	了解
254216	1369	5	21.6704158782959	0.031092653051018715	0	java	基本
764911	271	0	31.341703414916992	0.06766430288553238	0	3nf	精通
764911	574	0	20.25596046447754	0.05154215916991234	0	hivesql	精通
764911	1019	2	11.736968994140625	0.07563088089227676	0	hdfs	了解
764911	1035	0	3.7777044773101807	0.06007803604006767	0	多维	精通
764911	1143	0	16.489015579223633	0.06271829456090927	0	数据模型	精通
[truncated: 998,000+ more rows]
