# Supplementary material for: Market-oriented job skill valuation with cooperative composition neural network
Source: Nat Commun. 2021 Mar 31;12:1992. doi: 10.1038/s41467-021-22215-y (PMC8012576; doi:10.1038/s41467-021-22215-y)
Supplement: Supplementary file 4 — Source Data [file 41467_2021_22215_MOESM4_ESM.zip › Source Data/Source Data/IT_wordcloud_contribution.csv]

word	value
Edge Detection	2.4809712544770415
Information Retrieval	1.7125635397040813
Text Mining	1.5976388804513348
PageRank	2.0818434082936945
LSTM	1.9223870715821447
Kalman Filter	2.2169818353511603
Matrix Calculation	7.3753788393723845
Face Detection	2.158563124520901
Image Analysis	2.976658937499724
Knowledge Discovery	2.397263663866768
KNN	1.9000386866503092
Image Segmentation	2.7776361566296544
SVD	1.959290484414574
Seq2Seq	2.9911562294563714
Deeplearning4j	3.3130871983822057
Computational Advertising	2.521350902610025
Voiceprint Recognition	3.2736699316388824
3D Vision	2.6848716957962266
Information Theory	7.4554245296939
Gradient Descent	4.920693712399116
Graph Algorithm	5.396868139226742
Reinforcement Learning	1.718026667071006
Topic Model	7.906418100106751
Public Opinion Analysis	1.9633873855324653
OCR	2.1269146971172903
Variance Analysis	3.2889438456659463
Neural Network	1.8094851971835597
Voice Signal	3.694372231616484
LDA	1.690876935523703
SVM	1.1214013049116198
Multi-task	2.322698970824504
LSA	2.6006682544707056
Probabilistic Graphical Model	2.6381326453436853
Bayes	1.5100458865935038
Text Classification	1.8767542156641406
Machine Learning Library	2.251072497258414
Unsupervised Learning	6.41971218825812
Matrix Factorization	3.4888611113100247
Computational Linguistics	5.900814508209979
Embedding	4.893913616793348
POS Analysis	8.507677327738492
HCI	2.44356754196211
jieba	2.9953664125428587
xgboost	2.251275778766276
Graphical Model	2.0814445173970175
Recommender System	1.9024458886174924
pyTorch	1.652761699729862
Image Retrieval	2.747300962856039
CTR	2.4868789503220823
LibSvm	3.836281899443658
Knowledge Graph	1.685585740177827
Speech Technology	4.999453708955939
Text Recognition	1.9920296510649247
Acoustic Modeling	2.8884776241974057
Decision Tree	1.5917737019611904
Linear Regression	1.600218771715399
NLTK	2.3419858510379696
DNN	2.022133599066765
Cuda	1.5514304751141004
Theano	1.701082149819761
Deep Belief Network	1.8680878091317041
Data Retrieval	4.992356345949285
Deep Learning	1.852556652978609
Language Model	2.339359780414476
Kmeans	2.8030993094890926
Logistic Regression	1.5562523525423264
Image Fusion	5.492802543469651
Image Matching	5.663835233312546
Genetic Algorithm	3.3648868758782604
Beautifulsoup	2.5058791591564473
Multivariable Regression	7.20833454386384
Machine Translation	2.736564311641442
Face Recognition	1.76351497222381
User Behavior Analysis	1.7676758121521878
PLSA	4.053795117641638
GAN	2.957826538738067
Gensim	2.2269082286277393
Game Theory	2.4526298094460417
Speech Recognition	2.08479654410838
Intelligent Driving	2.326204146718395
Naive Bayes	2.853134097742073
CRNN	2.568208345891365
Markov	7.811387629434724
Vision Algorithm	1.9233752823074943
Machine Learning	1.7385455747214054
Mathematical Calculation	3.7403409559576324
TensorFlow	1.7874953011780252
