# Supplementary material for: Market-oriented job skill valuation with cooperative composition neural network
Source: Nat Commun. 2021 Mar 31;12:1992. doi: 10.1038/s41467-021-22215-y (PMC8012576; doi:10.1038/s41467-021-22215-y)
Supplement: Supplementary file 4 — Source Data [file 41467_2021_22215_MOESM4_ESM.zip › Source Data/Source Data/IT_wordcloud_domination.csv]

word	value
Edge Detection	0.20562231295595043
Information Retrieval	0.07042519450471438
PageRank	0.20724895890606077
LSTM	0.0747887198486613
Kalman Filter	0.10244507256193437
Matrix Calculation	0.2517436797852102
Face Detection	0.10396540478731577
Image Analysis	0.09150070191585812
Knowledge Discovery	0.11801047579859171
Text Mining	0.07806895820651306
Image Segmentation	0.10512918292985347
SVD	0.0703676883312105
Seq2Seq	0.1765109715776311
Deeplearning4j	0.1583182387985289
Computational Advertising	0.08469353269694173
Voiceprint Recognition	0.10183502650470473
3D Vision	0.10281266729477086
Information Theory	0.28715947829186916
Gradient Descent	0.14950313419103622
Graph Algorithm	0.18206028358601942
Reinforcement Learning	0.07228076893200235
Topic Model	0.18710026380262876
Public Opinion Analysis	0.09488935878780348
OCR	0.08141599136815422
Variance Analysis	0.26982753816992044
Neural Network	0.09714530728419847
Voice Signal	0.2541019495414651
LDA	0.06834474278790224
SVM	0.057500741687191964
Multi-task	0.19747346720298914
LSA	0.23174208172542207
Probabilistic Graphical Model	0.13006963686626635
Bayes	0.06724279199684212
Text Classification	0.098014389063104
Machine Learning Library	0.10864974356883643
Unsupervised Learning	0.3777534545232088
Matrix Factorization	0.26350336770216626
Computational Linguistics	0.238109713109831
Embedding	0.17852095207362845
POS Analysis	0.29517555236816406
HCI	0.09644645533990115
jieba	0.1655769787196602
KNN	0.07625774720813645
xgboost	0.07809091918170452
Graphical Model	0.075597690043121
Recommender System	0.07792893087433223
pyTorch	0.0654515543554597
Image Retrieval	0.10460077814059332
CTR	0.09791513027071401
LibSvm	0.19937360286712646
Knowledge Graph	0.07444578037226204
Speech Technology	0.3005320121957497
Text Recognition	0.12882913658885578
Acoustic Modeling	0.09244028264367132
Decision Tree	0.09478370957676141
Linear Regression	0.09350390337544297
NLTK	0.07893748110713991
DNN	0.06464143703135872
Cuda	0.0859615366463518
Theano	0.09220624547902374
Deep Belief Network	0.10103353052850693
Data Retrieval	0.3121145238013317
Deep Learning	0.07138807970097903
Language Model	0.09389078244566917
Kmeans	0.11742585090299447
Logistic Regression	0.09041266307028843
Image Fusion	0.34796747991016935
Image Matching	0.2672505851548452
Genetic Algorithm	0.21331183053553104
Beautifulsoup	0.13362668014385484
Multivariable Regression	0.45997088998556135
Machine Translation	0.0892195731149476
Face Recognition	0.11719265140107918
User Behavior Analysis	0.10931462389565608
PLSA	0.14507348065154027
GAN	0.09337922886503164
Gensim	0.1938389489246953
Game Theory	0.15888267343468737
Speech Recognition	0.08667447364534296
Intelligent Driving	0.1266027832391605
Naive Bayes	0.07982913942800628
CRNN	0.09288805311080069
Markov	0.24290075401465097
Vision Algorithm	0.07641303066886243
Machine Learning	0.06639706182817041
Mathematical Calculation	0.32686781220965916
TensorFlow	0.07477779506099833
