# Supplementary material for: Market-oriented job skill valuation with cooperative composition neural network
Source: Nat Commun. 2021 Mar 31;12:1992. doi: 10.1038/s41467-021-22215-y (PMC8012576; doi:10.1038/s41467-021-22215-y)
Supplement: Supplementary file 4 — Source Data [file 41467_2021_22215_MOESM4_ESM.zip › Source Data/Source Data/IT_wordcloud_value.csv]

word	value
Edge Detection	12.926239339928879
Information Retrieval	23.381694114247136
PageRank	11.802462383320456
LSTM	26.919748089830794
Kalman Filter	25.778785221818566
Matrix Calculation	32.306182135706365
Face Detection	21.927941965445495
Image Analysis	35.759919102438566
Computational Advertising	30.17381391607757
Text Mining	20.94524170180715
Image Segmentation	26.462964782457867
SVD	27.827262961748733
Seq2Seq	21.123831256230673
Deeplearning4j	25.464750312268734
Voiceprint Recognition	33.23489481806755
3D Vision	28.52193733710277
Information Theory	26.79384854634603
Gradient Descent	33.24410431725638
Graph Algorithm	35.19221081675553
Reinforcement Learning	23.855991020725995
Topic Model	38.36293729982878
Image Matching	19.984413843888504
OCR	24.913123446454154
Variance Analysis	11.084431566298008
Neural Network	19.151003001214345
Voice Signal	12.139611897261247
LDA	24.267933029696774
SVM	21.313957225960667
Multi-task	11.18894647847949
LSA	9.852542793049532
Probabilistic Graphical Model	20.171693875465863
Bayes	20.60603339233293
Text Classification	20.73044046835246
Machine Learning Library	23.08650838598913
Unsupervised Learning	16.59320364242945
Matrix Factorization	13.204489568869272
Computational Linguistics	24.6316619515419
Embedding	26.96810521368395
POS Analysis	29.17926346701245
HCI	28.86301521062851
jieba	16.330275407859258
xgboost	29.210576344003865
Graphical Model	27.985924758957427
Recommender System	24.20131384979077
pyTorch	23.50501285364471
Image Retrieval	25.266748281816643
CTR	25.31065684115445
Image Fusion	15.383285658700126
LibSvm	19.915284883975982
Knowledge Graph	23.478273163146195
Speech Technology	16.227462129159406
Text Recognition	18.796471233116954
Acoustic Modeling	30.38726190921556
Genetic Algorithm	15.583597984753156
Linear Regression	15.798100155427916
NLTK	30.865969905982148
DNN	36.369808453706
Cuda	19.699668376551948
Theano	18.34558602061964
Deep Belief Network	25.662875859968125
Data Retrieval	16.44467947880427
Deep Learning	25.463109191884623
Language Model	26.14113724420442
Kmeans	27.570647226829156
Knowledge Discovery	15.750896860632981
Logistic Regression	16.69353881900634
KNN	26.21941895956217
Public Opinion Analysis	23.834011289808487
Decision Tree	18.21787038426703
Beautifulsoup	17.560945012352683
Multivariable Regression	18.384996807575227
Machine Translation	30.352802453792258
Face Recognition	15.503402349983064
User Behavior Analysis	16.70194620008957
PLSA	28.042535587892694
GAN	29.565829197565716
Gensim	11.762932869695849
Game Theory	12.81978052944848
Speech Recognition	24.151810488317693
Intelligent Driving	18.8809529944183
Naive Bayes	37.01278771294488
CRNN	30.066911017894746
Markov	30.154008229573567
Vision Algorithm	24.155420203137837
Machine Learning	26.26086530521496
Mathematical Calculation	10.80943355957667
TensorFlow	24.69734741071829
