# Supplementary material for: Market-oriented job skill valuation with cooperative composition neural network
Source: Nat Commun. 2021 Mar 31;12:1992. doi: 10.1038/s41467-021-22215-y (PMC8012576; doi:10.1038/s41467-021-22215-y)
Supplement: Supplementary file 4 — Source Data [file 41467_2021_22215_MOESM4_ESM.zip › Source Data/Source Data/IT_workyear_source.csv]

job_work_year	skill_name	value
5-10	Architecture	28.54702377319336
3-5	Machine Learning	32.829174041748054
3-5	Algorithm	22.094186782836914
5-10	Algorithm	29.475727081298828
5-10	Architecture	37.96327590942383
5-10	Algorithm	21.05696678161621
3-5	Architecture	18.898481369018555
1-3	Algorithm	15.920816421508787
3-5	Machine Learning	26.43368530273437
3-5	Algorithm	19.071298599243164
5-10	GoLang	26.43388557434082
3-5	Algorithm	22.077247619628906
5-10	Algorithm	11.427591323852539
3-5	Architecture	17.383695602416992
应届毕业生	Architecture	19.550695419311523
3-5	Architecture	29.56571960449219
3-5	GoLang	26.29616737365723
不限	Algorithm	21.954273223876953
3-5	Architecture	16.968788146972653
1-3	Algorithm	23.38644218444824
3-5	Project Management	15.352144241333008
1-3	Architecture	10.660640716552734
1-3	Architecture	19.562702178955078
3-5	Algorithm	24.09263801574707
3-5	Architecture	28.39895057678223
3-5	Algorithm	16.571722030639652
3-5	Architecture	21.07744026184082
3-5	Architecture	52.75679016113281
3-5	Algorithm	40.32991027832031
3-5	Architecture	24.62339210510254
1-3	Architecture	16.202520370483402
5-10	Machine Learning	37.84577560424805
5-10	Algorithm	26.89812660217285
应届毕业生	Machine Learning	21.792695999145508
5-10	Project Management	41.46007537841797
5-10	Architecture	30.41948127746582
3-5	Project Management	6.8271589279174805
3-5	Architecture	26.070180892944336
应届毕业生	Architecture	14.787519454956055
5-10	GoLang	28.49414825439453
5-10	Architecture	50.166282653808594
3-5	Architecture	31.276525497436523
5-10	Architecture	30.731334686279297
3-5	Project Management	18.046297073364254
5-10	Architecture	38.770694732666016
1-3	Project Management	12.85630989074707
5-10	Project Management	15.663202285766602
5-10	Algorithm	18.042314529418945
5-10	Architecture	28.8676700592041
5-10	GoLang	34.558650970458984
5-10	Architecture	34.461963653564446
3-5	Architecture	22.21652603149414
3-5	Architecture	42.26252746582031
3-5	Project Management	18.54634094238281
5-10	GoLang	32.791919708251946
5-10	Architecture	33.40713882446289
1-3	Machine Learning	26.26771545410156
1-3	Algorithm	12.821619033813475
3-5	Architecture	46.369300842285156
5-10	Architecture	26.57546806335449
3-5	Project Management	27.38220977783203
3-5	Architecture	22.01117706298828
3-5	Architecture	17.81732177734375
5-10	Architecture	26.52334213256836
3-5	Algorithm	21.448719024658203
5-10	Algorithm	35.88250732421875
5-10	Architecture	39.96029281616211
不限	Algorithm	14.534088134765625
不限	Architecture	20.106252670288086
3-5	Architecture	21.9221305847168
3-5	Architecture	17.112627029418945
5-10	Algorithm	24.061677932739254
5-10	Architecture	22.743879318237305
3-5	Machine Learning	29.00216484069824
3-5	Algorithm	23.67499923706055
3-5	GoLang	24.202247619628906
3-5	Algorithm	19.002193450927734
3-5	Architecture	23.38051986694336
1-3	Architecture	14.306625366210938
3-5	Machine Learning	21.700788497924805
3-5	Algorithm	21.14608192443848
1-3	Machine Learning	29.276960372924805
1-3	Algorithm	18.91529083251953
1-3	Machine Learning	28.78428077697754
1-3	Algorithm	13.767353057861328
3-5	Architecture	22.70141220092773
5-10	Architecture	20.256956100463867
3-5	Algorithm	19.918821334838867
3-5	Architecture	21.300058364868164
3-5	Architecture	21.368144989013672
不限	GoLang	30.77677154541016
不限	Algorithm	18.635791778564453
不限	Architecture	32.673324584960945
1-3	Algorithm	24.448659896850586
1-3	Architecture	15.177629470825195
1-3	Machine Learning	23.499324798583984
1-3	Algorithm	26.669208526611328
1-3	Architecture	25.37882804870605
3-5	Architecture	18.42341423034668
1-3	Algorithm	21.41884422302246
3-5	Architecture	55.26362609863281
3-5	Architecture	24.624719619750977
3-5	Algorithm	6.571587562561035
3-5	Project Management	11.495540618896484
5-10	Architecture	46.23430252075195
3-5	Architecture	23.986759185791016
3-5	Algorithm	16.055940628051758
5-10	Architecture	27.76381874084473
3-5	Architecture	21.373729705810547
3-5	Algorithm	26.05528450012207
3-5	Architecture	31.17338752746582
3-5	Architecture	21.733413696289066
3-5	Algorithm	19.06154060363769
3-5	Architecture	29.550424575805664
1-3	Machine Learning	18.875883102416992
1-3	Algorithm	12.013973236083984
1-3	Architecture	22.453271865844727
5-10	Architecture	32.779556274414055
1-3	Architecture	11.796903610229492
3-5	Architecture	16.637641906738278
3-5	Algorithm	13.107322692871096
3-5	Architecture	19.216398239135746
3-5	Architecture	22.38393211364746
3-5	Architecture	21.240602493286133
5-10	GoLang	35.000083923339844
5-10	Algorithm	24.66278648376465
5-10	Architecture	32.81082534790039
3-5	Architecture	22.51435089111328
3-5	Machine Learning	23.925884246826172
3-5	Algorithm	18.677209854125977
3-5	Architecture	20.811317443847656
3-5	GoLang	17.258333206176758
3-5	Algorithm	29.125566482543945
1-3	Architecture	13.147903442382812
1-3	Algorithm	18.098663330078125
3-5	Architecture	24.947423934936523
5-10	Architecture	32.20663833618164
1-3	GoLang	31.95941925048828
3-5	Architecture	21.885955810546875
3-5	Machine Learning	31.79059600830078
3-5	Algorithm	16.75074577331543
3-5	Architecture	27.93843078613281
3-5	Machine Learning	24.811777114868164
3-5	Architecture	19.33614921569824
3-5	Project Management	12.74887466430664
3-5	Architecture	16.6959228515625
3-5	Architecture	19.134183883666992
5-10	Project Management	18.388731002807614
5-10	Architecture	28.92293357849121
3-5	Algorithm	30.297697067260746
1-3	Algorithm	13.58355712890625
1-3	Machine Learning	30.25373077392578
1-3	Algorithm	30.472116470336914
5-10	Project Management	19.89824104309082
1-3	Architecture	30.40360450744629
1-3	Machine Learning	26.42670822143555
1-3	Algorithm	26.00890350341797
5-10	Architecture	36.93521118164063
3-5	Architecture	34.984458923339844
不限	Machine Learning	30.751079559326172
不限	Algorithm	23.38787269592285
不限	Machine Learning	21.22037506103516
不限	Algorithm	20.65060806274414
1-3	Project Management	11.615137100219727
1-3	Algorithm	29.871788024902344
1-3	Architecture	19.19517135620117
1-3	Machine Learning	27.29865264892578
1-3	Algorithm	20.034717559814453
3-5	Architecture	19.01461410522461
5-10	Architecture	27.379867553710934
5-10	Project Management	19.89352226257324
5-10	Architecture	27.63726234436035
3-5	Algorithm	18.247554779052734
5-10	Machine Learning	24.27517127990723
5-10	Algorithm	15.289155960083008
1-3	Algorithm	23.49633026123047
1-3	Algorithm	15.0084228515625
3-5	Architecture	17.658788681030273
3-5	Algorithm	22.08877182006836
3-5	Architecture	25.31014633178711
3-5	Project Management	13.684993743896484
不限	Architecture	16.314210891723633
5-10	Project Management	17.958690643310547
1-3	Architecture	7.36793851852417
3-5	Algorithm	17.309612274169922
1-3	Architecture	22.52484893798828
3-5	Algorithm	18.466955184936523
3-5	Architecture	23.68902015686035
3-5	Algorithm	25.753252029418945
不限	Algorithm	24.87738800048828
不限	Architecture	16.503301620483402
3-5	Algorithm	20.916790008544922
3-5	Architecture	29.3008975982666
3-5	Project Management	14.381559371948242
3-5	Architecture	27.93843078613281
3-5	Project Management	9.147102355957033
1-3	Algorithm	18.204225540161133
1-3	Architecture	19.37464141845703
5-10	Architecture	29.24997138977051
3-5	Architecture	37.20110702514648
3-5	Algorithm	47.04883575439453
3-5	Machine Learning	17.987224578857422
3-5	Algorithm	23.68559455871582
3-5	Algorithm	39.62825012207031
3-5	Machine Learning	18.731557846069336
3-5	Architecture	36.76632690429688
3-5	Architecture	24.714319229125977
3-5	Algorithm	20.912805557250977
1-3	Machine Learning	14.992839813232422
1-3	Algorithm	15.601673126220705
1-3	Project Management	13.931493759155273
不限	Machine Learning	24.85161399841309
不限	Algorithm	19.74818992614746
3-5	Architecture	21.7189998626709
1-3	Architecture	12.13713836669922
5-10	Project Management	77.3240737915039
5-10	Architecture	37.65863800048828
3-5	Project Management	15.23859405517578
1-3	Algorithm	17.312170028686527
1-3	Architecture	25.419633865356445
1-3	Architecture	12.691204071044922
应届毕业生	Algorithm	6.964368343353272
不限	Architecture	23.669368743896484
5-10	Project Management	10.131769180297852
3-5	Architecture	27.2874813079834
5-10	Architecture	34.15351104736328
5-10	Algorithm	20.3852596282959
5-10	Architecture	27.864971160888672
5-10	GoLang	21.714298248291016
5-10	Architecture	20.190820693969727
1-3	Architecture	19.65924453735352
不限	Project Management	12.91287612915039
5-10	Architecture	60.234596252441406
5-10	GoLang	28.23996734619141
5-10	Architecture	42.7978744506836
5-10	Architecture	31.07900238037109
1-3	Project Management	11.992168426513672
5-10	Architecture	25.915882110595703
5-10	GoLang	27.460695266723636
5-10	Architecture	32.53766632080078
5-10	Architecture	28.44423866271973
5-10	Project Management	20.97955894470215
1-3	Machine Learning	25.92011833190918
1-3	Architecture	33.00868606567383
5-10	Architecture	31.337566375732425
3-5	Algorithm	21.779254913330078
1-3	Machine Learning	21.590126037597656
3-5	Architecture	28.94953918457031
1-3	Algorithm	21.362110137939453
1-3	Architecture	20.59822654724121
3-5	Machine Learning	24.362855911254886
3-5	Algorithm	18.94449615478516
3-5	Machine Learning	23.53837585449219
3-5	Project Management	16.015567779541016
1-3	GoLang	22.82392501831055
3-5	Architecture	28.61027717590332
1-3	Algorithm	13.162986755371096
应届毕业生	Algorithm	19.6165828704834
3-5	Architecture	26.298236846923828
1-3	GoLang	21.61318588256836
5-10	Project Management	19.221683502197266
应届毕业生	Algorithm	12.91226577758789
应届毕业生	Architecture	12.773889541625975
3-5	Project Management	10.43812370300293
5-10	Project Management	17.624422073364258
1-3	Architecture	20.12631225585937
5-10	Architecture	55.55286407470703
3-5	Machine Learning	28.00700569152832
3-5	Algorithm	27.87789535522461
3-5	Machine Learning	26.56420516967773
3-5	Algorithm	23.167593002319336
5-10	Algorithm	23.11686515808105
5-10	Architecture	33.973838806152344
5-10	Architecture	31.241151809692386
1-3	Machine Learning	18.894479751586914
1-3	Algorithm	20.75767707824707
1-3	Architecture	12.569822311401367
3-5	Machine Learning	29.1739501953125
3-5	Algorithm	23.68754005432129
3-5	Architecture	28.06358337402344
3-5	Algorithm	11.97230339050293
3-5	Algorithm	18.937049865722656
3-5	Architecture	25.042654037475586
1-3	Algorithm	16.842304229736328
1-3	Architecture	21.012514114379886
1-3	Architecture	18.51341438293457
3-5	GoLang	21.17000770568848
3-5	Architecture	37.27900695800781
3-5	Architecture	26.540973663330078
1-3	Architecture	22.13813018798828
5-10	Machine Learning	24.053770065307614
5-10	Algorithm	17.05417823791504
5-10	Algorithm	15.90296745300293
5-10	Architecture	54.09436798095703
3-5	Algorithm	6.0757179260253915
3-5	Architecture	50.8089599609375
3-5	Architecture	17.263092041015625
5-10	Architecture	27.644718170166016
3-5	Machine Learning	25.98989677429199
3-5	Architecture	21.58412170410156
3-5	Machine Learning	29.74491310119629
3-5	Algorithm	21.1143856048584
3-5	Architecture	23.704120635986328
5-10	Algorithm	24.06722450256348
5-10	Architecture	23.62680053710937
10年以上	Architecture	33.00707626342773
3-5	Machine Learning	19.01302528381348
3-5	Algorithm	22.353609085083008
3-5	Project Management	16.277626037597653
3-5	Algorithm	23.8299560546875
1-3	Architecture	19.501619338989254
1-3	GoLang	25.11850357055664
1-3	Project Management	13.152164459228516
不限	Algorithm	20.762609481811523
3-5	Architecture	25.00812339782715
3-5	Algorithm	51.45354080200195
1年以下	Algorithm	22.27257537841797
1年以下	Architecture	23.448301315307614
5-10	Project Management	24.242170333862305
5-10	Algorithm	19.85368537902832
5-10	Architecture	34.145553588867195
3-5	Architecture	17.15254783630371
5-10	Architecture	32.12106704711914
3-5	GoLang	26.136188507080078
3-5	Project Management	18.47179412841797
3-5	Algorithm	22.054012298583984
3-5	Algorithm	21.618932723999023
3-5	Architecture	28.94953918457031
3-5	GoLang	24.21955108642578
5-10	Architecture	31.18809509277344
不限	Algorithm	23.37724494934082
3-5	Project Management	12.934316635131836
1-3	Architecture	18.355363845825195
3-5	GoLang	32.243457794189446
3-5	Architecture	28.94953918457031
3-5	Architecture	21.60903549194336
1-3	Algorithm	17.71759033203125
3-5	Architecture	36.96312713623047
3-5	Architecture	39.293312072753906
3-5	Algorithm	16.522048950195312
3-5	Algorithm	14.485265731811525
3-5	Architecture	16.836423873901367
3-5	Machine Learning	29.52153968811035
3-5	Architecture	22.053634643554688
3-5	Architecture	20.96890640258789
1-3	Algorithm	22.547462463378906
3-5	Algorithm	10.892578125
1-3	Architecture	24.846906661987305
1-3	Architecture	11.711557388305664
5-10	Project Management	13.457477569580078
3-5	Architecture	20.998029708862305
5-10	Architecture	34.934215545654304
3-5	Architecture	27.158578872680664
3-5	Machine Learning	30.32404518127441
3-5	Architecture	27.96816253662109
应届毕业生	Machine Learning	28.39928436279297
应届毕业生	Algorithm	10.583978652954102
应届毕业生	Architecture	13.034717559814453
1-3	GoLang	22.623632431030273
不限	Project Management	0.0
3-5	Architecture	19.315492630004886
5-10	Project Management	11.492599487304688
1-3	Algorithm	17.06197166442871
3-5	Machine Learning	32.947586059570305
3-5	Project Management	18.918750762939453
3-5	Algorithm	26.837499618530273
1-3	Algorithm	22.5216121673584
3-5	Machine Learning	35.197914123535156
3-5	Algorithm	20.9169864654541
3-5	Architecture	15.497861862182615
3-5	Architecture	21.83011817932129
1-3	Architecture	21.373443603515625
3-5	GoLang	31.847332000732425
1-3	Architecture	18.045448303222656
3-5	Algorithm	16.92301368713379
3-5	Architecture	29.188945770263672
5-10	Project Management	15.016227722167967
3-5	Project Management	11.301183700561525
不限	Algorithm	13.375553131103516
不限	Architecture	14.232885360717773
1-3	Algorithm	11.806877136230467
应届毕业生	Architecture	17.085988998413086
3-5	Architecture	19.43709945678711
3-5	Architecture	21.00109100341797
1-3	Architecture	9.844127655029297
不限	Algorithm	11.670145034790039
1-3	Project Management	14.882854461669922
1-3	Architecture	21.123573303222656
3-5	Algorithm	18.946069717407227
3-5	Architecture	23.750701904296875
1-3	Architecture	19.53377914428711
3-5	Algorithm	18.921010971069336
1-3	Architecture	18.94697380065918
1-3	Architecture	14.064695358276367
5-10	Algorithm	23.00534629821777
5-10	Architecture	30.43018913269043
3-5	Architecture	27.152135848999023
3-5	Algorithm	18.707502365112305
3-5	Architecture	23.60150146484375
1-3	Architecture	15.245655059814453
3-5	Algorithm	13.116510391235352
3-5	Machine Learning	30.22024726867676
3-5	Algorithm	24.811731338500977
5-10	Algorithm	27.214941024780273
3-5	Algorithm	20.063274383544922
3-5	Architecture	22.79078483581543
3-5	Algorithm	14.929525375366213
3-5	Architecture	24.63715362548828
3-5	Algorithm	12.883899688720705
3-5	Architecture	30.95126533508301
5-10	Architecture	36.48341369628906
5-10	Architecture	33.345008850097656
5-10	Project Management	17.223617553710938
1-3	Algorithm	22.646202087402344
5-10	Architecture	31.48660659790039
5-10	Architecture	40.92727279663086
3-5	Architecture	22.668354034423828
3-5	Project Management	13.85196304321289
3-5	Algorithm	20.51727294921875
3-5	Architecture	20.146148681640625
1-3	Algorithm	14.654300689697266
1-3	Architecture	24.43730545043945
3-5	Architecture	20.38648223876953
5-10	Architecture	37.626243591308594
5-10	Algorithm	17.152637481689453
5-10	Architecture	23.46902084350586
3-5	Project Management	15.838567733764648
3-5	Machine Learning	30.730661392211914
3-5	Algorithm	15.220804214477539
3-5	Machine Learning	35.43027114868164
3-5	Algorithm	22.22974967956543
3-5	Project Management	21.179224014282227
3-5	Algorithm	16.16949462890625
3-5	Architecture	43.70914840698242
3-5	Architecture	17.531641006469727
5-10	Architecture	38.76210021972656
不限	Architecture	15.758096694946287
3-5	Project Management	11.66379165649414
3-5	Architecture	11.992042541503904
1-3	Machine Learning	23.29587554931641
1-3	Algorithm	18.426349639892575
1-3	Architecture	19.40115547180176
3-5	GoLang	24.70635414123535
3-5	Algorithm	18.614585876464844
3-5	Architecture	41.52619552612305
1-3	Machine Learning	19.03944396972656
1-3	Algorithm	19.3496208190918
5-10	Project Management	22.883647918701172
5-10	Algorithm	17.036264419555664
5-10	Architecture	34.68154144287109
3-5	Architecture	23.274646759033203
3-5	Algorithm	36.57281112670898
5-10	GoLang	21.85091781616211
5-10	Algorithm	15.52754020690918
5-10	Architecture	29.385990142822266
3-5	Architecture	23.657018661499023
5-10	Project Management	15.694740295410154
3-5	Architecture	28.667577743530273
应届毕业生	Algorithm	8.680540084838867
3-5	Machine Learning	31.351497650146484
3-5	Algorithm	21.20107650756836
3-5	Project Management	19.440671920776367
3-5	Machine Learning	22.6852970123291
3-5	Algorithm	15.839752197265625
5-10	Machine Learning	27.780864715576172
5-10	Algorithm	24.95988655090332
5-10	Architecture	26.729007720947266
1-3	GoLang	13.948846817016602
1-3	Algorithm	9.902969360351562
1-3	Architecture	10.047618865966797
1-3	Algorithm	24.30924987792969
3-5	Project Management	12.056917190551758
3-5	Project Management	20.053815841674805
1-3	Architecture	18.980297088623047
1-3	Architecture	21.2919864654541
3-5	Machine Learning	26.732219696044922
3-5	Architecture	25.490671157836914
3-5	Architecture	27.93843078613281
应届毕业生	Algorithm	11.305923461914062
5-10	Architecture	22.54816436767578
3-5	Algorithm	18.614585876464844
3-5	Architecture	22.01837921142578
1-3	Architecture	14.505496978759766
不限	Algorithm	15.65671157836914
3-5	Architecture	18.09164047241211
1-3	Architecture	20.392349243164066
不限	Architecture	37.00048065185547
3-5	Architecture	18.2059383392334
应届毕业生	GoLang	12.57986068725586
5-10	Architecture	35.50790023803711
3-5	Project Management	21.339466094970703
1-3	Machine Learning	26.56032752990723
1-3	Algorithm	20.63878631591797
1-3	Algorithm	25.342233657836914
5-10	Project Management	20.51719093322754
1-3	Architecture	28.10310935974121
1-3	Algorithm	18.934797286987305
1-3	Architecture	9.075345993041992
3-5	Architecture	19.738155364990234
1年以下	Architecture	19.491188049316406
3-5	GoLang	15.19465446472168
3-5	Architecture	30.886680603027344
5-10	Architecture	31.435407638549805
1-3	Machine Learning	29.698421478271484
1-3	Algorithm	10.941450119018556
1-3	Architecture	19.963382720947266
5-10	Architecture	30.138126373291016
3-5	Architecture	23.83520317077637
3-5	GoLang	35.00168228149414
3-5	Architecture	31.08406639099121
1-3	Algorithm	39.34138107299805
不限	Algorithm	14.481000900268555
应届毕业生	Algorithm	15.799549102783205
3-5	Architecture	15.669137954711914
3-5	Architecture	40.5034408569336
3-5	Algorithm	13.241205215454102
3-5	Project Management	14.344160079956055
3-5	Project Management	19.313623428344727
1-3	Architecture	13.847457885742188
3-5	Architecture	23.64701843261719
5-10	GoLang	29.55062484741211
3-5	Machine Learning	27.25020980834961
3-5	Algorithm	23.72735595703125
3-5	Algorithm	17.95452117919922
1-3	Architecture	19.33563804626465
1-3	Machine Learning	37.97307586669922
1-3	Algorithm	14.65082550048828
3-5	Project Management	16.791446685791016
5-10	Architecture	30.59291839599609
3-5	Architecture	11.218408584594727
1-3	Project Management	7.472344398498535
3-5	GoLang	24.5755672454834
3-5	Architecture	26.5184383392334
1-3	Architecture	14.44342041015625
5-10	Architecture	25.90652656555176
5-10	Algorithm	23.084306716918945
3-5	Architecture	15.244354248046875
不限	Project Management	8.797266006469727
3-5	Architecture	32.054149627685554
1-3	Architecture	20.95145606994629
5-10	Project Management	21.154279708862305
1-3	Project Management	7.15665340423584
1-3	Architecture	15.625268936157227
3-5	Machine Learning	24.46455192565918
3-5	Algorithm	21.650802612304688
1-3	Architecture	17.714122772216797
不限	Machine Learning	23.031938552856445
不限	Architecture	56.33332061767578
5-10	Architecture	43.9533805847168
3-5	Architecture	14.09410285949707
5-10	Architecture	27.58448028564453
3-5	GoLang	15.59475326538086
3-5	Architecture	26.793058395385746
3-5	Architecture	48.60822296142578
5-10	GoLang	16.638002395629886
3-5	GoLang	31.839853286743164
3-5	Architecture	27.498579025268555
3-5	Architecture	23.410646438598636
5-10	Algorithm	16.534326553344727
5-10	Architecture	34.246044158935554
3-5	GoLang	23.794755935668945
3-5	Machine Learning	30.10941505432129
3-5	Algorithm	50.62974548339844
3-5	Architecture	38.97772216796875
不限	Machine Learning	22.519268035888672
不限	Algorithm	14.096658706665039
3-5	Architecture	20.34333610534668
5-10	Architecture	45.16778564453125
1-3	Algorithm	27.77309608459473
1-3	Architecture	39.13104248046875
5-10	Project Management	15.962623596191404
5-10	Architecture	34.83127212524414
3-5	Machine Learning	31.354307174682614
3-5	Algorithm	23.12685394287109
3-5	Project Management	8.287176132202147
5-10	Architecture	35.25691604614258
不限	Project Management	18.93272018432617
3-5	Algorithm	13.320684432983398
1-3	Algorithm	22.80167579650879
3-5	Project Management	15.353302001953125
5-10	Project Management	22.82627868652344
应届毕业生	Project Management	9.10849666595459
5-10	GoLang	33.058971405029304
3-5	Project Management	16.53730583190918
3-5	GoLang	32.23564910888672
3-5	Algorithm	24.91337966918945
3-5	Architecture	26.102819442749023
3-5	Architecture	30.86286926269531
5-10	Project Management	17.68393325805664
5-10	Architecture	25.18156433105469
3-5	Algorithm	18.921794891357425
1-3	Architecture	17.800058364868164
3-5	Project Management	16.994491577148438
不限	Architecture	19.732961654663086
5-10	Project Management	23.369611740112305
5-10	Architecture	60.00564575195313
应届毕业生	Algorithm	16.450782775878903
不限	GoLang	26.21926689147949
3-5	Architecture	26.66647720336914
3-5	Architecture	23.15557861328125
5-10	Algorithm	15.458253860473633
5-10	Architecture	30.06794357299805
5-10	Machine Learning	41.541351318359375
5-10	Algorithm	29.074371337890625
5-10	Architecture	36.2264518737793
3-5	Architecture	18.376590728759766
3-5	Project Management	16.885719299316403
5-10	Machine Learning	25.68652153015137
5-10	Algorithm	21.845041275024414
5-10	Algorithm	30.788877487182614
5-10	Architecture	33.39676284790039
3-5	Architecture	25.67034339904785
3-5	Architecture	16.97890853881836
3-5	Architecture	27.16136932373047
不限	Project Management	17.428802490234375
5-10	Architecture	36.610023498535156
5-10	Architecture	38.038028717041016
3-5	Algorithm	24.07572364807129
1-3	Machine Learning	28.619712829589844
1-3	Algorithm	18.459732055664066
1-3	Architecture	16.497003555297848
3-5	Architecture	12.555919647216795
3-5	Architecture	12.714399337768555
不限	Machine Learning	26.23669242858887
不限	Algorithm	18.818674087524414
3-5	Architecture	17.434125900268555
1-3	Machine Learning	29.66445159912109
1-3	Algorithm	16.317190170288086
3-5	Project Management	11.727149963378904
5-10	Architecture	31.545255661010746
5-10	Machine Learning	31.838491439819336
5-10	Project Management	19.174436569213867
3-5	Architecture	25.57336616516113
5-10	Algorithm	43.85728073120117
5-10	Architecture	43.23725891113281
3-5	Architecture	22.571617126464844
3-5	Machine Learning	31.008907318115234
3-5	Algorithm	24.33930778503418
3-5	Architecture	14.570539474487305
3-5	Algorithm	20.05267333984375
5-10	GoLang	17.508647918701172
1-3	Algorithm	22.547462463378906
3-5	Architecture	24.29478645324707
3-5	Architecture	11.578527450561525
1-3	GoLang	14.963581085205078
1-3	Architecture	20.86913108825684
5-10	Architecture	31.657060623168945
3-5	Project Management	16.821592330932614
1-3	Algorithm	24.010690689086914
3-5	GoLang	25.70612144470215
1-3	Machine Learning	28.061922073364254
1-3	Algorithm	10.229167938232422
1-3	GoLang	17.682695388793945
1-3	Algorithm	10.949918746948242
应届毕业生	Algorithm	13.401874542236328
应届毕业生	Architecture	17.31572151184082
3-5	Architecture	25.38058853149414
不限	Algorithm	13.106122970581055
3-5	Architecture	21.90196990966797
1-3	Algorithm	16.005603790283207
3-5	Project Management	13.25666618347168
不限	Architecture	17.229928970336914
1-3	Architecture	13.760141372680664
3-5	Architecture	19.46595001220703
3-5	Algorithm	23.008686065673828
3-5	Architecture	19.83070182800293
3-5	Architecture	20.214534759521484
不限	Architecture	23.40353012084961
3-5	Machine Learning	18.61393547058105
3-5	Algorithm	16.492069244384766
5-10	Architecture	27.007061004638672
应届毕业生	Machine Learning	11.245729446411133
应届毕业生	Algorithm	6.828158378601074
3-5	Algorithm	19.257619857788086
3-5	Algorithm	14.2864990234375
3-5	Architecture	22.723613739013672
1-3	Architecture	18.6592960357666
1-3	GoLang	25.077880859375
3-5	Architecture	29.05315971374512
5-10	Architecture	57.84938430786133
5-10	Project Management	19.071399688720703
5-10	Architecture	24.638858795166016
3-5	GoLang	25.85177421569824
3-5	Algorithm	41.92424774169922
3-5	Architecture	50.5929183959961
5-10	Architecture	28.89786148071289
3-5	Architecture	22.021955490112305
5-10	Architecture	28.66530418395996
3-5	Architecture	12.892019271850586
1-3	Algorithm	15.375244140625
1-3	Algorithm	17.109254837036133
3-5	Architecture	20.36824607849121
5-10	Project Management	18.740392684936523
5-10	Architecture	16.449371337890625
10年以上	Architecture	62.52739334106445
3-5	Machine Learning	27.1621036529541
3-5	Algorithm	13.689516067504885
1-3	Algorithm	23.89875793457031
1-3	Architecture	23.86347007751465
3-5	Architecture	5.873333930969237
5-10	GoLang	32.46096420288086
5-10	Architecture	33.71596145629883
3-5	Architecture	26.56079864501953
5-10	Machine Learning	41.43331909179688
3-5	GoLang	16.474105834960938
3-5	Project Management	16.650995254516598
3-5	Machine Learning	32.78369903564453
3-5	Algorithm	20.563966751098636
3-5	Project Management	16.829795837402347
1-3	Machine Learning	20.516115188598636
5-10	Architecture	26.01955795288086
1-3	Algorithm	25.884075164794922
1-3	Architecture	19.04840469360352
3-5	Algorithm	17.741239547729492
3-5	Architecture	25.615413665771484
不限	Architecture	26.64413070678711
3-5	Architecture	25.803863525390625
5-10	GoLang	31.25542640686035
5-10	Machine Learning	36.29911804199219
5-10	Algorithm	26.23185539245605
3-5	Architecture	24.25574111938477
5-10	Architecture	29.25152969360352
5-10	Architecture	55.70417022705078
1-3	Architecture	12.050968170166016
1-3	GoLang	12.625694274902346
1-3	Architecture	22.26394462585449
3-5	GoLang	22.450397491455078
3-5	Architecture	26.229602813720703
5-10	Architecture	25.83065986633301
3-5	Architecture	21.996063232421875
3-5	Algorithm	19.65813446044922
5-10	Algorithm	23.94894790649414
1-3	Machine Learning	19.836254119873047
1-3	Algorithm	14.235462188720705
3-5	Architecture	27.240142822265625
不限	Machine Learning	20.98247528076172
不限	Algorithm	30.788089752197266
1-3	Architecture	7.36793851852417
5-10	Architecture	28.56901359558105
3-5	Project Management	18.632837295532227
3-5	Architecture	22.62588882446289
1-3	Machine Learning	17.22172737121582
应届毕业生	GoLang	18.3199520111084
应届毕业生	Architecture	16.590299606323242
5-10	Algorithm	21.377668380737305
3-5	Architecture	22.760517120361328
1-3	Machine Learning	27.22336196899414
1-3	Algorithm	23.57969665527344
5-10	Project Management	22.9945068359375
3-5	Architecture	15.487289428710938
3-5	GoLang	27.56444931030273
3-5	Machine Learning	30.15447807312012
3-5	Architecture	19.69259452819824
3-5	Architecture	23.83520317077637
3-5	Architecture	26.459903717041016
应届毕业生	Architecture	20.663976669311523
不限	GoLang	22.101123809814453
3-5	Architecture	37.83613586425781
1年以下	Machine Learning	23.226789474487305
1年以下	Algorithm	16.43722915649414
3-5	Project Management	13.722370147705078
3-5	Project Management	18.93094253540039
1-3	Architecture	13.332355499267578
不限	Machine Learning	23.576839447021484
不限	Algorithm	29.80357360839844
3-5	Algorithm	12.402847290039062
3-5	Architecture	18.510417938232425
1-3	Machine Learning	32.15103912353516
1-3	Algorithm	13.898761749267578
不限	Architecture	24.41889190673828
1-3	Project Management	16.618783950805664
5-10	Architecture	27.11228179931641
5-10	Project Management	17.605329513549805
5-10	Architecture	24.64608192443848
3-5	Architecture	45.293724060058594
3-5	Algorithm	19.01953125
3-5	Algorithm	12.903470993041992
1-3	Project Management	12.503110885620115
3-5	Architecture	24.6458740234375
3-5	GoLang	33.056060791015625
3-5	Architecture	28.41197967529297
不限	Algorithm	22.59282875061035
3-5	Architecture	18.118183135986328
3-5	Architecture	29.551254272460934
3-5	Algorithm	16.790760040283207
3-5	Architecture	20.56789779663086
10年以上	Project Management	16.822277069091793
1-3	Architecture	14.169355392456055
5-10	Algorithm	23.6180419921875
5-10	Architecture	59.107994079589844
3-5	Algorithm	20.858930587768555
3-5	Architecture	26.41903877258301
3-5	Machine Learning	25.166412353515625
3-5	Architecture	18.523998260498047
3-5	Architecture	27.257497787475586
10年以上	Architecture	32.9302978515625
不限	Project Management	11.217700958251953
3-5	Architecture	19.81357765197754
5-10	Machine Learning	31.999698638916016
5-10	Architecture	26.57714653015137
1-3	Machine Learning	15.755653381347654
1-3	Algorithm	11.36135482788086
3-5	Algorithm	13.013973236083984
3-5	Algorithm	27.11431884765625
3-5	Architecture	29.34417152404785
3-5	Algorithm	27.53105735778809
3-5	Architecture	25.85300254821777
3-5	Architecture	27.93843078613281
不限	Machine Learning	29.63675308227539
不限	Algorithm	20.183698654174805
5-10	Algorithm	15.911136627197266
5-10	Architecture	22.34117889404297
3-5	GoLang	27.364280700683594
3-5	Architecture	23.47683906555176
5-10	Architecture	32.33877944946289
3-5	Architecture	20.859018325805664
3-5	Algorithm	22.06307411193848
5-10	Architecture	31.40159034729004
1-3	Machine Learning	20.801319122314453
1-3	Algorithm	17.96772575378418
5-10	Architecture	26.24867820739746
5-10	Algorithm	21.84056663513184
5-10	Architecture	25.202089309692386
3-5	Project Management	19.191892623901367
3-5	Algorithm	23.102399826049805
3-5	Architecture	26.10302352905273
5-10	Architecture	32.748374938964844
5-10	Architecture	32.774120330810554
1-3	Architecture	15.807355880737305
应届毕业生	Architecture	16.35124397277832
1-3	Architecture	16.028142929077152
5-10	Architecture	53.50920867919922
5-10	Algorithm	28.102237701416016
5-10	Machine Learning	28.562841415405273
5-10	Algorithm	33.45526885986328
5-10	Architecture	43.31444549560547
3-5	Architecture	11.654436111450195
3-5	GoLang	25.01068687438965
3-5	Architecture	21.2512321472168
5-10	Architecture	27.068500518798828
1-3	Algorithm	16.40159034729004
3-5	Algorithm	21.467390060424805
3-5	Algorithm	16.758539199829098
1-3	Machine Learning	13.402490615844727
1-3	Algorithm	21.090871810913086
1-3	Project Management	5.812812328338622
不限	Machine Learning	19.921106338500977
不限	Algorithm	11.529834747314453
3-5	Architecture	44.295326232910156
3-5	Architecture	14.642595291137695
5-10	Architecture	24.479936599731445
5-10	GoLang	24.598669052124023
5-10	Algorithm	28.74875259399414
5-10	Architecture	50.19845962524414
3-5	Algorithm	17.319524765014652
不限	Machine Learning	24.606882095336914
不限	Algorithm	16.56704330444336
3-5	Architecture	20.023921966552734
3-5	Architecture	24.987192153930664
3-5	Algorithm	21.73812484741211
3-5	GoLang	24.22808074951172
3-5	Algorithm	23.35494804382324
3-5	Architecture	31.152137756347656
3-5	Project Management	16.36069679260254
1-3	GoLang	16.302156448364258
1-3	Architecture	19.764135360717773
3-5	Algorithm	17.758846282958984
不限	Project Management	18.536754608154297
1-3	Project Management	10.054647445678713
1-3	Architecture	35.27085876464844
1-3	Machine Learning	30.387731552124023
1-3	Algorithm	18.721834182739254
3-5	Architecture	52.40104293823242
3-5	Architecture	38.67532348632813
5-10	Project Management	15.992870330810547
5-10	Algorithm	19.582664489746094
5-10	Architecture	22.196001052856445
1-3	Algorithm	20.843130111694336
1-3	Architecture	20.378557205200195
3-5	Architecture	21.263303756713867
1-3	Algorithm	13.27020263671875
1-3	Architecture	23.4414176940918
1-3	Machine Learning	28.43501091003418
1-3	Algorithm	16.11575698852539
5-10	Project Management	19.47179412841797
5-10	Architecture	28.02957344055176
5-10	Project Management	22.11669921875
5-10	Architecture	29.993305206298828
3-5	Architecture	29.325668334960934
3-5	Architecture	24.586933135986328
3-5	Architecture	28.732330322265625
3-5	GoLang	26.4671688079834
3-5	Architecture	32.26184844970703
1-3	Algorithm	16.982540130615234
1-3	Machine Learning	27.09671401977539
1-3	Algorithm	15.97858428955078
不限	Architecture	9.40414047241211
3-5	Project Management	16.633956909179688
3-5	Architecture	21.87003326416016
5-10	Architecture	31.3782901763916
3-5	Architecture	12.932659149169922
1-3	Architecture	13.613204956054688
3-5	Machine Learning	34.73281478881836
3-5	Algorithm	17.816312789916992
1-3	Project Management	7.73924446105957
3-5	Machine Learning	15.533706665039062
3-5	Algorithm	19.75019836425781
1-3	Architecture	16.437150955200195
3-5	Algorithm	30.39035415649414
3-5	Machine Learning	28.21390724182129
3-5	Algorithm	25.92049217224121
1-3	Machine Learning	22.970273971557614
1-3	Algorithm	10.710521697998047
5-10	Architecture	16.681520462036133
1-3	Algorithm	26.37076568603516
3-5	Architecture	20.276466369628906
5-10	Project Management	20.52850151062012
5-10	Algorithm	23.06842613220215
5-10	Architecture	40.47952270507813
不限	Architecture	24.652179718017575
不限	Algorithm	11.797914505004885
不限	Architecture	21.73763084411621
3-5	Architecture	18.9555778503418
3-5	Algorithm	13.59637451171875
5-10	Architecture	29.64681625366211
3-5	Project Management	12.936029434204102
3-5	Architecture	53.33000564575195
1-3	Architecture	18.89169311523437
5-10	Architecture	36.43223190307617
1-3	Machine Learning	17.270723342895508
1-3	Algorithm	18.598031997680664
5-10	Architecture	26.25922203063965
1-3	Architecture	21.91227912902832
5-10	Machine Learning	33.37565231323242
5-10	Algorithm	29.52280616760254
1-3	Algorithm	23.374290466308594
3-5	GoLang	5.6065592765808105
3-5	Algorithm	21.77776336669922
5-10	Project Management	23.07009506225586
5-10	Architecture	30.72906875610352
不限	Machine Learning	22.865093231201172
不限	Algorithm	18.142974853515625
应届毕业生	Machine Learning	17.026494979858402
应届毕业生	Algorithm	16.085491180419922
1-3	Architecture	23.86347007751465
5-10	GoLang	34.07120513916016
5-10	Algorithm	22.928319931030273
1-3	Architecture	17.332880020141598
5-10	Machine Learning	30.19478988647461
5-10	Algorithm	24.55918312072754
5-10	Architecture	34.962474822998054
1-3	Architecture	17.538742065429688
3-5	Machine Learning	7.769950866699219
3-5	Algorithm	13.116510391235352
3-5	Architecture	12.418298721313475
3-5	Algorithm	30.875417709350586
3-5	Architecture	23.83520317077637
3-5	Project Management	11.638175964355467
3-5	Architecture	29.53783416748047
1-3	Project Management	10.04401969909668
1-3	Architecture	26.11920738220215
3-5	GoLang	23.93386268615723
3-5	Algorithm	17.68315315246582
3-5	Architecture	18.707490921020508
3-5	Architecture	25.34703254699707
3-5	Architecture	40.66210174560547
5-10	Project Management	16.460159301757812
3-5	Architecture	16.96633529663086
3-5	Algorithm	16.031692504882812
3-5	Architecture	13.74709701538086
3-5	Machine Learning	25.66818046569824
3-5	Algorithm	23.09010887145996
3-5	Architecture	23.091028213500977
5-10	Architecture	20.140670776367188
1-3	Architecture	14.914791107177734
3-5	Architecture	45.76416778564453
5-10	Architecture	30.37029838562012
1-3	Machine Learning	21.551912307739254
1-3	Algorithm	18.056291580200195
1-3	Architecture	17.108819961547848
3-5	Architecture	22.51485824584961
1-3	Architecture	16.232851028442386
3-5	Algorithm	33.419631958007805
3-5	Architecture	31.882123947143555
不限	Machine Learning	28.17633628845215
不限	Algorithm	14.930643081665039
3-5	Algorithm	24.020523071289066
3-5	Architecture	38.558006286621094
3-5	Algorithm	19.290042877197266
3-5	Algorithm	41.34074401855469
3-5	Architecture	37.86872482299805
1-3	Architecture	16.63173484802246
5-10	Architecture	27.38112449645996
3-5	Architecture	28.35923194885254
3-5	Architecture	25.5382137298584
1-3	Architecture	13.321937561035154
3-5	Machine Learning	25.49005699157715
3-5	Algorithm	20.0266170501709
5-10	Architecture	28.627399444580078
5-10	Architecture	31.35578918457031
5-10	Algorithm	21.85080337524414
3-5	Architecture	25.47593688964844
1-3	Algorithm	13.077032089233398
3-5	GoLang	27.0933780670166
1-3	Architecture	13.378082275390625
3-5	Algorithm	19.729660034179688
1-3	Project Management	14.474618911743164
3-5	Architecture	14.19293212890625
5-10	Architecture	31.40134239196777
不限	Architecture	21.73763084411621
1-3	Machine Learning	22.810606002807614
1-3	Algorithm	21.51376342773437
1-3	Architecture	12.657873153686525
3-5	Architecture	21.590288162231445
1-3	Architecture	18.48286437988281
3-5	Architecture	21.350854873657227
5-10	Architecture	28.52509689331055
5-10	GoLang	26.891271591186523
5-10	Algorithm	38.849708557128906
5-10	Architecture	57.109046936035156
3-5	Architecture	28.94953918457031
1-3	Architecture	30.55771064758301
1-3	Machine Learning	35.44523239135742
1-3	Algorithm	18.67090606689453
5-10	Architecture	63.94630813598633
3-5	Algorithm	23.11288833618164
3-5	Architecture	24.51728439331055
5-10	Architecture	29.80267143249512
3-5	GoLang	27.51537132263184
3-5	Algorithm	33.856643676757805
3-5	Architecture	33.336231231689446
5-10	Architecture	38.47888565063477
3-5	Algorithm	20.48267936706543
1-3	Algorithm	17.122480392456055
1-3	Architecture	14.860689163208008
1-3	Machine Learning	13.894638061523438
1-3	Algorithm	15.324956893920898
1-3	Algorithm	21.516040802001953
1-3	Architecture	22.91366004943848
3-5	Machine Learning	24.91354942321777
3-5	Algorithm	15.835346221923828
3-5	Architecture	13.926368713378904
3-5	Algorithm	20.327430725097656
3-5	Architecture	21.790163040161133
不限	Algorithm	15.369260787963867
3-5	Algorithm	19.709491729736328
3-5	Architecture	30.891202926635746
1-3	Architecture	22.175838470458984
5-10	Architecture	28.99485206604004
应届毕业生	Algorithm	15.855825424194336
应届毕业生	Architecture	27.30725860595703
1-3	Project Management	11.97088623046875
3-5	Algorithm	17.303653717041016
3-5	Machine Learning	24.84379577636719
3-5	Algorithm	16.75452995300293
3-5	Machine Learning	34.33492660522461
3-5	Algorithm	26.162309646606445
3-5	Architecture	32.23574447631836
5-10	Machine Learning	37.986576080322266
5-10	Algorithm	19.0839786529541
3-5	Algorithm	19.167081832885746
3-5	Algorithm	22.06853485107422
5-10	Architecture	51.47423934936523
3-5	Architecture	22.708574295043945
3-5	Architecture	29.479778289794922
5-10	GoLang	31.11284255981445
3-5	GoLang	23.23183441162109
不限	GoLang	20.09230232238769
3-5	Architecture	17.691696166992188
5-10	Algorithm	19.631750106811523
5-10	Architecture	34.39487075805664
3-5	Algorithm	18.54962158203125
3-5	Architecture	22.118621826171875
1-3	Algorithm	18.76325798034668
1-3	Architecture	9.409215927124023
1-3	Architecture	15.209497451782227
3-5	Algorithm	19.622440338134766
1-3	Machine Learning	12.175409317016602
1-3	Algorithm	20.490774154663086
不限	Project Management	14.838594436645508
3-5	Machine Learning	48.3888053894043
3-5	Algorithm	36.72205352783203
3-5	Architecture	25.76787376403809
不限	Machine Learning	30.50931739807129
不限	Algorithm	18.58615493774414
不限	Architecture	21.86037826538086
3-5	Algorithm	24.523855209350586
3-5	Architecture	44.02543640136719
1-3	Project Management	13.003599166870115
1-3	Algorithm	17.01529884338379
不限	Architecture	21.73763084411621
不限	Architecture	20.106252670288086
3-5	GoLang	28.286396026611328
3-5	GoLang	37.64699172973633
3-5	Architecture	20.314739227294922
1-3	Project Management	5.65412187576294
1-3	Architecture	17.627920150756836
3-5	Architecture	20.288896560668945
3-5	Architecture	33.173126220703125
3-5	Machine Learning	30.02735710144043
3-5	Algorithm	18.03807640075684
1-3	Algorithm	20.958162307739254
1-3	Architecture	16.47816276550293
3-5	Algorithm	24.15706443786621
3-5	Architecture	32.54605865478516
3-5	Machine Learning	26.6173152923584
3-5	Algorithm	22.75871276855469
1-3	Algorithm	17.821382522583008
3-5	Architecture	35.46097183227539
5-10	Algorithm	24.501768112182614
5-10	Architecture	41.3018913269043
1-3	Machine Learning	17.729318618774414
5-10	Architecture	30.96808815002441
不限	Architecture	27.99589729309082
5-10	Architecture	27.40742492675781
5-10	Architecture	26.3310489654541
3-5	Architecture	34.308120727539055
不限	Architecture	14.037225723266602
3-5	Project Management	15.801210403442385
3-5	Algorithm	16.372198104858402
10年以上	Architecture	28.343441009521484
5-10	Project Management	19.000568389892575
3-5	Project Management	15.559329986572266
3-5	Machine Learning	26.340763092041016
3-5	Algorithm	17.6157283782959
1-3	Project Management	12.822067260742188
3-5	Machine Learning	32.930179595947266
3-5	Algorithm	16.667024612426758
3-5	Architecture	18.45526123046875
3-5	Architecture	20.17524719238281
1-3	GoLang	30.249650955200195
1-3	Architecture	22.34654235839844
3-5	Architecture	18.922163009643555
3-5	Project Management	14.235599517822266
3-5	GoLang	26.614788055419922
3-5	Architecture	28.94953918457031
3-5	Architecture	15.711843490600586
3-5	Architecture	28.6567440032959
3-5	Project Management	15.738710403442385
3-5	Algorithm	25.459503173828125
1-3	Architecture	26.970048904418945
3-5	Architecture	22.021955490112305
3-5	Machine Learning	31.2460994720459
3-5	Algorithm	22.76160049438477
3-5	Architecture	21.281709671020508
3-5	Algorithm	33.28718948364258
3-5	Architecture	26.80486869812012
5-10	Architecture	19.22939109802246
3-5	Project Management	10.558931350708008
10年以上	Architecture	26.956552505493164
3-5	Algorithm	18.7782039642334
3-5	Project Management	14.496063232421875
3-5	Architecture	19.482521057128906
5-10	Machine Learning	29.49418830871582
5-10	Algorithm	21.947002410888672
5-10	Architecture	48.14781951904297
1-3	Architecture	12.03681755065918
不限	Architecture	22.66623306274414
不限	Machine Learning	28.856128692626953
不限	Algorithm	23.72492980957031
1-3	Algorithm	15.244333267211914
不限	Algorithm	19.750324249267575
3-5	Algorithm	22.78909111022949
3-5	Architecture	18.503725051879886
1-3	Project Management	13.847173690795898
1-3	Architecture	15.529733657836914
5-10	GoLang	35.52307510375977
5-10	Architecture	31.19621086120605
不限	Architecture	27.62148666381836
3-5	Algorithm	21.359468460083008
5-10	Algorithm	23.626596450805664
5-10	Algorithm	23.98013687133789
5-10	Architecture	36.99966049194336
1-3	Algorithm	12.036212921142578
不限	Algorithm	9.755691528320312
不限	Architecture	16.595491409301758
3-5	Machine Learning	36.47492599487305
3-5	Algorithm	15.896791458129885
5-10	Architecture	69.77433013916016
5-10	Architecture	14.82575225830078
不限	Architecture	22.225675582885746
5-10	Architecture	22.71059799194336
1-3	Architecture	22.790138244628906
3-5	GoLang	24.64487648010254
1-3	Project Management	7.566456317901611
3-5	Algorithm	19.704879760742188
3-5	Architecture	23.35596466064453
3-5	Architecture	19.463186264038086
3-5	Machine Learning	36.86950302124024
3-5	Architecture	33.59226608276367
5-10	Architecture	33.313674926757805
3-5	Algorithm	16.942983627319336
3-5	Architecture	31.16397476196289
5-10	Architecture	34.150821685791016
不限	Architecture	16.535974502563473
3-5	Architecture	9.600259780883787
5-10	Algorithm	22.116853713989254
5-10	Architecture	53.54367065429688
1-3	Machine Learning	26.40639686584473
1-3	Algorithm	26.668659210205078
3-5	Architecture	18.62342071533203
1-3	Algorithm	19.81376838684082
1-3	Architecture	15.664083480834961
1-3	Machine Learning	26.561098098754886
1-3	Algorithm	28.42376518249512
1-3	Machine Learning	29.698421478271484
1-3	Algorithm	10.941450119018556
3-5	Algorithm	19.5001163482666
1年以下	Architecture	15.313394546508787
1-3	Architecture	11.995718002319336
5-10	Algorithm	21.74113655090332
5-10	Architecture	28.54511642456055
3-5	Architecture	33.218414306640625
1-3	Machine Learning	28.613710403442386
1-3	Algorithm	22.97069931030273
3-5	Algorithm	18.55058479309082
3-5	Architecture	24.46326446533203
不限	Architecture	15.260046005249025
5-10	Algorithm	20.815736770629886
5-10	Architecture	26.939971923828125
3-5	GoLang	22.55455780029297
1-3	Machine Learning	20.516115188598636
1-3	Algorithm	19.01678276062012
3-5	Algorithm	23.136070251464844
1-3	Architecture	20.823768615722656
3-5	Project Management	13.795541763305664
1-3	GoLang	6.375737190246582
1-3	Algorithm	10.685028076171877
1-3	Architecture	9.354255676269533
5-10	Architecture	39.38766479492188
1-3	Architecture	19.577098846435547
3-5	Machine Learning	14.896810531616213
3-5	Algorithm	27.460485458374023
3-5	Machine Learning	29.793087005615234
3-5	Algorithm	21.185148239135746
1-3	Project Management	17.31460189819336
3-5	Architecture	26.90732002258301
5-10	Architecture	28.466339111328125
1-3	Algorithm	16.925199508666992
1-3	Architecture	16.974836349487305
5-10	Project Management	18.98732566833496
5-10	Project Management	19.894376754760746
5-10	Architecture	30.283771514892575
1-3	Architecture	19.813373565673828
3-5	Project Management	19.22104263305664
3-5	Architecture	9.91269302368164
3-5	Algorithm	17.514564514160153
3-5	Architecture	16.479475021362305
3-5	Architecture	22.12217140197754
1-3	Algorithm	18.393035888671875
1-3	Algorithm	12.087320327758787
1-3	Machine Learning	20.711822509765625
1-3	Algorithm	24.057697296142575
1-3	GoLang	16.620681762695312
1-3	Architecture	27.378684997558594
3-5	Architecture	22.34938240051269
3-5	Algorithm	20.21866607666016
3-5	Architecture	29.84471321105957
5-10	Project Management	22.52770805358887
3-5	Architecture	22.52168846130371
1-3	Project Management	14.868654251098633
3-5	Architecture	40.64201354980469
5-10	Machine Learning	35.926727294921875
5-10	Algorithm	23.91706275939941
5-10	Architecture	63.99476623535156
1-3	Algorithm	19.1289176940918
3-5	GoLang	25.39565467834473
3-5	Architecture	22.51803207397461
3-5	Machine Learning	29.85544776916504
不限	Algorithm	24.2369384765625
不限	Architecture	19.667465209960934
3-5	Algorithm	43.57694625854492
3-5	Architecture	38.17323684692383
1-3	Architecture	10.53291130065918
5-10	Project Management	19.88356208801269
3-5	Architecture	20.46913719177246
5-10	Architecture	30.57115364074707
3-5	Project Management	10.8671875
3-5	Algorithm	27.2706298828125
1-3	Architecture	22.173139572143555
3-5	Project Management	12.461572647094727
1-3	Project Management	15.211462020874025
3-5	Architecture	23.8814697265625
3-5	GoLang	37.51825714111328
3-5	Machine Learning	30.32897758483887
3-5	Architecture	32.00665283203125
3-5	Machine Learning	34.149036407470696
3-5	Algorithm	21.157737731933594
1-3	Algorithm	14.696073532104492
1-3	Architecture	18.14502716064453
1-3	Algorithm	22.547462463378906
5-10	Architecture	25.080795288085934
5-10	Architecture	21.688953399658203
3-5	GoLang	23.93889045715332
3-5	Algorithm	18.883928298950195
不限	GoLang	24.38681221008301
5-10	Architecture	36.15730667114258
1-3	Project Management	20.56641960144043
1-3	Architecture	21.008113861083984
1-3	Architecture	7.6305785179138175
1-3	Project Management	10.07798957824707
3-5	Project Management	11.291067123413086
3-5	Architecture	17.736730575561523
3-5	Architecture	22.83966064453125
1-3	Algorithm	14.592723846435547
1-3	Architecture	21.860498428344727
3-5	Architecture	28.02593994140625
3-5	Algorithm	42.97698211669922
5-10	Architecture	30.19462966918945
3-5	Algorithm	17.032978057861328
3-5	Architecture	23.954259872436523
1-3	Architecture	34.949493408203125
5-10	Architecture	29.40365219116211
3-5	GoLang	29.13297843933105
3-5	Architecture	35.51445007324219
3-5	Architecture	27.93843078613281
5-10	Algorithm	30.788877487182614
3-5	Machine Learning	17.684192657470703
3-5	Algorithm	12.575460433959961
3-5	Algorithm	18.10546875
3-5	Architecture	21.61494255065918
3-5	Algorithm	23.55717658996582
3-5	Algorithm	19.631872177124023
3-5	Architecture	21.833162307739254
应届毕业生	Machine Learning	12.909645080566404
应届毕业生	Architecture	16.808841705322266
3-5	Machine Learning	26.59652709960937
3-5	Algorithm	14.853984832763672
3-5	GoLang	27.9553279876709
3-5	Architecture	20.724483489990234
5-10	Machine Learning	34.754013061523445
5-10	Algorithm	20.719018936157227
3-5	Algorithm	43.82518005371094
1-3	Machine Learning	34.87880706787109
1-3	Algorithm	16.395257949829098
3-5	Architecture	39.54646301269531
5-10	Project Management	18.96894645690918
5-10	GoLang	27.61929130554199
5-10	Architecture	31.165285110473636
3-5	Project Management	19.616703033447266
5-10	Architecture	28.427499771118164
1-3	Machine Learning	24.9647274017334
1-3	Algorithm	26.071128845214844
不限	Machine Learning	26.112529754638672
不限	Algorithm	19.391582489013672
3-5	Architecture	23.38051986694336
3-5	Architecture	23.365375518798828
3-5	GoLang	23.03821182250977
1年以下	Architecture	14.177484512329102
3-5	Machine Learning	31.66750526428223
1-3	Project Management	14.127164840698242
3-5	Algorithm	21.03933334350586
3-5	Project Management	16.610198974609375
3-5	Architecture	26.80025863647461
3-5	GoLang	20.21742820739746
3-5	Architecture	22.21652603149414
3-5	Project Management	18.86807632446289
5-10	Algorithm	25.87118148803711
5-10	Architecture	28.02957344055176
3-5	Architecture	27.37490463256836
5-10	GoLang	35.71857833862305
5-10	Architecture	59.316612243652344
5-10	Algorithm	40.8560676574707
5-10	Architecture	53.83387756347656
3-5	Project Management	11.492809295654295
3-5	Machine Learning	23.24404525756836
3-5	Algorithm	23.03830909729004
5-10	Machine Learning	26.67506599426269
5-10	Algorithm	21.954036712646484
不限	Algorithm	20.42132377624512
5-10	Architecture	27.47930335998535
5-10	Algorithm	23.98670196533203
3-5	Machine Learning	22.40999984741211
1-3	Architecture	14.133878707885742
1-3	Architecture	17.335412979125973
5-10	Architecture	25.62964630126953
3-5	Architecture	42.369972229003906
5-10	Algorithm	23.1209774017334
1-3	Machine Learning	12.940622329711914
1-3	Algorithm	16.392066955566403
5-10	Algorithm	19.0686149597168
3-5	Project Management	17.141956329345707
3-5	Architecture	27.16136932373047
5-10	Project Management	19.395822525024414
1-3	Algorithm	8.563390731811522
1-3	Architecture	12.887630462646484
3-5	Project Management	14.28793716430664
5-10	Architecture	30.35590744018555
3-5	Algorithm	26.403114318847656
3-5	Machine Learning	14.896810531616213
3-5	Algorithm	27.460485458374023
3-5	Architecture	11.888004302978516
应届毕业生	Machine Learning	17.86437225341797
应届毕业生	Algorithm	1.3670446872711182
3-5	Architecture	25.56529426574707
3-5	GoLang	28.269289016723636
3-5	Machine Learning	33.879337310791016
3-5	Algorithm	21.936077117919922
不限	Algorithm	19.085283279418945
不限	Architecture	22.62167739868164
1-3	Machine Learning	30.884868621826172
1-3	Algorithm	18.71452522277832
5-10	Architecture	42.973670959472656
3-5	Algorithm	27.69887924194336
3-5	Machine Learning	33.97924423217773
3-5	Algorithm	19.802738189697266
5-10	Project Management	19.071399688720703
5-10	Architecture	27.761993408203125
5-10	Architecture	64.53551483154297
3-5	Algorithm	27.64167213439941
1-3	Algorithm	16.186521530151367
1-3	Architecture	18.411277770996094
3-5	Architecture	5.796000003814697
1-3	GoLang	18.276403427124023
1-3	Architecture	17.12892723083496
5-10	Project Management	22.73575782775879
3-5	Architecture	18.48258781433105
3-5	Algorithm	18.215526580810547
1-3	Machine Learning	10.79253387451172
1-3	Algorithm	25.51100349426269
3-5	GoLang	24.891489028930664
3-5	Architecture	29.80026054382324
1-3	GoLang	17.458555221557614
1-3	Architecture	14.509546279907227
1-3	Algorithm	16.336475372314453
1-3	Architecture	9.476297378540039
3-5	Architecture	19.201862335205078
3-5	GoLang	37.51825714111328
3-5	Architecture	63.4720458984375
1-3	Machine Learning	12.410539627075195
1-3	Algorithm	9.340827941894533
3-5	Project Management	9.938488006591797
3-5	Machine Learning	24.33826065063477
3-5	Architecture	22.7368278503418
1-3	Algorithm	12.811702728271484
1-3	Architecture	24.20242500305176
3-5	Algorithm	16.602813720703125
3-5	Architecture	18.387908935546875
5-10	Architecture	43.06005096435547
3-5	GoLang	34.486328125
3-5	Architecture	37.27106475830078
3-5	Architecture	28.586145401000977
3-5	Architecture	24.820980072021484
1-3	Architecture	14.003767013549805
5-10	Algorithm	27.16766166687012
5-10	Architecture	37.05527877807617
1-3	Machine Learning	46.49083709716797
1-3	Algorithm	61.09017181396485
不限	Machine Learning	26.88882827758789
不限	Algorithm	11.797914505004885
3-5	Algorithm	18.5075626373291
3-5	Architecture	58.019981384277344
3-5	Algorithm	23.812461853027344
3-5	Architecture	27.297054290771484
3-5	GoLang	17.28047752380371
3-5	Architecture	52.93986892700195
5-10	Architecture	27.31057167053223
1-3	Architecture	18.79422378540039
3-5	Architecture	31.464466094970703
5-10	Architecture	22.182531356811523
1-3	Algorithm	12.749086380004885
1-3	Architecture	19.23008918762207
1-3	Project Management	11.918846130371096
不限	GoLang	16.115669250488278
5-10	Architecture	31.58055686950684
1-3	Algorithm	17.71759033203125
3-5	Algorithm	25.05190277099609
3-5	Architecture	25.26955986022949
3-5	Algorithm	18.08935546875
5-10	Project Management	15.634757995605467
5-10	Architecture	43.10269546508789
3-5	Architecture	16.628534317016598
3-5	Algorithm	21.165754318237305
3-5	Architecture	28.94953918457031
1-3	Algorithm	13.739927291870115
5-10	GoLang	28.282724380493164
3-5	Machine Learning	26.734405517578125
3-5	Algorithm	16.87774658203125
1-3	GoLang	23.83991622924805
1-3	Architecture	34.46981430053711
5-10	Architecture	58.37678527832031
3-5	Architecture	22.953147888183594
3-5	Architecture	21.41522026062012
不限	Machine Learning	19.146947860717773
不限	Algorithm	12.588890075683596
3-5	Algorithm	14.988142013549805
3-5	Architecture	18.4261531829834
1-3	Algorithm	18.02657127380371
3-5	GoLang	23.98400115966797
3-5	Algorithm	25.327407836914066
1-3	Machine Learning	29.698421478271484
1-3	Architecture	36.89289093017578
5-10	Project Management	13.413812637329102
3-5	Algorithm	28.28613090515137
3-5	Architecture	33.70321655273437
3-5	Architecture	28.69399452209473
1-3	Architecture	27.986957550048828
5-10	Machine Learning	33.241455078125
5-10	Algorithm	27.883405685424805
3-5	Machine Learning	30.96980094909668
3-5	Architecture	40.563392639160156
不限	Machine Learning	26.88882827758789
3-5	Algorithm	16.254627227783207
3-5	Architecture	14.8759765625
1-3	Architecture	24.60841178894043
3-5	Architecture	27.679140090942386
5-10	Architecture	30.891490936279297
3-5	Algorithm	21.487274169921875
3-5	Project Management	16.618244171142578
1-3	Algorithm	20.432416915893555
3-5	Machine Learning	27.770906448364254
3-5	Algorithm	18.838653564453125
3-5	Architecture	22.2492790222168
5-10	Architecture	26.66584587097168
1-3	Algorithm	15.97858428955078
5-10	Algorithm	21.36786460876465
5-10	Architecture	44.41678237915039
不限	Project Management	12.926671981811525
5-10	Architecture	28.27665138244629
5-10	Architecture	28.87380790710449
3-5	Project Management	16.486949920654293
3-5	Algorithm	20.718435287475586
3-5	Algorithm	21.472896575927734
3-5	Architecture	23.13129997253418
5-10	Algorithm	41.733177185058594
1-3	GoLang	15.405733108520508
3-5	Machine Learning	32.78369903564453
1-3	Algorithm	8.033427238464355
3-5	Architecture	18.80061912536621
不限	Algorithm	11.867706298828125
应届毕业生	Machine Learning	19.043115615844727
应届毕业生	Algorithm	18.51131820678711
1-3	GoLang	5.235957622528076
3-5	GoLang	20.30740737915039
3-5	Architecture	40.527587890625
3-5	Architecture	29.551254272460934
1-3	Architecture	12.526660919189453
3-5	Architecture	29.16414833068848
1-3	GoLang	24.067235946655273
1-3	Algorithm	21.34364318847656
3-5	Project Management	10.037664413452148
3-5	Project Management	20.543331146240234
3-5	Algorithm	26.72853279113769
3-5	Architecture	25.53257942199707
3-5	GoLang	44.52168655395508
3-5	GoLang	22.67025375366211
5-10	Algorithm	26.602916717529297
5-10	Architecture	36.74322509765625
3-5	Architecture	22.244712829589844
3-5	Architecture	29.45660400390625
3-5	GoLang	29.475528717041016
3-5	Project Management	16.36069679260254
3-5	Algorithm	16.828046798706055
3-5	Algorithm	21.409706115722656
3-5	Architecture	17.26700210571289
1-3	Architecture	16.527458190917972
5-10	Algorithm	17.187007904052734
5-10	Architecture	23.95924186706543
1-3	Algorithm	14.532146453857422
1-3	Architecture	15.806638717651367
3-5	Algorithm	27.76611137390137
3-5	Architecture	23.523664474487305
不限	Machine Learning	20.040546417236328
不限	Algorithm	20.647993087768555
3-5	Project Management	14.137435913085938
3-5	Architecture	20.1173038482666
1-3	Architecture	14.115083694458008
3-5	Algorithm	17.825223922729492
3-5	Architecture	25.37735748291016
3-5	Machine Learning	25.352384567260746
3-5	Algorithm	23.56949806213379
3-5	Architecture	19.80236053466797
5-10	Architecture	34.34283447265625
3-5	Project Management	15.090181350708008
3-5	Architecture	40.56380844116211
5-10	Algorithm	15.012142181396484
5-10	Architecture	36.926849365234375
3-5	Architecture	24.20516586303711
3-5	Architecture	19.841856002807614
3-5	Architecture	39.39000701904297
1-3	Algorithm	17.215789794921875
3-5	GoLang	24.724334716796875
3-5	Architecture	23.86792755126953
不限	GoLang	22.01285552978516
不限	Architecture	24.44344139099121
应届毕业生	Architecture	37.30376434326172
5-10	Architecture	31.66995620727539
3-5	Architecture	34.91217041015625
1-3	Algorithm	19.71490859985352
1-3	Architecture	23.311237335205078
3-5	Architecture	22.42093849182129
5-10	Project Management	21.817007064819336
1-3	Algorithm	12.308326721191404
5-10	Project Management	21.53009796142578
1-3	Architecture	15.224527359008787
3-5	Machine Learning	30.32897758483887
3-5	Algorithm	30.341901779174805
1-3	Algorithm	22.547462463378906
10年以上	Architecture	34.38254547119141
3-5	Algorithm	20.95599174499512
3-5	Algorithm	19.155872344970703
3-5	Architecture	19.23577117919922
不限	GoLang	20.51630210876465
不限	Architecture	21.981422424316406
5-10	Architecture	45.86052703857422
应届毕业生	Algorithm	7.677836418151855
5-10	Project Management	10.707324981689453
5-10	Architecture	25.470195770263672
5-10	Architecture	28.27919769287109
不限	GoLang	14.566652297973633
5-10	Algorithm	52.50659561157226
5-10	Architecture	52.944740295410156
5-10	Architecture	31.365877151489254
3-5	Project Management	12.943344116210938
3-5	Architecture	17.10981559753418
不限	Machine Learning	16.063873291015625
不限	Machine Learning	22.076187133789066
不限	Algorithm	16.275190353393555
5-10	Project Management	24.2994327545166
3-5	Algorithm	25.07328224182129
3-5	Architecture	30.273536682128906
5-10	Machine Learning	35.271690368652344
5-10	Architecture	28.463415145874023
3-5	Architecture	21.874866485595703
5-10	Architecture	28.47995567321777
1-3	Machine Learning	26.806007385253906
1-3	Algorithm	21.06375312805176
3-5	Algorithm	12.984054565429688
3-5	Architecture	14.56515884399414
5-10	Architecture	34.599552154541016
1-3	Architecture	22.099750518798828
不限	Algorithm	19.013845443725586
1-3	Algorithm	21.96756935119629
1-3	Project Management	13.809396743774414
3-5	Project Management	14.711158752441404
3-5	Architecture	19.88175201416016
3-5	Algorithm	24.23233985900879
3-5	Architecture	27.78774261474609
3-5	Architecture	36.30207824707031
1-3	Project Management	12.88161849975586
不限	Algorithm	16.772586822509766
不限	Architecture	45.9383544921875
3-5	GoLang	24.151325225830078
3-5	Algorithm	17.527946472167972
3-5	Architecture	33.492759704589844
3-5	Architecture	32.054149627685554
应届毕业生	Machine Learning	17.232662200927734
应届毕业生	Algorithm	7.987058639526367
3-5	Architecture	13.47283935546875
1-3	Algorithm	17.796838760375977
1-3	Architecture	18.660600662231445
3-5	GoLang	29.57877540588379
不限	Architecture	41.11507415771485
3-5	Architecture	23.13065528869629
不限	GoLang	26.48194122314453
1-3	Architecture	12.512454986572266
3-5	Algorithm	20.502744674682614
3-5	Architecture	27.285633087158203
3-5	Project Management	11.910650253295898
1-3	Architecture	15.007831573486328
1-3	GoLang	23.281206130981445
1-3	Architecture	16.431581497192386
1-3	Architecture	22.491443634033203
3-5	Architecture	56.70773315429688
3-5	Algorithm	19.97024345397949
3-5	Architecture	41.60601043701172
1-3	Architecture	16.957490921020508
3-5	Architecture	21.056150436401367
3-5	Architecture	17.581260681152347
1-3	Machine Learning	25.737060546875
1-3	Algorithm	14.648761749267578
不限	Architecture	14.951078414916992
3-5	Architecture	29.38823509216309
3-5	Architecture	22.56934356689453
5-10	Architecture	31.93752479553223
5-10	GoLang	20.930644989013672
5-10	Architecture	32.345008850097656
3-5	GoLang	19.392105102539066
3-5	Architecture	15.024591445922852
3-5	Algorithm	19.09511375427246
3-5	Architecture	21.04669761657715
不限	GoLang	25.38368797302246
不限	Architecture	24.90788459777832
1-3	Architecture	12.84422492980957
1-3	Project Management	12.42866325378418
3-5	Machine Learning	27.88284492492676
3-5	Algorithm	20.256196975708008
不限	Algorithm	19.57064437866211
1-3	Algorithm	20.6351318359375
3-5	Architecture	25.016000747680664
3-5	GoLang	22.989931106567386
1-3	Machine Learning	39.90919494628906
3-5	Algorithm	23.03450965881348
3-5	Architecture	22.128782272338867
1-3	Architecture	18.777877807617188
1-3	Project Management	10.571294784545898
不限	Machine Learning	15.261284828186035
不限	Algorithm	22.091720581054688
3-5	Architecture	32.26969528198242
1-3	Architecture	15.14555549621582
3-5	Machine Learning	31.35616874694824
3-5	Machine Learning	24.791656494140625
3-5	Algorithm	19.37656784057617
3-5	Project Management	15.362066268920898
3-5	Machine Learning	29.52153968811035
3-5	Algorithm	27.92151260375977
3-5	Algorithm	24.93260765075684
1-3	Architecture	19.963382720947266
3-5	Algorithm	19.72869873046875
3-5	Architecture	20.99366569519043
5-10	Architecture	60.53895950317383
1-3	Algorithm	13.269968032836914
3-5	Algorithm	17.72458267211914
3-5	Architecture	17.230260848999027
5-10	Architecture	40.58673858642578
5-10	GoLang	30.459026336669922
5-10	Architecture	27.85578536987305
3-5	Project Management	15.358098983764648
不限	Machine Learning	24.469539642333984
5-10	Architecture	22.782001495361328
3-5	Project Management	11.221939086914062
3-5	Algorithm	22.71642303466797
3-5	Architecture	29.736143112182614
5-10	Machine Learning	34.480770111083984
5-10	Algorithm	28.729066848754886
5-10	Architecture	34.406494140625
3-5	Algorithm	19.468564987182614
5-10	Architecture	20.920278549194336
1-3	Machine Learning	22.810606002807614
1-3	Algorithm	21.51376342773437
3-5	Machine Learning	38.01838302612305
3-5	Algorithm	51.01058197021485
3-5	Architecture	53.22138977050781
3-5	Architecture	48.20734405517578
3-5	Algorithm	20.06752586364746
5-10	Algorithm	39.8852767944336
5-10	Architecture	53.15546417236328
3-5	GoLang	10.990957260131836
1-3	Algorithm	23.50731468200684
3-5	Algorithm	19.033226013183594
不限	Architecture	23.87299156188965
3-5	Architecture	26.21812629699707
1-3	Architecture	16.515214920043945
3-5	Project Management	10.693115234375
3-5	Algorithm	22.20216941833496
3-5	Architecture	20.34898567199707
3-5	Machine Learning	33.04010009765625
3-5	Architecture	18.0649356842041
1-3	Algorithm	29.537620544433594
3-5	Project Management	18.40190315246582
3-5	Algorithm	19.88084602355957
3-5	GoLang	27.64728736877441
3-5	Algorithm	27.87789535522461
3-5	Architecture	29.71174240112305
1-3	Algorithm	21.19099998474121
3-5	GoLang	6.9252076148986825
3-5	Machine Learning	23.8729190826416
3-5	Algorithm	20.27667236328125
3-5	Architecture	46.79031372070313
3-5	Architecture	29.94641494750977
3-5	Machine Learning	20.84927749633789
3-5	Algorithm	14.832029342651367
1-3	Algorithm	19.058992385864254
1-3	Architecture	14.34304428100586
应届毕业生	Algorithm	10.922969818115234
不限	Architecture	16.609193801879886
3-5	Machine Learning	26.846088409423828
3-5	Algorithm	22.45675277709961
3-5	Architecture	22.041728973388672
1-3	Machine Learning	13.193138122558596
1-3	Algorithm	14.681556701660154
3-5	Algorithm	22.54553031921387
1-3	Architecture	17.237773895263672
1-3	Architecture	16.947946548461914
5-10	Architecture	27.306739807128906
3-5	Project Management	16.249847412109375
不限	Algorithm	11.797914505004885
不限	Architecture	21.73763084411621
1年以下	Architecture	18.91830825805664
3-5	Project Management	12.465852737426758
1-3	Algorithm	61.54637908935547
1-3	Architecture	24.08275032043457
1-3	Algorithm	19.21320152282715
3-5	Architecture	37.95009994506836
3-5	Machine Learning	35.111461639404304
3-5	GoLang	27.592294692993164
5-10	Algorithm	22.62595176696777
5-10	Architecture	29.781330108642575
3-5	Architecture	19.91732406616211
3-5	Algorithm	26.47373390197754
3-5	Project Management	11.281709671020508
3-5	Architecture	35.023372650146484
1-3	Architecture	27.066972732543945
3-5	Architecture	13.689767837524414
3-5	Project Management	14.362627029418945
3-5	Architecture	12.148242950439453
3-5	Project Management	16.634529113769528
3-5	Architecture	22.953147888183594
5-10	Architecture	28.759117126464844
3-5	Algorithm	21.157495498657227
3-5	Architecture	32.054149627685554
3-5	Project Management	15.306417465209961
3-5	Architecture	21.789913177490234
3-5	Algorithm	18.875961303710934
1-3	Project Management	17.545658111572266
1-3	Architecture	16.705636978149414
1-3	Algorithm	22.11176300048828
不限	Architecture	30.82742691040039
1-3	Machine Learning	23.973987579345703
1-3	Algorithm	56.350181579589844
不限	Project Management	17.535900115966793
3-5	Machine Learning	19.847719192504886
3-5	Algorithm	21.487274169921875
3-5	Architecture	22.196781158447266
1-3	Algorithm	23.57969665527344
1-3	Architecture	21.205345153808594
1-3	Machine Learning	29.14617156982422
1-3	Algorithm	12.539081573486328
1-3	Architecture	21.123573303222656
3-5	Project Management	12.364175796508787
3-5	Architecture	15.296918869018555
不限	Machine Learning	30.336870193481445
不限	Algorithm	17.269981384277347
5-10	Algorithm	31.573299407958984
5-10	Architecture	41.47983169555664
3-5	Architecture	21.79916381835937
3-5	Machine Learning	28.170223236083984
3-5	Algorithm	27.93690490722656
1-3	Architecture	31.02890014648437
1-3	GoLang	14.536893844604492
3-5	Architecture	20.002317428588867
1-3	Machine Learning	36.554161071777344
5-10	Project Management	20.519681930541992
1-3	Algorithm	34.705039978027344
1-3	Architecture	20.71662712097168
1-3	Architecture	13.934553146362305
5-10	Algorithm	26.60971450805664
5-10	Architecture	32.13229751586914
5-10	Algorithm	24.550676345825195
3-5	Project Management	8.008110046386719
3-5	Architecture	13.412498474121096
5-10	Algorithm	38.31999206542969
5-10	Architecture	60.380455017089844
5-10	Machine Learning	31.070953369140625
5-10	Algorithm	24.41880989074707
3-5	Machine Learning	22.89108848571777
3-5	Architecture	20.159284591674805
3-5	Project Management	15.253629684448242
不限	Architecture	23.162342071533203
3-5	Architecture	31.303300857543945
3-5	Architecture	17.587945938110348
1-3	Architecture	18.97903251647949
1-3	Architecture	8.019765853881836
3-5	Architecture	15.152793884277346
5-10	Architecture	28.780580520629886
3-5	Machine Learning	29.611370086669922
3-5	Algorithm	52.30334854125977
不限	Machine Learning	25.164464950561523
不限	Algorithm	22.66116714477539
1-3	GoLang	28.871883392333984
1-3	Machine Learning	32.36143112182617
1-3	Algorithm	25.341501235961914
3-5	Project Management	10.74397087097168
1-3	Architecture	20.390182495117188
1-3	Machine Learning	26.17446327209473
1-3	Algorithm	16.448637008666992
3-5	Algorithm	17.570695877075195
不限	Architecture	7.832294940948486
5-10	Project Management	20.223812103271484
3-5	GoLang	15.486103057861328
1-3	Project Management	12.313045501708984
1-3	Machine Learning	19.597183227539066
1-3	Algorithm	23.046857833862305
不限	Architecture	19.088960647583008
不限	Project Management	22.16376495361328
1-3	Algorithm	13.349626541137695
3-5	Project Management	10.612144470214844
3-5	Machine Learning	25.860410690307614
3-5	Algorithm	23.29180145263672
3-5	Architecture	23.24864387512207
1-3	Architecture	20.999658584594727
1-3	Project Management	10.525596618652344
3-5	Architecture	23.71674728393555
3-5	Project Management	15.944849014282227
3-5	Algorithm	19.537281036376953
3-5	Architecture	36.36604309082031
3-5	GoLang	32.162559509277344
3-5	Architecture	53.064720153808594
5-10	Architecture	32.663787841796875
不限	Algorithm	40.96194076538086
不限	Architecture	39.19656372070313
不限	Project Management	10.68901252746582
3-5	Algorithm	19.353721618652344
1-3	Algorithm	15.107337951660154
3-5	Algorithm	24.307453155517575
1-3	GoLang	16.849302291870114
1-3	Machine Learning	25.9293270111084
3-5	Architecture	27.100252151489254
1-3	Architecture	24.831512451171875
3-5	Machine Learning	27.08531951904297
3-5	Algorithm	19.937509536743164
1-3	Algorithm	9.502506256103516
1-3	Architecture	18.85859680175781
不限	Architecture	24.05547142028809
5-10	GoLang	16.483070373535153
5-10	Architecture	26.5589599609375
3-5	Algorithm	20.6590518951416
3-5	Architecture	64.38326263427734
3-5	Algorithm	19.340782165527344
3-5	Architecture	32.002655029296875
3-5	Architecture	26.86964607238769
不限	Machine Learning	26.512514114379886
不限	Algorithm	15.90090560913086
1-3	Project Management	9.51694107055664
1-3	Architecture	12.414567947387695
5-10	Algorithm	59.44509887695313
5-10	Architecture	51.826377868652344
1-3	Architecture	8.42546272277832
3-5	Machine Learning	28.46609878540039
3-5	Algorithm	25.86552810668945
3-5	Project Management	11.391969680786133
3-5	Architecture	17.84539031982422
3-5	Algorithm	23.64663505554199
3-5	Algorithm	20.79292297363281
1-3	Project Management	13.310529708862305
1-3	Project Management	12.989700317382812
不限	Architecture	20.91952133178711
1-3	GoLang	30.76894760131836
3-5	Machine Learning	33.393569946289055
3-5	Algorithm	18.17751693725586
3-5	Architecture	58.89173126220703
应届毕业生	Machine Learning	16.611669540405273
应届毕业生	Algorithm	9.596916198730467
1-3	Algorithm	22.547462463378906
3-5	Project Management	26.81324005126953
3-5	Algorithm	25.50677490234375
3-5	Algorithm	19.323144912719727
1-3	Algorithm	12.097169876098633
应届毕业生	Algorithm	8.879523277282715
应届毕业生	Architecture	13.210819244384766
1-3	Machine Learning	20.62711906433105
1-3	Algorithm	21.485286712646484
3-5	Algorithm	26.54570960998535
3-5	Architecture	19.68929672241211
3-5	Algorithm	15.926513671875
3-5	Architecture	36.97502136230469
5-10	Architecture	41.00055313110352
1-3	Algorithm	9.226476669311523
1-3	Architecture	17.876646041870114
5-10	Algorithm	21.854076385498047
3-5	Project Management	15.412153244018555
不限	Machine Learning	24.99223709106445
不限	Algorithm	15.09868049621582
1-3	Algorithm	16.143610000610348
5-10	Algorithm	19.703250885009766
5-10	Architecture	33.55352020263672
3-5	Architecture	23.502216339111328
1-3	Project Management	7.510923385620117
不限	Machine Learning	24.12849426269531
不限	Algorithm	19.608322143554688
5-10	Architecture	50.64024353027344
3-5	Algorithm	23.86711311340332
3-5	Algorithm	19.153209686279297
1-3	Algorithm	15.57046127319336
5-10	Algorithm	22.306093215942386
不限	Machine Learning	27.708723068237305
不限	Algorithm	12.946798324584961
5-10	Architecture	25.45433616638184
3-5	Architecture	33.015060424804695
3-5	Architecture	21.817779541015625
3-5	Architecture	23.94064140319824
5-10	Architecture	53.02913665771485
3-5	Architecture	33.36231231689453
3-5	Architecture	20.879383087158203
3-5	Architecture	20.21372985839844
1年以下	GoLang	22.55660057067871
1-3	Algorithm	20.651273727416992
不限	Project Management	15.575868606567385
不限	Machine Learning	17.321975708007812
不限	Algorithm	19.846622467041016
3-5	Architecture	23.52147674560547
5-10	Architecture	25.27191925048828
不限	Project Management	14.10870361328125
不限	Architecture	17.395336151123047
3-5	Architecture	23.91677665710449
3-5	Project Management	19.4152774810791
5-10	GoLang	35.809261322021484
5-10	Architecture	51.22203063964844
5-10	Architecture	27.72683143615723
3-5	Architecture	31.97662734985352
3-5	Algorithm	22.85698318481445
1-3	Architecture	11.435354232788086
不限	GoLang	23.225299835205078
不限	Machine Learning	26.88882827758789
不限	Algorithm	11.797914505004885
1-3	GoLang	26.886478424072266
1-3	Architecture	24.35971069335937
5-10	Architecture	34.509872436523445
不限	Architecture	25.454591751098636
[truncated: 149,372 more rows]
