# Supplementary material for: Market-oriented job skill valuation with cooperative composition neural network
Source: Nat Commun. 2021 Mar 31;12:1992. doi: 10.1038/s41467-021-22215-y (PMC8012576; doi:10.1038/s41467-021-22215-y)
Supplement: Supplementary file 4 — Source Data [file 41467_2021_22215_MOESM4_ESM.zip › Source Data/Source Data/IT_workyear_value.csv]

skill_name	experience	mean_value	ci_low	ci_up
Project Management	Graduate	10.173786711886647	9.443331381562395	10.9042420422109
Project Management	0-1	10.067371309539418	9.174535488364164	10.960207130714672
Project Management	1-3	11.42089970421621	11.273044440025954	11.568754968406465
Project Management	3-5	15.480509772432413	15.377083609277646	15.58393593558718
Project Management	5-10	20.88475523490996	20.696344191739126	21.073166278080794
Project Management	10+	25.963908723882728	24.652578775869035	27.27523867189642
Architecture	Graduate	16.355175518866528	15.912170824448616	16.79818021328444
Architecture	0-1	17.014831634259135	16.11326209826347	17.9164011702548
Architecture	1-3	19.938294933377655	19.79561149295954	20.08097837379577
Architecture	3-5	25.71194873744926	25.60865311219585	25.815244362702668
Architecture	5-10	34.0473316409317	33.872398793659634	34.22226448820377
Architecture	10+	38.273626825470465	37.115627319706235	39.431626331234696
Machine Learning	Graduate	16.789830429313124	16.399364518481615	17.180296340144633
Machine Learning	0-1	19.479563057857707	18.46501073510669	20.494115380608722
Machine Learning	1-3	24.157632185752135	23.955518378658645	24.359745992845625
Machine Learning	3-5	27.88390923296857	27.736302427561714	28.031516038375425
Machine Learning	5-10	32.02839869314772	31.702423556052945	32.3543738302425
Machine Learning	10+	37.31943780725653	35.790849457850015	38.84802615666304
GoLang	Graduate	16.001684890323215	15.281325994820719	16.72204378582571
GoLang	0-1	19.395740106072225	18.035046358752705	20.756433853391744
GoLang	1-3	21.799987565696398	21.510449383075002	22.089525748317794
GoLang	3-5	25.88938619949508	25.711985902841217	26.06678649614894
GoLang	5-10	28.969521434557855	28.67749480970164	29.26154805941407
GoLang	10+	31.505618462195763	29.057138547512206	33.954098376879315
Algorithm	Graduate	12.792347863122004	12.517646916924901	13.067048809319106
Algorithm	0-1	16.425421257875282	15.781319763791739	17.069522751958825
Algorithm	1-3	18.947398627448127	18.812830181061788	19.081967073834466
Algorithm	3-5	22.160656094046495	22.050020187734674	22.271292000358315
Algorithm	5-10	25.196141588498413	24.9446204069062	25.447662770090627
Algorithm	10+	27.24768310995663	25.466507331818516	29.028858888094742
