# Supplementary material for: Market-oriented job skill valuation with cooperative composition neural network
Source: Nat Commun. 2021 Mar 31;12:1992. doi: 10.1038/s41467-021-22215-y (PMC8012576; doi:10.1038/s41467-021-22215-y)
Supplement: Supplementary file 4 — Source Data [file 41467_2021_22215_MOESM4_ESM.zip › Source Data/Source Data/mid_city/Beijing.csv]

skill_name	value	oatt	cont	count
golang	26.880188648998637	0.0620074425354856	1.6506173563868742	5906
java	21.356239071883863	0.048758806101591175	0.8780631972920959	33481
scala	20.997903439715348	0.0691127785342869	1.4791461089266895	2163
python	20.78382625815034	0.050297860165179224	0.9821087897775761	26594
javascirpt	17.28018048999655	0.04305445011267804	0.640440071202262	14033
objective-c	16.332998151659023	0.05401124612275482	0.8760451901778701	2024
php	15.561418206972162	0.04733699866511697	0.6986974491856922	9735
r语言	15.362455161923048	0.08795339142706245	1.3632015358471639	3783
ruby	15.15425965499588	0.05570238177606518	0.8606340339998169	1973
perl	15.124362586665145	0.06622794664160697	1.0199190775968558	2783
sql	13.595805676015239	0.08283780701219032	1.0193520550125381	15365
c/c++	12.90822034397878	0.044196092778852177	0.5584810156714295	9641
c#	10.349520846758312	0.09881443964780738	1.0372715181938112	1379
