# Supplementary material for: Market-oriented job skill valuation with cooperative composition neural network
Source: Nat Commun. 2021 Mar 31;12:1992. doi: 10.1038/s41467-021-22215-y (PMC8012576; doi:10.1038/s41467-021-22215-y)
Supplement: Supplementary file 4 — Source Data [file 41467_2021_22215_MOESM4_ESM.zip › Source Data/Source Data/mid_city/Beijing_source.csv]

skill_name	value
php	20.755863189697266
python	18.64272689819336
php	35.04332733154297
python	31.21004867553711
python	20.999046325683594
sql	11.412952423095705
java	14.584415435791016
python	38.1077995300293
sql	19.453758239746094
java	25.64426422119141
php	0.0
java	18.56442070007324
php	1.00127911567688
java	11.44216537475586
php	18.107667922973636
php	31.81120300292969
python	9.60358428955078
python	17.42662239074707
java	9.013350486755373
java	15.676018714904785
python	14.639862060546875
java	12.697214126586914
python	25.95869255065918
java	22.11334228515625
ruby	0.0
golang	26.43388557434082
python	19.714921951293945
ruby	0.0
golang	47.3106803894043
python	31.942745208740234
python	32.29674530029297
sql	22.45835876464844
python	18.92550468444824
sql	13.728796005249025
objective-c	21.575536727905273
objective-c	38.072975158691406
python	15.933307647705078
javascirpt	13.086040496826172
python	29.115264892578125
javascirpt	23.75449562072754
c#	20.05353355407715
sql	21.99187660217285
javascirpt	30.6882438659668
c#	11.99418830871582
sql	13.490610122680664
javascirpt	18.220014572143555
c/c++	12.868093490600586
c/c++	23.819589614868164
javascirpt	6.9916534423828125
javascirpt	10.963444709777832
golang	26.29616737365723
python	18.926347732543945
javascirpt	20.19125366210937
java	18.09695625305176
golang	49.5347785949707
python	34.005313873291016
javascirpt	35.68828582763672
java	32.10393524169922
java	17.81842041015625
java	10.523231506347656
java	13.721458435058596
java	22.488941192626953
java	14.54497241973877
java	8.898429870605469
sql	3.470297813415528
sql	2.779136657714844
javascirpt	14.956432342529295
java	22.839130401611328
javascirpt	8.868927001953125
java	15.083038330078125
sql	26.76072120666504
sql	15.51309585571289
python	13.447149276733398
python	24.32425117492676
c/c++	12.811620712280273
php	14.946039199829102
python	17.39681625366211
c/c++	22.82956314086914
php	26.02099418640137
python	31.079240798950195
javascirpt	20.48583984375
java	16.190269470214847
javascirpt	36.58652114868164
java	28.62793731689453
sql	10.534866333007812
sql	18.47864532470703
c/c++	53.0212516784668
java	33.78668212890625
c/c++	29.032493591308594
java	19.209901809692386
ruby	31.146818161010746
php	20.82563781738281
python	24.61338996887207
javascirpt	24.412187576293945
java	35.60267639160156
ruby	18.085752487182614
php	12.427019119262695
python	14.77166748046875
javascirpt	13.076114654541016
java	25.45514488220215
php	17.101402282714847
javascirpt	13.109750747680664
php	30.576908111572266
javascirpt	22.313457489013672
perl	10.614208221435547
r语言	10.78148078918457
python	17.889671325683594
sql	25.67805099487305
java	25.017505645751953
perl	19.968233108520508
r语言	19.5494384765625
python	30.29633712768555
sql	29.274059295654297
java	32.56831741333008
java	18.612520217895508
java	10.948570251464844
java	26.233116149902344
java	15.98714828491211
r语言	21.71665382385254
python	24.556480407714844
sql	18.88609313964844
java	22.41245460510254
r语言	37.79685592651367
python	42.51572799682617
sql	31.63336753845215
java	37.97184753417969
php	62.25994491577149
java	61.625465393066406
php	49.65772247314453
java	28.753841400146484
r语言	14.141180038452148
python	17.57857894897461
sql	22.70705604553223
r语言	7.31385326385498
python	9.484426498413086
sql	12.214326858520508
php	9.878246307373047
sql	8.149192810058594
javascirpt	6.829503536224365
php	15.349977493286133
sql	11.539743423461914
javascirpt	9.050386428833008
java	37.282798767089844
java	20.450157165527344
java	9.197366714477539
java	16.35700798034668
golang	51.10799789428711
java	70.16070556640625
golang	28.49414825439453
java	32.20499420166016
python	27.68206214904785
javascirpt	5.923675537109375
java	18.63666343688965
python	15.802785873413086
javascirpt	4.3311920166015625
java	11.185873031616213
php	21.23515510559082
php	36.49584197998047
ruby	0.0
php	7.956284999847412
javascirpt	10.11493682861328
java	20.252540588378906
ruby	0.0
php	13.320921897888185
javascirpt	17.299528121948242
java	23.56303977966309
javascirpt	14.63058853149414
java	16.95246696472168
javascirpt	24.977134704589844
java	29.758304595947266
sql	23.717485427856445
java	23.84767341613769
sql	14.274984359741213
java	14.326667785644533
php	24.33332633972168
python	17.202705383300778
java	14.72205924987793
php	43.952735900878906
python	30.67504692077637
java	26.40966033935547
java	36.59159851074219
java	17.113576889038086
php	17.650108337402344
python	19.63053703308105
java	20.05487823486328
php	10.475349426269533
python	11.49064826965332
java	11.74506950378418
java	40.15589904785156
java	23.71172142028809
golang	61.102088928222656
php	36.736732482910156
golang	34.558650970458984
php	21.71319007873535
sql	2.110413789749145
sql	2.3058693408966064
python	21.622896194458008
python	39.15723419189453
javascirpt	12.328092575073242
javascirpt	21.704679489135746
golang	32.791919708251946
php	12.372501373291016
java	21.14398193359375
golang	58.64638900756836
php	21.824974060058594
java	37.363746643066406
perl	12.527301788330078
python	19.555543899536133
perl	21.730091094970703
python	34.85820770263672
r语言	19.900920867919922
python	23.55644798278809
sql	13.38552188873291
java	19.71377944946289
r语言	10.680858612060547
python	12.69271469116211
sql	7.183180332183838
java	10.680984497070312
ruby	22.293235778808594
python	60.45832061767578
javascirpt	27.91276741027832
java	44.0072135925293
ruby	40.62456130981445
python	57.00611877441406
javascirpt	42.711463928222656
java	48.92880249023438
python	7.024680614471436
python	9.803250312805176
java	25.293420791625977
java	14.687923431396484
javascirpt	12.68956184387207
javascirpt	21.509485244750977
javascirpt	37.72461318969727
javascirpt	21.22893714904785
java	14.454023361206055
java	25.601640701293945
java	17.558788299560547
java	29.21105194091797
c/c++	30.49588966369629
c/c++	16.336669921875
python	33.75053024291992
python	19.492027282714844
java	27.170856475830078
java	35.978057861328125
python	63.8312873840332
java	26.69235992431641
python	33.63903045654297
java	14.245317459106445
c/c++	6.332562446594237
c/c++	12.12403392791748
sql	21.006837844848636
java	18.58953285217285
sql	12.507915496826172
java	11.218450546264648
java	38.13047790527344
java	22.831960678100586
sql	8.157745361328125
sql	12.261297225952148
r语言	33.994674682617195
python	36.32905578613281
r语言	19.124982833862305
python	20.289342880249023
golang	46.06586074829102
php	35.98807144165039
golang	24.202247619628906
php	19.164201736450195
ruby	17.738880157470703
python	39.27685928344727
java	27.24479866027832
ruby	10.442293167114258
python	24.88767242431641
java	11.311050415039062
java	5.197390556335449
java	7.888623237609862
javascirpt	46.00742721557617
javascirpt	26.09233665466309
java	12.046289443969727
java	21.31249237060547
scala	26.47611999511719
python	18.22444725036621
java	11.039407730102539
scala	49.36245727539063
python	34.96603012084961
java	20.03294944763184
javascirpt	23.11468505859375
javascirpt	13.393804550170898
sql	22.488107681274414
javascirpt	15.467893600463867
sql	13.71371841430664
javascirpt	9.927637100219727
c#	10.961662292480467
c#	19.835628509521484
python	24.2504997253418
python	12.804183959960938
golang	30.77677154541016
c/c++	9.27788543701172
golang	59.03744125366211
c/c++	17.188079833984375
javascirpt	10.307737350463867
javascirpt	18.049436569213867
python	26.20935440063477
python	27.663532257080078
c/c++	8.32109260559082
c/c++	15.131913185119627
javascirpt	51.79568099975586
javascirpt	39.70882034301758
objective-c	51.63138961791992
objective-c	30.25661277770996
php	18.910490036010746
javascirpt	13.414627075195312
java	18.30245590209961
php	33.47387313842773
javascirpt	22.99031639099121
java	32.094444274902344
c/c++	18.381103515625
python	8.762673377990723
c/c++	32.88486862182617
python	14.492177963256836
java	62.04129028320313
java	38.54210662841797
c/c++	17.853229522705078
c/c++	33.004249572753906
java	16.454370498657227
java	29.48494911193848
sql	17.04227638244629
java	14.88331413269043
sql	10.89013671875
java	9.926399230957033
sql	12.127897262573242
java	14.181934356689453
sql	20.491525650024414
java	24.31635665893555
perl	1.1841168403625488
php	24.403282165527344
python	10.463705062866213
java	20.531076431274414
perl	0.0
php	42.10651779174805
python	17.673707962036133
java	35.23145294189453
sql	11.168924331665039
javascirpt	22.0463981628418
java	27.798025131225586
sql	17.449813842773438
javascirpt	19.469390869140625
java	37.010398864746094
objective-c	19.0838623046875
c/c++	7.648326873779298
objective-c	11.575931549072266
c/c++	4.897876739501953
java	21.6704158782959
java	39.20460891723633
python	20.204484939575195
sql	16.367046356201172
python	36.44773483276367
sql	28.524309158325195
php	13.931406021118164
javascirpt	24.60170936584473
php	23.873889923095703
javascirpt	44.28415298461914
python	12.063961029052734
python	21.009328842163086
r语言	20.8391170501709
python	31.393272399902344
sql	16.123950958251953
r语言	37.12592697143555
python	55.774085998535156
sql	26.985441207885746
r语言	35.823158264160156
r语言	18.73463249206543
java	15.924856185913086
java	27.260723114013672
c/c++	0.0
java	12.918922424316404
c/c++	0.0
java	21.932804107666016
php	19.018455505371094
java	25.108367919921875
php	34.11713409423828
java	45.56531143188477
python	9.146760940551758
python	14.632857322692873
javascirpt	9.500654220581056
javascirpt	15.330374717712402
scala	11.598596572875975
sql	13.131179809570312
java	26.41215705871582
scala	4.971471786499023
sql	6.884561061859131
java	13.851146697998047
c/c++	12.568647384643555
c/c++	21.41153335571289
c#	8.081424713134767
c#	13.981674194335938
php	32.732120513916016
python	30.00197029113769
javascirpt	36.42766952514648
java	32.709190368652344
php	17.751920700073242
python	16.09248161315918
javascirpt	19.597463607788086
java	17.71347999572754
python	34.3609619140625
python	18.827489852905273
golang	62.92962265014648
python	40.57230758666992
sql	28.94625663757324
java	60.46939468383789
golang	35.000083923339844
python	23.6347713470459
sql	17.68834686279297
java	43.212196350097656
python	24.25942611694336
sql	13.239455223083494
java	17.73333740234375
python	13.91392707824707
sql	8.264081954956055
java	19.37108039855957
c/c++	23.07831573486328
c/c++	42.73593521118164
java	6.118794918060303
java	9.098498344421387
python	26.60066032409668
python	47.32519149780274
php	17.22062873840332
php	32.18311309814453
r语言	21.034399032592773
python	13.487643241882324
r语言	12.053863525390625
python	8.881818771362305
javascirpt	16.950950622558597
javascirpt	9.711021423339844
golang	34.17112350463867
python	38.7679328918457
java	40.02954864501953
golang	17.258333206176758
python	20.60478401184082
java	21.572349548339844
ruby	27.005964279174805
perl	13.863725662231445
python	15.414355278015135
ruby	15.714296340942385
perl	8.598516464233397
python	9.805551528930664
c/c++	16.664525985717773
java	46.26210021972656
c/c++	9.084487915039062
java	32.613525390625
golang	59.22693634033203
python	17.050342559814453
java	27.805408477783203
golang	31.95941925048828
python	9.916099548339844
java	15.704315185546875
javascirpt	21.651912689208984
javascirpt	12.486709594726562
c/c++	17.800765991210938
java	24.7498836517334
c/c++	9.722188949584961
java	14.054798126220705
r语言	14.303756713867188
c/c++	18.00786781311035
python	16.490114212036133
r语言	26.776554107666016
c/c++	33.732162475585945
python	30.598052978515625
python	15.915225982666016
java	15.953035354614258
python	28.43589210510254
java	28.31157875061035
php	13.97913932800293
python	19.34423065185547
php	24.920398712158203
python	35.57655715942383
sql	24.10741424560547
sql	13.538040161132812
sql	7.978717803955077
sql	13.617595672607422
java	20.06381225585937
java	11.746786117553713
java	13.62188720703125
java	23.782384872436523
php	31.752838134765625
python	38.60839080810547
javascirpt	35.99794006347656
java	25.657440185546875
php	16.732036590576172
python	20.59466552734375
javascirpt	18.87217712402344
java	13.438224792480467
javascirpt	9.965959548950195
javascirpt	16.716930389404293
java	26.223785400390625
java	44.63606643676758
sql	22.81403923034668
java	44.09798049926758
sql	13.71076202392578
java	36.61207962036133
javascirpt	49.12173080444336
java	49.22620391845703
javascirpt	36.3239631652832
java	35.00033950805664
c/c++	3.8849527835845943
php	8.480202674865723
javascirpt	4.552606582641602
c/c++	5.658627510070801
php	13.450368881225586
javascirpt	6.014533519744872
c/c++	8.40821647644043
java	20.414844512939453
c/c++	15.8760347366333
java	37.50362014770508
python	21.361513137817386
sql	15.872154235839846
python	12.521732330322266
sql	9.504850387573242
r语言	12.361412048339846
python	54.230186462402344
sql	17.474349975585938
java	42.46668243408203
r语言	23.682132720947266
python	63.85126495361328
sql	17.624908447265625
java	58.30232238769531
r语言	19.76304817199707
python	21.695959091186523
sql	17.014654159545902
r语言	11.040019989013672
python	12.252517700195312
sql	9.807363510131836
python	33.217361450195305
java	23.361995697021484
python	19.033029556274414
java	13.877105712890625
sql	32.26685333251953
java	21.420093536376953
sql	45.06147766113281
java	26.67924690246582
python	28.953161239624023
javascirpt	21.1525936126709
python	16.634468078613278
javascirpt	12.590110778808596
scala	25.36105155944824
python	19.982646942138672
java	17.990278244018555
scala	48.25082015991211
python	37.06430435180664
java	33.173118591308594
c/c++	11.313244819641113
python	33.92349624633789
java	27.245784759521484
c/c++	5.812535285949707
python	18.17064094543457
java	14.355693817138672
c/c++	1.641124963760376
c/c++	1.7784557342529297
javascirpt	24.34041976928711
javascirpt	16.939031600952152
javascirpt	8.45414924621582
javascirpt	5.799156188964844
c/c++	7.9920921325683585
python	29.57536506652832
c/c++	4.49958610534668
python	16.242816925048828
c/c++	28.290512084960934
python	39.70597839355469
java	32.88986587524414
c/c++	15.326152801513672
python	22.018878936767575
java	18.53175926208496
c/c++	7.543275833129883
c/c++	11.5238676071167
c/c++	13.462778091430664
python	19.291114807128906
c/c++	23.937612533569336
python	34.43607711791992
r语言	0.0
python	33.37160873413086
sql	24.29425621032715
java	26.784677505493164
r语言	0.0
python	20.448617935180664
sql	15.614883422851562
java	16.902334213256836
r语言	24.000152587890625
python	32.14829635620117
sql	21.949249267578125
r语言	13.153594970703125
python	17.303882598876953
sql	12.40723991394043
scala	18.864572525024414
java	19.161029815673828
scala	10.207088470458984
java	10.639501571655273
c#	0.0
php	0.0
javascirpt	17.861953735351562
java	12.3363037109375
c#	0.0
php	0.0
javascirpt	31.226430892944336
java	21.21574592590332
php	13.919044494628904
php	25.11894607543945
java	31.841535568237305
java	16.72075080871582
python	13.918549537658693
python	7.312104225158691
java	37.26662063598633
java	21.82445335388184
c/c++	18.703813552856445
c/c++	10.615316390991213
c#	7.433572769165039
sql	9.381542205810547
javascirpt	3.4553699493408203
c#	4.4157304763793945
sql	5.639632701873778
javascirpt	2.632667064666748
javascirpt	36.893638610839844
javascirpt	20.372201919555664
python	17.36058235168457
java	16.397224426269528
python	31.10929679870605
java	29.04750633239746
sql	26.09225845336914
sql	14.846088409423828
python	17.86143684387207
python	31.470855712890625
r语言	23.482330322265625
r语言	13.399454116821287
c/c++	29.302621841430664
c/c++	15.881851196289062
javascirpt	14.059693336486815
javascirpt	8.580352783203125
c/c++	20.91527366638184
sql	19.85589599609375
c/c++	11.773717880249025
sql	11.814823150634766
python	10.31804656982422
java	8.929908752441406
python	18.340805053710934
java	15.471308708190918
sql	31.67200469970703
java	65.34559631347656
sql	19.191286087036133
java	56.14540100097656
c/c++	13.67023468017578
sql	11.535999298095705
c/c++	24.16727638244629
sql	19.605682373046875
javascirpt	18.559728622436523
javascirpt	30.264198303222656
java	34.422882080078125
java	31.6873722076416
objective-c	7.4031105041503915
c/c++	11.247957229614258
javascirpt	46.47248458862305
objective-c	12.319137573242188
c/c++	19.54274559020996
javascirpt	52.77876663208008
java	25.84026527404785
java	27.2650089263916
sql	19.496601104736328
javascirpt	13.657041549682615
sql	29.072006225585934
javascirpt	17.013729095458984
perl	10.059112548828123
python	11.320074081420898
perl	17.758756637573242
python	20.158212661743164
python	27.77256774902344
python	15.699193954467773
python	15.88383674621582
python	27.63994216918945
python	32.75636672973633
java	31.70878601074219
python	17.28727912902832
java	16.68687629699707
sql	13.884339332580565
sql	9.010030746459961
scala	35.5554084777832
r语言	11.66122817993164
python	20.858356475830078
java	19.401647567749023
scala	67.59382629394531
r语言	20.17414093017578
python	38.25508117675781
java	35.590606689453125
c/c++	15.432487487792967
python	6.776578903198242
c/c++	28.5379695892334
python	11.949252128601074
javascirpt	20.01441192626953
javascirpt	37.16938781738281
sql	7.142989158630371
javascirpt	5.50797176361084
java	19.621112823486328
sql	4.927212715148926
javascirpt	4.032891273498535
java	11.390142440795898
sql	23.36169242858887
sql	13.293699264526367
c/c++	3.565385103225708
c/c++	3.8456859588623047
r语言	32.26778030395508
python	41.15913772583008
sql	20.419734954833984
r语言	18.362817764282227
python	23.20906639099121
sql	12.119344711303713
java	14.230846405029295
java	21.16611099243164
java	17.666847229003906
java	32.60197067260742
python	19.941984176635746
javascirpt	17.71650505065918
python	11.077972412109377
javascirpt	9.802696228027344
php	10.23819065093994
sql	15.172891616821287
php	6.9458045959472665
sql	9.368824005126953
java	18.4412841796875
java	35.09059524536133
java	17.546905517578125
java	29.918031692504886
c#	8.645010948181152
sql	22.670515060424805
javascirpt	16.687009811401367
c#	5.743049621582031
sql	13.663938522338867
javascirpt	10.305545806884766
php	20.85426902770996
php	12.150411605834961
sql	14.310319900512695
sql	22.064891815185547
perl	23.732629776000977
c/c++	0.0
python	32.333499908447266
perl	13.842884063720705
c/c++	0.0
python	19.09783744812012
c#	18.494935989379886
c#	32.99734115600586
java	38.07859802246094
java	49.22779083251953
golang	21.714298248291016
php	0.3585354685783386
python	11.94196319580078
golang	37.922218322753906
php	0.0
python	17.264671325683597
python	22.43646812438965
python	13.120296478271484
c#	13.710447311401367
c#	25.440095901489254
python	43.19152069091797
java	44.91058349609375
python	50.75787353515625
java	47.15174865722656
sql	22.97255516052246
java	55.86192321777344
sql	38.43305969238281
java	70.17579650878906
golang	28.23996734619141
python	21.074520111083984
golang	50.35565948486328
python	36.1894645690918
java	14.542559623718262
java	9.025693893432617
java	26.21027183532715
java	15.586484909057615
java	32.519500732421875
java	18.979236602783203
python	26.05378723144531
python	14.367107391357422
python	15.17098617553711
java	11.346879959106445
python	27.21686363220215
java	19.755281448364254
javascirpt	26.95693778991699
javascirpt	16.023305892944336
javascirpt	11.052095413208008
javascirpt	18.44441032409668
sql	17.53278923034668
java	15.004257202148438
sql	10.541912078857422
java	8.891632080078125
golang	27.460695266723636
php	15.359731674194336
python	16.526065826416016
javascirpt	15.201135635375975
golang	50.22228622436523
php	26.142438888549805
python	28.565858840942386
javascirpt	26.2412223815918
r语言	21.75913619995117
python	36.35107421875
sql	21.298776626586914
r语言	37.41596221923828
python	63.94219207763672
sql	35.66290664672852
php	30.43715476989746
python	46.71872329711914
sql	19.50157928466797
java	40.22568130493164
php	17.211786270141598
python	25.79025840759277
sql	11.65937042236328
java	22.56745147705078
java	13.900867462158205
java	24.1535701751709
c/c++	14.270492553710938
java	19.66701889038086
sql	3.3387670516967773
sql	3.0298213958740234
sql	17.842525482177734
sql	10.47854995727539
java	38.37445068359375
java	21.06204032897949
java	34.95435333251953
java	21.3813591003418
objective-c	11.962743759155273
objective-c	8.062678337097168
r语言	17.939538955688477
python	23.732107162475586
r语言	10.357952117919922
python	13.376733779907227
sql	12.976642608642578
sql	21.444490432739254
java	40.11986923217773
java	22.179840087890625
javascirpt	16.077465057373047
java	34.42970657348633
javascirpt	14.4349365234375
java	27.12219429016113
java	12.20417022705078
java	21.696596145629886
python	18.723936080932614
python	33.42454147338867
php	14.642897605895994
python	5.4146270751953125
java	16.568798065185547
php	9.101415634155273
python	4.139171600341797
java	10.049497604370117
scala	14.990066528320312
python	16.098072052001953
scala	26.18739318847656
python	26.69579315185547
javascirpt	38.91448211669922
java	58.04848861694336
javascirpt	22.87529182434082
java	27.06883811950684
golang	46.0067138671875
python	34.327743530273445
java	27.03835868835449
golang	22.82392501831055
python	18.367223739624023
java	14.513662338256836
python	27.74990081787109
python	15.701250076293945
sql	16.740615844726562
sql	29.22235107421875
java	12.510820388793945
java	21.439577102661133
java	9.147679328918457
java	14.33681869506836
javascirpt	16.426788330078125
java	16.585527420043945
javascirpt	25.253742218017575
java	16.72166633605957
golang	21.61318588256836
c#	9.922306060791016
python	13.324806213378904
java	8.132608413696289
golang	40.43511199951172
c#	16.706981658935547
python	22.495847702026367
java	12.565643310546875
sql	6.872028350830077
java	6.263681411743164
sql	10.766654014587402
java	9.480525970458984
c#	5.712738990783691
sql	14.209802627563475
javascirpt	13.572649002075195
java	28.66946220397949
c#	4.237378120422363
sql	28.71587181091309
javascirpt	10.681558609008787
java	14.829826354980467
python	30.98634529113769
java	17.409723281860348
python	17.162908554077152
java	10.190540313720703
python	60.9099235534668
java	58.37755966186523
python	40.78141784667969
java	48.246925354003906
python	44.13484573364258
python	24.708585739135746
scala	30.800201416015625
python	13.167621612548828
java	18.133220672607425
scala	60.27429962158203
python	25.853233337402344
java	34.833728790283196
java	16.876319885253903
java	29.12833023071289
javascirpt	0.6497846841812134
javascirpt	1.6861307621002195
sql	15.003257751464846
java	28.04040336608887
sql	8.805052757263184
java	15.72174072265625
php	13.313470840454102
javascirpt	11.689804077148438
php	22.897836685180664
javascirpt	19.65872383117676
python	17.572357177734375
python	10.433353424072266
objective-c	24.79027366638184
objective-c	15.036039352416992
r语言	8.748485565185549
python	13.813129425048828
sql	7.9741477966308585
r语言	16.266546249389652
python	25.003143310546875
sql	13.355724334716795
python	18.68189811706543
sql	14.446301460266113
python	11.293256759643555
sql	9.301776885986328
sql	20.435943603515625
sql	12.574260711669922
objective-c	30.73259162902832
c/c++	25.39512634277344
objective-c	18.07186508178711
c/c++	13.84054946899414
java	12.193397521972654
java	21.38413619995117
javascirpt	21.756486892700195
javascirpt	12.16911506652832
php	29.858964920043945
python	28.8054256439209
java	24.88078498840332
php	15.836898803710938
python	15.349958419799805
java	13.238176345825195
javascirpt	7.934344291687013
javascirpt	5.15535306930542
python	44.77903747558594
java	45.9875602722168
python	24.625398635864254
java	25.29236602783203
c/c++	2.757331371307373
php	32.06061553955078
python	28.73418045043945
javascirpt	0.0
java	26.04425811767578
c/c++	1.1620445251464844
php	17.000726699829098
python	15.204692840576172
javascirpt	0.0
java	13.778217315673828
golang	21.17000770568848
c#	18.177682876586914
python	28.99722671508789
javascirpt	38.59367752075195
java	28.91061592102051
golang	39.83399200439453
c#	31.706247329711914
python	38.73394012451172
javascirpt	31.89706802368164
java	34.75435256958008
ruby	12.232499122619627
php	16.150110244750973
python	21.86141586303711
javascirpt	18.88910675048828
java	31.98030662536621
ruby	7.569706916809082
php	9.58397102355957
python	12.392995834350586
javascirpt	14.01377773284912
java	20.608524322509766
java	13.702239990234375
java	23.72731208801269
javascirpt	7.159365177154541
javascirpt	11.878656387329102
objective-c	22.642488479614254
objective-c	38.96801376342773
javascirpt	20.26809310913086
java	13.904820442199707
javascirpt	11.505077362060547
java	8.128225326538086
ruby	42.47210693359375
perl	29.925945281982425
php	23.062198638916016
java	20.15683364868164
ruby	78.47383880615234
perl	55.96252059936523
php	42.604454040527344
java	37.02550506591797
r语言	16.610553741455078
python	8.201229095458983
r语言	28.129945755004886
python	12.22773551940918
javascirpt	34.852691650390625
javascirpt	22.14031982421875
c/c++	48.44339370727539
c/c++	26.909149169921875
c/c++	7.497620582580566
python	34.18695831298828
c/c++	3.808753490447998
python	18.293384552001953
java	38.90938186645508
java	45.96734619140625
java	24.60292625427246
java	14.017404556274414
sql	25.56963157653809
javascirpt	28.43490600585937
java	35.9483528137207
sql	16.271743774414062
javascirpt	17.850685119628906
java	20.283998489379886
c#	5.340928554534912
c#	9.23655605316162
python	23.60232353210449
python	13.555086135864258
sql	7.230385303497314
sql	11.88537311553955
objective-c	10.970403671264648
objective-c	17.581300735473633
sql	11.486806869506836
java	21.837602615356445
sql	7.024754524230957
java	12.711694717407227
java	54.16405487060547
java	48.05633926391602
c/c++	17.843475341796875
python	22.05115509033203
java	15.633245468139648
c/c++	32.43386459350586
python	40.156158447265625
java	28.14044761657715
python	18.16458511352539
sql	13.958642959594727
java	17.77971839904785
python	31.1881160736084
sql	23.308208465576172
java	30.624698638916016
r语言	23.831417083740234
sql	28.272686004638672
r语言	13.696161270141602
sql	16.45527458190918
php	6.317753791809082
php	11.805668830871582
golang	49.9327621459961
php	25.09936141967773
python	31.83744812011719
java	24.545551300048828
golang	25.11850357055664
php	13.088485717773438
python	16.635856628417972
java	12.984903335571287
sql	23.111677169799805
sql	13.324708938598633
c/c++	43.38344192504883
c/c++	22.18422508239746
perl	14.426204681396484
c/c++	14.420146942138672
php	13.181106567382812
python	19.87141990661621
javascirpt	14.868341445922852
java	17.564289093017578
perl	25.02608299255371
c/c++	26.380157470703125
php	23.06563377380371
python	35.569366455078125
javascirpt	25.396129608154297
java	30.94634437561035
javascirpt	37.87239837646485
javascirpt	21.237720489501953
r语言	3.0997204780578613
sql	17.575101852416992
r语言	3.23560094833374
sql	29.268274307250977
sql	16.029205322265625
java	23.568927764892575
sql	9.605777740478516
java	13.330141067504885
c/c++	19.359926223754886
c/c++	36.269290924072266
php	12.940740585327148
javascirpt	16.202714920043945
java	17.840137481689453
php	22.511280059814453
javascirpt	28.023012161254886
java	31.359434127807614
c/c++	12.222915649414062
java	16.418100357055664
c/c++	21.933563232421875
java	28.61203765869141
php	56.72480010986328
sql	40.40840911865234
php	34.47043609619141
sql	20.48417854309082
java	28.361045837402344
java	17.623058319091797
objective-c	22.90569877624512
java	13.61591339111328
objective-c	39.84994888305664
java	25.05211639404297
javascirpt	15.404341697692873
java	34.37662124633789
javascirpt	9.75509262084961
java	19.881492614746094
python	29.40678787231445
java	26.869070053100586
python	17.050119400024414
java	15.81623077392578
javascirpt	26.50087738037109
javascirpt	15.31427001953125
java	36.59346771240234
java	20.984861373901367
perl	7.6564903259277335
python	8.628194808959961
perl	12.050680160522461
python	14.095224380493164
golang	51.75928497314453
python	27.70275688171387
golang	26.136188507080078
python	15.13420295715332
sql	13.220237731933596
sql	8.924556732177734
c/c++	49.898643493652344
python	35.66796493530273
java	31.997936248779297
c/c++	26.62502670288086
python	19.49397850036621
java	17.731473922729492
ruby	24.491514205932614
golang	44.20074462890625
php	17.431543350219727
python	31.43926429748535
javascirpt	57.53020477294922
java	38.41221237182617
ruby	14.220029830932615
golang	24.21955108642578
php	10.514965057373047
python	17.974395751953125
javascirpt	43.67045211791992
java	24.99810028076172
python	44.547035217285156
sql	2.631185531616211
java	27.58721160888672
python	24.61321449279785
sql	2.7337470054626465
java	15.858421325683596
c/c++	27.25228881835937
python	25.71345138549805
java	22.243595123291016
c/c++	14.58419418334961
python	13.879867553710938
java	12.092308044433596
golang	32.243457794189446
sql	10.120126724243164
java	14.562061309814453
golang	61.66293334960938
sql	17.140205383300778
java	25.9921989440918
java	12.34214973449707
java	19.91793632507324
perl	31.095548629760746
python	31.246530532836914
sql	13.67498779296875
java	24.098108291625977
perl	17.25020980834961
python	17.435298919677734
sql	8.466917037963867
java	13.7515869140625
sql	20.136812210083008
javascirpt	28.85885238647461
java	50.70341491699219
sql	33.87441635131836
javascirpt	24.667957305908203
java	28.854595184326172
sql	14.473116874694824
java	11.253813743591307
sql	9.025873184204102
java	7.309896945953369
perl	5.466811180114746
python	8.702925682067871
perl	7.833108901977539
python	13.644667625427244
java	11.241830825805664
java	19.29363822937012
perl	33.820255279541016
php	20.504032135009766
python	19.8953857421875
perl	16.276128768920902
php	10.72519302368164
python	10.313169479370117
c/c++	5.133910179138184
python	15.622007369995115
java	14.493064880371096
c/c++	9.000622749328613
python	27.42056083679199
java	25.096111297607425
python	16.356983184814453
java	13.760353088378904
python	26.48186492919922
java	21.84587860107422
javascirpt	0.2999922037124634
java	11.24399185180664
javascirpt	0.0
java	17.77131462097168
java	39.318115234375
java	22.13671875
sql	22.68687438964844
sql	13.709890365600586
sql	10.740235328674316
sql	6.774913787841798
java	9.15628147125244
java	5.734081745147705
python	21.810157775878906
javascirpt	42.300865173339844
python	12.429582595825195
javascirpt	20.033950805664066
php	19.449846267700195
javascirpt	12.763686180114744
php	10.949077606201172
javascirpt	7.536948680877685
php	19.137380599975586
python	17.744335174560547
sql	12.05062484741211
java	16.269264221191403
php	35.6297607421875
python	33.04740524291992
sql	22.079442977905273
java	30.242250442504886
perl	6.834810256958008
php	28.095420837402344
python	50.49361038208008
perl	4.395517349243163
php	15.5257568359375
python	27.393909454345703
c/c++	19.662517547607425
python	23.938581466674805
java	24.971858978271484
c/c++	33.185253143310554
python	40.36636352539063
java	42.0718879699707
perl	10.44622039794922
python	20.649354934692386
perl	18.70659065246582
python	37.89694595336914
sql	8.668329238891603
sql	14.13766860961914
scala	14.510204315185547
c#	11.192476272583008
python	31.129039764404297
sql	16.034465789794922
java	25.60070610046387
scala	26.94239997863769
c#	19.951753616333008
python	56.9195785522461
sql	27.699748992919922
java	33.53708267211914
php	20.196481704711914
javascirpt	14.848115921020508
php	11.288042068481445
javascirpt	8.497220993041992
python	17.321586608886722
java	15.48438835144043
python	30.548622131347656
java	26.88417625427246
sql	13.676420211791992
java	15.342302322387695
sql	24.2639274597168
java	57.90108108520508
java	23.96451568603516
java	43.579833984375
c/c++	43.30197143554688
php	8.171218872070312
python	22.93351554870605
java	6.5780839920043945
c/c++	23.715612411499023
php	5.138087272644043
python	13.01602554321289
java	4.251823425292969
ruby	21.653425216674805
golang	43.64392471313477
php	22.58189582824707
python	33.00490188598633
javascirpt	42.31206512451172
java	41.25743865966797
ruby	11.779266357421875
golang	22.623632431030273
php	12.37423324584961
python	17.979503631591797
javascirpt	20.879230499267575
java	21.15943145751953
javascirpt	8.133410453796388
javascirpt	5.754787921905518
python	32.473709106445305
java	27.33026123046875
python	17.93007469177246
java	15.378765106201172
r语言	19.45600891113281
python	30.791465759277344
sql	7.555521011352539
r语言	10.810821533203123
python	17.011295318603516
sql	4.853058815002441
php	10.137264251708984
python	33.346546173095696
java	11.89826202392578
php	17.09128189086914
python	62.50087356567383
java	20.346160888671875
r语言	28.624141693115234
python	31.441448211669922
r语言	15.80557632446289
python	17.31454849243164
c/c++	18.47496223449707
python	39.23046112060547
c/c++	9.542207717895508
python	21.67037773132324
python	34.183223724365234
java	33.50943374633789
python	18.931758880615234
java	18.60913848876953
objective-c	23.655385971069336
objective-c	41.18151473999024
python	39.38552474975586
java	40.6883430480957
python	21.654964447021484
java	22.50265884399414
java	19.25495719909668
java	11.051191329956056
objective-c	0.0
objective-c	0.0
java	12.198274612426758
java	21.34825134277344
python	15.2093505859375
sql	18.9099178314209
java	17.160383224487305
python	26.84120178222656
sql	33.59009552001953
java	30.370460510253906
sql	10.984930038452148
java	12.546911239624025
sql	18.59178352355957
java	21.196517944335934
r语言	24.617565155029297
r语言	14.58908462524414
javascirpt	23.84359359741211
javascirpt	13.313413619995115
golang	58.0895004272461
java	27.84154891967773
golang	31.847332000732425
java	16.565950393676758
python	19.938085556030273
python	11.351938247680664
c/c++	10.222515106201172
c/c++	18.227375030517575
c/c++	21.841123580932614
python	28.62160682678223
c/c++	12.557821273803713
python	16.221244812011722
php	19.841794967651367
sql	26.87952995300293
php	11.39327621459961
sql	15.814111709594727
python	17.493999481201172
python	28.50221443176269
sql	12.392072677612305
sql	21.77543830871582
c/c++	47.2513427734375
c/c++	25.15553092956543
sql	26.49389457702637
java	29.74551773071289
sql	15.214841842651367
java	16.619268417358402
perl	23.966249465942386
python	15.518028259277346
perl	11.752948760986328
python	7.946431159973144
sql	8.585290908813478
java	17.397912979125973
sql	14.724407196044922
java	28.131147384643555
c/c++	19.258588790893555
c/c++	9.963262557983398
python	17.07084846496582
javascirpt	0.0
java	11.913080215454102
python	11.080991744995117
javascirpt	0.0
java	7.970436573028564
java	14.79824447631836
java	8.463468551635742
sql	16.633939743041992
java	24.40955924987793
sql	10.613351821899414
java	14.653051376342773
r语言	23.729581832885746
sql	16.877256393432614
r语言	12.506874084472654
sql	8.892212867736816
java	41.03061294555664
java	23.700870513916016
python	16.738338470458984
java	16.195358276367188
python	29.47814750671387
java	28.478361129760746
c#	11.57902717590332
sql	6.3340821266174325
javascirpt	12.19049072265625
c#	20.803293228149414
sql	10.31399631500244
javascirpt	21.775774002075195
perl	16.872419357299805
c/c++	11.559957504272461
php	0.8642746210098267
python	19.91254234313965
java	16.528816223144528
perl	29.28039932250977
c/c++	20.662843704223636
php	0.3857225179672241
python	35.166000366210945
java	25.20909118652344
java	13.523242950439453
java	25.125110626220703
c/c++	6.31886100769043
python	22.43646812438965
java	18.58953285217285
c/c++	4.334811210632323
python	13.120296478271484
java	11.218450546264648
python	14.918577194213867
python	25.84658050537109
python	12.692319869995115
java	7.898207664489746
python	22.168699264526367
java	13.2711820602417
r语言	8.494531631469728
r语言	15.201266288757324
python	39.1475715637207
sql	23.336336135864254
java	38.35357666015625
python	20.9954891204834
sql	12.808860778808596
java	20.56998062133789
php	0.0
javascirpt	12.486411094665527
php	0.958515763282776
javascirpt	8.056402206420897
c/c++	12.290399551391602
php	4.368206024169922
python	16.01573371887207
java	14.672931671142578
c/c++	22.59847450256348
php	7.266712188720702
python	28.92958641052246
java	26.13641166687012
java	35.00185394287109
java	20.59849166870117
sql	25.018634796142575
sql	14.537956237792967
python	17.052616119384766
python	30.64462471008301
ruby	8.562695503234862
perl	15.099018096923828
php	16.00078010559082
python	11.352388381958008
java	13.024682998657227
ruby	16.455108642578125
perl	28.317800521850586
php	29.8024845123291
python	21.294702529907227
java	24.186017990112305
c/c++	0.0
c/c++	0.0
php	0.6846485733985901
javascirpt	10.101696014404297
php	0.0
javascirpt	17.511964797973633
php	16.399269104003903
python	16.796575546264652
sql	16.948766708374027
php	29.98806190490723
python	30.87828063964844
sql	30.52081680297852
java	8.543216705322267
java	14.086156845092773
sql	14.971986770629885
sql	8.962533950805664
python	30.30698585510254
java	24.465576171875
python	16.533254623413086
java	13.615541458129885
java	34.82590484619141
java	20.70577621459961
r语言	22.54439353942871
python	31.226621627807614
sql	15.652833938598633
r语言	12.811656951904295
python	17.394615173339847
sql	9.662818908691406
javascirpt	23.57404708862305
javascirpt	12.681676864624025
php	18.81484603881836
javascirpt	14.832051277160645
java	17.644819259643555
php	11.434295654296875
javascirpt	9.236349105834961
java	10.745281219482422
python	5.556154727935791
python	3.8624250888824463
php	7.725163459777832
php	12.52358627319336
python	22.450031280517575
java	23.02888298034668
python	37.78611755371094
java	39.042274475097656
php	16.534528732299805
python	24.66569709777832
javascirpt	10.56464958190918
java	25.945465087890625
php	9.91230583190918
python	14.297622680664062
javascirpt	6.8608880043029785
java	14.968944549560547
java	39.257320404052734
java	23.423274993896484
sql	16.545234680175778
java	18.02916717529297
sql	9.441951751708984
java	10.471214294433594
c#	25.71437263488769
javascirpt	45.196998596191406
c#	15.951810836791992
javascirpt	27.18708610534668
r语言	15.58084487915039
sql	11.754547119140625
r语言	27.614219665527344
sql	19.482383728027344
java	48.20165634155274
java	26.061466217041016
sql	24.99517059326172
java	25.01576805114746
sql	40.64710998535156
java	33.61382293701172
php	17.78038215637207
java	20.75155258178711
php	29.913637161254886
java	34.72346878051758
java	32.89966583251953
java	47.91023254394531
sql	15.36469841003418
sql	8.959434509277344
java	27.065170288085934
java	14.48941421508789
c/c++	15.34461784362793
java	33.35937118530273
c/c++	7.6317176818847665
java	17.859039306640625
c/c++	13.067852020263672
c/c++	23.86229705810547
objective-c	21.55709648132324
c/c++	7.478208065032959
objective-c	37.89521026611328
c/c++	13.087580680847168
php	12.804800987243652
javascirpt	12.63929271697998
php	8.342438697814941
javascirpt	8.742929458618164
c#	0.0
sql	19.868938446044922
javascirpt	22.234569549560547
c#	0.0
sql	32.391361236572266
javascirpt	36.48419189453125
python	12.74521255493164
python	22.71638488769531
objective-c	28.174774169921875
c/c++	6.697140693664551
objective-c	17.43016242980957
c/c++	4.96457576751709
python	21.824514389038086
python	39.79156494140625
javascirpt	29.472442626953125
javascirpt	57.57950210571289
sql	27.111364364624023
sql	15.74822998046875
c/c++	21.6925106048584
java	36.85978698730469
c/c++	11.96319580078125
java	31.147247314453125
php	16.965848922729492
php	28.46797180175781
sql	23.453012466430664
java	19.7963981628418
sql	13.298076629638672
java	10.94209098815918
scala	22.22787094116211
java	12.379142761230467
scala	44.30627059936523
java	23.336688995361328
golang	47.13625717163086
c/c++	45.68081283569336
sql	20.664751052856445
java	60.1573715209961
golang	24.70635414123535
c/c++	24.37359619140625
sql	11.730093002319336
java	33.112213134765625
c/c++	14.247047424316404
python	17.470630645751953
java	11.238189697265623
c/c++	25.86358642578125
python	31.327381134033203
java	19.7671012878418
sql	17.485919952392578
javascirpt	13.666966438293455
java	22.536338806152344
sql	10.387582778930664
javascirpt	8.101118087768555
java	12.791776657104492
sql	14.304025650024414
java	9.916786193847656
sql	8.818347930908203
java	16.412403106689453
java	8.95655632019043
java	15.49274444580078
c/c++	23.35485649108887
php	35.93765640258789
python	6.36769437789917
javascirpt	36.85929870605469
java	25.04312515258789
c/c++	41.196434020996094
php	63.10784912109375
python	9.720596313476562
javascirpt	64.34990692138672
java	42.95954513549805
php	20.686845779418945
python	12.070363998413086
sql	7.524217128753662
java	14.556863784790039
php	36.543434143066406
python	21.702716827392575
sql	11.78502368927002
java	51.43583679199219
java	32.51226043701172
java	18.95086669921875
c/c++	45.21419525146485
python	64.96785736083984
java	60.7765121459961
c/c++	60.715797424316406
python	52.00473022460938
java	41.95495986938477
sql	14.459813117980955
java	15.576594352722168
sql	8.186206817626951
java	9.081924438476562
sql	18.051048278808594
javascirpt	25.16882133483887
sql	28.78471565246582
javascirpt	41.81868743896485
golang	39.04462814331055
python	24.60740089416504
java	21.49257469177246
golang	21.85091781616211
python	14.987777709960938
java	13.549589157104492
sql	7.264289855957031
javascirpt	5.417773246765137
sql	11.35579776763916
javascirpt	7.539822578430176
java	17.001136779785153
java	31.352338790893555
r语言	28.96369171142578
r语言	16.440950393676758
c/c++	27.06433486938477
python	31.24116325378418
c/c++	14.336017608642578
python	16.963459014892578
java	18.458934783935547
java	31.1019287109375
golang	27.34271812438965
python	21.355335235595703
java	24.36208152770996
golang	13.948846817016602
python	11.312026977539062
java	13.04808235168457
javascirpt	10.04510498046875
javascirpt	18.09097671508789
javascirpt	15.446044921875
java	18.72243881225586
javascirpt	25.874792098999023
java	31.716705322265625
python	39.75405502319336
python	21.189416885375977
python	6.584726333618164
python	12.068401336669922
r语言	36.224609375
python	38.04188537597656
sql	32.24837112426758
r语言	20.14653968811035
python	21.34034538269043
sql	18.49276351928711
php	16.131595611572266
php	9.152835845947266
javascirpt	33.994979858398445
javascirpt	18.56015396118164
objective-c	0.0
objective-c	0.0
java	14.512775421142578
java	23.431026458740234
java	32.172012329101555
java	18.453676223754886
javascirpt	8.666829109191895
javascirpt	6.314749240875244
sql	11.143430709838867
javascirpt	21.5621280670166
java	27.46852302551269
sql	17.6429500579834
javascirpt	17.339588165283207
java	37.57677841186523
python	21.6522159576416
java	27.617412567138672
python	12.539682388305664
java	15.655200004577635
c#	18.83551025390625
java	24.55217933654785
c#	10.4788818359375
java	13.422807693481445
java	14.338735580444336
java	23.82736778259277
java	29.22600746154785
java	23.36642646789551
sql	9.491981506347656
sql	16.076416015625
javascirpt	8.099642753601074
java	11.358148574829102
javascirpt	13.417028427124025
java	24.48435211181641
java	22.00445556640625
java	13.012834548950195
perl	11.598511695861815
python	36.22729110717773
javascirpt	21.190927505493164
java	21.33799743652344
perl	7.86265230178833
python	21.005523681640625
javascirpt	13.162199020385742
java	13.153757095336914
golang	12.57986068725586
golang	20.694063186645508
javascirpt	10.63007926940918
javascirpt	15.639395713806152
javascirpt	17.09732437133789
javascirpt	31.204057693481445
python	17.359712600708008
java	15.257804870605467
python	31.544984817504886
java	27.24071502685547
javascirpt	17.569572448730472
javascirpt	32.81138229370117
java	9.801155090332033
java	11.453004837036133
javascirpt	12.774782180786133
javascirpt	22.90896797180176
perl	8.785268783569336
python	20.72127914428711
perl	13.180706024169922
python	23.398540496826172
golang	27.646135330200195
java	27.018238067626953
golang	15.19465446472168
java	15.863142013549805
java	18.62514877319336
java	31.61464500427246
javascirpt	46.1924057006836
javascirpt	33.574981689453125
sql	6.278307914733888
javascirpt	17.614681243896484
java	9.827199935913086
sql	4.416285037994385
javascirpt	10.74333381652832
java	6.359294414520264
java	34.443546295166016
java	19.52429962158203
sql	7.617698669433594
java	30.63101959228516
sql	12.513871192932127
java	40.058937072753906
perl	23.08515739440918
php	23.406179428100586
python	44.05738067626953
sql	40.39837646484375
java	49.74226379394531
perl	13.638757705688475
php	22.096324920654297
python	28.56437110900879
sql	30.91080093383789
java	34.49182510375977
sql	19.46538734436035
java	22.488941192626953
sql	12.140708923339846
java	13.721458435058596
php	14.86257553100586
python	15.283525466918945
java	12.93136215209961
php	28.309600830078125
python	28.96904182434082
java	24.730791091918945
javascirpt	20.70254898071289
javascirpt	38.29312133789063
c/c++	37.8515510559082
c/c++	19.71438217163086
golang	68.30961608886719
c/c++	52.09538269042969
python	44.43709945678711
golang	35.00168228149414
c/c++	26.74824333190918
python	23.62707710266113
scala	42.48862075805664
perl	27.05529975891113
r语言	19.95652961730957
python	20.716163635253906
java	24.32992935180664
scala	22.91517448425293
perl	15.22224235534668
r语言	11.465583801269533
python	11.752801895141602
java	37.934043884277344
c/c++	46.81277465820313
javascirpt	39.83333587646485
c/c++	26.739538192749023
javascirpt	64.1748046875
c/c++	0.0
c/c++	0.0
python	21.49338722229004
java	13.834349632263185
python	12.535806655883787
java	8.563230514526367
python	24.51369857788086
sql	28.72325325012207
java	26.54564666748047
python	38.81352615356445
sql	23.65587615966797
java	17.984819412231445
ruby	0.0
c#	1.1675225496292114
c/c++	6.79800271987915
python	8.376672744750978
javascirpt	6.235857009887695
java	7.6972599029541025
ruby	0.0
c#	1.252173900604248
c/c++	10.472586631774902
python	13.633514404296875
javascirpt	9.686015129089355
java	12.835844993591307
python	7.253932476043701
python	11.986557006835938
python	28.034107208251953
python	16.502252578735348
java	23.869672775268555
java	15.121612548828125
java	13.035524368286133
java	23.112438201904297
golang	53.4330940246582
php	25.120849609375
python	32.039424896240234
golang	29.55062484741211
php	15.178688049316404
python	18.999217987060547
python	43.99737930297852
python	24.26397132873535
perl	12.019620895385742
python	11.054786682128906
sql	8.537824630737305
java	10.629938125610352
perl	24.330671310424805
python	21.64792823791504
sql	16.313636779785153
java	20.644853591918945
c/c++	11.904998779296875
python	15.904441833496096
c/c++	23.704383850097656
python	29.872159957885746
java	31.859025955200195
java	17.189208984375
ruby	0.0
c/c++	8.40821647644043
python	16.919584274291992
java	20.414844512939453
ruby	0.0
c/c++	15.8760347366333
python	30.30710601806641
java	37.50362014770508
c/c++	7.3192667961120605
python	12.996187210083008
c/c++	12.027667999267578
python	23.18807983398437
javascirpt	16.691606521606445
javascirpt	13.397531509399414
objective-c	8.069621086120605
c/c++	12.631813049316404
java	12.173053741455078
objective-c	13.049031257629395
c/c++	22.184465408325195
java	21.03614616394043
php	18.816131591796875
javascirpt	0.0
php	10.469339370727539
javascirpt	0.0
ruby	18.65232276916504
golang	43.69564437866211
python	41.93484497070313
java	32.45611572265625
ruby	11.22079849243164
golang	24.5755672454834
python	20.652681350708008
java	38.91668701171875
python	14.833691596984865
java	10.71329402923584
python	9.448837280273438
java	7.379009246826173
java	39.13614273071289
java	27.598241806030273
perl	28.315902709960934
python	32.45707321166992
perl	15.71111297607422
python	17.543697357177734
ruby	46.438232421875
objective-c	31.115434646606445
javascirpt	81.30714416503906
ruby	26.957847595214844
objective-c	19.470996856689453
javascirpt	60.212852478027344
objective-c	0.0
objective-c	0.0
python	21.093679428100586
python	13.019689559936525
java	28.706111907958984
java	15.639801025390625
python	16.379297256469727
java	14.07667350769043
python	29.48748016357422
java	24.86877632141113
javascirpt	28.36738586425781
javascirpt	16.020904541015625
javascirpt	2.0351736545562744
javascirpt	0.7795143127441406
c/c++	19.15553474426269
python	24.55990791320801
c/c++	36.00788879394531
python	44.54758071899414
objective-c	16.461151123046875
c#	25.34997940063477
java	32.709190368652344
objective-c	9.248327255249023
c#	13.913755416870115
java	17.71347999572754
java	20.40557861328125
java	32.61488723754883
java	33.50661087036133
java	19.75994682312012
sql	14.65799617767334
sql	8.757944107055664
python	15.385665893554688
java	20.604272842407227
python	27.91004753112793
java	37.41655349731445
sql	10.948567390441896
javascirpt	6.917593002319336
java	32.01871871948242
sql	7.242195129394531
javascirpt	13.853357315063475
java	22.19267463684082
php	10.621313095092773
javascirpt	24.02625274658203
java	27.36316299438477
php	6.269049644470215
javascirpt	14.29065227508545
java	28.998178482055664
javascirpt	13.673437118530273
javascirpt	23.75982666015625
r语言	15.362541198730467
python	36.74040603637695
sql	39.11429977416992
java	41.97798156738281
r语言	29.72743034362793
[truncated: 538,271 more rows]
