# Supplementary material for: Market-oriented job skill valuation with cooperative composition neural network
Source: Nat Commun. 2021 Mar 31;12:1992. doi: 10.1038/s41467-021-22215-y (PMC8012576; doi:10.1038/s41467-021-22215-y)
Supplement: Supplementary file 4 — Source Data [file 41467_2021_22215_MOESM4_ESM.zip › Source Data/Source Data/mid_city/Chengdu.csv]

skill_name	value	oatt	cont	count
golang	18.85678706335467	0.05963018572665462	1.0796489044331623	258
scala	16.573800737366955	0.055615199181963414	0.9437890810320875	136
java	15.093267827157808	0.05241602119991405	0.6747105773368891	2176
python	14.548087135308807	0.05480334203053876	0.7345688170266544	1399
perl	13.389757719353168	0.049366071582329966	0.6824287251023927	137
javascirpt	12.974600715812192	0.04690243751323278	0.5337374296034018	1090
r语言	11.657069109302904	0.08516624703951772	1.0254565418350017	289
php	10.381926602483821	0.047386331475716095	0.4710051900820101	349
c/c++	10.214612401778401	0.04897588458265257	0.4719868333404477	459
objective-c	9.596925648904982	0.05237853215519516	0.5398911383622131	84
ruby	9.257868291979486	0.05840790745357729	0.5796275032992168	176
sql	8.992954300433654	0.06771517133228161	0.5255163703615086	1047
c#	7.477040510468123	0.09110475672768946	0.7120446329775091	238
