# Supplementary material for: Market-oriented job skill valuation with cooperative composition neural network
Source: Nat Commun. 2021 Mar 31;12:1992. doi: 10.1038/s41467-021-22215-y (PMC8012576; doi:10.1038/s41467-021-22215-y)
Supplement: Supplementary file 4 — Source Data [file 41467_2021_22215_MOESM4_ESM.zip › Source Data/Source Data/mid_city/Guangzhou.csv]

skill_name	value	oatt	cont	count
scala	24.463328060095872	0.06568322936451532	1.586617384399287	123
golang	18.65054427265789	0.06443848760284919	1.223903309259987	359
java	16.700576077921085	0.054856029851618485	0.7725689238008863	3451
r语言	13.282900703246476	0.07773551534952931	1.0094355401620723	244
python	13.112822685864373	0.055475985169685944	0.668504691236281	2328
javascirpt	12.898369921643903	0.05392088246406406	0.5933489529276896	2221
objective-c	11.970428735449694	0.0560187305715205	0.6544908474456906	207
perl	11.964653086325304	0.055519232635020996	0.6403791240629335	283
php	11.831880004205091	0.05289272467673915	0.5569611271642342	902
ruby	11.70742900456701	0.057217913990219436	0.685015746580389	126
sql	11.130498534917583	0.07688188073027062	0.7603601339814335	1926
c/c++	10.719150399656424	0.05323618371039629	0.5504430315296164	1038
c#	7.791475660765349	0.09698591087180287	0.8071440207648062	335
