# Supplementary material for: Market-oriented job skill valuation with cooperative composition neural network
Source: Nat Commun. 2021 Mar 31;12:1992. doi: 10.1038/s41467-021-22215-y (PMC8012576; doi:10.1038/s41467-021-22215-y)
Supplement: Supplementary file 4 — Source Data [file 41467_2021_22215_MOESM4_ESM.zip › Source Data/Source Data/mid_city/Hangzhou.csv]

skill_name	value	oatt	cont	count
scala	22.580519315194	0.06796174626321193	1.5122283868431898	352
golang	21.33572926878726	0.0633860882213006	1.3546353942664302	587
java	18.250949574936204	0.0535305335366614	0.8408319196383162	7055
python	15.956151448080675	0.053145197192015284	0.7583013317422981	3741
javascirpt	15.046918787595198	0.050532860731016045	0.6544268551286425	2516
r语言	14.225205667543497	0.08328681745548101	1.1751524497449306	559
perl	13.850075565344001	0.0578649202918205	0.8546489719760121	569
objective-c	13.26146606364093	0.05381351481140642	0.7074969936478335	273
php	12.429575419801427	0.0482777013440966	0.5569115487418652	1143
ruby	11.801745198606476	0.05435452456295813	0.7039907787134867	369
sql	11.63477165500323	0.07378973775222104	0.7741810964576014	2778
c/c++	10.688788651739534	0.05028577103818059	0.5118346271728937	1489
c#	7.693879518174288	0.09739262605118647	0.7370160099090299	285
