# Supplementary material for: Market-oriented job skill valuation with cooperative composition neural network
Source: Nat Commun. 2021 Mar 31;12:1992. doi: 10.1038/s41467-021-22215-y (PMC8012576; doi:10.1038/s41467-021-22215-y)
Supplement: Supplementary file 4 — Source Data [file 41467_2021_22215_MOESM4_ESM.zip › Source Data/Source Data/mid_city/Shanghai.csv]

skill_name	value	oatt	cont	count
golang	25.42285961583856	0.06053049558518959	1.5147521320208792	1865
scala	21.855875370415998	0.06339292253073248	1.3985085544796088	772
java	20.256257822473	0.04957892673393609	0.8528986499958183	12808
python	17.861135092476445	0.052245563496007175	0.86198142240659	8719
javascirpt	16.820578969365577	0.04471659013403263	0.6429792980534118	6906
r语言	16.368730241428903	0.08128124224753368	1.3205857112438193	1439
objective-c	15.073484752937626	0.05486540318356904	0.8165982881885376	653
php	14.808847135134455	0.04823738598615558	0.6655185671338472	2615
perl	14.206622799846116	0.060317567851477676	0.8683401940001296	1208
ruby	13.57312895737129	0.05389502178503065	0.7520345780640513	746
sql	13.067661183386305	0.07434837310695062	0.8746424867941635	7366
c/c++	11.278135701596403	0.046285172711142165	0.49490619351471943	2498
c#	9.376148074320351	0.09450382736840494	0.9073875718779542	1039
