# Supplementary material for: Market-oriented job skill valuation with cooperative composition neural network
Source: Nat Commun. 2021 Mar 31;12:1992. doi: 10.1038/s41467-021-22215-y (PMC8012576; doi:10.1038/s41467-021-22215-y)
Supplement: Supplementary file 4 — Source Data [file 41467_2021_22215_MOESM4_ESM.zip › Source Data/Source Data/mid_city/Shenzhen.csv]

skill_name	value	oatt	cont	count
scala	24.357649664568708	0.06661729620603042	1.5356356716102155	492
golang	22.964221176442855	0.06141697625685066	1.401137846875641	1293
java	18.21291707501033	0.05336509048059193	0.8216656893556002	8492
r语言	16.683304522528367	0.07595352548119777	1.2458054448657132	850
python	15.986512935146898	0.05324036788309868	0.7760944311587605	6491
c/c++	15.51707602732043	0.0503899538211684	0.7401233757536572	3270
javascirpt	14.440653572245918	0.051233218089532545	0.6427354048922002	4713
perl	14.422430112435384	0.0613462290302014	0.8852174292838453	941
objective-c	14.102546336858168	0.05657812540400219	0.7562925121762396	437
ruby	13.140430199994217	0.058279371554003055	0.7468294917913401	451
php	13.054375878574712	0.05145048007235619	0.6231599447004895	2122
sql	12.460180715629262	0.07083309812348196	0.7861880583607345	4737
c#	11.112375416432858	0.09604704735852279	1.0600513703202756	613
