# Supplementary material for: Market-oriented job skill valuation with cooperative composition neural network
Source: Nat Commun. 2021 Mar 31;12:1992. doi: 10.1038/s41467-021-22215-y (PMC8012576; doi:10.1038/s41467-021-22215-y)
Supplement: Supplementary file 4 — Source Data [file 41467_2021_22215_MOESM4_ESM.zip › Source Data/Source Data/param_exp/CSVN_MLP_ind_depth.xlsx]

## Sheet: CSVN_MLP_ind_depth
Value	Experiment	low		high
		rmse	mae	rmse	mae
1	1	4.52057	3.30689	7.74444	5.67139
	2	4.53029	3.31612	7.68406	5.62159
	3	4.55049	3.32684	7.7643	5.68007
	4	4.55311	3.3357	7.76181	5.67126
	5	4.48806	3.28096	7.82938	5.73786
	6	4.41943	3.23061	7.72746	5.64869
	7	4.41753	3.22671	7.69821	5.62297		low		high
	8	4.49087	3.28843	7.71547	5.6451		rmse	mae	rmse	mae
	9	4.56692	3.34829	7.85529	5.76055	mean	4.50568	3.29607	7.75737	5.67514
	10	4.51958	3.30012	7.7933	5.6919	std	0.0524589	0.0410458	0.0556001	0.0456487
2	1	4.46646	3.2522	7.70216	5.62809
	2	4.52216	3.32095	7.67792	5.62236
	3	4.4033	3.21376	7.61275	5.55069
	4	4.5156	3.30538	7.71778	5.63887
	5	4.48783	3.29005	7.73371	5.65569
	6	4.3734	3.19431	7.6219	5.55779
	7	4.38668	3.20949	7.61265	5.55633		low		high
	8	4.40783	3.21881	7.64504	5.5787		rmse	mae	rmse	mae
	9	4.4057	3.21848	7.62203	5.5573	mean	4.44476	3.24953	7.6662	5.5972
	10	4.47863	3.27189	7.7161	5.6262	std	0.0553332	0.0449809	0.0485632	0.0406967
3	1	4.35514	3.19697	7.57222	5.54997
	2	4.52885	3.31825	7.85781	5.72514
	3	4.39684	3.212	7.65533	5.58594
	4	4.48023	3.29402	7.68158	5.62622
	5	4.40045	3.21171	7.64427	5.60456
	6	4.41316	3.21936	7.58809	5.55395
	7	4.40316	3.21316	7.75064	5.66353		low		high
	8	4.39889	3.21757	7.63974	5.60274		rmse	mae	rmse	mae
	9	4.43432	3.23569	7.71316	5.65667	mean	4.4348	3.24434	7.68576	5.62734
	10	4.53701	3.32464	7.75473	5.70467	std	0.0606277	0.0484442	0.0859779	0.059559
4	1	4.41637	3.26837	7.62743	5.64102
	2	4.53501	3.31609	7.68415	5.60842
	3	4.5142	3.30218	7.75902	5.67989
	4	4.38013	3.2111	7.59312	5.56542
	5	4.56832	3.34096	7.75129	5.66867
	6	4.44514	3.24541	7.7118	5.63243
	7	4.39159	3.21747	7.59955	5.54645		low		high
	8	4.37065	3.19101	7.53851	5.49739		rmse	mae	rmse	mae
	9	4.55492	3.3452	7.74199	5.67527	mean	4.47019	3.27614	7.67052	5.61579
	10	4.52559	3.32364	7.69832	5.64291	std	0.077272	0.0571804	0.076331	0.0610182
