# Supplementary material for: Market-oriented job skill valuation with cooperative composition neural network
Source: Nat Commun. 2021 Mar 31;12:1992. doi: 10.1038/s41467-021-22215-y (PMC8012576; doi:10.1038/s41467-021-22215-y)
Supplement: Supplementary file 4 — Source Data [file 41467_2021_22215_MOESM4_ESM.zip › Source Data/Source Data/param_exp/CSVN_MLP_ind_hidden.xlsx]

## Sheet: CSVN_MLP_ind_hidden
Value	Experiment	low		high
		rmse	mae	rmse	mae
8	1	4.53141	3.31683	7.72597	5.64272
	2	4.40607	3.22604	7.63278	5.57499
	3	4.3884	3.19684	7.5765	5.53305
	4	4.42553	3.2267	7.73577	5.65276
	5	4.46517	3.27412	7.69408	5.63262
	6	4.40243	3.21602	7.60788	5.55317
	7	4.47335	3.26213	7.80202	5.70167		low		high
	8	4.4959	3.28936	7.67592	5.62092		rmse	mae	rmse	mae
	9	4.5206	3.31117	7.71908	5.63175	mean	4.44637	3.24888	7.67278	5.6037
	10	4.35485	3.16961	7.55784	5.49337	std	0.0596304	0.049479	0.0777446	0.0632366
16	1	4.35514	3.19697	7.57222	5.54997
	2	4.52885	3.31825	7.85781	5.72514
	3	4.39684	3.212	7.65533	5.58594
	4	4.48023	3.29402	7.68158	5.62622
	5	4.40045	3.21171	7.64427	5.60456
	6	4.41316	3.21936	7.58809	5.55395
	7	4.40316	3.21316	7.75064	5.66353		low		high
	8	4.39889	3.21757	7.63974	5.60274		rmse	mae	rmse	mae
	9	4.43432	3.23569	7.71316	5.65667	mean	4.4348	3.24434	7.68576	5.62734
	10	4.53701	3.32464	7.75473	5.70467	std	0.0606277	0.0484442	0.0859779	0.059559
24	1	4.38544	3.19963	7.58597	5.53025
	2	4.53995	3.33027	7.80585	5.7135
	3	4.47603	3.26728	7.69109	5.61075
	4	4.372	3.1956	7.59249	5.55542
	5	4.4595	3.25845	7.68573	5.61222
	6	4.38046	3.20359	7.68369	5.60945
	7	4.3835	3.20033	7.5704	5.53009		low		high
	8	4.42151	3.21972	7.69146	5.61463		rmse	mae	rmse	mae
	9	4.50131	3.292	7.8317	5.73086	mean	4.44963	3.25172	7.69599	5.6214
	10	4.57656	3.35031	7.8215	5.70684	std	0.0728992	0.0573913	0.0972569	0.0738984
