# Supplementary material for: Market-oriented job skill valuation with cooperative composition neural network
Source: Nat Commun. 2021 Mar 31;12:1992. doi: 10.1038/s41467-021-22215-y (PMC8012576; doi:10.1038/s41467-021-22215-y)
Supplement: Supplementary file 4 — Source Data [file 41467_2021_22215_MOESM4_ESM.zip › Source Data/Source Data/param_exp/CSVN_MLP_share_depth.xlsx]

## Sheet: CSVN_MLP_ind_hidden
Value	Experiment	low		high
		rmse	mae	rmse	mae
1	1	4.39331	3.20721	7.53867	5.50243
	2	4.39191	3.20403	7.62061	5.57305
	3	4.48496	3.29348	7.67885	5.62157
	4	4.3515	3.17718	7.5665	5.53058
	5	4.40902	3.22749	7.63219	5.57952
	6	4.50536	3.30699	7.77069	5.69167
	7	4.39287	3.21875	7.5474	5.52098		low		high
	8	4.41244	3.22791	7.64547	5.58648		rmse	mae	rmse	mae
	9	4.47907	3.28324	7.67592	5.60756	mean	4.41743	3.23293	7.61974	5.57259
	10	4.35385	3.18303	7.5211	5.51203	std	0.0541744	0.0459861	0.0779059	0.0587467
2	1	4.41702	3.22839	7.61545	5.56761
	2	4.47414	3.28076	7.67705	5.61809
	3	4.38018	3.21148	7.59951	5.55145
	4	4.38907	3.20777	7.55996	5.53109
	5	4.44193	3.23776	7.70806	5.63739
	6	4.41431	3.22072	7.6251	5.56656
	7	4.4767	3.26939	7.69442	5.62755		low		high
	8	4.41209	3.22595	7.57601	5.53495		rmse	mae	rmse	mae
	9	4.53672	3.3184	7.68144	5.59959	mean	4.44416	3.24953	7.63964	5.58402
	10	4.4994	3.29467	7.65938	5.60589	std	0.0509519	0.0384614	0.0516652	0.0386857
3	1	4.35514	3.19697	7.57222	5.54997
	2	4.52885	3.31825	7.85781	5.72514
	3	4.39684	3.212	7.65533	5.58594
	4	4.48023	3.29402	7.68158	5.62622
	5	4.40045	3.21171	7.64427	5.60456
	6	4.41316	3.21936	7.58809	5.55395
	7	4.40316	3.21316	7.75064	5.66353		low		high
	8	4.39889	3.21757	7.63974	5.60274		rmse	mae	rmse	mae
	9	4.43432	3.23569	7.71316	5.65667	mean	4.4348	3.24434	7.68576	5.62734
	10	4.53701	3.32464	7.75473	5.70467	std	0.0606277	0.0484442	0.0859779	0.059559
4	1	4.56716	3.35197	7.77072	5.69074
	2	4.52161	3.30038	7.82775	5.7332
	3	4.5747	3.35706	7.82807	5.72395
	4	4.40208	3.21701	7.61259	5.54551
	5	4.42201	3.22088	7.68453	5.59626
	6	4.41305	3.22349	7.60468	5.54998
	7	4.41223	3.21753	7.65933	5.58724		low		high
	8	4.5284	3.31711	7.76261	5.68013		rmse	mae	rmse	mae
	9	4.40819	3.21847	7.65812	5.60036	mean	4.46433	3.26416	7.70886	5.63045
	10	4.39392	3.2177	7.68019	5.59717	std	0.0739823	0.0602099	0.0827466	0.0700318
