# Supplementary material for: Market-oriented job skill valuation with cooperative composition neural network
Source: Nat Commun. 2021 Mar 31;12:1992. doi: 10.1038/s41467-021-22215-y (PMC8012576; doi:10.1038/s41467-021-22215-y)
Supplement: Supplementary file 4 — Source Data [file 41467_2021_22215_MOESM4_ESM.zip › Source Data/Source Data/param_exp/CSVN_MLP_share_hidden.xlsx]

## Sheet: CSVN_MLP_ind_hidden
Value	Experiment	low		high
		rmse	mae	rmse	mae
16	1	4.49719	3.28428	7.77578	5.68064
	2	4.46964	3.28352	7.73099	5.67952
	3	4.52747	3.31905	7.78494	5.70167
	4	4.42275	3.24312	7.67541	5.62595
	5	4.43182	3.2352	7.67883	5.6011
	6	4.45894	3.26639	7.69957	5.63615
	7	4.48051	3.27915	7.76161	5.67322		low		high
	8	4.49641	3.30387	7.80505	5.72134		rmse	mae	rmse	mae
	9	4.45556	3.26387	7.74255	5.6695	mean	4.46897	3.27277	7.73671	5.6645
	10	4.44941	3.2493	7.71237	5.65597	std	0.0321178	0.0265818	0.0450787	0.0358721
32	1	4.58135	3.35819	7.81455	5.71172
	2	4.45503	3.25527	7.70944	5.63931
	3	4.44188	3.23755	7.67142	5.6075
	4	4.49024	3.27917	7.78698	5.69201
	5	4.47257	3.26604	7.7949	5.70705
	6	4.42898	3.2365	7.65916	5.5992
	7	4.4047	3.2106	7.68232	5.60606		low		high
	8	4.3824	3.20208	7.6376	5.57599		rmse	mae	rmse	mae
	9	4.40103	3.20703	7.68717	5.62766	mean	4.44905	3.25021	7.71097	5.63752
	10	4.4323	3.2497	7.66612	5.6087	std	0.0569983	0.0457926	0.0637546	0.048747
48	1	4.35514	3.19697	7.57222	5.54997
	2	4.52885	3.31825	7.85781	5.72514
	3	4.39684	3.212	7.65533	5.58594
	4	4.48023	3.29402	7.68158	5.62622
	5	4.40045	3.21171	7.64427	5.60456
	6	4.41316	3.21936	7.58809	5.55395
	7	4.40316	3.21316	7.75064	5.66353		low		high
	8	4.39889	3.21757	7.63974	5.60274		rmse	mae	rmse	mae
	9	4.43432	3.23569	7.71316	5.65667	mean	4.4348	3.24434	7.68576	5.62734
	10	4.53701	3.32464	7.75473	5.70467	std	0.0606277	0.0484442	0.0859779	0.059559
64	1	4.41794	3.21965	7.65316	5.58489
	2	4.55278	3.33968	7.77778	5.69768
	3	4.4045	3.21554	7.65083	5.58481
	4	4.39105	3.20692	7.63677	5.58323
	5	4.40499	3.21975	7.64666	5.5899
	6	4.43823	3.23768	7.67209	5.59736
	7	4.39161	3.21403	7.62271	5.57999		low		high
	8	4.36533	3.18413	7.58203	5.52932		rmse	mae	rmse	mae
	9	4.5316	3.31511	7.70742	5.63377	mean	4.43023	3.23751	7.65691	5.59411
	10	4.40428	3.22261	7.6197	5.56015	std	0.0621124	0.0495944	0.0538661	0.0449295
96	1	4.43426	3.24942	7.55346	5.5258
	2	4.52075	3.31676	7.74627	5.66887
	3	4.49093	3.28888	7.67105	5.6006
	4	4.4133	3.2218	7.6768	5.60267
	5	4.3731	3.18778	7.55322	5.51555
	6	4.38835	3.19901	7.54324	5.49873
	7	4.4303	3.23619	7.58254	5.5211		low		high
	8	4.41826	3.22554	7.54576	5.50881		rmse	mae	rmse	mae
	9	4.5194	3.30165	7.82635	5.73597	mean	4.44979	3.25253	7.63945	5.58012
	10	4.50929	3.29831	7.69576	5.62309	std	0.0554937	0.0459003	0.0988868	0.0797569
