# Supplementary material for: Market-oriented job skill valuation with cooperative composition neural network
Source: Nat Commun. 2021 Mar 31;12:1992. doi: 10.1038/s41467-021-22215-y (PMC8012576; doi:10.1038/s41467-021-22215-y)
Supplement: Supplementary file 4 — Source Data [file 41467_2021_22215_MOESM4_ESM.zip › Source Data/Source Data/param_exp/Embedding.xlsx]

## Sheet: CSVN_MLP_ind_hidden
Value	Experiment	low		high
		rmse	mae	rmse	mae
8	1	4.43077	3.23216	7.67712	5.60236
	2	4.4758	3.2601	7.74148	5.6409
	3	4.56447	3.3403	7.86332	5.75838
	4	4.42357	3.23438	7.66396	5.62442
	5	4.48978	3.28859	7.73234	5.6588
	6	4.4443	3.2344	7.74763	5.64472
	7	4.54225	3.32241	7.87109	5.77263		low		high
	8	4.46399	3.25831	7.71209	5.64082		rmse	mae	rmse	mae
	9	4.47007	3.2632	7.74294	5.66421	mean	4.48134	3.27355	7.75634	5.67161
	10	4.50839	3.30166	7.81145	5.70882	std	0.0461266	0.0382385	0.0710783	0.0567404
16	1	4.35514	3.19697	7.57222	5.54997
	2	4.52885	3.31825	7.85781	5.72514
	3	4.39684	3.212	7.65533	5.58594
	4	4.48023	3.29402	7.68158	5.62622
	5	4.40045	3.21171	7.64427	5.60456
	6	4.41316	3.21936	7.58809	5.55395
	7	4.40316	3.21316	7.75064	5.66353		low		high
	8	4.39889	3.21757	7.63974	5.60274		rmse	mae	rmse	mae
	9	4.43432	3.23569	7.71316	5.65667	mean	4.4348	3.24434	7.68576	5.62734
	10	4.53701	3.32464	7.75473	5.70467	std	0.0606277	0.0484442	0.0859779	0.059559
24	1	4.38393	3.20456	7.5562	5.51853
	2	4.37324	3.19868	7.5471	5.51604
	3	4.50913	3.29953	7.7617	5.67662
	4	4.36327	3.18243	7.54801	5.49382
	5	4.51582	3.30852	7.7469	5.67417
	6	4.48076	3.28505	7.63965	5.573
	7	4.48872	3.27956	7.67922	5.62137		low		high
	8	4.42215	3.23723	7.59772	5.55379		rmse	mae	rmse	mae
	9	4.37762	3.19013	7.53658	5.50478	mean	4.44487	3.25005	7.63309	5.57807
	10	4.5341	3.31483	7.71785	5.64863	std	0.0673944	0.0529088	0.0881645	0.0717082
32	1	4.37096	3.19088	7.55418	5.50417
	2	4.36949	3.1889	7.55597	5.51722
	3	4.42271	3.23688	7.57452	5.54928
	4	4.40367	3.21566	7.60365	5.54977
	5	4.49196	3.29436	7.61801	5.58096
	6	4.40719	3.21413	7.58535	5.52183
	7	4.47451	3.26949	7.62993	5.57819		low		high
	8	4.33303	3.16668	7.51523	5.49424		rmse	mae	rmse	mae
	9	4.32749	3.17061	7.49434	5.47691	mean	4.40191	3.21849	7.5804	5.53906
	10	4.4181	3.23728	7.6728	5.61802	std	0.0541582	0.0417548	0.05369	0.0442258
