# Supplementary material for: Market-oriented job skill valuation with cooperative composition neural network
Source: Nat Commun. 2021 Mar 31;12:1992. doi: 10.1038/s41467-021-22215-y (PMC8012576; doi:10.1038/s41467-021-22215-y)
Supplement: Supplementary file 4 — Source Data [file 41467_2021_22215_MOESM4_ESM.zip › Source Data/Source Data/param_exp/GCN_depth.xlsx]

## Sheet: CSVN_MLP_ind_hidden
Value	Experiment	low		high
		rmse	mae	rmse	mae
1	1	4.39572	3.2126	7.61929	5.54888
	2	4.51628	3.30286	7.89083	5.77696
	3	4.41574	3.22449	7.62356	5.5636
	4	4.52107	3.31454	7.70663	5.64749
	5	4.43631	3.23173	7.70348	5.62318
	6	4.42063	3.22594	7.66737	5.60085
	7	4.58531	3.36802	7.75674	5.66572		low		high
	8	4.5161	3.30239	7.74817	5.66548		rmse	mae	rmse	mae
	9	4.52379	3.31992	7.77495	5.69204	mean	4.47586	3.27394	7.71587	5.64091
	10	4.42764	3.23689	7.66772	5.62488	std	0.0637267	0.0536716	0.0813572	0.0658343
2	1	4.35514	3.19697	7.57222	5.54997
	2	4.52885	3.31825	7.85781	5.72514
	3	4.39684	3.212	7.65533	5.58594
	4	4.48023	3.29402	7.68158	5.62622
	5	4.40045	3.21171	7.64427	5.60456
	6	4.41316	3.21936	7.58809	5.55395
	7	4.40316	3.21316	7.75064	5.66353		low		high
	8	4.39889	3.21757	7.63974	5.60274		rmse	mae	rmse	mae
	9	4.43432	3.23569	7.71316	5.65667	mean	4.4348	3.24434	7.68576	5.62734
	10	4.53701	3.32464	7.75473	5.70467	std	0.0606277	0.0484442	0.0859779	0.059559
3	1	4.56369	3.33998	7.83236	5.73459
	2	4.53366	3.32207	7.7835	5.68619
	3	4.4137	3.22087	7.69775	5.63331
	4	4.42198	3.23105	7.65541	5.60368
	5	4.47052	3.26353	7.7203	5.62853
	6	4.51269	3.30907	7.6936	5.62064
	7	4.3924	3.20815	7.57083	5.5312		low		high
	8	4.43965	3.23513	7.73446	5.65362		rmse	mae	rmse	mae
	9	4.43705	3.24513	7.68724	5.62942	mean	4.46127	3.26149	7.70468	5.63304
	10	4.42735	3.23988	7.67136	5.60925	std	0.0569742	0.0458868	0.0711607	0.0532771
