# Supplementary material for: Market-oriented job skill valuation with cooperative composition neural network
Source: Nat Commun. 2021 Mar 31;12:1992. doi: 10.1038/s41467-021-22215-y (PMC8012576; doi:10.1038/s41467-021-22215-y)
Supplement: Supplementary file 4 — Source Data [file 41467_2021_22215_MOESM4_ESM.zip › Source Data/Source Data/param_exp/GCN_hidden.xlsx]

## Sheet: CSVN_MLP_ind_hidden
Value	Experiment	low		high
		rmse	mae	rmse	mae
8	1	4.3955	3.20721	7.63461	5.56952
	2	4.3921	3.20612	7.57729	5.53346
	3	4.37527	3.18739	7.56358	5.51788
	4	4.39227	3.20727	7.61321	5.55947
	5	4.40631	3.21978	7.62502	5.55279
	6	4.38933	3.21943	7.60049	5.55867
	7	4.4239	3.23287	7.63231	5.58797		low		high
	8	4.51221	3.29349	7.84211	5.72127		rmse	mae	rmse	mae
	9	4.47705	3.26356	7.75807	5.66861	mean	4.41818	3.22648	7.64026	5.57876
	10	4.41789	3.22768	7.55591	5.51801	std	0.0434874	0.0310639	0.0908135	0.0662079
16	1	4.35514	3.19697	7.57222	5.54997
	2	4.52885	3.31825	7.85781	5.72514
	3	4.39684	3.212	7.65533	5.58594
	4	4.48023	3.29402	7.68158	5.62622
	5	4.40045	3.21171	7.64427	5.60456
	6	4.41316	3.21936	7.58809	5.55395
	7	4.40316	3.21316	7.75064	5.66353		low		high
	8	4.39889	3.21757	7.63974	5.60274		rmse	mae	rmse	mae
	9	4.43432	3.23569	7.71316	5.65667	mean	4.4348	3.24434	7.68576	5.62734
	10	4.53701	3.32464	7.75473	5.70467	std	0.0606277	0.0484442	0.0859779	0.059559
24	1	4.40112	3.21951	7.63935	5.59096
	2	4.45296	3.25515	7.70147	5.63228
	3	4.48816	3.2949	7.69188	5.61874
	4	4.50118	3.2962	7.71362	5.62913
	5	4.43464	3.23922	7.73866	5.65275
	6	4.49345	3.29208	7.76079	5.67547
	7	4.38094	3.19189	7.60843	5.55161		low		high
	8	4.45856	3.26159	7.71363	5.63885		rmse	mae	rmse	mae
	9	4.55342	3.33717	7.77735	5.69386	mean	4.45672	3.25995	7.69518	5.62273
	10	4.40278	3.21182	7.60659	5.54366	std	0.0536594	0.0454249	0.0597853	0.0488422
