# Supplementary material for: Market-oriented job skill valuation with cooperative composition neural network
Source: Nat Commun. 2021 Mar 31;12:1992. doi: 10.1038/s41467-021-22215-y (PMC8012576; doi:10.1038/s41467-021-22215-y)
Supplement: Supplementary file 4 — Source Data [file 41467_2021_22215_MOESM4_ESM.zip › Source Data/Source Data/param_exp/inf_imp_MLP_depth.xlsx]

## Sheet: CSVN_MLP_ind_hidden
Value	Experiment	low		high
		rmse	mae	rmse	mae
1	1	4.42918	3.24696	7.65626	5.60616
	2	4.44355	3.24951	7.66165	5.60716
	3	4.42063	3.22917	7.61081	5.55341
	4	4.57823	3.35046	7.83985	5.72447
	5	4.44015	3.24287	7.72052	5.65598
	6	4.43666	3.24223	7.66172	5.58241
	7	4.34551	3.17745	7.51642	5.48798		low		high
	8	4.58788	3.36449	7.79952	5.70634		rmse	mae	rmse	mae
	9	4.39876	3.21807	7.65024	5.58105	mean	4.44573	3.25122	7.67116	5.60401
	10	4.37675	3.19104	7.59464	5.53509	std	0.0787354	0.0610081	0.0952488	0.0741364
2	1	4.46355	3.26439	7.7636	5.69315
	2	4.38185	3.19408	7.59146	5.54669
	3	4.46873	3.26574	7.63359	5.57273
	4	4.42071	3.2229	7.61467	5.55957
	5	4.40234	3.22526	7.57601	5.52886
	6	4.50703	3.29982	7.6705	5.61247
	7	4.41642	3.21924	7.73771	5.65096		low		high
	8	4.39302	3.21266	7.62759	5.56889		rmse	mae	rmse	mae
	9	4.35604	3.17841	7.53326	5.4958	mean	4.41928	3.22906	7.63248	5.5773
	10	4.38311	3.2081	7.57642	5.5439	std	0.0469056	0.036888	0.0729619	0.0591895
3	1	4.35514	3.19697	7.57222	5.54997
	2	4.52885	3.31825	7.85781	5.72514
	3	4.39684	3.212	7.65533	5.58594
	4	4.48023	3.29402	7.68158	5.62622
	5	4.40045	3.21171	7.64427	5.60456
	6	4.41316	3.21936	7.58809	5.55395
	7	4.40316	3.21316	7.75064	5.66353		low		high
	8	4.39889	3.21757	7.63974	5.60274		rmse	mae	rmse	mae
	9	4.43432	3.23569	7.71316	5.65667	mean	4.4348	3.24434	7.68576	5.62734
	10	4.53701	3.32464	7.75473	5.70467	std	0.0606277	0.0484442	0.0859779	0.059559
4	1	4.42386	3.2412	7.6185	5.56196
	2	4.44345	3.24859	7.62312	5.55371
	3	4.51083	3.30769	7.69649	5.62291
	4	4.39433	3.19518	7.60518	5.55407
	5	4.50704	3.296	7.66769	5.60317
	6	4.4054	3.2099	7.62754	5.56135
	7	4.43411	3.23635	7.697	5.62513		low		high
	8	4.54463	3.32062	7.76136	5.67019		rmse	mae	rmse	mae
	9	4.40249	3.21888	7.62825	5.57454	mean	4.4467	3.24835	7.6522	5.5874
	10	4.40082	3.2091	7.59684	5.547	std	0.0543064	0.0446271	0.0522441	0.0410385
5	1	4.38648	3.18841	7.61141	5.55341
	2	4.4214	3.22158	7.67221	5.60298
	3	4.3981	3.20438	7.62638	5.56599
	4	4.43401	3.23438	7.64655	5.57844
	5	4.4835	3.27591	7.66512	5.59662
	6	4.40501	3.22219	7.62317	5.57123
	7	4.58493	3.35833	7.85277	5.7444		low		high
	8	4.48545	3.26857	7.74042	5.64622		rmse	mae	rmse	mae
	9	4.55305	3.3353	7.82155	5.72338	mean	4.46976	3.26423	7.70169	5.62667
	10	4.54569	3.33325	7.75736	5.68406	std	0.0717116	0.0602143	0.0862978	0.0689628
