# Supplementary material for: Market-oriented job skill valuation with cooperative composition neural network
Source: Nat Commun. 2021 Mar 31;12:1992. doi: 10.1038/s41467-021-22215-y (PMC8012576; doi:10.1038/s41467-021-22215-y)
Supplement: Supplementary file 4 — Source Data [file 41467_2021_22215_MOESM4_ESM.zip › Source Data/Source Data/param_exp/inf_imp_MLP_hidden.xlsx]

## Sheet: CSVN_MLP_ind_hidden
Value	Experiment	low		high
		rmse	mae	rmse	mae
8	1	4.51827	3.30114	7.73354	5.64203
	2	4.42961	3.24046	7.66859	5.59878
	3	4.39128	3.20156	7.6604	5.56968
	4	4.42115	3.23669	7.57058	5.52515
	5	4.40869	3.21544	7.60206	5.56211
	6	4.40042	3.20638	7.57189	5.52821
	7	4.39719	3.20783	7.62104	5.55855		low		high
	8	4.5192	3.30648	7.82103	5.724		rmse	mae	rmse	mae
	9	4.45998	3.24433	7.68649	5.59562	mean	4.43993	3.24169	7.65968	5.59099
	10	4.45354	3.25659	7.66121	5.60582	std	0.0473717	0.0375349	0.0765553	0.0588946
16	1	4.35514	3.19697	7.57222	5.54997
	2	4.52885	3.31825	7.85781	5.72514
	3	4.39684	3.212	7.65533	5.58594
	4	4.48023	3.29402	7.68158	5.62622
	5	4.40045	3.21171	7.64427	5.60456
	6	4.41316	3.21936	7.58809	5.55395
	7	4.40316	3.21316	7.75064	5.66353		low		high
	8	4.39889	3.21757	7.63974	5.60274		rmse	mae	rmse	mae
	9	4.43432	3.23569	7.71316	5.65667	mean	4.4348	3.24434	7.68576	5.62734
	10	4.53701	3.32464	7.75473	5.70467	std	0.0606277	0.0484442	0.0859779	0.059559
24	1	4.47019	3.25865	7.73054	5.65287
	2	4.46773	3.27608	7.61867	5.57099
	3	4.48178	3.29603	7.70157	5.64096
	4	4.50345	3.29228	7.68574	5.61778
	5	4.37699	3.18738	7.63004	5.56945
	6	4.4991	3.30117	7.6475	5.5964
	7	4.45225	3.24957	7.76485	5.67337		low		high
	8	4.52492	3.31665	7.68209	5.61831		rmse	mae	rmse	mae
	9	4.43323	3.23294	7.66208	5.59082	mean	4.46006	3.26147	7.67263	5.60675
	10	4.39093	3.20397	7.60324	5.5365	std	0.0479666	0.043124	0.0508168	0.0421071
32	1	4.53709	3.31807	7.72092	5.63455
	2	4.58552	3.35236	7.83913	5.72978
	3	4.52232	3.31097	7.72466	5.65104
	4	4.52076	3.30194	7.76285	5.66353
	5	4.55313	3.34254	7.78178	5.6976
	6	4.52264	3.3111	7.75799	5.68689
	7	4.54513	3.33536	7.69897	5.62679		low		high
	8	4.43322	3.23941	7.63793	5.58006		rmse	mae	rmse	mae
	9	4.53874	3.31994	7.86011	5.74818	mean	4.51963	3.30637	7.74248	5.65831
	10	4.43776	3.23205	7.64043	5.56473	std	0.0482725	0.0403509	0.0740857	0.0596858
