# Supplementary material for: Market-oriented job skill valuation with cooperative composition neural network
Source: Nat Commun. 2021 Mar 31;12:1992. doi: 10.1038/s41467-021-22215-y (PMC8012576; doi:10.1038/s41467-021-22215-y)
Supplement: Supplementary file 4 — Source Data [file 41467_2021_22215_MOESM4_ESM.zip › Source Data/Source Data/position_boxplot_value_statistics.csv]

		value	value	value	value
		mean	quantile25	median	quantile75
Skill	Occupation
Database	Android Engineer	12.298184956659327	8.470741271972656	10.771707534790039	13.885849475860596
Database	Crawler Engineer	12.884100331200493	8.429835319519043	10.72508430480957	13.747072219848631
Database	Data Analyzer	10.547583250328898	8.035606145858765	10.067193031311035	12.56130599975586
Database	Data Engineer	14.413663353747776	8.668559074401855	11.837371826171875	16.893091201782227
Database	PHP Engineer	13.153867747191654	8.843848705291748	11.672327041625975	15.205751419067383
Database	Test Engineer	11.647629825175677	7.95184290409088	10.389739036560059	13.440087318420412
Java	Android Engineer	15.583212025642394	11.531102657318115	14.654806137084961	18.191285610198975
Java	Crawler Engineer	19.17622809164913	11.835567474365234	16.299152374267578	22.64401435852051
Java	Data Analyzer	15.401642967471115	10.897421836853027	13.905467987060547	17.648070335388184
Java	Data Engineer	18.85421036053484	12.585578918457033	16.064353942871097	21.582109451293945
Java	PHP Engineer	20.79761657199344	13.997121810913084	18.08421802520752	25.289475917816162
Java	Test Engineer	15.192997507398653	10.866846084594725	13.733642578125	17.690322399139404
Linux	Android Engineer	12.734007398803513	8.798847198486328	11.133438110351562	14.192649364471436
Linux	Crawler Engineer	13.514341817583357	10.015932083129883	11.342613220214846	14.505130767822266
Linux	Data Analyzer	11.790543251567417	8.573736190795898	11.308874130249023	14.454508781433105
Linux	Data Engineer	14.511321498076844	9.488327503204346	12.348363876342773	16.270209789276123
Linux	PHP Engineer	12.396344200189967	8.830216646194458	11.406242370605469	14.25554084777832
Linux	Test Engineer	11.51442967506123	8.40091323852539	10.723772048950195	13.512993812561035
Python	Android Engineer	18.414191685224836	13.024480342864988	16.307530403137207	19.586181640625004
Python	Crawler Engineer	16.316793616158623	12.576059341430664	16.102169036865234	18.529223442077637
Python	Data Analyzer	16.506050003461603	13.26163339614868	16.409518241882324	19.649711132049557
Python	Data Engineer	17.960656152226434	13.696727752685547	16.970434188842773	20.523852348327637
Python	PHP Engineer	17.114129244089128	13.947906017303467	16.953168869018555	20.009552478790283
Python	Test Engineer	16.126353831738715	12.247791290283205	15.874637603759766	19.07704162597656
