# Supplementary material for: Market-oriented job skill valuation with cooperative composition neural network
Source: Nat Commun. 2021 Mar 31;12:1992. doi: 10.1038/s41467-021-22215-y (PMC8012576; doi:10.1038/s41467-021-22215-y)
Supplement: Supplementary file 4 — Source Data [file 41467_2021_22215_MOESM4_ESM.zip › Source Data/Source Data/position_value_analysis.csv]

Occupation	Skill	value
PHP Engineer	java	11.44216537475586
Data Engineer	python	17.889671325683594
Data Engineer	database	17.773841857910156
Data Engineer	java	25.017505645751953
PHP Engineer	database	9.907285690307617
Test Engineer	python	11.49064826965332
Test Engineer	linux	9.014765739440918
Test Engineer	java	11.74506950378418
PHP Engineer	linux	13.615747451782227
PHP Engineer	database	9.41049575805664
Android Engineer	java	5.197390556335449
Data Engineer	python	20.204484939575195
Data Engineer	database	10.439895629882812
Data Analyzer	python	31.393272399902344
Data Analyzer	database	15.182624816894533
Data Analyzer	database	8.131572723388674
Data Engineer	java	13.851146697998047
PHP Engineer	database	13.1156005859375
Android Engineer	java	32.613525390625
Android Engineer	java	14.054798126220705
Data Analyzer	python	12.252517700195312
Data Analyzer	python	17.303882598876953
Data Engineer	java	10.639501571655273
PHP Engineer	linux	10.404151916503906
Data Engineer	python	15.88383674621582
Data Engineer	linux	10.99612808227539
PHP Engineer	linux	8.872051239013672
PHP Engineer	database	8.83999252319336
Test Engineer	database	9.157392501831056
Test Engineer	python	4.139171600341797
Test Engineer	java	10.049497604370117
Data Engineer	python	16.098072052001953
Data Engineer	linux	11.961883544921875
Data Engineer	python	17.162908554077152
Data Engineer	database	12.172262191772461
Data Engineer	java	10.190540313720703
Data Engineer	python	15.349958419799805
Data Engineer	java	13.238176345825195
Android Engineer	java	38.90938186645508
PHP Engineer	linux	16.371416091918945
Android Engineer	java	16.418100357055664
Test Engineer	linux	4.1171913146972665
Test Engineer	database	8.352725028991701
Test Engineer	java	11.241830825805664
Android Engineer	java	22.13671875
Data Engineer	python	17.744335174560547
Data Engineer	java	16.269264221191403
Data Engineer	python	17.321586608886722
Data Engineer	java	15.48438835144043
Data Analyzer	python	17.011295318603516
Data Analyzer	database	8.885252952575684
Data Engineer	python	7.946431159973144
Data Engineer	database	6.8977556228637695
Android Engineer	java	8.463468551635742
Test Engineer	python	13.120296478271484
Test Engineer	linux	10.725162506103516
Test Engineer	database	9.907014846801758
Test Engineer	java	11.218450546264648
Test Engineer	python	12.692319869995115
Test Engineer	linux	9.746353149414062
Test Engineer	database	4.313676834106444
Test Engineer	java	7.898207664489746
PHP Engineer	python	16.01573371887207
PHP Engineer	linux	9.412717819213867
PHP Engineer	database	7.315908908843994
PHP Engineer	java	14.672931671142578
PHP Engineer	database	7.8271751403808585
Android Engineer	java	8.95655632019043
Android Engineer	java	18.453676223754886
Test Engineer	python	12.539682388305664
Test Engineer	linux	8.056320190429688
Test Engineer	database	14.362720489501953
Test Engineer	java	15.655200004577635
Test Engineer	java	11.453004837036133
Test Engineer	python	7.253932476043701
PHP Engineer	python	18.999217987060547
PHP Engineer	linux	16.171443939208984
PHP Engineer	database	15.366827011108398
Test Engineer	python	9.448837280273438
Test Engineer	java	7.379009246826173
Data Analyzer	linux	10.78156280517578
PHP Engineer	linux	8.162117004394531
Data Engineer	python	19.276161193847656
Data Engineer	java	12.046289443969727
PHP Engineer	database	17.049837112426758
Test Engineer	database	10.206846237182617
Test Engineer	database	9.170083999633787
Crawler Engineer	python	15.334756851196287
Crawler Engineer	linux	13.407154083251953
Crawler Engineer	database	12.377985000610352
Crawler Engineer	java	38.023193359375
Android Engineer	java	13.133562088012695
Test Engineer	java	11.48780632019043
Data Engineer	python	8.015934944152832
Android Engineer	java	11.263345718383787
PHP Engineer	linux	5.248202323913574
PHP Engineer	python	15.971092224121096
PHP Engineer	linux	12.66402816772461
PHP Engineer	java	13.946575164794922
PHP Engineer	linux	7.647124767303468
PHP Engineer	database	5.366835594177246
Android Engineer	java	14.974395751953125
Data Analyzer	database	8.74486255645752
Data Engineer	python	21.47429656982422
Data Engineer	java	15.111568450927734
Android Engineer	java	14.322954177856445
PHP Engineer	database	0.0
PHP Engineer	java	7.800464153289795
PHP Engineer	linux	17.65395736694336
PHP Engineer	database	21.510913848876953
Test Engineer	python	16.321332931518555
Test Engineer	java	15.743846893310547
Android Engineer	database	0.0
Android Engineer	java	5.157620429992676
Test Engineer	python	21.199190139770508
Test Engineer	linux	15.797079086303713
Test Engineer	java	15.628910064697266
Data Engineer	python	18.457565307617188
Data Engineer	linux	8.376415252685549
Data Engineer	java	9.666275024414062
Test Engineer	linux	14.948568344116213
PHP Engineer	python	15.653728485107422
PHP Engineer	linux	11.24415397644043
PHP Engineer	database	14.483163833618164
PHP Engineer	java	17.9278564453125
Data Engineer	python	13.831214904785154
Data Engineer	java	11.54452896118164
Android Engineer	java	12.976316452026367
Data Analyzer	python	16.087898254394528
Data Analyzer	python	18.74034118652344
Data Analyzer	database	10.491455078125
PHP Engineer	linux	11.208169937133787
Android Engineer	java	14.59914779663086
Data Analyzer	python	19.046993255615234
PHP Engineer	database	16.505416870117188
PHP Engineer	database	21.584842681884766
Android Engineer	java	16.823314666748047
Android Engineer	java	22.389429092407227
PHP Engineer	python	6.813535213470459
Test Engineer	database	8.888679504394531
Test Engineer	java	14.399129867553713
Data Analyzer	python	7.018327713012695
Android Engineer	java	17.726879119873047
PHP Engineer	linux	14.173015594482422
Data Analyzer	python	9.658491134643556
Data Analyzer	linux	8.478911399841309
Data Analyzer	database	7.160440921783447
Android Engineer	linux	8.50532054901123
Android Engineer	java	17.836915969848633
Android Engineer	java	13.994913101196287
Data Engineer	python	15.960565567016602
Data Engineer	java	14.092779159545898
Test Engineer	python	14.039823532104492
Test Engineer	linux	10.378175735473633
Test Engineer	python	8.776103019714355
Test Engineer	java	12.76750373840332
Test Engineer	python	14.807880401611328
Test Engineer	database	13.459569931030273
Test Engineer	linux	14.335729598999025
Test Engineer	database	24.116619110107425
Test Engineer	java	27.792583465576172
Android Engineer	linux	35.009796142578125
Android Engineer	java	46.50892639160156
Data Analyzer	python	21.819543838500977
Android Engineer	java	23.53265953063965
Android Engineer	java	11.18603515625
Data Engineer	python	18.09650230407715
Data Engineer	database	11.383672714233398
PHP Engineer	linux	13.802303314208984
PHP Engineer	database	12.275604248046875
Data Engineer	python	18.88078117370605
Data Engineer	java	19.263916015625
Test Engineer	java	12.471155166625975
PHP Engineer	linux	5.5745720863342285
PHP Engineer	linux	10.509077072143556
Data Engineer	python	12.394453048706055
Data Engineer	java	11.234792709350586
Android Engineer	java	13.133562088012695
PHP Engineer	linux	17.170354843139652
PHP Engineer	database	15.234197616577148
PHP Engineer	database	14.284170150756836
Android Engineer	linux	24.319040298461914
Android Engineer	java	29.54383087158203
Test Engineer	python	18.217866897583008
Test Engineer	linux	12.558837890625
Test Engineer	database	9.39645004272461
Android Engineer	database	23.01927947998047
Android Engineer	java	33.183563232421875
Test Engineer	python	12.005531311035154
Test Engineer	java	10.156257629394533
Android Engineer	java	11.899269104003904
PHP Engineer	python	18.917163848876953
PHP Engineer	database	34.28744506835937
PHP Engineer	java	32.70357131958008
Test Engineer	python	20.143285751342773
Test Engineer	linux	15.739347457885742
Test Engineer	database	13.628063201904295
Test Engineer	java	15.868127822875975
Data Engineer	python	11.455276489257812
Data Engineer	java	8.307998657226562
Android Engineer	java	20.13040542602539
Android Engineer	linux	10.821636199951172
Android Engineer	java	8.107704162597656
Data Analyzer	database	12.303510665893555
Android Engineer	java	13.360555648803713
Data Engineer	python	23.45666885375977
Data Engineer	linux	15.245094299316404
Data Engineer	java	22.179840087890625
Test Engineer	database	14.361541748046875
Android Engineer	java	16.621540069580078
Test Engineer	python	16.354354858398438
Test Engineer	linux	10.238883972167967
Test Engineer	database	2.426741361618042
Data Analyzer	python	11.38641357421875
Data Engineer	python	12.76542854309082
Data Engineer	database	5.739003658294678
Data Engineer	java	10.35573959350586
Android Engineer	java	14.93248176574707
Test Engineer	python	12.845523834228516
Test Engineer	linux	5.021646022796631
Test Engineer	java	13.220157623291016
Data Engineer	python	16.31412696838379
Android Engineer	java	17.72674560546875
Test Engineer	python	12.840835571289062
Test Engineer	linux	10.852746963500977
Test Engineer	java	11.368513107299805
Android Engineer	java	18.629419326782227
Test Engineer	python	19.261985778808594
Test Engineer	linux	3.1609015464782715
Test Engineer	java	9.16307258605957
PHP Engineer	linux	10.233205795288086
PHP Engineer	database	9.991392135620117
PHP Engineer	database	7.08981990814209
Test Engineer	python	14.822490692138672
Test Engineer	java	10.913358688354492
Test Engineer	python	20.33639907836914
Test Engineer	linux	15.084375381469727
Test Engineer	database	26.06659507751465
Test Engineer	java	22.280208587646484
Android Engineer	java	15.111568450927734
Test Engineer	linux	9.657735824584961
Test Engineer	java	11.440773010253904
Test Engineer	python	9.718786239624023
Test Engineer	linux	5.867790222167969
Test Engineer	database	8.358575820922853
Test Engineer	database	11.548742294311525
Data Engineer	python	19.2369327545166
Data Engineer	linux	30.71213340759277
Data Engineer	database	32.128707885742195
Data Engineer	java	41.151100158691406
Data Analyzer	python	16.699628829956055
Data Analyzer	database	9.049407958984377
Data Engineer	python	15.73270034790039
Test Engineer	python	5.205424785614014
Test Engineer	linux	3.999232053756714
Test Engineer	java	3.5991938114166264
Test Engineer	python	30.10943984985352
Test Engineer	python	13.810644149780273
Android Engineer	java	11.054250717163086
Android Engineer	database	17.915584564208984
Android Engineer	java	17.286386489868164
Android Engineer	java	21.656265258789066
Android Engineer	linux	2.6240997314453125
Android Engineer	java	2.6610569953918457
Data Engineer	python	15.28731918334961
Data Analyzer	python	17.697710037231445
Data Engineer	python	16.945640563964847
Test Engineer	database	16.80415153503418
Test Engineer	linux	13.683794021606445
Data Engineer	python	18.18924331665039
Data Engineer	linux	10.260860443115234
Data Engineer	java	10.35491180419922
PHP Engineer	linux	14.213811874389648
Data Engineer	python	14.278053283691404
Data Engineer	linux	10.21456527709961
Data Engineer	database	2.464937686920166
Test Engineer	java	8.538267135620117
Data Engineer	linux	6.701061725616455
Data Engineer	database	10.84062957763672
Data Engineer	java	14.424039840698242
Data Engineer	python	21.541160583496094
Data Engineer	java	42.565956115722656
Data Engineer	python	16.197010040283207
Data Engineer	linux	14.316984176635742
Data Engineer	java	16.418771743774414
PHP Engineer	linux	7.141740798950195
Data Engineer	linux	11.852075576782227
Android Engineer	java	21.46233367919922
Data Engineer	database	14.971158981323242
Data Engineer	java	13.065568923950195
Android Engineer	database	7.048737049102782
Android Engineer	java	11.725744247436525
Data Engineer	python	13.779239654541016
Data Engineer	database	8.942995071411133
Data Engineer	java	12.365251541137695
Crawler Engineer	python	18.94398498535156
Crawler Engineer	linux	32.60074615478516
Crawler Engineer	java	31.269834518432614
Test Engineer	linux	7.962338924407959
Test Engineer	database	6.030789852142334
Crawler Engineer	python	10.825517654418944
Crawler Engineer	database	7.581191062927246
PHP Engineer	python	29.479650497436523
PHP Engineer	linux	16.378915786743164
Data Engineer	python	16.05007553100586
Data Engineer	linux	8.241733551025389
Data Engineer	java	11.750701904296875
Test Engineer	python	11.898832321166992
Test Engineer	java	13.132139205932615
Android Engineer	java	13.971546173095705
Data Engineer	python	19.952486038208008
Data Engineer	database	15.024873733520508
Data Engineer	java	13.19369888305664
Data Engineer	database	8.733352661132812
Data Engineer	java	4.1102943420410165
Android Engineer	java	14.447782516479492
Test Engineer	python	12.902198791503904
Test Engineer	linux	12.101814270019533
Test Engineer	java	10.670907974243164
Test Engineer	python	9.350435256958008
Test Engineer	java	11.382495880126953
Data Engineer	java	6.939659595489503
PHP Engineer	python	23.00447654724121
PHP Engineer	linux	19.147653579711914
PHP Engineer	database	46.744544982910156
PHP Engineer	java	53.68061447143555
Data Analyzer	python	12.295812606811525
Data Analyzer	database	10.881114959716797
Android Engineer	java	13.830928802490234
Data Analyzer	python	14.916526794433596
Data Analyzer	python	11.565240859985352
Data Analyzer	database	6.865652561187744
Test Engineer	python	17.19333267211914
Test Engineer	linux	17.337345123291016
Android Engineer	java	13.1702299118042
Test Engineer	python	12.675954818725586
Test Engineer	linux	11.921733856201172
Test Engineer	database	10.162921905517578
Test Engineer	java	12.740734100341795
Android Engineer	java	14.558940887451172
Test Engineer	linux	13.228490829467773
Test Engineer	database	11.035802841186523
Data Analyzer	python	18.381786346435547
Data Analyzer	python	17.214744567871097
PHP Engineer	database	6.864896774291992
Test Engineer	python	18.88280296325684
Test Engineer	java	12.381025314331055
Data Engineer	python	20.73854255676269
Data Engineer	java	20.043636322021484
Android Engineer	java	15.88039779663086
Android Engineer	database	16.172294616699222
Android Engineer	java	13.197731018066404
Test Engineer	linux	14.92698860168457
Test Engineer	database	14.434995651245115
Android Engineer	java	11.711631774902346
Data Analyzer	python	16.510839462280273
PHP Engineer	database	8.803892135620117
Test Engineer	python	7.583659648895264
Test Engineer	java	7.515377998352051
Android Engineer	java	19.435089111328125
PHP Engineer	linux	28.76117706298828
PHP Engineer	database	27.250736236572266
PHP Engineer	linux	10.596302032470703
Data Engineer	linux	11.520238876342773
Data Engineer	database	8.739019393920897
Data Engineer	java	11.69161605834961
Test Engineer	python	14.627622604370115
Test Engineer	database	6.019671440124513
Data Analyzer	python	15.283525466918945
Data Analyzer	linux	12.70970344543457
Data Engineer	python	17.35166358947754
Data Engineer	java	13.903573989868164
Test Engineer	python	17.318315505981445
Test Engineer	linux	13.784294128417967
Test Engineer	java	16.223514556884766
Android Engineer	java	13.409860610961914
Android Engineer	java	22.194698333740234
PHP Engineer	database	12.114484786987305
Data Engineer	python	34.1986083984375
Data Engineer	linux	43.5389404296875
Data Engineer	database	29.98472023010254
Data Engineer	java	34.461380004882805
Test Engineer	database	13.214305877685547
Test Engineer	python	11.850858688354492
Test Engineer	linux	9.192246437072754
Test Engineer	database	8.287965774536133
Test Engineer	java	9.764755249023438
Data Engineer	python	19.689733505249023
Data Engineer	linux	32.335166931152344
Data Engineer	java	42.28564834594727
PHP Engineer	database	12.460378646850586
Android Engineer	java	10.216934204101562
Data Analyzer	python	14.969886779785154
Data Analyzer	linux	12.646642684936525
Data Engineer	linux	39.26482772827149
Data Engineer	java	36.78755187988281
Data Analyzer	database	12.16946029663086
Android Engineer	java	9.8441162109375
Android Engineer	java	13.998138427734375
Android Engineer	database	9.99835205078125
Android Engineer	java	17.720226287841797
Data Engineer	python	11.512857437133787
Test Engineer	python	17.715364456176758
Test Engineer	database	13.11284637451172
Test Engineer	java	16.781442642211914
Test Engineer	linux	8.199455261230469
Data Engineer	python	21.81449317932129
Data Engineer	linux	12.27922821044922
Data Engineer	java	19.96010398864746
Data Engineer	linux	14.867862701416016
Data Engineer	java	16.60804557800293
Data Engineer	python	13.348546981811525
Data Engineer	linux	8.638492584228517
Data Engineer	java	13.853954315185547
Test Engineer	python	18.564579010009766
Test Engineer	python	46.6987533569336
Test Engineer	linux	47.0803108215332
Test Engineer	java	43.93537902832031
Data Engineer	python	20.550443649291992
Data Engineer	linux	43.13884353637695
Data Engineer	java	31.92922782897949
PHP Engineer	linux	20.92141532897949
Crawler Engineer	database	10.38768196105957
Crawler Engineer	java	20.561084747314453
Android Engineer	java	22.707073211669922
Test Engineer	python	16.852863311767578
Test Engineer	linux	10.013309478759766
Test Engineer	database	8.228490829467772
Test Engineer	java	16.226428985595707
Test Engineer	linux	11.263818740844727
Test Engineer	database	10.169551849365234
Data Engineer	python	10.235799789428713
Data Engineer	linux	8.177289962768555
Data Engineer	database	7.661562442779541
Data Engineer	java	8.122491836547853
Android Engineer	java	15.560747146606445
Test Engineer	java	11.031322479248047
PHP Engineer	python	17.465789794921875
PHP Engineer	linux	11.039207458496094
PHP Engineer	database	5.052422523498535
Android Engineer	java	10.207691192626953
Android Engineer	java	20.94705390930176
Test Engineer	python	18.015417098999023
Test Engineer	java	15.928993225097654
Android Engineer	java	6.618327617645264
Test Engineer	java	16.976181030273438
Android Engineer	linux	15.245094299316404
Android Engineer	java	22.179840087890625
PHP Engineer	linux	15.03628921508789
Test Engineer	linux	8.641706466674805
Test Engineer	database	7.801205635070801
Test Engineer	python	17.293834686279293
Test Engineer	linux	13.701583862304688
Test Engineer	database	14.898008346557615
Test Engineer	java	13.830177307128904
Data Engineer	python	13.937362670898438
Data Engineer	linux	9.526823043823242
PHP Engineer	python	20.03817176818848
PHP Engineer	linux	10.623662948608398
PHP Engineer	database	11.828310012817385
PHP Engineer	java	18.907268524169922
Test Engineer	python	20.343828201293945
Test Engineer	linux	13.386642456054688
Test Engineer	java	33.723377227783196
Test Engineer	python	17.348016738891598
Data Analyzer	python	32.71102523803711
Android Engineer	database	4.972303867340088
Android Engineer	java	11.367891311645508
Data Analyzer	python	22.9355583190918
Data Analyzer	linux	11.437906265258787
Data Analyzer	java	21.445985794067386
Data Engineer	linux	16.016223907470707
Data Engineer	java	20.720623016357425
Test Engineer	linux	13.140750885009766
Test Engineer	database	12.976814270019533
Android Engineer	java	12.421272277832033
Test Engineer	python	15.352813720703125
Test Engineer	linux	10.830717086791992
PHP Engineer	python	9.959651947021484
PHP Engineer	linux	8.195384979248049
Data Analyzer	database	11.35055923461914
PHP Engineer	python	11.49709701538086
PHP Engineer	java	12.136957168579102
PHP Engineer	linux	11.50094985961914
PHP Engineer	database	53.21148681640625
PHP Engineer	java	34.847366333007805
Android Engineer	java	19.353525161743164
Test Engineer	database	16.862382888793945
Test Engineer	java	17.446067810058597
Crawler Engineer	python	20.6652946472168
Crawler Engineer	database	12.016962051391602
Test Engineer	linux	10.300600051879883
Test Engineer	database	10.522838592529297
Test Engineer	java	10.884407043457033
Test Engineer	python	6.787078857421875
Test Engineer	java	34.30928421020508
Test Engineer	java	16.46486473083496
Test Engineer	python	24.22863578796387
Test Engineer	linux	12.345254898071287
Test Engineer	database	19.9145565032959
Test Engineer	java	30.720081329345703
Test Engineer	python	16.014484405517578
Data Engineer	python	15.513256072998047
Data Engineer	java	13.267330169677734
Data Engineer	database	17.236278533935547
Test Engineer	database	12.004587173461914
Test Engineer	python	14.164268493652346
Test Engineer	java	13.757463455200195
Test Engineer	java	9.112466812133787
Data Engineer	java	6.361787796020508
Android Engineer	java	6.3329429626464835
PHP Engineer	database	6.5090088844299325
Test Engineer	python	21.6897029876709
Data Engineer	python	14.08559799194336
Data Engineer	linux	8.925756454467773
Data Engineer	database	3.4200873374938965
Data Engineer	python	16.75893783569336
Data Engineer	database	10.031179428100586
Test Engineer	python	11.898832321166992
Test Engineer	java	13.132139205932615
Data Engineer	python	14.580072402954102
Data Engineer	linux	8.299437522888184
Data Engineer	database	13.898204803466795
Data Engineer	java	9.133537292480467
Test Engineer	python	15.231067657470705
Test Engineer	linux	7.021247386932372
PHP Engineer	linux	10.472784042358398
PHP Engineer	database	13.369028091430664
Data Analyzer	python	17.97416877746582
Test Engineer	python	9.695737838745117
Test Engineer	linux	10.546173095703123
Test Engineer	database	20.146100997924805
PHP Engineer	database	17.71192741394043
Data Analyzer	python	8.096962928771973
Test Engineer	python	13.377279281616213
Data Engineer	python	15.766157150268555
Test Engineer	python	21.284250259399414
Test Engineer	java	20.78897857666016
Data Engineer	python	14.707365036010742
Data Engineer	java	10.778985023498537
PHP Engineer	python	17.711013793945312
PHP Engineer	database	35.71442413330078
PHP Engineer	java	39.51184844970703
Android Engineer	java	13.073822021484375
Test Engineer	python	23.315509796142575
Test Engineer	linux	18.34872436523437
Test Engineer	java	20.974658966064453
PHP Engineer	database	15.683250427246096
Test Engineer	python	13.04378890991211
PHP Engineer	linux	7.262251377105713
PHP Engineer	database	4.039174556732179
Data Engineer	python	12.658111572265625
Data Engineer	database	11.085065841674805
Data Analyzer	python	11.295938491821287
Data Analyzer	database	5.508599758148193
Data Engineer	python	17.766223907470703
Data Engineer	java	18.00576400756836
PHP Engineer	linux	7.84404706954956
PHP Engineer	database	13.373783111572266
Android Engineer	java	13.200662612915039
Test Engineer	python	13.945001602172852
Test Engineer	java	13.402959823608398
Data Engineer	python	28.67140388488769
Data Engineer	linux	27.23202514648437
Data Engineer	java	32.67181396484375
Data Engineer	linux	13.175090789794922
Data Engineer	java	18.05107879638672
Data Engineer	java	16.671720504760742
PHP Engineer	python	11.684377670288086
PHP Engineer	linux	14.107818603515625
PHP Engineer	database	13.709379196166992
Test Engineer	linux	11.340343475341795
Test Engineer	java	14.94907283782959
Test Engineer	python	12.519906997680664
Test Engineer	java	8.142034530639647
Test Engineer	python	12.588478088378904
Test Engineer	database	9.713495254516602
Test Engineer	java	14.032466888427734
Data Engineer	python	9.695737838745117
Data Engineer	linux	27.27423477172852
Data Engineer	java	43.49962615966797
Data Engineer	database	13.724260330200195
Data Engineer	java	46.07414245605469
Data Engineer	linux	13.117652893066404
Data Engineer	java	20.979942321777344
Data Engineer	python	26.05958366394043
Data Engineer	linux	17.441816329956055
Data Engineer	database	12.501604080200195
Data Analyzer	python	21.683578491210934
Test Engineer	python	18.219741821289066
Test Engineer	linux	12.211484909057615
PHP Engineer	database	9.83856964111328
Test Engineer	database	9.103588104248047
Test Engineer	linux	12.041156768798828
Test Engineer	database	12.292074203491213
Data Engineer	python	21.389667510986328
Data Engineer	java	14.043804168701172
Test Engineer	java	11.031322479248047
PHP Engineer	linux	9.411666870117188
PHP Engineer	database	10.653732299804688
Android Engineer	java	21.872631072998047
Android Engineer	java	9.92027473449707
PHP Engineer	linux	10.982175827026367
PHP Engineer	database	10.897542953491213
Data Engineer	database	33.206832885742195
Data Engineer	java	21.246044158935547
Data Engineer	python	8.21516227722168
Data Engineer	database	4.5008392333984375
Data Engineer	java	9.926399230957033
Test Engineer	linux	7.231981754302978
Test Engineer	database	12.300989151000975
PHP Engineer	linux	41.940345764160156
PHP Engineer	database	30.44595718383789
Data Engineer	python	21.40570068359375
Data Engineer	linux	12.824869155883787
Data Engineer	linux	6.9039673805236825
Data Engineer	database	10.13298797607422
Data Engineer	java	6.22694206237793
PHP Engineer	linux	10.644634246826172
PHP Engineer	database	9.921842575073242
PHP Engineer	linux	7.645963668823242
PHP Engineer	database	10.318058013916016
Crawler Engineer	python	17.135465621948242
Crawler Engineer	java	12.632020950317385
Test Engineer	database	7.890037536621094
Test Engineer	java	11.865036010742188
PHP Engineer	linux	16.806095123291016
PHP Engineer	linux	7.543886661529541
Android Engineer	java	20.45127487182617
Data Engineer	python	16.70030403137207
Data Engineer	linux	11.224044799804688
Data Engineer	database	11.968790054321287
Data Engineer	java	13.69808578491211
Data Engineer	python	11.260272979736328
Data Engineer	java	8.067676544189451
PHP Engineer	linux	10.267145156860352
PHP Engineer	database	16.203792572021484
PHP Engineer	database	4.870030403137207
Android Engineer	java	14.614717483520508
Test Engineer	java	19.34468078613281
Test Engineer	python	12.430011749267578
Test Engineer	linux	11.631335258483887
Test Engineer	java	23.972864151000977
Data Analyzer	python	19.868661880493164
Data Analyzer	java	16.884794235229492
Data Engineer	python	15.12238883972168
Data Engineer	java	20.48447799682617
Test Engineer	linux	14.301822662353516
Test Engineer	database	15.297821044921875
Data Analyzer	python	17.214744567871097
Test Engineer	linux	6.282594680786133
Android Engineer	java	12.003454208374025
Android Engineer	database	9.008086204528807
Android Engineer	java	12.13287353515625
PHP Engineer	linux	16.703210830688473
Data Engineer	linux	37.01070785522461
Data Engineer	java	20.928482055664066
Test Engineer	python	15.305843353271484
Test Engineer	linux	10.811290740966797
Test Engineer	java	11.771825790405273
Data Engineer	python	14.380664825439453
Data Engineer	linux	7.565629482269287
Data Engineer	java	13.058483123779295
Data Analyzer	python	19.356380462646484
Data Analyzer	database	16.894725799560547
PHP Engineer	database	11.758659362792967
Android Engineer	database	10.785917282104492
Android Engineer	java	10.740272521972656
Data Engineer	python	13.733316421508787
Data Engineer	database	10.868185043334961
Data Engineer	java	13.83047103881836
Data Analyzer	database	6.017926216125487
Test Engineer	python	26.66280746459961
Test Engineer	linux	33.918834686279304
Test Engineer	java	17.653589248657227
Data Engineer	linux	18.53839492797852
Data Engineer	java	15.571332931518555
Data Engineer	linux	9.486289978027344
Data Engineer	database	9.141109466552734
PHP Engineer	linux	38.66596221923828
PHP Engineer	database	28.05108642578125
Test Engineer	python	11.762371063232422
Data Engineer	linux	13.122564315795898
Data Engineer	java	18.79014015197754
Test Engineer	database	18.4281005859375
Android Engineer	database	8.82908821105957
PHP Engineer	linux	9.20110321044922
Test Engineer	python	25.0822811126709
Test Engineer	java	17.983123779296875
Data Engineer	python	14.533315658569336
Data Engineer	linux	12.890192031860352
Data Engineer	java	44.29265213012695
Data Engineer	python	16.603656768798828
Data Engineer	linux	10.961549758911133
Data Engineer	java	17.155364990234375
Android Engineer	java	10.750537872314453
PHP Engineer	linux	9.678268432617188
PHP Engineer	database	13.782630920410154
Test Engineer	python	9.710390090942383
Test Engineer	linux	14.040802001953125
Test Engineer	database	15.773160934448242
PHP Engineer	python	15.736024856567385
PHP Engineer	linux	8.3599853515625
PHP Engineer	database	6.882780075073242
Data Engineer	python	25.50339698791504
Data Engineer	java	26.332773208618164
Data Engineer	python	21.095748901367188
Data Engineer	java	18.00918197631836
Data Analyzer	python	18.036352157592773
Test Engineer	python	21.81641960144043
PHP Engineer	linux	5.364223003387451
PHP Engineer	database	8.902109146118164
Data Analyzer	database	11.648221969604492
Android Engineer	java	14.571521759033205
Crawler Engineer	python	19.124834060668945
Crawler Engineer	java	47.5331916809082
Test Engineer	database	9.49420928955078
Data Analyzer	python	16.341257095336914
Data Engineer	python	20.60142707824707
Data Engineer	linux	13.543317794799805
Data Engineer	java	16.839397430419922
PHP Engineer	linux	10.99871063232422
Test Engineer	linux	10.371191024780273
Crawler Engineer	python	18.528783798217773
Crawler Engineer	linux	13.087301254272461
Crawler Engineer	database	6.399381637573242
Crawler Engineer	java	11.647464752197266
Data Analyzer	python	15.505138397216795
Data Analyzer	linux	10.831565856933594
Android Engineer	database	7.7129859924316415
Android Engineer	java	22.83559608459473
Android Engineer	java	17.169172286987305
Android Engineer	java	13.830928802490234
Android Engineer	java	11.934305191040039
Test Engineer	python	12.48554801940918
Test Engineer	java	12.13287353515625
Test Engineer	linux	10.356718063354492
Test Engineer	python	14.261613845825195
Test Engineer	linux	12.644817352294922
Data Engineer	python	16.647335052490234
Data Engineer	linux	15.546520233154295
Data Engineer	java	21.728626251220703
Data Analyzer	python	19.09807014465332
Android Engineer	database	10.5611572265625
Android Engineer	java	15.208919525146484
Test Engineer	java	9.990341186523438
PHP Engineer	python	10.924505233764648
PHP Engineer	linux	9.49186897277832
PHP Engineer	database	6.155998706817628
PHP Engineer	java	17.82155990600586
Android Engineer	java	12.5113525390625
Test Engineer	java	7.796515464782715
Test Engineer	linux	12.82472038269043
Data Engineer	python	18.8638916015625
Data Engineer	java	15.386362075805664
Test Engineer	linux	5.529575824737549
Test Engineer	database	11.946353912353516
Data Analyzer	database	9.665245056152344
Test Engineer	python	20.68020439147949
Test Engineer	linux	17.11821174621582
Test Engineer	java	15.754201889038086
Test Engineer	linux	5.740746021270753
Data Engineer	python	9.910030364990234
Data Engineer	java	6.303957462310791
Android Engineer	database	12.053892135620115
Android Engineer	java	13.839208602905273
Android Engineer	linux	4.581998825073242
Android Engineer	java	15.84111785888672
Test Engineer	python	16.29201889038086
Test Engineer	linux	8.987763404846191
Test Engineer	java	12.326581954956055
Test Engineer	java	8.010064125061035
Data Engineer	python	19.78516960144043
Data Engineer	linux	10.834417343139648
Data Engineer	java	23.53265953063965
Data Engineer	python	10.933074951171877
Data Engineer	database	7.994941234588622
Data Engineer	java	7.512054920196532
Data Engineer	python	10.94758415222168
Data Engineer	linux	6.800833225250244
Data Engineer	database	19.0377140045166
Data Engineer	java	24.81224250793457
Data Engineer	python	49.02554321289063
Data Engineer	java	31.02628517150879
Test Engineer	database	9.248968124389648
Test Engineer	linux	6.042627811431885
Data Analyzer	database	12.709909439086914
PHP Engineer	database	4.132802963256837
PHP Engineer	linux	9.003292083740234
PHP Engineer	database	25.15948486328125
Test Engineer	linux	8.145002365112305
Android Engineer	database	9.496362686157227
Android Engineer	java	11.616809844970705
Data Engineer	java	10.05295181274414
Data Engineer	python	10.253606796264648
Data Engineer	java	8.845647811889648
Android Engineer	java	12.899953842163086
Test Engineer	java	8.31640625
Android Engineer	java	9.124114990234377
PHP Engineer	linux	6.25155782699585
PHP Engineer	database	18.009109497070312
Data Engineer	database	8.372100830078125
Data Engineer	java	11.243644714355467
Test Engineer	database	12.59416961669922
Test Engineer	java	16.34493064880371
Data Analyzer	database	18.767335891723636
Crawler Engineer	python	20.78204727172852
Crawler Engineer	linux	14.505130767822266
PHP Engineer	database	21.189144134521484
PHP Engineer	database	15.57577133178711
Data Engineer	database	3.0848522186279297
Data Engineer	java	10.456069946289062
Data Engineer	python	8.288227081298826
Data Engineer	java	11.785511016845705
PHP Engineer	python	20.07285690307617
Test Engineer	linux	5.4813504219055185
Test Engineer	database	11.486074447631836
Test Engineer	java	18.68520736694336
Test Engineer	python	16.771459579467773
PHP Engineer	linux	12.876953125
PHP Engineer	database	5.977683544158936
Android Engineer	linux	7.837755680084228
Data Engineer	python	12.171226501464846
Data Engineer	linux	10.014446258544922
Data Engineer	database	15.838088989257812
Data Engineer	java	13.299121856689453
Android Engineer	java	6.361787796020508
Test Engineer	python	21.49691390991211
Android Engineer	java	18.99034309387207
PHP Engineer	python	14.418586730957033
PHP Engineer	linux	3.745293140411377
PHP Engineer	database	12.125353813171387
Data Engineer	python	19.41999626159668
Data Engineer	linux	16.529960632324222
Data Engineer	java	12.135168075561525
PHP Engineer	linux	9.824132919311523
PHP Engineer	database	14.402633666992188
Test Engineer	linux	11.714019775390625
Test Engineer	database	16.68292236328125
Android Engineer	linux	18.815473556518555
Android Engineer	java	37.88947296142578
Test Engineer	python	23.648845672607425
Android Engineer	java	17.31524658203125
PHP Engineer	python	34.48299789428711
PHP Engineer	linux	6.5188026428222665
PHP Engineer	java	18.59549331665039
Test Engineer	java	11.031322479248047
Data Engineer	python	13.322500228881836
Data Engineer	linux	8.096439361572267
Data Engineer	java	13.193471908569336
Android Engineer	java	17.89737319946289
Android Engineer	java	16.90457534790039
Android Engineer	java	13.362476348876953
Data Engineer	database	10.34678840637207
Data Engineer	java	16.391939163208008
Test Engineer	linux	13.638805389404295
PHP Engineer	linux	11.631242752075195
Test Engineer	python	31.295854568481445
Test Engineer	linux	14.33613395690918
Test Engineer	database	17.021087646484375
Data Engineer	database	8.670259475708008
Android Engineer	java	14.10960578918457
PHP Engineer	linux	8.26152515411377
Data Engineer	python	9.720365524291992
Data Engineer	linux	7.121081352233888
Test Engineer	database	0.8122560977935791
Data Engineer	linux	8.895589828491211
Android Engineer	database	10.833379745483398
Android Engineer	java	11.402593612670898
Android Engineer	java	18.305500030517575
Test Engineer	python	16.016569137573242
Test Engineer	linux	26.512582778930664
Test Engineer	database	33.5633544921875
Test Engineer	java	33.518932342529304
Test Engineer	python	5.6238694190979
Test Engineer	java	24.67333793640137
Android Engineer	java	20.45127487182617
Test Engineer	python	18.671239852905273
Test Engineer	linux	12.1446533203125
Test Engineer	database	14.699874877929688
Test Engineer	java	20.705055236816406
Test Engineer	linux	11.984514236450195
Test Engineer	database	6.062968730926514
Test Engineer	java	14.246166229248047
PHP Engineer	java	9.224466323852539
PHP Engineer	linux	7.99985933303833
Data Analyzer	python	14.50743293762207
PHP Engineer	linux	9.517614364624023
PHP Engineer	database	7.937593936920166
PHP Engineer	linux	7.322766304016112
PHP Engineer	database	12.610532760620115
Android Engineer	java	23.41843223571777
Test Engineer	python	19.70133209228516
Test Engineer	linux	18.72013664245605
Test Engineer	database	24.01017570495605
Test Engineer	database	4.632826805114746
Data Engineer	python	11.167499542236328
Data Engineer	java	8.000926971435549
Android Engineer	java	15.591808319091795
Data Analyzer	database	14.90949821472168
Test Engineer	python	25.54862976074219
Test Engineer	linux	18.11847686767578
Data Analyzer	python	15.679998397827148
Android Engineer	java	13.258209228515625
Test Engineer	java	11.031322479248047
Data Engineer	python	45.07084274291992
Data Engineer	java	32.060577392578125
Test Engineer	linux	15.623414993286133
Test Engineer	database	6.3748459815979
Data Engineer	python	28.67140388488769
Data Engineer	linux	27.23202514648437
Data Engineer	java	32.67181396484375
Test Engineer	python	15.630636215209961
Test Engineer	linux	9.00306510925293
Data Engineer	linux	26.971574783325195
Data Engineer	python	13.902524948120115
Data Engineer	java	11.272590637207033
Android Engineer	java	14.683286666870115
Test Engineer	linux	11.48432731628418
Data Engineer	python	15.714143753051758
Data Engineer	linux	13.603515625
Data Engineer	java	15.768314361572266
Data Engineer	python	15.270105361938475
Data Engineer	linux	12.222284317016602
Data Engineer	database	7.4293317794799805
Test Engineer	java	9.664312362670898
Android Engineer	java	14.59914779663086
Test Engineer	linux	16.215873718261722
Test Engineer	database	18.34868049621582
Android Engineer	java	28.977527618408203
Data Engineer	python	13.39177703857422
Data Engineer	linux	10.148956298828123
Data Engineer	java	8.090812683105469
Test Engineer	python	15.972301483154295
Data Engineer	python	14.662654876708984
Data Engineer	linux	8.762580871582031
Data Engineer	database	10.396141052246094
Data Engineer	java	12.684991836547852
Data Engineer	linux	7.274667739868164
Data Engineer	database	11.95968246459961
Data Engineer	java	15.775979042053224
Data Engineer	java	15.961652755737305
Data Analyzer	python	21.40665435791016
Data Engineer	linux	17.340726852416992
Data Engineer	java	24.732370376586914
Data Engineer	python	21.125768661499023
Data Engineer	java	15.289064407348633
Android Engineer	java	8.120087623596191
Data Analyzer	python	13.314554214477539
Test Engineer	linux	13.857702255249025
Android Engineer	java	11.70687484741211
Test Engineer	database	1.5881128311157229
Data Engineer	python	16.37779426574707
Data Engineer	java	10.969846725463867
Data Engineer	database	13.953241348266602
Data Engineer	java	12.309183120727539
Android Engineer	database	50.898704528808594
Test Engineer	python	12.378416061401367
Test Engineer	linux	10.41845703125
Data Engineer	linux	11.903438568115234
Data Engineer	java	35.456451416015625
Android Engineer	java	10.74688720703125
Data Engineer	python	15.420835494995115
Test Engineer	python	18.749696731567386
Test Engineer	linux	10.311395645141602
Data Engineer	java	15.619050979614258
Data Analyzer	database	9.935970306396484
Test Engineer	java	11.837299346923828
PHP Engineer	database	6.249899387359619
Android Engineer	java	19.475086212158203
Test Engineer	python	10.439611434936523
PHP Engineer	linux	12.559820175170898
PHP Engineer	java	15.09111785888672
Data Engineer	python	12.307380676269533
Data Engineer	database	8.601277351379395
Data Engineer	java	8.506860733032228
Data Analyzer	python	14.143747329711914
Data Analyzer	database	9.294387817382812
Data Engineer	database	10.215986251831056
Test Engineer	linux	12.95209503173828
PHP Engineer	linux	14.231851577758787
PHP Engineer	database	11.66087532043457
Android Engineer	linux	23.10536003112793
Data Engineer	linux	16.003583908081055
Data Engineer	java	18.250469207763672
Data Engineer	linux	14.124488830566404
Data Engineer	java	15.609933853149414
Test Engineer	database	14.543413162231445
Data Engineer	python	18.889530181884766
Data Engineer	linux	14.997982025146484
Data Engineer	java	23.817243576049805
Data Analyzer	python	12.18280029296875
PHP Engineer	linux	32.20719146728516
PHP Engineer	database	27.20704841613769
Test Engineer	linux	4.83828067779541
Test Engineer	database	7.031650066375732
PHP Engineer	linux	11.64785861968994
PHP Engineer	database	29.72973442077637
Test Engineer	linux	10.396322250366213
Test Engineer	database	10.068408966064453
PHP Engineer	database	11.224271774291992
PHP Engineer	linux	16.471542358398438
PHP Engineer	java	44.74458312988281
Data Analyzer	python	13.266395568847654
PHP Engineer	python	20.117107391357425
PHP Engineer	linux	12.811363220214846
PHP Engineer	database	12.094900131225586
Test Engineer	python	13.045150756835938
Test Engineer	linux	8.897261619567871
Test Engineer	database	8.210893630981445
Test Engineer	java	15.258874893188475
Android Engineer	java	11.605587005615234
Test Engineer	database	12.422109603881836
PHP Engineer	linux	12.213560104370115
PHP Engineer	database	11.22007942199707
PHP Engineer	database	10.869588851928713
Test Engineer	linux	10.088802337646484
Test Engineer	java	10.115179061889648
Test Engineer	python	18.503116607666016
Test Engineer	database	11.810632705688475
Test Engineer	java	19.354318618774414
Test Engineer	java	13.066228866577148
Crawler Engineer	python	14.843708038330078
Test Engineer	python	11.065156936645508
Android Engineer	java	15.911277770996096
Data Analyzer	database	8.131572723388674
Android Engineer	java	16.06447410583496
Test Engineer	python	10.04192352294922
Test Engineer	linux	8.624629974365233
Test Engineer	database	18.542829513549805
Test Engineer	python	20.961170196533203
Data Analyzer	python	11.53647232055664
Data Engineer	linux	35.813743591308594
Data Engineer	database	28.03788757324219
Data Engineer	java	43.561279296875
Data Analyzer	python	2.1966679096221924
PHP Engineer	linux	8.360954284667969
PHP Engineer	database	12.235685348510742
Test Engineer	python	18.78452491760254
Test Engineer	java	17.57191276550293
PHP Engineer	linux	14.887836456298828
PHP Engineer	database	14.223306655883787
Data Analyzer	python	16.296199798583984
Data Analyzer	database	11.084196090698242
Android Engineer	java	19.85393524169922
Data Engineer	python	17.02321434020996
Data Engineer	linux	13.071455001831055
Data Engineer	database	12.45561981201172
Data Engineer	java	17.835216522216797
Test Engineer	database	6.15947151184082
Test Engineer	java	8.147914886474611
Data Engineer	linux	10.254106521606444
Data Engineer	java	16.61886215209961
Crawler Engineer	python	13.326536178588867
Crawler Engineer	linux	10.572757720947266
Crawler Engineer	database	20.62351417541504
Crawler Engineer	java	34.37641143798828
PHP Engineer	database	0.7904390692710876
PHP Engineer	linux	8.375701904296875
Data Engineer	python	20.99481010437012
Data Engineer	database	11.386312484741213
Test Engineer	python	18.374902725219727
PHP Engineer	database	10.273397445678713
Android Engineer	java	12.200218200683596
PHP Engineer	python	11.882617950439453
PHP Engineer	linux	8.243520736694336
PHP Engineer	database	8.82908821105957
PHP Engineer	java	9.925497055053713
Test Engineer	python	35.39105224609375
Test Engineer	database	29.89443206787109
Test Engineer	java	49.095863342285156
PHP Engineer	linux	14.663503646850586
PHP Engineer	database	13.375066757202148
PHP Engineer	java	18.532676696777344
Data Analyzer	python	20.34280586242676
Data Analyzer	database	8.655679702758789
Data Engineer	python	23.83810997009277
Data Engineer	database	10.911663055419922
Data Engineer	java	22.429054260253906
Test Engineer	python	9.428447723388672
Test Engineer	java	11.467828750610352
Data Engineer	linux	7.743312358856201
Data Analyzer	python	14.37653923034668
Android Engineer	java	12.978963851928713
Data Analyzer	python	18.6931209564209
Test Engineer	java	13.542901992797852
Test Engineer	database	9.158729553222656
Data Engineer	python	9.965492248535156
Data Engineer	linux	13.932153701782227
Data Engineer	java	34.88831329345703
PHP Engineer	linux	2.8133292198181152
Data Engineer	linux	15.824235916137695
Data Engineer	database	17.491889953613278
Data Engineer	java	19.4746036529541
Data Engineer	database	0.03704643249511719
Data Engineer	java	9.285137176513672
PHP Engineer	linux	15.756969451904295
PHP Engineer	database	12.980369567871096
Test Engineer	python	15.854530334472654
Test Engineer	linux	16.350200653076172
Test Engineer	database	13.655004501342773
Test Engineer	java	14.816814422607422
Data Engineer	python	23.55678558349609
Data Engineer	database	16.19700050354004
Data Engineer	java	45.20980072021485
Test Engineer	python	14.01946258544922
Test Engineer	linux	12.410272598266602
Test Engineer	database	13.466419219970705
Test Engineer	java	10.629402160644533
Android Engineer	java	5.8290958404541025
Data Engineer	linux	18.596221923828125
Data Engineer	database	30.039899826049805
Data Engineer	java	27.2650089263916
Data Analyzer	python	13.006324768066404
Data Analyzer	database	7.10199785232544
Data Engineer	python	15.384603500366213
Data Engineer	linux	9.29669189453125
Data Engineer	database	7.809554576873778
Android Engineer	java	14.405263900756836
Data Engineer	python	13.716302871704102
Test Engineer	linux	8.903663635253906
Data Analyzer	python	15.801214218139648
Test Engineer	python	10.370845794677734
Test Engineer	database	13.725557327270508
Test Engineer	java	10.483604431152344
Data Engineer	java	14.681600570678713
Test Engineer	database	13.532720565795898
Android Engineer	java	11.68995475769043
Data Engineer	database	4.4531426429748535
Data Engineer	java	7.060803890228272
Test Engineer	python	12.770471572875975
Test Engineer	database	5.422455787658691
Data Engineer	python	17.960962295532227
Data Engineer	java	14.707971572875975
Data Analyzer	python	14.636587142944336
PHP Engineer	database	9.37655258178711
PHP Engineer	python	11.243135452270508
PHP Engineer	linux	32.49496459960937
PHP Engineer	java	18.274402618408203
Test Engineer	python	13.336549758911133
Test Engineer	java	12.455909729003904
Test Engineer	linux	18.844688415527344
Test Engineer	database	3.9969654083251953
Test Engineer	linux	12.286819458007812
Data Engineer	python	10.761411666870117
Data Engineer	database	8.959878921508789
Data Analyzer	database	11.429035186767578
Android Engineer	linux	5.347413539886475
PHP Engineer	linux	4.422138214111328
PHP Engineer	java	11.146322250366213
Test Engineer	java	13.16082763671875
Test Engineer	python	23.3011474609375
Test Engineer	database	11.655914306640625
Test Engineer	java	16.300701141357422
Test Engineer	linux	7.96270751953125
Test Engineer	database	7.8056702613830575
Data Engineer	java	10.820199966430664
Data Analyzer	python	12.171934127807615
Data Engineer	python	11.671720504760742
Data Engineer	linux	7.056834697723389
Data Engineer	database	7.0287842750549325
Data Engineer	java	9.001163482666016
Test Engineer	python	14.84756851196289
Test Engineer	java	7.230358123779298
Test Engineer	python	14.725120544433596
Test Engineer	java	13.765512466430664
Data Analyzer	database	11.259096145629885
Data Engineer	python	26.83561897277832
Data Engineer	linux	4.1581315994262695
Data Engineer	database	8.297751426696777
Data Engineer	java	11.46820068359375
Android Engineer	java	19.778976440429688
PHP Engineer	python	18.364839553833008
PHP Engineer	linux	9.650585174560547
PHP Engineer	database	12.338592529296875
Android Engineer	java	18.631183624267575
PHP Engineer	linux	7.7289652824401855
PHP Engineer	database	7.329921245574951
PHP Engineer	database	14.079015731811525
Android Engineer	java	8.956820487976074
Android Engineer	java	5.567844867706299
Test Engineer	python	14.430221557617188
Test Engineer	linux	11.198137283325195
Test Engineer	java	13.859260559082033
Data Analyzer	python	15.265453338623047
Data Analyzer	java	13.957168579101562
Data Analyzer	python	22.94355773925781
Data Analyzer	database	10.725181579589844
Data Engineer	python	17.364866256713867
Data Engineer	java	9.664312362670898
Data Engineer	java	18.533403396606445
Data Engineer	python	13.378091812133787
Data Engineer	linux	11.317777633666992
Data Engineer	java	12.637792587280273
Data Analyzer	python	18.45567512512207
Data Analyzer	linux	14.521841049194336
Data Analyzer	database	9.55018424987793
Data Analyzer	java	16.290163040161133
PHP Engineer	linux	13.767534255981445
Data Analyzer	linux	6.35390567779541
Data Engineer	database	20.96314239501953
Test Engineer	linux	3.5021021366119385
Test Engineer	database	2.395857334136963
Data Analyzer	python	16.362844467163086
Data Analyzer	python	20.88540267944336
Data Analyzer	linux	15.67634391784668
Test Engineer	java	11.031322479248047
PHP Engineer	linux	14.23509407043457
PHP Engineer	database	11.558414459228516
Test Engineer	python	16.09788703918457
Test Engineer	java	14.15876007080078
Data Engineer	python	10.088422775268556
Data Engineer	java	12.274757385253904
Data Engineer	linux	8.471677780151367
Data Engineer	database	13.98162841796875
Crawler Engineer	python	22.82904624938965
Crawler Engineer	linux	19.811981201171875
Data Engineer	python	11.858989715576172
Data Engineer	linux	8.060212135314941
Data Engineer	database	7.908719539642334
Data Engineer	java	19.521183013916016
Android Engineer	java	18.855833053588867
PHP Engineer	python	23.845272064208984
PHP Engineer	linux	45.954185485839844
PHP Engineer	database	54.69410705566406
Test Engineer	python	12.973762512207033
Test Engineer	java	11.627147674560547
Data Analyzer	python	20.263086318969727
Crawler Engineer	python	18.424097061157227
Android Engineer	linux	9.554126739501953
Android Engineer	database	6.480842113494872
Android Engineer	java	13.216131210327148
PHP Engineer	linux	10.340621948242188
PHP Engineer	database	12.657941818237305
Test Engineer	python	15.395391464233398
Test Engineer	linux	14.018291473388672
Test Engineer	java	13.27369499206543
Data Engineer	python	23.36017799377441
Data Engineer	java	19.47303581237793
Test Engineer	python	9.960609436035156
Test Engineer	database	1.2579915523529053
Test Engineer	java	6.8631272315979
Android Engineer	java	14.681079864501953
Data Engineer	linux	16.848098754882812
Data Engineer	database	37.01026916503906
Data Engineer	java	31.07636070251465
PHP Engineer	database	17.42030143737793
PHP Engineer	database	13.939115524291992
Android Engineer	linux	5.6172142028808585
Android Engineer	java	6.5949645042419425
PHP Engineer	linux	13.594131469726562
Data Analyzer	database	13.512008666992188
Data Engineer	python	19.954574584960934
Data Engineer	linux	13.472711563110352
Data Engineer	java	14.034385681152346
Android Engineer	linux	13.492765426635742
Android Engineer	java	17.147130966186527
Test Engineer	python	13.65069580078125
Test Engineer	linux	12.790626525878904
Test Engineer	database	13.755420684814453
Test Engineer	java	11.995317459106445
Data Engineer	java	13.699974060058596
Data Engineer	python	21.8631649017334
Data Engineer	java	14.59914779663086
Android Engineer	linux	5.383057594299316
Android Engineer	database	30.169204711914066
Android Engineer	java	11.721952438354492
Data Engineer	java	13.211503982543945
PHP Engineer	linux	20.84196281433105
PHP Engineer	database	23.04396629333496
Data Engineer	database	27.365177154541016
PHP Engineer	linux	16.468124389648438
PHP Engineer	database	23.49020195007324
Test Engineer	python	11.078447341918944
Test Engineer	database	13.732412338256836
Android Engineer	java	24.285564422607425
Data Analyzer	python	20.34280586242676
Test Engineer	python	21.219541549682614
Test Engineer	linux	15.940040588378904
Android Engineer	java	13.784612655639648
Data Analyzer	python	19.436248779296875
PHP Engineer	linux	14.008581161499025
PHP Engineer	database	27.67531967163086
Android Engineer	java	20.245115280151367
Data Analyzer	python	15.115707397460938
Test Engineer	python	19.963571548461914
Test Engineer	java	16.437921524047848
Android Engineer	java	19.04671669006348
Data Analyzer	python	19.856807708740234
Android Engineer	java	5.960492134094237
Data Engineer	linux	8.86219596862793
Data Engineer	database	7.541533946990968
Data Engineer	java	10.356912612915039
Test Engineer	java	16.912471771240234
Data Engineer	python	8.457391738891603
Data Engineer	database	6.5872650146484375
Data Engineer	java	13.1380615234375
PHP Engineer	linux	7.262251377105713
PHP Engineer	database	4.039174556732179
Test Engineer	python	12.498144149780273
Test Engineer	java	6.836063861846924
Android Engineer	java	8.05706787109375
Test Engineer	python	13.868106842041016
Test Engineer	linux	12.548885345458984
Test Engineer	database	20.04485893249512
Test Engineer	java	19.12236976623535
Test Engineer	python	10.45744514465332
Test Engineer	database	3.927043676376343
Android Engineer	java	25.08194732666016
Android Engineer	java	10.676897048950195
Test Engineer	python	13.795087814331055
Test Engineer	linux	7.547071933746338
Test Engineer	java	13.107437133789062
Android Engineer	java	18.184282302856445
Test Engineer	linux	13.21480941772461
Test Engineer	database	13.46617317199707
Android Engineer	java	10.331518173217773
Data Analyzer	python	20.954668045043945
Data Analyzer	database	13.27481460571289
Data Analyzer	python	18.478328704833984
Data Analyzer	database	13.827232360839846
Test Engineer	linux	10.284305572509766
Test Engineer	java	11.716287612915039
PHP Engineer	linux	12.465055465698242
Test Engineer	linux	5.605636596679688
Data Engineer	database	29.854022979736328
Android Engineer	java	18.78066062927246
PHP Engineer	linux	13.785148620605467
PHP Engineer	database	15.862655639648438
PHP Engineer	java	19.285404205322266
Test Engineer	python	17.348335266113278
Test Engineer	linux	6.38498592376709
Test Engineer	database	7.499135494232178
Test Engineer	java	34.25457000732422
Data Engineer	python	10.486392974853516
Data Engineer	java	8.442960739135742
Android Engineer	java	21.319011688232425
Data Engineer	python	19.01413917541504
Android Engineer	java	17.713239669799805
Android Engineer	java	14.76451301574707
PHP Engineer	database	7.103751659393311
Data Engineer	python	16.169628143310547
Data Engineer	linux	11.656837463378904
Data Engineer	java	18.75531768798828
Android Engineer	java	12.802196502685547
Data Engineer	python	8.302790641784668
Data Engineer	database	10.210929870605467
PHP Engineer	linux	7.320053577423097
PHP Engineer	database	4.698030948638916
Data Engineer	database	13.380672454833984
Data Engineer	java	11.89826202392578
PHP Engineer	database	9.941307067871094
PHP Engineer	linux	12.70644760131836
PHP Engineer	database	13.301874160766602
Android Engineer	java	16.06492805480957
Data Engineer	python	10.836690902709961
Data Engineer	linux	9.984870910644533
Data Engineer	database	8.927485466003418
Data Engineer	java	7.428774833679199
PHP Engineer	linux	65.07543182373047
PHP Engineer	database	36.08475875854492
Test Engineer	linux	10.383026123046877
Test Engineer	database	1.328713059425354
Data Engineer	linux	11.43978500366211
Data Engineer	java	13.050609588623047
Android Engineer	java	15.852384567260742
PHP Engineer	database	19.9560661315918
Android Engineer	java	9.965429306030273
Android Engineer	java	10.561967849731444
Data Engineer	linux	6.525076866149902
Data Engineer	java	14.594181060791016
PHP Engineer	database	19.25379753112793
PHP Engineer	python	17.130741119384766
PHP Engineer	linux	12.880481719970705
PHP Engineer	database	13.519990921020508
PHP Engineer	java	16.3875732421875
Android Engineer	database	17.61102867126465
Data Engineer	linux	9.241118431091307
Data Engineer	database	7.391109943389893
Android Engineer	java	12.723438262939453
Data Engineer	python	7.0416460037231445
Data Engineer	linux	7.2752418518066415
Data Engineer	database	5.8979973793029785
Data Engineer	java	7.716710567474365
Data Analyzer	python	9.652217864990234
Android Engineer	database	13.408668518066404
Data Engineer	linux	10.039291381835938
Data Engineer	java	14.58289909362793
PHP Engineer	linux	17.03993034362793
Data Analyzer	python	17.841232299804688
PHP Engineer	database	15.05457878112793
Test Engineer	python	17.399015426635742
Test Engineer	java	12.018861770629885
Android Engineer	java	20.278589248657227
Data Analyzer	python	13.609766006469727
Test Engineer	python	15.670099258422852
Test Engineer	python	17.198846817016598
Test Engineer	linux	13.206768035888672
Data Engineer	python	16.119024276733402
Data Engineer	java	40.04788208007813
Android Engineer	java	11.463668823242188
PHP Engineer	python	7.399666786193848
PHP Engineer	linux	6.066142559051514
PHP Engineer	database	16.39699363708496
Android Engineer	java	17.722381591796875
Android Engineer	java	25.51877403259277
PHP Engineer	database	15.654159545898438
Data Engineer	database	7.7952880859375
Data Engineer	java	8.831863403320312
Data Engineer	python	13.985628128051758
Data Engineer	database	10.465852737426758
PHP Engineer	linux	7.720166683197021
PHP Engineer	linux	19.38650894165039
PHP Engineer	database	38.42691040039063
PHP Engineer	linux	7.798683643341064
PHP Engineer	database	13.156167984008787
Android Engineer	java	16.5025634765625
Test Engineer	linux	7.406688690185548
Data Engineer	python	33.339370727539055
Data Engineer	linux	32.449508666992195
Data Engineer	java	43.41291427612305
Data Analyzer	python	19.71574592590332
Test Engineer	python	7.9584808349609375
Test Engineer	linux	6.680366039276122
Test Engineer	python	19.689733505249023
Test Engineer	linux	11.668773651123047
Test Engineer	java	18.60525894165039
Test Engineer	python	15.965208053588867
Test Engineer	linux	21.106029510498047
Test Engineer	database	29.074899673461914
Test Engineer	java	22.116817474365234
Data Engineer	python	26.44570732116699
Android Engineer	java	17.506681442260742
Data Engineer	python	20.12225914001465
Data Engineer	database	11.028173446655273
Data Engineer	java	17.6907958984375
Test Engineer	python	16.440351486206055
Test Engineer	python	9.216670989990234
Test Engineer	java	6.4473533630371085
PHP Engineer	linux	8.484481811523438
PHP Engineer	database	11.465124130249025
Test Engineer	python	9.457714080810547
Test Engineer	linux	5.704261302947997
Test Engineer	database	6.145172595977782
Test Engineer	java	6.3116559982299805
Data Engineer	python	18.786527633666992
Data Engineer	database	16.910419464111328
Data Engineer	java	34.293289184570305
Test Engineer	python	10.148475646972656
Test Engineer	linux	7.571969032287598
Test Engineer	java	10.264034271240234
Test Engineer	database	5.679630756378174
Data Engineer	linux	15.598997116088867
Data Engineer	java	64.17997741699219
Test Engineer	linux	8.246904373168945
Test Engineer	linux	11.214986801147461
Test Engineer	linux	2.46975326538086
Test Engineer	java	0.0
Android Engineer	java	18.78411674499512
Data Analyzer	python	15.732128143310547
Test Engineer	python	20.41590118408203
Test Engineer	java	26.47905921936035
PHP Engineer	database	11.963638305664062
Data Engineer	python	21.12761878967285
Data Engineer	linux	21.38331794738769
Data Engineer	database	18.767335891723636
Android Engineer	java	9.654212951660156
Test Engineer	python	12.436773300170898
Test Engineer	linux	8.452949523925781
Test Engineer	java	9.993083953857422
Test Engineer	linux	14.286676406860352
Test Engineer	java	10.404312133789062
Data Engineer	java	16.19380760192871
Android Engineer	database	10.030534744262695
Test Engineer	database	10.238916397094727
PHP Engineer	database	11.956754684448242
Crawler Engineer	python	21.51956558227539
Data Engineer	python	13.364969253540039
Test Engineer	python	15.031375885009766
Test Engineer	java	9.466638565063477
Data Analyzer	python	15.68381118774414
Data Analyzer	database	9.834522247314453
Test Engineer	python	10.173124313354492
Data Engineer	python	9.532018661499023
Data Engineer	database	22.55181121826172
Data Engineer	java	23.28838157653809
Android Engineer	java	18.149362564086914
Android Engineer	java	17.445112228393555
Test Engineer	python	15.192342758178713
Android Engineer	java	20.418825149536133
Test Engineer	linux	15.474088668823242
Test Engineer	database	15.05708122253418
Test Engineer	java	15.640432357788086
Android Engineer	java	17.807416915893555
PHP Engineer	linux	7.102987289428711
PHP Engineer	database	20.03758811950684
PHP Engineer	java	28.23990249633789
Android Engineer	java	13.267007827758787
Data Analyzer	python	22.73492431640625
Data Analyzer	java	18.32240104675293
Test Engineer	python	18.572486877441406
Test Engineer	linux	19.08938980102539
Test Engineer	database	54.34521102905274
Test Engineer	java	25.02956962585449
Test Engineer	python	18.26837158203125
Test Engineer	linux	11.589004516601562
Test Engineer	database	12.53489875793457
Test Engineer	java	17.405881881713867
PHP Engineer	database	17.214508056640625
Test Engineer	python	13.507061004638672
PHP Engineer	database	13.219493865966795
Android Engineer	java	19.12117958068848
Test Engineer	python	18.399343490600586
Test Engineer	database	8.132845878601074
Test Engineer	java	14.78797721862793
Data Analyzer	python	11.630050659179688
Data Engineer	java	15.946748733520508
PHP Engineer	linux	15.048858642578125
PHP Engineer	database	10.33535385131836
Data Analyzer	python	20.342510223388672
Android Engineer	java	17.731473922729492
PHP Engineer	linux	8.015296936035156
PHP Engineer	database	21.72256851196289
Test Engineer	python	14.474390029907227
Test Engineer	linux	7.172955513000487
Test Engineer	database	1.5479544401168823
Test Engineer	java	7.7719478607177725
Test Engineer	python	13.259876251220705
Test Engineer	linux	9.16800308227539
Test Engineer	java	8.129459381103517
Test Engineer	python	15.912334442138672
Data Engineer	python	18.28584861755371
Data Engineer	database	12.000322341918945
Data Engineer	java	22.239450454711914
Data Analyzer	database	6.41424036026001
Test Engineer	database	5.971549034118652
Test Engineer	java	14.193161010742188
Android Engineer	java	15.170656204223633
Test Engineer	python	15.181333541870115
Test Engineer	java	17.690086364746094
Android Engineer	database	5.782603740692139
Android Engineer	java	8.795682907104492
Android Engineer	java	16.839397430419922
Data Analyzer	python	10.413156509399414
Data Analyzer	linux	8.988107681274414
Data Analyzer	database	7.6240034103393555
Android Engineer	linux	13.274171829223633
Android Engineer	database	10.285808563232422
Android Engineer	java	13.760869979858398
Test Engineer	database	6.446245670318604
Test Engineer	linux	11.387325286865234
Test Engineer	database	10.46331024169922
Data Engineer	python	16.105640411376953
Data Engineer	linux	12.402685165405273
Data Engineer	java	21.35159492492676
Test Engineer	python	37.46501922607422
Test Engineer	linux	42.09417724609375
Test Engineer	java	33.316421508789055
PHP Engineer	database	8.578989028930664
Data Analyzer	python	5.421841621398926
Test Engineer	linux	21.57005500793457
Test Engineer	database	25.60366249084473
Test Engineer	java	22.718975067138672
Test Engineer	python	8.949817657470703
Test Engineer	java	7.992863178253174
Data Analyzer	database	16.044828414916992
Data Engineer	database	8.656606674194336
Test Engineer	database	10.917867660522461
Android Engineer	java	22.58769416809082
Data Analyzer	python	11.966772079467773
Android Engineer	java	12.815919876098633
Data Engineer	python	34.660289764404304
Data Engineer	java	28.810102462768555
Test Engineer	python	12.851449966430664
Test Engineer	linux	11.820770263671875
Test Engineer	java	11.457830429077148
Test Engineer	linux	14.47187614440918
Test Engineer	linux	11.964347839355467
Data Engineer	linux	36.07003021240234
Data Engineer	database	31.304786682128906
Data Engineer	java	34.46662139892578
Data Engineer	python	12.614839553833008
Data Engineer	linux	24.748010635375977
Data Engineer	java	24.56659698486328
Test Engineer	python	23.545185089111328
Test Engineer	java	18.608367919921875
Android Engineer	java	13.327373504638672
Data Engineer	python	21.94368934631348
Data Engineer	java	22.848522186279297
Test Engineer	linux	8.836910247802734
PHP Engineer	database	12.816308975219727
Data Engineer	java	8.791416168212889
Data Analyzer	python	14.449710845947266
Data Analyzer	python	11.850545883178713
Data Analyzer	python	21.50678062438965
PHP Engineer	database	12.873651504516602
Android Engineer	database	20.4289665222168
Android Engineer	java	27.99798011779785
Android Engineer	java	8.086606979370117
Android Engineer	java	12.724803924560547
Android Engineer	java	13.387073516845705
Data Analyzer	database	5.651301860809326
Test Engineer	python	18.30567169189453
Test Engineer	linux	18.573415756225586
Data Analyzer	python	22.639514923095703
Android Engineer	java	26.97023582458496
Test Engineer	java	13.796346664428713
Data Engineer	java	12.481752395629885
Android Engineer	database	13.521045684814453
Android Engineer	java	19.378210067749023
Data Analyzer	python	16.771417617797848
Android Engineer	java	16.491043090820312
Android Engineer	java	14.71310806274414
PHP Engineer	linux	13.857393264770508
PHP Engineer	database	11.710256576538086
Test Engineer	linux	11.232763290405273
Test Engineer	database	16.55989646911621
Data Engineer	python	18.293384552001953
Data Engineer	java	16.710973739624027
Android Engineer	database	9.299257278442383
Test Engineer	java	17.992427825927734
Data Analyzer	database	11.97006607055664
Data Engineer	python	31.064666748046875
PHP Engineer	linux	16.290122985839847
PHP Engineer	linux	17.8375186920166
PHP Engineer	database	14.517009735107422
Android Engineer	database	17.410446166992188
Android Engineer	java	23.14169692993164
Android Engineer	java	8.772455215454103
Test Engineer	python	9.141674041748047
Test Engineer	linux	8.678657531738281
Test Engineer	java	8.985270500183105
PHP Engineer	database	10.30219841003418
Test Engineer	linux	10.617584228515623
Test Engineer	database	14.957178115844727
Data Engineer	java	12.878366470336914
Test Engineer	linux	0.3940614461898804
Android Engineer	database	7.938225746154785
Android Engineer	java	7.679676055908202
PHP Engineer	database	9.254998207092283
Data Engineer	python	17.835792541503906
Data Engineer	linux	10.207469940185547
Data Engineer	database	12.977840423583984
Data Engineer	java	21.385713577270508
Android Engineer	java	17.359060287475586
Android Engineer	java	11.055217742919922
Test Engineer	linux	15.800237655639648
Test Engineer	database	13.378625869750975
Data Analyzer	database	12.056110382080078
Android Engineer	java	19.96010398864746
Android Engineer	database	6.80229377746582
Android Engineer	java	23.46789741516113
Data Engineer	linux	14.581836700439453
PHP Engineer	database	17.41136360168457
Data Analyzer	python	13.881206512451172
Test Engineer	java	15.773712158203125
PHP Engineer	database	12.807456970214846
Test Engineer	python	10.311281204223633
Test Engineer	linux	9.142074584960938
Test Engineer	database	6.864896774291992
Test Engineer	java	10.50355339050293
Test Engineer	python	21.81641960144043
Android Engineer	linux	15.14252471923828
Android Engineer	java	17.21957015991211
Test Engineer	linux	11.822488784790039
Crawler Engineer	python	32.60334014892578
Crawler Engineer	database	25.70405578613281
Crawler Engineer	java	22.0050048828125
Data Engineer	database	10.778823852539062
Test Engineer	python	16.320014953613278
Test Engineer	database	6.906318187713622
Test Engineer	java	24.16484832763672
Android Engineer	java	15.931537628173828
Data Analyzer	python	16.296199798583984
Data Analyzer	database	11.084196090698242
Data Engineer	database	4.71571159362793
Data Engineer	python	9.209640502929688
Data Engineer	linux	11.967378616333008
Data Engineer	java	20.612255096435547
Test Engineer	python	18.36366081237793
Test Engineer	java	17.064937591552734
Test Engineer	python	9.38182258605957
Test Engineer	database	8.510885238647461
Test Engineer	java	15.74609375
Test Engineer	python	13.459371566772461
Test Engineer	linux	10.01507568359375
Test Engineer	java	14.638179779052734
PHP Engineer	database	20.045543670654297
PHP Engineer	database	14.676607131958008
Test Engineer	python	17.21417236328125
Data Analyzer	database	9.15394115447998
PHP Engineer	linux	13.046380996704102
PHP Engineer	database	11.560264587402346
Android Engineer	java	13.683256149291992
Test Engineer	python	12.300165176391602
Test Engineer	linux	6.677402973175049
Test Engineer	database	6.135022163391112
Test Engineer	java	10.235794067382812
Test Engineer	python	15.24944305419922
Test Engineer	linux	8.212462425231934
Test Engineer	database	6.946399688720702
Test Engineer	java	14.293367385864258
Test Engineer	linux	13.513702392578125
PHP Engineer	linux	30.627037048339844
PHP Engineer	database	31.53715896606445
PHP Engineer	java	21.882619857788086
Android Engineer	java	14.745365142822266
Data Engineer	linux	11.510168075561525
Data Analyzer	python	16.689504623413086
Data Analyzer	database	9.41037368774414
Test Engineer	linux	9.09170150756836
Test Engineer	database	11.654205322265625
Test Engineer	java	19.905424118041992
Test Engineer	python	16.637113571166992
Test Engineer	linux	14.930448532104492
Data Engineer	linux	3.8984966278076167
Data Engineer	java	7.483339309692383
Data Engineer	python	9.326187133789062
Data Engineer	database	8.290842056274414
Data Engineer	java	10.413606643676758
Test Engineer	python	10.374736785888672
Test Engineer	linux	18.557170867919922
Test Engineer	database	20.2386531829834
Data Analyzer	python	24.91105842590332
Test Engineer	python	21.950626373291016
Test Engineer	linux	8.815852165222168
Test Engineer	database	12.616762161254885
Test Engineer	python	18.87604141235352
Test Engineer	linux	11.31535530090332
Test Engineer	java	19.275270462036133
Android Engineer	java	14.59914779663086
Data Engineer	linux	10.31535530090332
Data Engineer	java	11.183355331420898
Data Engineer	linux	12.774900436401367
Data Engineer	java	18.198877334594727
PHP Engineer	linux	4.093921661376953
PHP Engineer	database	8.258073806762695
PHP Engineer	java	11.760955810546875
Android Engineer	java	8.211208343505861
Data Engineer	python	7.0416460037231445
Data Engineer	linux	7.2752418518066415
Data Engineer	database	5.8979973793029785
Data Engineer	java	7.716710567474365
Data Engineer	python	19.078372955322266
Data Engineer	linux	12.208463668823242
Data Engineer	java	13.757116317749025
Test Engineer	database	12.205673217773438
Data Analyzer	python	19.141796112060547
Data Analyzer	database	17.410446166992188
Android Engineer	java	9.44339370727539
Test Engineer	java	31.159242630004886
Data Engineer	python	10.249858856201172
Data Engineer	linux	1.8882286548614504
Data Engineer	database	30.06545639038086
Data Engineer	java	21.315305709838867
PHP Engineer	linux	4.2045679092407235
PHP Engineer	database	10.909418106079102
Test Engineer	python	19.97686195373535
Test Engineer	linux	25.7470645904541
Test Engineer	database	25.55448341369629
Test Engineer	java	26.08127212524414
Android Engineer	database	9.476938247680664
Android Engineer	java	8.201732635498049
Data Engineer	python	16.616935729980472
Data Engineer	linux	15.40871810913086
Data Engineer	database	36.523040771484375
Data Engineer	java	20.372371673583984
PHP Engineer	database	19.529415130615234
Data Engineer	python	20.748924255371094
Data Engineer	linux	16.95162010192871
Data Engineer	database	14.053140640258787
Data Engineer	java	21.33856964111328
Android Engineer	database	8.343705177307129
PHP Engineer	linux	8.93478775024414
PHP Engineer	database	8.381172180175781
Android Engineer	java	10.643417358398438
Data Engineer	database	11.281702041625975
PHP Engineer	python	24.06125068664551
PHP Engineer	linux	21.76075935363769
PHP Engineer	database	15.619182586669922
Android Engineer	java	11.419815063476562
Android Engineer	java	13.942630767822266
Data Engineer	python	9.296442031860352
Data Engineer	linux	23.712779998779297
Data Engineer	database	23.10389518737793
Data Engineer	java	23.23370361328125
Test Engineer	python	8.927026748657227
Test Engineer	linux	10.440601348876953
Test Engineer	java	16.271652221679688
PHP Engineer	linux	4.167847633361816
PHP Engineer	database	9.876626968383787
Android Engineer	java	19.40182876586914
Test Engineer	python	13.626142501831055
Test Engineer	java	8.727252960205076
Android Engineer	java	15.020881652832033
Data Engineer	python	5.516397953033447
Data Engineer	database	11.334806442260742
Data Engineer	java	13.344854354858398
Data Engineer	python	18.37547492980957
Data Engineer	linux	9.936189651489258
Data Engineer	java	17.799440383911133
Android Engineer	database	9.895183563232422
Android Engineer	java	13.19228744506836
Android Engineer	database	10.644474029541016
Data Engineer	database	14.815057754516602
Data Engineer	java	13.262203216552734
Data Engineer	java	13.030075073242188
Android Engineer	java	19.114784240722656
Test Engineer	linux	8.398770332336426
Test Engineer	java	10.173521041870117
Data Engineer	python	14.242185592651367
Data Engineer	linux	4.361138343811035
Data Engineer	java	13.978300094604492
Android Engineer	java	14.404098510742188
Test Engineer	python	18.018352508544922
Test Engineer	python	8.966692924499512
Test Engineer	java	8.657966613769531
Android Engineer	database	9.99835205078125
Android Engineer	java	17.720226287841797
Test Engineer	database	11.902462005615234
Test Engineer	python	12.86959457397461
Test Engineer	linux	12.165412902832033
Test Engineer	database	10.37196159362793
Test Engineer	java	12.724479675292967
Data Engineer	python	15.531269073486328
Data Engineer	database	5.091941833496094
Data Engineer	java	13.806303024291992
Test Engineer	linux	7.75334358215332
Test Engineer	java	18.11003303527832
Test Engineer	linux	7.38093900680542
Test Engineer	database	7.13801383972168
Test Engineer	linux	9.37803840637207
Test Engineer	java	11.031322479248047
Test Engineer	python	10.11003875732422
Test Engineer	database	9.109146118164062
Test Engineer	java	10.98590850830078
Data Analyzer	database	8.577426910400389
Test Engineer	python	11.649520874023438
Test Engineer	linux	11.38426399230957
Test Engineer	java	9.068309783935547
Test Engineer	database	6.4893293380737305
Test Engineer	java	9.659988403320312
Android Engineer	java	9.022027969360352
Data Engineer	database	6.3185977935791025
Data Engineer	java	6.6949520111083975
Android Engineer	database	14.45884895324707
PHP Engineer	database	8.732163429260254
PHP Engineer	linux	7.408065319061278
PHP Engineer	database	0.0
Test Engineer	python	19.67218399047852
Test Engineer	linux	13.453239440917967
Test Engineer	java	16.77655029296875
PHP Engineer	linux	11.48758316040039
PHP Engineer	database	8.842342376708984
PHP Engineer	linux	6.731987476348878
Data Engineer	database	9.248968124389648
Data Engineer	linux	6.241198539733888
Data Engineer	database	5.209660530090332
Data Engineer	java	14.081182479858398
PHP Engineer	python	19.3981990814209
Test Engineer	python	14.576574325561525
Test Engineer	linux	11.700262069702148
Test Engineer	python	18.922054290771484
Test Engineer	java	16.892723083496097
Data Engineer	python	13.887411117553713
Data Engineer	linux	10.604652404785156
Data Engineer	database	35.03050994873047
Data Engineer	java	25.43544006347656
PHP Engineer	linux	9.792730331420898
PHP Engineer	database	5.37387228012085
Android Engineer	java	21.301422119140625
Test Engineer	python	11.964040756225586
Test Engineer	linux	6.294413566589356
Test Engineer	java	9.206781387329102
Test Engineer	linux	8.410059928894043
Test Engineer	database	11.966184616088867
Test Engineer	python	16.033666610717773
Test Engineer	database	8.995683670043945
Data Engineer	python	17.341657638549805
Data Engineer	java	16.458711624145508
Test Engineer	database	12.237709045410154
PHP Engineer	database	18.990880966186523
PHP Engineer	linux	9.78228759765625
Data Analyzer	python	19.66153335571289
Data Analyzer	java	17.648557662963867
Crawler Engineer	linux	16.051448822021484
Crawler Engineer	database	6.886042594909668
Crawler Engineer	java	15.733352661132812
Test Engineer	linux	12.881786346435547
Test Engineer	database	10.150959014892578
Test Engineer	linux	16.480403900146484
Test Engineer	database	12.851648330688475
Test Engineer	java	17.70783042907715
Android Engineer	java	15.551313400268555
Data Analyzer	database	10.101205825805664
Data Analyzer	database	10.91838836669922
Android Engineer	java	11.693349838256836
PHP Engineer	java	15.404642105102539
Data Engineer	python	17.045892715454098
Data Engineer	database	10.159847259521484
Data Engineer	java	14.107097625732422
Test Engineer	python	14.584026336669922
Test Engineer	linux	19.251373291015625
Test Engineer	database	10.369765281677246
Data Analyzer	python	25.022619247436523
PHP Engineer	database	15.215412139892578
Test Engineer	python	12.096298217773438
Test Engineer	database	12.678422927856445
Test Engineer	java	12.778432846069336
Data Engineer	python	21.30986976623535
Data Engineer	linux	15.060855865478516
Data Engineer	java	23.601903915405273
Android Engineer	database	8.912965774536133
Android Engineer	java	14.964111328125
PHP Engineer	linux	11.095712661743164
PHP Engineer	database	10.851949691772461
PHP Engineer	linux	1.2477593421936035
Data Analyzer	python	14.299188613891602
Android Engineer	java	22.9698486328125
Data Engineer	python	22.295381546020508
Data Engineer	linux	16.55168342590332
Data Engineer	database	12.4989652633667
Data Engineer	java	22.698745727539066
PHP Engineer	linux	11.33719253540039
PHP Engineer	database	10.79751205444336
Data Analyzer	python	13.658649444580078
Crawler Engineer	linux	20.74531555175781
Crawler Engineer	java	26.754608154296875
Android Engineer	java	18.73635482788086
Data Engineer	python	17.979503631591797
Data Engineer	linux	14.13261604309082
Data Engineer	database	13.37932014465332
Data Analyzer	python	24.71177101135254
Android Engineer	java	13.455886840820312
Android Engineer	java	15.56850814819336
Data Engineer	linux	14.506736755371096
Data Engineer	java	15.308069229125975
Data Engineer	python	16.31154441833496
Data Engineer	linux	32.94225311279297
Data Engineer	database	37.347557067871094
Data Engineer	java	37.73979187011719
Android Engineer	linux	11.15963363647461
PHP Engineer	python	9.814979553222656
PHP Engineer	linux	9.634849548339844
PHP Engineer	database	7.932786464691162
Data Engineer	python	15.792440414428713
Data Engineer	python	23.207338333129886
Data Engineer	java	26.24742317199707
Test Engineer	python	21.329875946044922
Test Engineer	java	18.26120376586914
Test Engineer	linux	11.890340805053713
Test Engineer	database	9.459945678710938
Test Engineer	java	10.237043380737305
Data Analyzer	python	24.52825164794922
Data Analyzer	database	15.747669219970705
Test Engineer	python	18.03143882751465
Data Engineer	python	16.195337295532227
PHP Engineer	database	8.044013977050781
Data Engineer	python	19.652294158935547
Data Engineer	java	10.55579948425293
Data Engineer	database	9.401006698608398
Android Engineer	java	12.589258193969727
PHP Engineer	linux	12.122966766357422
PHP Engineer	database	8.546160697937013
Data Engineer	database	7.470187187194824
Data Engineer	python	14.161191940307615
Data Engineer	database	8.164819717407228
Data Engineer	java	11.17717170715332
Data Engineer	java	12.68059539794922
Android Engineer	java	16.839397430419922
Data Analyzer	database	11.902462005615234
Data Analyzer	python	18.786527633666992
Test Engineer	database	10.970460891723633
Test Engineer	java	17.211790084838867
Test Engineer	linux	9.247700691223145
Test Engineer	database	8.971258163452148
Test Engineer	linux	8.197966575622559
Test Engineer	database	3.043116569519043
Test Engineer	java	8.747812271118164
Test Engineer	linux	9.550821304321287
Test Engineer	java	20.513715744018555
PHP Engineer	database	17.814531326293945
Test Engineer	java	12.771774291992188
Data Engineer	python	7.2810120582580575
Data Engineer	linux	4.656217098236084
Data Engineer	database	10.64645767211914
Data Engineer	java	8.690755844116211
Test Engineer	python	22.60454750061035
Test Engineer	database	7.638185501098633
Test Engineer	database	7.9926695823669425
PHP Engineer	linux	5.119677543640137
Test Engineer	python	22.723966598510746
Data Analyzer	database	14.553840637207033
PHP Engineer	linux	14.773193359375
PHP Engineer	database	13.906314849853516
Data Engineer	linux	11.832844734191895
Data Engineer	database	6.07760763168335
Data Engineer	java	19.319976806640625
Android Engineer	java	8.154505729675293
[truncated: 17,157 more rows]
