# Supplementary material for: Market-oriented job skill valuation with cooperative composition neural network
Source: Nat Commun. 2021 Mar 31;12:1992. doi: 10.1038/s41467-021-22215-y (PMC8012576; doi:10.1038/s41467-021-22215-y)
Supplement: Supplementary file 4 — Source Data [file 41467_2021_22215_MOESM4_ESM.zip › Source Data/Source Data/salary_evaluation/Designer/BERT.csv]

Bound	Experiment	RMSE	MAE
Low	1	3.827545493	2.7048466
	2	3.779714275	2.6442041
	3	3.741923837	2.6393132
	4	3.673482136	2.5661588
	5	3.758932029	2.5815759
	6	3.890705463	2.7403429
	7	3.738980342	2.6087918
	8	3.90435334	2.693882
	9	3.741131914	2.5976965
	10	3.717731835	2.5984218
High	1	6.6746946	4.76067
	2	6.739269248	4.787703
	3	7.719776551	5.761128
	4	6.64998218	4.7646933
	5	6.628692933	4.6877685
	6	6.65734797	4.7503667
	7	7.127866722	5.1667476
	8	6.962921298	5.025329
	9	6.832992024	4.852345
	10	6.967118845	5.094652
low_avg		3.777450066	2.63752336
high_avg		6.896066237	4.96514031
low_std		0.074703458	0.058206568
high_std		0.334722029	0.323847456
