# Supplementary material for: Market-oriented job skill valuation with cooperative composition neural network
Source: Nat Commun. 2021 Mar 31;12:1992. doi: 10.1038/s41467-021-22215-y (PMC8012576; doi:10.1038/s41467-021-22215-y)
Supplement: Supplementary file 4 — Source Data [file 41467_2021_22215_MOESM4_ESM.zip › Source Data/Source Data/salary_evaluation/Designer/GBDT.csv]

Bound	Experiment	RMSE	MAE
Low	1	3.549083	2.587291
	2	3.570076	2.599872
	3	3.475346	2.530465
	4	3.616055	2.612052
	5	3.482452	2.574045
	6	3.417781	2.529435
	7	3.598837	2.62746
	8	3.563586	2.601566
	9	3.529988	2.603345
	10	3.451075	2.53631
High	1	6.316002	4.700507
	2	6.244979	4.653733
	3	6.350048	4.628231
	4	6.19262	4.608194
	5	6.439605	4.737893
	6	6.317627	4.746701
	7	6.269756	4.656195
	8	6.326816	4.763477
	9	6.442336	4.781823
	10	6.459569	4.720542
