# Supplementary material for: Market-oriented job skill valuation with cooperative composition neural network
Source: Nat Commun. 2021 Mar 31;12:1992. doi: 10.1038/s41467-021-22215-y (PMC8012576; doi:10.1038/s41467-021-22215-y)
Supplement: Supplementary file 4 — Source Data [file 41467_2021_22215_MOESM4_ESM.zip › Source Data/Source Data/salary_evaluation/Designer/HAN.csv]

Bound	Experiment	RMSE	MAE
Low	1	4.316606294	3.413314002
	2	4.092023468	3.113432103
	3	3.925007226	2.87240326
	4	3.989243007	2.952633995
	5	3.978539892	2.916643004
	6	3.95215951	2.927858059
	7	4.252539014	3.12882848
	8	4.073393674	2.955158415
	9	4.042388979	2.945742176
	10	4.063672869	3.012544876
High	1	7.12415658	5.392315497
	2	7.140670382	5.419842338
	3	7.09395364	5.240904046
	4	7.078447826	5.167420687
	5	6.983393337	5.262255419
	6	7.122051891	5.214803527
	7	7.633710057	5.928524338
	8	6.910051813	5.165668097
	9	7.070146735	5.252711827
	10	7.122399406	5.265686315
low_avg		4.068557393	3.023855837
low_std		0.127021094	0.159996681
high_avg		7.127898167	5.331013209
high_std		0.191879212	0.225959767
