# Supplementary material for: Market-oriented job skill valuation with cooperative composition neural network
Source: Nat Commun. 2021 Mar 31;12:1992. doi: 10.1038/s41467-021-22215-y (PMC8012576; doi:10.1038/s41467-021-22215-y)
Supplement: Supplementary file 4 — Source Data [file 41467_2021_22215_MOESM4_ESM.zip › Source Data/Source Data/salary_evaluation/Designer/HSBMF.csv]

Bound	Experiment	rmse	mae
Low	1	4.598553	3.36043
	2	4.663929	3.438918
	3	4.570827	3.325775
	4	4.593563	3.364712
	5	4.514677	3.324125
	6	4.581118	3.367152
	7	4.654679	3.409432
	8	4.572315	3.352908
	9	4.552772	3.354535
	10	4.589091	3.355907
High	1	7.880337	5.799415
	2	7.739218	5.711918
	3	7.752123	5.711945
	4	7.851631	5.776329
	5	7.832081	5.701875
	6	7.86711	5.884762
	7	7.840252	5.772903
	8	7.579257	5.638988
	9	7.728379	5.767601
	10	7.928559	5.862845
