# Supplementary material for: Market-oriented job skill valuation with cooperative composition neural network
Source: Nat Commun. 2021 Mar 31;12:1992. doi: 10.1038/s41467-021-22215-y (PMC8012576; doi:10.1038/s41467-021-22215-y)
Supplement: Supplementary file 4 — Source Data [file 41467_2021_22215_MOESM4_ESM.zip › Source Data/Source Data/salary_evaluation/Designer/LR.csv]

Bound	Experiment	rmse	mae
Low	1	4.100471	3.038824
	2	4.196149	3.094882
	3	4.11043	3.039977
	4	4.103788	3.051329
	5	4.296282	3.13815
	6	4.174695	3.055852
	7	4.245543	3.04821
	8	4.244002	3.09701
	9	4.128363	3.062005
	10	4.158569	3.069562
High	1	7.332942	5.42996
	2	7.474918	5.481297
	3	7.450289	5.461584
	4	7.300997	5.462635
	5	7.325029	5.458496
	6	7.523185	5.478266
	7	7.329328	5.390039
	8	7.241053	5.35106
	9	7.164862	5.379656
	10	7.11321	5.285889
