# Supplementary material for: Market-oriented job skill valuation with cooperative composition neural network
Source: Nat Commun. 2021 Mar 31;12:1992. doi: 10.1038/s41467-021-22215-y (PMC8012576; doi:10.1038/s41467-021-22215-y)
Supplement: Supplementary file 4 — Source Data [file 41467_2021_22215_MOESM4_ESM.zip › Source Data/Source Data/salary_evaluation/Designer/RoBERTa.csv]

Bound	Experiment	RMSE	MAE
Low	1	3.878260048	2.7118142
	2	3.840834805	2.7391033
	3	3.982109742	2.8055856
	4	4.011573257	2.8232913
	5	3.815455805	2.727804
	6	3.702841612	2.6503778
	7	3.79675572	2.701313
	8	3.765808545	2.6766655
	9	3.774948741	2.699213
	10	3.863830871	2.7241597
High	1	7.128783908	5.2234697
	2	7.105357838	5.2912626
	3	7.006132742	5.0842795
	4	7.027959306	5.1337533
	5	6.96709143	5.049919
	6	6.944259212	5.0972886
	7	7.010776704	5.18722
	8	7.08143686	5.1703315
	9	6.722463313	4.9422803
	10	6.851510053	4.9740043
low_avg		3.843241915	2.72593274
high_avg		6.984577137	5.11538088
low_std		0.095789611	0.053394335
high_std		0.122990623	0.108866167
