# Supplementary material for: Market-oriented job skill valuation with cooperative composition neural network
Source: Nat Commun. 2021 Mar 31;12:1992. doi: 10.1038/s41467-021-22215-y (PMC8012576; doi:10.1038/s41467-021-22215-y)
Supplement: Supplementary file 4 — Source Data [file 41467_2021_22215_MOESM4_ESM.zip › Source Data/Source Data/salary_evaluation/Designer/SSCN(AVG).csv]

Experiment	low		high
	rmse	mae	rmse	mae
1	4.564041	3.385096	7.847376	5.80709
2	4.730724	3.413515	7.841915	5.783668
3	4.554576	3.350598	7.636971	5.588197
4	4.553298	3.323402	7.48054	5.519047
5	4.58791	3.361044	7.674657	5.574101
6	4.605101	3.433924	7.45303	5.505102
7	4.62615	3.377905	7.830537	5.689973
8	4.578238	3.34374	7.704092	5.625222
9	4.63964	3.459329	7.482822	5.52977
10	4.714352	3.456374	7.951712	5.745981
