# Supplementary material for: Market-oriented job skill valuation with cooperative composition neural network
Source: Nat Commun. 2021 Mar 31;12:1992. doi: 10.1038/s41467-021-22215-y (PMC8012576; doi:10.1038/s41467-021-22215-y)
Supplement: Supplementary file 4 — Source Data [file 41467_2021_22215_MOESM4_ESM.zip › Source Data/Source Data/salary_evaluation/Designer/SSCN(IND).csv]

Bound	Experiment	rmse	mae
Low	1	3.766316	2.744942
	2	3.623357	2.605127
	3	4.028632	2.908397
	4	3.912953	2.828587
	5	3.768082	2.679464
	6	3.747802	2.691771
	7	3.866668	2.819491
	8	3.782357	2.710029
	9	4.107635	2.918995
	10	3.810154	2.757429
High	1	6.590029	4.711366
	2	6.560056	4.691138
	3	6.61497	4.776684
	4	6.552389	4.682852
	5	6.458804	4.619474
	6	6.674517	4.802845
	7	6.486942	4.73806
	8	6.433857	4.606549
	9	6.468645	4.68209
	10	6.405066	4.612541
