# Supplementary material for: Market-oriented job skill valuation with cooperative composition neural network
Source: Nat Commun. 2021 Mar 31;12:1992. doi: 10.1038/s41467-021-22215-y (PMC8012576; doi:10.1038/s41467-021-22215-y)
Supplement: Supplementary file 4 — Source Data [file 41467_2021_22215_MOESM4_ESM.zip › Source Data/Source Data/salary_evaluation/Designer/SSCN.csv]

Experiment	low		high
	rmse	mae	rmse	mae
1	3.134502	2.272826	5.297742	3.930209
2	3.236127	2.363779	5.322879	3.960833
3	3.128556	2.281404	5.225936	3.910384
4	3.120617	2.297746	5.190019	3.896193
5	3.10115	2.274437	5.318595	3.938936
6	3.280624	2.395331	5.589447	4.15644
7	3.203123	2.3503	5.293038	3.978627
8	3.210445	2.33528	5.341882	3.986559
9	3.087224	2.246529	5.244747	3.935485
10	3.132244	2.297373	5.247599	3.905093
