# Supplementary material for: Market-oriented job skill valuation with cooperative composition neural network
Source: Nat Commun. 2021 Mar 31;12:1992. doi: 10.1038/s41467-021-22215-y (PMC8012576; doi:10.1038/s41467-021-22215-y)
Supplement: Supplementary file 4 — Source Data [file 41467_2021_22215_MOESM4_ESM.zip › Source Data/Source Data/salary_evaluation/Designer/SVR.csv]

Bound	Experiment	rmse	mae
Low	1	4.364128	3.2579
	2	4.262079	3.124741
	3	4.267958	3.18241
	4	4.23862	3.136188
	5	4.487901	3.194256
	6	4.485701	3.218774
	7	4.310884	3.14592
	8	4.234018	3.133947
	9	4.511967	3.329258
	10	4.238864	3.089077
High	1	7.247008	5.328054
	2	7.38174	5.419702
	3	7.396795	5.408374
	4	7.372749	5.418773
	5	7.618015	5.556234
	6	7.81768	5.597174
	7	7.288552	5.387577
	8	7.520594	5.595622
	9	7.389178	5.426293
	10	7.310902	5.397788
