# Supplementary material for: Market-oriented job skill valuation with cooperative composition neural network
Source: Nat Commun. 2021 Mar 31;12:1992. doi: 10.1038/s41467-021-22215-y (PMC8012576; doi:10.1038/s41467-021-22215-y)
Supplement: Supplementary file 4 — Source Data [file 41467_2021_22215_MOESM4_ESM.zip › Source Data/Source Data/salary_evaluation/Designer/TextCNN.csv]

Bound	Experiment	RMSE	MAE
Low	1	4.313797509	3.207259588
	2	4.209527074	3.116686897
	3	4.294064402	3.143174463
	4	4.252143191	3.142788746
	5	4.437174589	3.276191535
	6	4.274946906	3.170594617
	7	4.153706231	3.052482263
	8	4.230845427	3.125412062
	9	4.456534091	3.252884071
	10	4.274488968	3.15569096
High	1	7.621585102	5.628009161
	2	7.495083732	5.519586116
	3	7.625643982	5.665504399
	4	7.140484083	5.321194953
	5	7.466678179	5.490359491
	6	7.438925445	5.519862155
	7	7.664457982	5.751118335
	8	7.445261404	5.483853012
	9	7.453420163	5.548881804
	10	7.346711934	5.402007783
low_avg		4.289722839	3.16431652
low_std		0.09453248	0.066263466
high_avg		7.469825201	5.533037721
high_std		0.153221019	0.125174765
