# Supplementary material for: Market-oriented job skill valuation with cooperative composition neural network
Source: Nat Commun. 2021 Mar 31;12:1992. doi: 10.1038/s41467-021-22215-y (PMC8012576; doi:10.1038/s41467-021-22215-y)
Supplement: Supplementary file 4 — Source Data [file 41467_2021_22215_MOESM4_ESM.zip › Source Data/Source Data/salary_evaluation/Designer/TransformerXL.csv]

Bound	Experiment	RMSE	MAE
Low	1	4.825821	3.645607
	2	4.850395	3.613967
	3	4.877357	3.674753
	4	4.824794	3.616729
	5	4.90538	3.649044
	6	4.848462	3.644056
	7	4.884665	3.730695
	8	4.793292	3.617717
	9	4.782358	3.59167
	10	4.844336	3.693398
High	1	8.566126	6.451461
	2	8.501065	6.455033
	3	8.429903	6.477054
	4	8.582703	6.465033
	5	8.449524	6.55054
	6	8.532205	6.514487
	7	8.318726	6.417172
	8	8.521777	6.496639
	9	8.534279	6.546176
	10	8.556183	6.544887
low_avg		4.843686	3.6477636
high_avg		8.4992491	6.4918482
low_std		0.038964588	0.041983101
high_std		0.079841919	0.046243031
