# Supplementary material for: Market-oriented job skill valuation with cooperative composition neural network
Source: Nat Commun. 2021 Mar 31;12:1992. doi: 10.1038/s41467-021-22215-y (PMC8012576; doi:10.1038/s41467-021-22215-y)
Supplement: Supplementary file 4 — Source Data [file 41467_2021_22215_MOESM4_ESM.zip › Source Data/Source Data/salary_evaluation/Designer/XLNet.csv]

Bound	Experiment	RMSE	MAE
Low	1	3.777740237	2.677365065
	2	3.760059216	2.652369261
	3	3.76193994	2.693164825
	4	3.726703249	2.657473326
	5	3.781355171	2.699062109
	6	3.641705921	2.589675903
	7	3.62022498	2.625128984
	8	3.61990709	2.586766481
	9	3.679149807	2.617605686
	10	3.646151298	2.608660221
High	1	6.701722325	4.757563114
	2	6.568727572	4.698243618
	3	6.609958776	4.71090126
	4	6.626784462	4.741213322
	5	6.624190659	4.754882336
	6	6.787769471	4.830026627
	7	6.577588565	4.684113026
	8	6.96849956	4.928647041
	9	6.88193121	4.823801517
	10	6.640538258	4.740449905
low_avg		3.701493691	2.640727186
high_avg		6.698771086	4.766984177
low_std		0.06692298	0.041143602
high_std		0.136565013	0.074295987
