# Supplementary material for: Market-oriented job skill valuation with cooperative composition neural network
Source: Nat Commun. 2021 Mar 31;12:1992. doi: 10.1038/s41467-021-22215-y (PMC8012576; doi:10.1038/s41467-021-22215-y)
Supplement: Supplementary file 4 — Source Data [file 41467_2021_22215_MOESM4_ESM.zip › Source Data/Source Data/salary_evaluation/IT/BERT.csv]

Bound	Experiment	RMSE	MAE
Low	1	4.599904999	3.3321662
	2	4.585386352	3.326786
	3	4.593705476	3.334689
	4	4.598627078	3.3475723
	5	4.60899143	3.3438447
	6	4.580125762	3.3234842
	7	4.577527499	3.310635
	8	4.596600157	3.3352244
	9	4.588200737	3.3254192
	10	4.593658673	3.3323207
High	1	8.099490725	5.8480983,
	2	8.018483273	5.763011
	3	8.045955506	5.784992
	4	8.055199935	5.774512
	5	7.986403821	5.7240906
	6	8.38641759	6.0971265
	7	8.041286278	5.7773705
	8	8.33702201	6.0595236
	9	8.068064204	5.7886095
	10	8.064325142	5.7967553
low_avg		4.592272816	3.33121417
high_avg		8.110264849	5.840665667
low_std		0.00960219	0.010508467
high_std		0.136372802	0.13666156
