# Supplementary material for: Market-oriented job skill valuation with cooperative composition neural network
Source: Nat Commun. 2021 Mar 31;12:1992. doi: 10.1038/s41467-021-22215-y (PMC8012576; doi:10.1038/s41467-021-22215-y)
Supplement: Supplementary file 4 — Source Data [file 41467_2021_22215_MOESM4_ESM.zip › Source Data/Source Data/salary_evaluation/IT/DNN.csv]

Experiment	low		high
	rmse	mae	rmse	mae
1	6.506413298	4.965802	11.80551646	9.462083
2	6.484077421	5.024598	11.79394523	9.474837
3	6.470649426	4.996173	11.82996678	9.494871
4	6.566339239	5.038008	11.79551805	9.454161
5	6.465463711	4.943805	11.78480318	9.460345
6	6.481506924	4.960806	11.77957724	9.439079
7	6.507111341	5.009611	11.79442563	9.444305
8	6.46681877	4.984856	11.83829105	9.479333
9	6.524380354	5.005718	11.77440376	9.425649
10	6.51108954	5.056848	11.8106159	9.464565
avg	6.498385002	4.9986225	11.80070633	9.4599228
std	0.031507709	0.035738237	0.020798968	0.020366727
