# Supplementary material for: Market-oriented job skill valuation with cooperative composition neural network
Source: Nat Commun. 2021 Mar 31;12:1992. doi: 10.1038/s41467-021-22215-y (PMC8012576; doi:10.1038/s41467-021-22215-y)
Supplement: Supplementary file 4 — Source Data [file 41467_2021_22215_MOESM4_ESM.zip › Source Data/Source Data/salary_evaluation/IT/GBDT.csv]

Bound	Experiment	rmse	mae
Low	1	4.890451513	3.657375
	2	4.862043603	3.637717
	3	4.903803218	3.678051
	4	4.856401034	3.633551
	5	4.84451205	3.627887
	6	4.876951404	3.642746
	7	4.875937141	3.650309
	8	4.909943075	3.662109
	9	4.904176791	3.67368
	10	4.85397981	3.641993
High	1	8.74207361	6.553084
	2	8.814652744	6.608701
	3	8.784892543	6.557704
	4	8.802476754	6.599275
	5	8.756762358	6.551008
	6	8.765493084	6.57468
	7	8.712577001	6.525049
	8	8.762432881	6.582628
	9	8.726161012	6.543424
	10	8.762294677	6.587124
low_avg		4.877819964	3.6505418
low_std		0.023454437	0.016908047
high_avg		8.762981666	6.5682677
high_std		0.031779005	0.026508488
