# Supplementary material for: Market-oriented job skill valuation with cooperative composition neural network
Source: Nat Commun. 2021 Mar 31;12:1992. doi: 10.1038/s41467-021-22215-y (PMC8012576; doi:10.1038/s41467-021-22215-y)
Supplement: Supplementary file 4 — Source Data [file 41467_2021_22215_MOESM4_ESM.zip › Source Data/Source Data/salary_evaluation/IT/HAN.csv]

Bound	Experiment	RMSE	MAE
Low	1	4.699630502	3.436357098
	2	4.78243195	3.513202719
	3	4.770241407	3.472844428
	4	4.755882514	3.509662571
	5	4.843334069	3.628571879
	6	4.693582955	3.432205005
	7	4.785458632	3.49711487
	8	4.751053182	3.497780247
	9	4.777107498	3.494343576
	10	4.75024921	3.490793636
High	1	8.348597011	6.108532705
	2	8.338133109	6.104172699
	3	8.262930956	6.037923933
	4	8.411654432	6.228737845
	5	8.283453484	6.014958006
	6	8.329374694	6.109079103
	7	8.365655236	6.201078007
	8	8.319124048	6.063068818
	9	8.220316226	5.983603099
	10	8.455151393	6.258098926
low_avg		4.760897192	3.497287603
low_std		0.043118934	0.053994694
high_avg		8.333439059	6.110925314
high_std		0.068887494	0.092353319
