# Supplementary material for: Market-oriented job skill valuation with cooperative composition neural network
Source: Nat Commun. 2021 Mar 31;12:1992. doi: 10.1038/s41467-021-22215-y (PMC8012576; doi:10.1038/s41467-021-22215-y)
Supplement: Supplementary file 4 — Source Data [file 41467_2021_22215_MOESM4_ESM.zip › Source Data/Source Data/salary_evaluation/IT/HSBMF.csv]

Bound	Experiment	rmse	mae
Low	1	5.304194	3.946882
	2	5.285835	3.932072
	3	5.270499	3.913587
	4	5.287839	3.944213
	5	5.32524	3.969089
	6	5.283849	3.942476
	7	5.279324	3.930154
	8	5.27179	3.927744
	9	5.296079	3.941982
	10	5.304758	3.942949
High	1	9.201311	6.818561
	2	9.210203	6.810471
	3	9.213452	6.799971
	4	9.201039	6.819032
	5	9.14928	6.77498
	6	9.213399	6.822004
	7	9.193862	6.800627
	8	9.106514	6.7458
	9	9.172777	6.770754
	10	9.217887	6.835714
low_avg		5.2909407	3.9391148
low_std		0.016914665	0.014643368
high_avg		9.1879724	6.7997914
high_std		0.035639584	0.027878632
