# Supplementary material for: Market-oriented job skill valuation with cooperative composition neural network
Source: Nat Commun. 2021 Mar 31;12:1992. doi: 10.1038/s41467-021-22215-y (PMC8012576; doi:10.1038/s41467-021-22215-y)
Supplement: Supplementary file 4 — Source Data [file 41467_2021_22215_MOESM4_ESM.zip › Source Data/Source Data/salary_evaluation/IT/Linear.csv]

Bound	Experiment	rmse	mae
Low	1	5.368331305	4.020913
	2	5.369566556	4.021784
	3	5.374348984	4.033675
	4	5.417779158	4.045469
	5	5.417868031	4.054542
	6	5.378452937	4.024804
	7	5.360571238	4.015794
	8	5.399688139	4.040548
	9	5.395078035	4.041886
	10	5.376940766	4.026565
High	1	9.550525902	7.146396
	2	9.513706691	7.131587
	3	9.545275952	7.141459
	4	9.576174967	7.151267
	5	9.526060203	7.11905
	6	9.529641231	7.133801
	7	9.525277581	7.144164
	8	9.453092034	7.078436
	9	9.587003234	7.181539
	10	9.638359352	7.166736
low_avg		5.385862515	4.032598
low_std		0.020544559	0.012608775
high_avg		9.544511715	7.1394435
high_std		0.049317873	0.027814388
