# Supplementary material for: Market-oriented job skill valuation with cooperative composition neural network
Source: Nat Commun. 2021 Mar 31;12:1992. doi: 10.1038/s41467-021-22215-y (PMC8012576; doi:10.1038/s41467-021-22215-y)
Supplement: Supplementary file 4 — Source Data [file 41467_2021_22215_MOESM4_ESM.zip › Source Data/Source Data/salary_evaluation/IT/RoBERTa.csv]

Bound	Experiment	RMSE	MAE
Low	1	4.650078279	3.3745854
	2	4.62409137	3.370455
	3	4.641807514	3.3744316
	4	4.642633843	3.3698678
	5	4.656111038	3.3824468
	6	4.621016338	3.3647888
	7	4.625813766	3.3664231
	8	4.644510738	3.380654
	9	4.66293309	3.4037614
	10	4.654131928	3.381598
High	1	8.409043941	6.101531
	2	8.327816641	6.06255
	3	8.375821154	6.152785
	4	8.368597493	6.0863323
	5	8.385706887	6.1453447
	6	8.387326392	6.0990763
	7	8.298322722	6.028838
	8	8.575203788	6.2291794
	9	8.408960697	6.155587
	10	8.462807454	6.161635
low_avg		4.642312791	3.37690119
high_avg		8.399960717	6.12228587
low_std		0.014447412	0.011290863
high_std		0.076221584	0.057839278
