# Supplementary material for: Market-oriented job skill valuation with cooperative composition neural network
Source: Nat Commun. 2021 Mar 31;12:1992. doi: 10.1038/s41467-021-22215-y (PMC8012576; doi:10.1038/s41467-021-22215-y)
Supplement: Supplementary file 4 — Source Data [file 41467_2021_22215_MOESM4_ESM.zip › Source Data/Source Data/salary_evaluation/IT/SSCN(AVG).csv]

Experiment	low		low
	rmse	mae	rmse	mae
1	6.709767582	5.03247	11.40491263	8.594581
2	6.741696967	5.0743	11.31909453	8.553966
3	6.77192085	5.07144	11.40551994	8.580406
4	6.829253034	5.114554	11.71755981	8.810852
5	6.798348108	5.166308	11.42483921	8.658384
6	6.721369652	5.065738	11.39090418	8.565556
7	6.754304183	5.056	11.38291338	8.577228
8	6.796070335	5.118775	11.48382415	8.646846
9	6.745137953	5.068208	11.60419411	8.742141
10	6.708526813	5.079701	11.43204422	8.67314
avg	6.757639548	5.0847494	11.45658062	8.64031
std	0.040698663	0.038303455	0.118401904	0.08406594
