# Supplementary material for: Market-oriented job skill valuation with cooperative composition neural network
Source: Nat Commun. 2021 Mar 31;12:1992. doi: 10.1038/s41467-021-22215-y (PMC8012576; doi:10.1038/s41467-021-22215-y)
Supplement: Supplementary file 4 — Source Data [file 41467_2021_22215_MOESM4_ESM.zip › Source Data/Source Data/salary_evaluation/IT/SSCN(IND).csv]

Bound	Experiment	rmse	mae
Low	1	4.656848613	3.408883
	2	4.738867481	3.466091
	3	4.870352554	3.581056
	4	4.759097288	3.470526
	5	4.747358213	3.489779
	6	4.759357204	3.481777
	7	4.808628599	3.51964
	8	4.828643909	3.530196
	9	4.75642639	3.482578
	10	4.690902152	3.414038
High	1	8.103738458	5.893426
	2	8.214021001	5.948166
	3	8.381650017	6.110204
	4	8.251795441	5.986319
	5	8.347700701	6.071101
	6	8.37033482	6.138849
	7	8.203501813	5.968164
	8	8.371102496	6.086218
	9	8.253862005	5.97413
	10	8.284862159	6.032455
low_avg		4.76164824	3.4844564
low_std		0.062594253	0.051534186
high_avg		8.278256891	6.0209032
high_std		0.090750841	0.079240485
