# Supplementary material for: Market-oriented job skill valuation with cooperative composition neural network
Source: Nat Commun. 2021 Mar 31;12:1992. doi: 10.1038/s41467-021-22215-y (PMC8012576; doi:10.1038/s41467-021-22215-y)
Supplement: Supplementary file 4 — Source Data [file 41467_2021_22215_MOESM4_ESM.zip › Source Data/Source Data/salary_evaluation/IT/SSCN.csv]

Experiment	low		high
	rmse	mae	rmse	mae
1	4.355138345	3.196967	7.572220216	5.549971
2	4.52884875	3.318253	7.857805928	5.725144
3	4.396842617	3.212003	7.655330953	5.585944
4	4.480229905	3.294024	7.681579525	5.62622
5	4.400452704	3.211708	7.644269749	5.604558
6	4.413156127	3.219364	7.588089549	5.553949
7	4.403156709	3.213157	7.750640748	5.663526
8	4.398892702	3.217569	7.639741291	5.602738
9	4.434318437	3.235687	7.713159664	5.656665
10	4.537008927	3.324636	7.754726494	5.704665
avg	4.434804522	3.2443368	7.685756412	5.627338
std	0.060627742	0.048444183	0.085977902	0.059559049
