# Supplementary material for: Market-oriented job skill valuation with cooperative composition neural network
Source: Nat Commun. 2021 Mar 31;12:1992. doi: 10.1038/s41467-021-22215-y (PMC8012576; doi:10.1038/s41467-021-22215-y)
Supplement: Supplementary file 4 — Source Data [file 41467_2021_22215_MOESM4_ESM.zip › Source Data/Source Data/salary_evaluation/IT/SVR.csv]

Bound	Experiment	rmse	mae
Low	1	5.587078664	4.136755
	2	5.571152125	4.119285
	3	5.55526084	4.096561
	4	5.606990191	4.099755
	5	6.21720709	4.132961
	6	5.64797477	4.172684
	7	5.549834772	4.108002
	8	5.643636948	4.147395
	9	5.500169906	4.078647
	10	5.870267115	4.111151
High	1	9.560969459	7.130662
	2	10.18016375	7.221523
	3	9.685779938	7.163353
	4	9.645902083	7.145197
	5	10.56527553	7.182576
	6	10.25466952	7.182763
	7	9.65809241	7.137546
	8	11.10619287	7.184167
	9	13.5267444	7.251587
	10	9.855389338	7.166053
low_avg		5.674957242	4.1203196
low_std		0.215391375	0.027620185
high_avg		10.40391793	7.1765427
high_std		1.201925501	0.03753581
