# Supplementary material for: Market-oriented job skill valuation with cooperative composition neural network
Source: Nat Commun. 2021 Mar 31;12:1992. doi: 10.1038/s41467-021-22215-y (PMC8012576; doi:10.1038/s41467-021-22215-y)
Supplement: Supplementary file 4 — Source Data [file 41467_2021_22215_MOESM4_ESM.zip › Source Data/Source Data/salary_evaluation/IT/TextCNN.csv]

Bound	Experiment	RMSE	MAE
Low	1	5.025572104	3.713053334
	2	4.955706969	3.681485772
	3	4.988115491	3.696449632
	4	4.991194186	3.715581797
	5	4.967634252	3.70079682
	6	4.997777694	3.72491345
	7	4.985269628	3.708225769
	8	5.000206572	3.707809362
	9	5.041011331	3.743448794
	10	5.035922879	3.730692964
High	1	8.731743368	6.480735733
	2	8.749884036	6.508854864
	3	8.759302705	6.509816003
	4	8.86437611	6.640965014
	5	8.809878346	6.561675674
	6	8.795603971	6.537732507
	7	8.924915083	6.661334161
	8	8.779876719	6.544462527
	9	8.786461001	6.530015961
	10	8.795153136	6.560316668
low_avg		4.998841111	3.712245769
low_std		0.028013981	0.017791368
high_avg		8.799719448	6.553590911
high_std		0.057060175	0.057222246
