# Supplementary material for: Market-oriented job skill valuation with cooperative composition neural network
Source: Nat Commun. 2021 Mar 31;12:1992. doi: 10.1038/s41467-021-22215-y (PMC8012576; doi:10.1038/s41467-021-22215-y)
Supplement: Supplementary file 4 — Source Data [file 41467_2021_22215_MOESM4_ESM.zip › Source Data/Source Data/salary_evaluation/IT/transformerXL.csv]

Bound	Experiment	RMSE	MAE
Low	1	5.44365	4.064676
	2	5.457011	4.051802
	3	5.449748	4.05401
	4	5.474262	4.122015
	5	5.4379	4.043007
	6	5.477241	4.110207
	7	5.467027	4.1631
	8	5.448966	4.094211
	9	5.452106	4.096485
	10	5.486666	4.167389
High	1	9.603827	7.168044
	2	9.719511	7.391703
	3	9.634828	7.236465
	4	9.801778	7.378525
	5	9.694223	7.352606
	6	9.656275	7.285026
	7	9.621131	7.251411
	8	9.652891	7.257212
	9	9.618689	7.232773
	10	9.624553	7.222964
low_avg		5.4594577	4.0966902
low_std		0.01602777	0.044699198
high_avg		9.6627706	7.2776729
high_std		0.060612016	0.073542909
