# Supplementary material for: Market-oriented job skill valuation with cooperative composition neural network
Source: Nat Commun. 2021 Mar 31;12:1992. doi: 10.1038/s41467-021-22215-y (PMC8012576; doi:10.1038/s41467-021-22215-y)
Supplement: Supplementary file 4 — Source Data [file 41467_2021_22215_MOESM4_ESM.zip › Source Data/Source Data/salary_evaluation/IT/XLNet.csv]

Bound	Experiment	RMSE	MAE
Low	1	4.568680335	3.338232
	2	4.577623401	3.3430302
	3	4.565492087	3.3253891
	4	4.536646118	3.3323684
	5	4.580367562	3.3229065
	6	4.554507438	3.336602
	7	4.587316863	3.3450594
	8	4.554443764	3.3294883
	9	4.574958798	3.3099275
	10	4.56332346	3.3422463
High	1	8.259168239	6.0042543,
	2	8.21295775	5.980189
	3	8.335213495	6.083807
	4	8.311757937	6.0687795,
	5	8.349831735	6.0863647,
	6	8.201221251	5.989786
	7	8.209375738	5.968686
	8	8.229425253	5.9831247
	9	8.178305448	5.946876
	10	8.2569498	6.015411
low_avg		4.566335982	3.33252497
high_avg		8.254420664	5.995411386
low_std		0.014970163	0.0109265
high_std		0.059576231	0.044155082
