# Supplementary material for: Market-oriented job skill valuation with cooperative composition neural network
Source: Nat Commun. 2021 Mar 31;12:1992. doi: 10.1038/s41467-021-22215-y (PMC8012576; doi:10.1038/s41467-021-22215-y)
Supplement: Supplementary file 4 — Source Data [file 41467_2021_22215_MOESM4_ESM.zip › Source Data/Source Data/skill_increase.csv]

skill_name	ratio	salary	value	oatt
Matrix Calculation	0.18390980976661564	19.871862730416957	32.306182135706365	0.2517436797852102
POS Analysis	0.1555470999246178	22.99426180628515	29.17926346701245	0.29517555236816406
Information Theory	0.13699767479572342	21.42510254772141	26.79384854634603	0.28715947829186916
Computational Linguistics	0.11995180314834887	20.725498028652993	24.6316619515419	0.238109713109831
Voiceprint Recognition	0.08807623994638246	20.694044560805796	33.23489481806755	0.10183502650470473
PLSA	0.04719488629213384	23.600317598580098	28.042535587892694	0.14507348065154027
xgboost	0.03599541700665337	21.29996425114483	29.210576344003865	0.07809091918170452
