# Supplementary material for: Market-oriented job skill valuation with cooperative composition neural network
Source: Nat Commun. 2021 Mar 31;12:1992. doi: 10.1038/s41467-021-22215-y (PMC8012576; doi:10.1038/s41467-021-22215-y)
Supplement: Supplementary file 4 — Source Data [file 41467_2021_22215_MOESM4_ESM.zip › Source Data/Source Data/skill_increase_source.csv]

skill_name	ratio	salary	value	oatt	value_add
xgboost	0.004536063418966573	19.959223902401675	21.178016662597656	0.06885635852813721	1.458241108234688
Voiceprint Recognition	0.15411862942260976	19.588108076121486	32.42446136474609	0.16928146779537198	5.488860412298548
POS Analysis	-0.09253757251689149	23.560398595525662	12.24883270263672	0.17518799006938934	2.1458483818711334
xgboost	0.017242589842503615	23.560398595525662	31.79342460632324	0.04626258835196495	1.4708461148615652
xgboost	0.1594724075663612	23.92299278235392	72.43338775634766	0.06351915746927261	4.60090776292833
xgboost	0.06924989207694038	28.644193400098835	50.87032699584961	0.07703658938407898	3.9188764926130943
PLSA	0.24123245276507502	25.150975396380428	44.28599166870117	0.2034738659858704	9.011041933848675
Computational Linguistics	0.10079321975125895	14.236964228506215	22.173145294189453	0.1410852074623108	3.1283028039226792
Voiceprint Recognition	0.17516096446308796	6.481971378449202	13.318613052368164	0.1238216981291771	1.6491332848696487
xgboost	0.03713986526385514	17.133335105334268	19.82415580749512	0.18567655980587008	3.6808810513912547
PLSA	-0.05650653365747677	29.714307555826302	18.35475349426269	0.135443314909935	2.4860286576176516
Voiceprint Recognition	0.047076345725723424	21.096322516699672	36.69206237792969	0.05733036249876022	2.103569236953831
PLSA	0.5186717192981455	24.566260538280968	56.3343391418457	0.20892652869224548	11.769737923077514
Voiceprint Recognition	0.01921833651047724	15.61110390175245	40.69035720825195	0.011601117439568044	0.472053612630905
xgboost	0.05213016425275026	11.482837649843566	27.15996551513672	0.03502035140991211	0.9511515366211825
Voiceprint Recognition	-0.02249359268946225	16.97617674943047	9.192748069763184	0.04779040440917015	0.43932514788560084
xgboost	-0.015805601699978897	22.816915861056902	17.876415252685547	0.06904686242341995	1.234310384576105
xgboost	-0.034737470107086596	26.351084108479252	15.506267547607422	0.08041224628686905	1.246893805028293
Computational Linguistics	0.2153765492719318	31.60483174779656	49.67342758178711	0.2366224825382233	11.75384975058512
xgboost	0.02511343848306211	17.883818144201868	20.672452926635746	0.13577766716480255	2.8068574329527967
Voiceprint Recognition	0.22635058974646174	26.540583800155474	58.95451736450195	0.13128708302974698	7.739966616212028
xgboost	0.012181988354562695	21.825946156771092	27.589996337890625	0.043586365878582	1.2025476749720383
Matrix Calculation	0.45494078774345265	21.606458624782064	40.02091598510742	0.2684114873409271	10.742073584308969
Voiceprint Recognition	0.051941550981045484	22.832004103980967	45.06334686279297	0.04826345294713974	2.1749127209530457
xgboost	-0.006443832992161492	17.323744965124057	16.415616989135742	0.11010010540485382	1.8073611607895543
xgboost	-0.02569415478534994	27.06381351456997	16.80685806274414	0.06505709141492844	1.0934053013856726
POS Analysis	0.07658292996564564	22.534416731731433	36.6400032043457	0.10204552859067917	3.738948494551636
Matrix Calculation	-7.51841550949955e-05	19.870280558436	19.86268424987793	0.16435477137565613	3.264526928795533
Voiceprint Recognition	0.017608257435406883	28.677780119380543	44.07124328613281	0.031229557469487187	1.376325424956036
POS Analysis	0.052717908930626556	29.8037692174004	31.69355392456055	0.4412714838981629	13.985461570297279
xgboost	-0.018367616822643693	26.808724261995373	19.974687576293945	0.06838183104991913	1.3659057111170512
Voiceprint Recognition	0.023216092832959525	20.851621571752318	38.49602127075195	0.02611338160932064	1.0052612938836702
Computational Linguistics	-0.0633678294841895	16.57137039016571	9.036703109741213	0.12952417135238647	1.1704714820467645
Voiceprint Recognition	-0.006920411165108157	25.09201073783949	19.104515075683594	0.02837505750358105	0.5420917138505531
xgboost	0.328562611457998	15.666252288524754	60.47661209106445	0.07958082854747772	4.812778897951318
Matrix Calculation	0.3220539263804292	23.19298979848001	38.10048294067383	0.2748333215713501	10.471282280057949
xgboost	0.08036373238453605	26.965032346947652	61.43538665771485	0.054989758878946304	3.3783170989425746
xgboost	0.03667594597045917	24.54299990629161	36.62297058105469	0.06705859303474426	2.455884879918358
Voiceprint Recognition	0.07881590473551633	19.842314876293717	37.693214416503906	0.07510857284069061	2.831083540601753
xgboost	-0.0070009442431522685	21.762481879969606	19.474069595336914	0.06283450871706009	1.2236435957448322
POS Analysis	0.7157391836816739	32.060952341266734	54.94199752807617	0.3688965737819672	20.267914644844613
xgboost	-0.0739493444561958	18.502625417359297	0.0	0.07394934445619583	0.0
Voiceprint Recognition	0.029533186810186407	13.451437402259934	16.90560531616211	0.10048549622297287	1.6987681391442777
PLSA	0.07167943165478582	23.379433984162336	33.259979248046875	0.13663913309574127	4.54461473123547
Voiceprint Recognition	-0.009344306774437457	23.748223787842733	0.0	0.009344306774437428	0.0
Voiceprint Recognition	0.022070433623542805	23.58282703959082	45.50818252563477	0.02269904501736164	1.0329922838076941
Computational Linguistics	-0.03236634182596138	29.751406694945246	24.10957336425781	0.1499405801296234	3.6150034169145324
POS Analysis	0.31452505370242084	18.12236579458979	36.88617706298828	0.18771137297153476	6.923954940164664
Information Theory	0.45967819278997585	29.101754480327948	45.96347045898438	0.3521294891834259	16.185093373819658
Voiceprint Recognition	0.03827783253537301	21.23496227805785	41.38946533203125	0.03739066794514656	1.5475797546571357
Voiceprint Recognition	0.0666891558932093	19.92807727958178	25.835304260253906	0.174175426363945	4.499875134771969
PLSA	0.043615164327748694	28.243772020532056	33.023025512695305	0.1980617791414261	6.540599185677136
Voiceprint Recognition	-0.018775104743021832	31.10951161063877	25.69117927551269	0.09898582100868224	2.5430624732678657
xgboost	0.017017900486987238	24.173005784645596	30.4418888092041	0.060612559318542474	1.845160791216358
Voiceprint Recognition	1.117628292626147	29.285716696308906	73.63209533691406	0.2584540843963623	19.030515782487782
Voiceprint Recognition	0.04496208197873323	28.045375384805972	39.3388900756836	0.09653591364622116	3.797615695284379
POS Analysis	0.024738867366951443	14.68168853788086	16.280179977416992	0.18149122595787048	2.954709822916186
Matrix Calculation	0.7420663087772609	25.413361334521714	72.52169036865234	0.18685699999332428	13.551185496731136
Computational Linguistics	0.2580480660015671	14.01594545254789	15.581623077392578	0.6474173665046692	10.087813378633882
xgboost	0.00868362757500939	24.155975415008598	26.45858383178711	0.08283225446939467	2.1916241488544013
xgboost	0.010154048169860893	24.06942037428012	29.57607650756836	0.04208768531680107	1.24478860095617
xgboost	-0.042956874434944704	18.82781616573831	11.318655014038086	0.10115649551153184	1.144955475124121
xgboost	0.030056930998343542	24.85616228619195	37.98259353637695	0.052361663430929184	1.9888317789855563
Voiceprint Recognition	0.025498512752527937	26.503094021639335	47.442787170410156	0.030510490760207176	1.4475027196012746
Voiceprint Recognition	0.07004632344945776	17.049834110117178	25.835304260253906	0.11271945387125015	2.9121413868134027
xgboost	-0.0026579511097883945	17.50552224796951	15.924341201782227	0.028659449890255925	0.45638285870781553
Voiceprint Recognition	0.2440429777490054	15.302438318535987	86.01717376708984	0.040721733123064034	3.5027683941436574
xgboost	0.15757142386467482	16.998727636463315	43.47032928466797	0.08038447052240373	3.494339402982576
xgboost	-0.018978960645788242	21.883925632107587	15.020467758178713	0.0581006333231926	0.8726986895607782
Voiceprint Recognition	0.05840077788860533	9.686592612543912	22.46319007873535	0.04015373811125755	0.9019810515649382
xgboost	0.04105864488767706	23.513686966763476	33.65584945678711	0.08377628773450851	2.819562128041099
xgboost	0.042246749159332866	34.13783683852109	47.59328842163086	0.0932498425245285	4.438066650541543
xgboost	0.07499889739246811	21.560028255085825	32.529937744140625	0.12058346718549727	3.92257268051685
Voiceprint Recognition	0.027015182140161284	19.30396277193308	30.62185096740723	0.04293898120522499	1.3148710831586998
POS Analysis	0.4404980845720288	27.586196405204724	51.948768615722656	0.2572004199028015	13.361245101397344
Voiceprint Recognition	-0.00632231962494929	33.66359478428172	25.80337905883789	0.026526566594839096	0.6844750529761399
PLSA	-0.16662459075450906	16.876102910475225	0.0	0.16662459075450894	0.0
PLSA	-0.1229652687907219	19.200308571716565	0.0	0.1229652687907219	0.0
xgboost	0.02339454487508164	19.259876991032566	33.65584945678711	0.029675696045160294	0.9987607586212874
xgboost	-0.009687434795845976	18.262170264834943	15.122684478759766	0.0538388155400753	0.8141874201227068
POS Analysis	0.0894646680123183	20.60796958986717	36.6400032043457	0.09547816216945648	3.498320167833924
xgboost	0.030220062530785543	24.472019879731093	34.674285888671875	0.06573668867349625	2.279372736439427
Voiceprint Recognition	-0.006920411165108157	25.09201073783949	19.104515075683594	0.02837505750358105	0.5420917138505531
Voiceprint Recognition	0.023431106837107064	16.123202349589942	38.28292846679688	0.016384992748498917	0.6272655053197697
Voiceprint Recognition	0.012429224550277635	17.077021756604296	24.29631996154785	0.02822047099471092	0.685653592753077
xgboost	0.11277232958873264	13.01053025133503	26.57181167602539	0.08861223608255386	2.354587649377123
Matrix Calculation	0.23418694315380276	13.370625853336291	22.710369110107425	0.2136157751083374	4.8512931004520405
xgboost	0.05096604484833133	20.277460282116706	33.757461547851555	0.06798874586820602	2.295127474332616
Information Theory	0.4947247016499483	15.892191934134106	35.62302780151367	0.2104773223400116	7.497839505306388
xgboost	0.03928371650272213	31.42047229479131	46.00577926635742	0.0752970278263092	3.464098441589954
xgboost	0.037467156040178015	26.652392022175235	40.51622772216797	0.06491991877555847	2.630310212815175
Voiceprint Recognition	0.07712471313585736	21.70272006511839	49.04445266723633	0.05377848073840141	2.6375361530904087
xgboost	0.14698873345410385	12.96054902963461	48.91500473022461	0.0441553071141243	2.1598570563519104
xgboost	-0.04783150696842797	17.628036484384815	4.024742603302002	0.06111826375126839	0.2459852799595783
xgboost	0.017017900486987238	24.173005784645596	30.4418888092041	0.060612559318542474	1.845160791216358
xgboost	0.05464106766168132	17.181377469007803	31.334087371826172	0.059175442904233926	1.854208498227777
Voiceprint Recognition	0.03178162662613085	17.065117507093216	44.23479461669922	0.01897977665066719	0.8395665220130866
POS Analysis	0.18846953474191097	23.470621993833728	26.5766658782959	0.5451056361198425	14.487090359533
Voiceprint Recognition	-0.1327865774550963	16.71187813717878	2.6352272033691406	0.1538212150335312	0.4053538503116556
Matrix Calculation	0.07376452036579871	13.885000867950273	20.82555389404297	0.12082716077566147	2.5162925485977325
Voiceprint Recognition	0.17007537467568445	14.487278693638512	57.370811462402344	0.046806372702121735	2.6853195835323618
Matrix Calculation	0.38655006057358926	26.289856950373636	63.72758102416992	0.16371966898441315	10.433458470454468
xgboost	0.050774920837170306	20.393864600549712	29.42331314086914	0.098399318754673	2.8952339685669415
Voiceprint Recognition	0.055874028594278737	20.375280578222252	34.104923248291016	0.07281310111284256	2.4832852249235486
Voiceprint Recognition	0.018018168487717267	26.804294709753755	46.07372283935547	0.024028562009334564	1.107085306246347
PLSA	-0.14014074206352237	37.20488762362232	0.0	0.14014074206352234	0.0
Voiceprint Recognition	0.026234472976335597	16.20073276003519	45.23453903198242	0.0140638817101717	0.6361732061599454
xgboost	0.07302114224115427	17.767473750909883	25.925457000732425	0.1290806531906128	3.3464749239196867
POS Analysis	-0.1318539662469748	18.22593726985758	14.596540451049805	0.4326896667480469	6.315772223439126
PLSA	0.19457459572280103	38.68588809969732	64.50193023681639	0.19619446992874146	12.654922012192852
xgboost	-0.009623660303120474	23.59966411496309	21.3282470703125	0.09170171618461607	1.9558368595571662
POS Analysis	0.5460024365462648	34.099830317439356	47.68335342407226	0.4699439108371735	22.408501589939647
Voiceprint Recognition	0.009702640810492708	32.82183466181201	46.07372283935547	0.023246968165040016	1.0710743680913737
PLSA	0.15354944571159207	29.23494984417815	44.01901245117188	0.20837290585041046	9.172369537116085
Voiceprint Recognition	0.3719498942862083	22.4430378006993	36.41163635253906	0.30342087149620056	11.04805043469014
PLSA	0.007533706821218603	29.23654019550713	30.52878189086914	0.14469467103481293	4.4173520527928645
Voiceprint Recognition	0.021978991804604137	27.417315776546744	39.14099502563477	0.04788675531744957	1.8743352516740832
Matrix Calculation	0.3220539263804292	23.19298979848001	38.10048294067383	0.2748333215713501	10.471282280057949
Voiceprint Recognition	0.017695021775568223	17.004848769393462	32.24464797973633	0.019031887874007225	0.6136765248871754
xgboost	0.06481536540214147	12.771995558451476	30.39741134643555	0.042245201766490936	1.2841447755091908
xgboost	-0.0026315319711326304	30.116802727205148	25.85614776611328	0.01830882206559181	0.4733956087514172
xgboost	0.03603234895668157	18.209126042078637	24.15334129333496	0.09628233313560486	2.325540052742838
xgboost	-0.023351007637520717	27.688967932933327	21.03380584716797	0.09047524631023407	1.9030387648641636
Voiceprint Recognition	0.04496208197873323	28.045375384805972	39.3388900756836	0.09653591364622116	3.797615695284379
xgboost	-0.003403902175122333	25.232394971581293	23.94705390930176	0.06283668428659439	1.5047534660928508
xgboost	-0.04189613527822106	23.527864418644842	11.916149139404295	0.08139131218194963	0.9698710146119254
xgboost	-0.009857157648144226	23.391111771107724	21.201171875	0.0961139053106308	2.037727426068159
Voiceprint Recognition	0.10649082032918776	17.143112100693607	32.137752532958984	0.09912485629320143	3.1856501014160297
Information Theory	-0.0559744359197615	12.802517003198084	9.8455810546875	0.20427769422531128	2.011232596159971
Voiceprint Recognition	-0.009344306774437457	23.748223787842733	0.0	0.009344306774437428	0.0
POS Analysis	0.3543405734515734	28.173996342283292	37.81454086303711	0.43330249190330505	16.385134786133335
xgboost	0.018813370606642715	25.684500248958358	28.776540756225586	0.13299080729484558	3.827015386323467
xgboost	0.05275761101576086	20.370519002521075	33.068267822265625	0.07441308349370956	2.4607117744506013
PLSA	0.030561552283344572	24.34014405122559	36.0224723815918	0.05819128081202508	2.096193805900626
POS Analysis	0.16239176560980761	19.027536238040042	35.75941848754883	0.1370924413204193	4.902345980656605
xgboost	0.054460929161146074	22.019004222971844	54.16969680786133	0.034163739532232285	1.850639412283769
xgboost	-0.03736584633588788	13.39420191428671	0.0	0.037365846335887916	0.0
Voiceprint Recognition	0.005662890013672591	25.23484124049588	29.80837440490723	0.03013328649103641	0.8982242857751466
POS Analysis	0.06708417706906357	22.40320460277417	37.961570739746094	0.08301030844449997	3.151201696144028
xgboost	0.03428591294319175	32.558568336703296	43.91159439086914	0.08681368082761765	3.812127140080719
Voiceprint Recognition	0.021468728889797478	27.046059030434385	30.81786727905273	0.13096962869167328	4.036204634606803
xgboost	0.10466152255333303	14.97717012046269	63.05925750732422	0.028666369616985318	1.8076799834776123
Voiceprint Recognition	-0.11392565509838462	14.19801696888891	4.355804443359375	0.15645655989646912	0.6814941787897624
xgboost	0.07799916978697705	28.561672587596078	47.894287109375	0.09657339006662367	4.625313670976538
Voiceprint Recognition	0.07413445432033709	19.481100387315006	36.80657196044922	0.07201620936393738	2.650669792272538
Voiceprint Recognition	-0.006920411165108157	25.09201073783949	19.104515075683594	0.02837505750358105	0.5420917138505531
Voiceprint Recognition	0.09135313964957857	15.72422956540658	27.20280265808105	0.102871336042881	2.798388653547632
Computational Linguistics	-0.09954416751861567	10.189449003791164	0.0	0.09954416751861572	0.0
xgboost	0.04736114326856304	15.901188021602543	21.35135078430176	0.11655367910861968	2.4885784878490824
xgboost	-0.09234472364187248	20.041710637607935	0.0	0.0923447236418724	0.0
xgboost	0.03713651618512732	20.91653365726723	28.798280715942386	0.08677785098552704	2.4990529126074255
xgboost	0.030056930998343542	24.85616228619195	37.98259353637695	0.052361663430929184	1.9888317789855563
xgboost	0.07971565277650386	25.792047459635114	44.749996185302734	0.09127677977085114	4.084635546552306
xgboost	0.028859247866393024	16.35220023218048	20.498720169067386	0.09959951043128967	2.0416624933071152
xgboost	-0.0035360147297040403	20.716677051017825	19.426193237304688	0.05389627441763878	1.046999441607852
PLSA	-0.023261971725882558	17.462049716193693	13.450838088989258	0.0939389169216156	1.2635571617676646
xgboost	0.028035849997687413	18.180101552059014	23.77853202819824	0.08135481923818587	1.9344981749034809
xgboost	-0.11694731107959791	24.66012334615845	0.32761788368225103	0.11833558231592177	0.0387688530426491
xgboost	0.05157084113832163	27.899491601594686	44.78544235229492	0.0749547928571701	3.356883554532999
Information Theory	-0.08663544636808583	22.776658364573358	16.211750030517578	0.24760469794273374	4.014105469429409
xgboost	0.08710946338705201	17.907414424569073	29.18679618835449	0.11285810172557832	3.2939664132690325
xgboost	0.014457350758438459	35.14199829477602	45.58695602416992	0.04575460031628609	2.085812952522005
xgboost	0.03667111115132545	22.468117372131147	36.22907638549805	0.05460285395383835	1.9782109667598036
PLSA	-0.04603366514432764	22.31071385446285	15.240119934082033	0.13214407861232758	2.013891606630637
xgboost	0.1673189522523139	23.94697759491538	71.18436431884766	0.06774178892374039	4.822156182358015
Matrix Calculation	0.18512091916035223	13.831429100356644	35.73780822753906	0.08977173268795012	3.2082449670558613
xgboost	0.021316447619529146	14.61730394452853	34.94369888305664	0.014787385240197182	0.5167259371012065
xgboost	0.04786595139023805	24.788255958696	35.50904846191406	0.09552889317274094	3.3921400971838693
Computational Linguistics	-0.03554870218727472	24.1122138139498	17.406946182250973	0.11703313142061235	2.0371894201789047
Matrix Calculation	-0.018154510667373527	21.626569322986345	19.33136558532715	0.14837367832660675	2.8682658189713663
PLSA	0.07872054044418637	28.892602150382615	37.8243408203125	0.19098040461540225	7.223707914174157
xgboost	-0.04329027798341261	25.389998142829317	11.916149139404295	0.07856779545545578	0.9362255682014221
Voiceprint Recognition	0.05109377272922481	20.825308325499925	25.835304260253906	0.16809484362602234	4.342781429658089
POS Analysis	0.18912443775779225	23.59002604502723	27.77579498291016	0.4726688265800476	13.128752421900119
xgboost	0.025034824294821022	20.788232196012412	25.687536239624023	0.0938999280333519	2.4120578042548146
xgboost	0.028678059018272525	19.795133748367086	25.26026725769043	0.09171686321496964	2.3167924768471693
xgboost	-0.0035360147297040403	20.716677051017825	19.426193237304688	0.05389627441763878	1.046999441607852
Voiceprint Recognition	0.5920586495732146	28.673235705764938	57.15098190307617	0.2724284529685974	15.569553585491349
Voiceprint Recognition	0.5436123134432043	17.484575882650418	24.41677474975586	0.4704090654850006	11.485872192190413
xgboost	-0.02887602709233756	19.649768664111818	0.0	0.028876027092337612	0.0
xgboost	-0.041305942766582615	24.10529623779675	11.916149139404295	0.07851621508598328	0.9356109288261222
POS Analysis	0.06983501691906903	15.342790682261779	21.92381477355957	0.13208262622356415	2.8957550321307224
PLSA	-0.05016466776470664	15.342790682261779	10.313222885131836	0.13875538110733032	1.4310151718713087
xgboost	-0.13143262267112726	18.476761820669278	0.0	0.13143262267112732	0.0
PLSA	-0.19706809520721436	14.829006312619164	0.0	0.1970680952072144	0.0
PLSA	0.2846055034381831	27.196927252621222	45.61520385742188	0.2465045750141144	11.244356441055974
xgboost	-0.12553297040929326	19.827170526145153	8.334986686706543	0.198505699634552	1.6545423636893588
xgboost	0.22982896486090415	29.168417144556184	83.73017883300781	0.09083005785942078	7.605216987981748
xgboost	0.012670839519850458	30.86528931563042	32.6524658203125	0.17769423127174375	5.802154813067317
xgboost	0.2565722553264591	19.112293229002624	48.00432586669922	0.11899659037590027	5.712351101430841
xgboost	0.07408588793919611	20.83784799032083	44.11590576171875	0.05815436691045761	2.565532570254163
PLSA	0.09618277516577943	24.998450081685114	41.41321182250977	0.11787530034780502	4.881594781945609
Voiceprint Recognition	0.011719549819344442	18.014162321210204	24.29631996154785	0.03214878961443901	0.7810972788488968
PLSA	-0.11914777755737299	20.393089764052213	0.0	0.11914777755737305	0.0
xgboost	0.04155390023222321	19.813679086647333	26.71219253540039	0.10280760377645493	2.7462165061798203
Information Theory	-0.0007110308178459682	25.335120448466743	24.679391860961914	0.0267558041960001	0.6603169763082555
xgboost	0.14038603334151986	20.52471588647797	41.71712112426758	0.10652495175600052	4.443914315161834
Computational Linguistics	0.0343696063074947	22.942917469378745	28.348054885864254	0.1236061379313469	3.503993582307529
Voiceprint Recognition	-0.0458052375311208	10.489995823076026	2.0678882598876958	0.05641733855009079	0.11666475204184226
xgboost	0.13995448990980386	15.675662388192862	40.664737701416016	0.0715077817440033	2.9078451882299987
xgboost	-0.04418258390402259	12.933565244587806	6.321000576019287	0.08291517198085785	0.5241068498517407
Voiceprint Recognition	0.018041270557866067	18.637741151495455	21.33094787597656	0.10924097150564194	2.3302134691078886
Voiceprint Recognition	0.35408567127976326	18.43074477677282	26.49456024169922	0.3740901648998261	9.911354409765638
xgboost	0.0264579970344724	23.201307966298813	33.65584945678711	0.0541083924472332	1.8210639105528372
Voiceprint Recognition	0.044742977741157916	28.928817172894036	47.90139389038086	0.06129816174507141	2.9362673905069414
POS Analysis	0.26863100978795695	25.37681126039728	28.65534591674805	0.6210681200027466	17.796921816543094
xgboost	0.0004065003964007706	18.9260601162718	19.386438369750977	0.016429910436272618	0.3185174460933275
xgboost	-0.005128814559530265	17.95465432274535	16.184638977050778	0.049695052206516266	0.8042964789081564
Voiceprint Recognition	0.015090900312364586	21.575471679973674	34.382408142089844	0.0244333054870367	0.8400758815156592
POS Analysis	0.12789008437009847	23.864706111478554	25.9712028503418	0.5622851848602295	14.603222595746958
Voiceprint Recognition	0.09606892935516233	20.53199618778569	29.71737098693848	0.16382385790348053	4.868414361829225
POS Analysis	0.07248608365982881	29.730954836752144	51.42968368530274	0.08475670963525772	4.359010766748356
PLSA	-0.008079157951181701	29.730954836752144	27.1103515625	0.08458880335092545	2.293232197094767
xgboost	0.0009110875701738234	23.050778211321308	23.32648468017578	0.07072114944458008	1.6496758090834192
xgboost	0.11175466604275695	13.596673985797814	35.66016387939453	0.05833277478814125	2.0801563084849306
Voiceprint Recognition	0.09193273695786267	11.320871724431939	22.413816452026367	0.07912404090166092	1.7734717297124547
xgboost	0.10008625209688739	15.903150180152934	26.747602462768555	0.11771507561206818	3.1485960463463414
xgboost	0.04059099241308584	20.24713212323921	30.35165596008301	0.07249584794044495	2.2003690352228777
POS Analysis	0.4197665108724193	28.7604442708066	38.31611633300781	0.4708622992038727	18.041614633123118
xgboost	0.04741062903859044	10.145802104838957	13.247982025146484	0.12894997000694275	1.7083268847951558
xgboost	-0.017005937233451698	24.056138226775246	15.924341201782227	0.04868694394826889	0.7753075075042801
Computational Linguistics	-0.1788315056592884	9.371138451916515	8.260133743286133	0.6475039720535278	5.348469408471146
Voiceprint Recognition	0.16362410317750553	13.643730894365689	29.8560733795166	0.10581545531749724	3.1592339986461577
PLSA	-0.01796650526819032	18.97872397444831	17.99078941345215	0.2600595951080322	4.678677410536238
xgboost	0.011759674157079212	24.176562709821	29.633878707885746	0.048969730734825134	1.4511630609536328
Voiceprint Recognition	-0.01317614515197518	19.53045732153141	13.662740707397461	0.04255080223083496	0.5813605777716475
Voiceprint Recognition	0.14885484529069798	23.19507068326891	37.74885559082031	0.1711554229259491	6.460921343617429
Voiceprint Recognition	0.028208646430225862	27.54382836926785	55.02141952514648	0.02676482684910297	1.4726387665823988
Computational Linguistics	0.09566063409693178	27.138563803114643	37.29526138305664	0.1891590803861618	7.054737345980527
xgboost	0.2905681602810994	27.239974115114187	75.15868377685547	0.11346560716629027	8.527925688560115
xgboost	0.06167152154087493	22.563710804000586	39.2789421081543	0.07271218299865723	2.8560576265617783
xgboost	0.10285370195521551	10.728563647991152	28.69994735717773	0.0527389831840992	1.5136060410547285
Voiceprint Recognition	0.0178054104958471	18.091845709545744	25.835304260253906	0.0392678789794445	1.0144976010887772
PLSA	-0.0601340554204343	23.96066152446496	13.272212982177734	0.12543804943561554	1.664840508178429
Voiceprint Recognition	0.017638176113303688	23.48439434043455	32.68627166748047	0.04236089065670967	1.3846195800816474
Voiceprint Recognition	-0.13674943149089816	23.44754869115053	0.0	0.13674943149089813	0.0
Voiceprint Recognition	0.09947356805169742	21.771809233642493	38.81516647338867	0.10360093414783478	4.021287505746784
PLSA	0.005921655493888369	23.768809812615405	26.024024963378906	0.05841925367712975	1.5203041160355897
Computational Linguistics	-0.013983099164799898	34.80124368402077	31.75519943237305	0.13943210244178772	4.427694220314039
Information Theory	0.7769241181458039	23.27466184847942	40.30871200561523	0.3739880919456482	15.074978291766682
xgboost	0.10466152255333303	14.97717012046269	63.05925750732422	0.028666369616985318	1.8076799834776123
xgboost	0.04748413931788658	20.275918618535638	33.46007537841797	0.0651719942688942	2.1806598407990236
Voiceprint Recognition	-0.0025418872268158734	21.088149655492373	20.366594314575195	0.06931588053703308	1.4117284184553114
Voiceprint Recognition	0.28155633736453356	16.547264588008183	22.96648406982422	0.3615660071372986	8.303899943108718
Voiceprint Recognition	0.07149791900970205	17.838555132036547	30.598764419555664	0.0853240042924881	2.6108091066789996
xgboost	0.1618731470035703	23.82066362490827	48.18392181396485	0.11988722532987595	5.776636691787929
Voiceprint Recognition	0.0442798960544301	21.803096825743634	25.835304260253906	0.18651527166366574	4.818678792614718
PLSA	-0.06987224498907783	22.931910817007953	12.511737823486328	0.14186717569828033	1.7750049080953545
xgboost	-0.005306833296533522	25.715841913898984	24.706701278686523	0.11968348175287248	2.95698403166135
xgboost	-0.022548513147190332	19.49989297246365	12.085384368896484	0.05719951540231705	0.6912781293516161
Computational Linguistics	0.2537671697952527	18.78961651694169	31.42980766296387	0.2312852889299393	7.269252146341019
Matrix Calculation	0.024911837703578073	18.572246390469832	23.656005859375	0.08155521750450134	1.9292707031490863
xgboost	0.011855422875842975	24.111146654420423	27.7376651763916	0.07226847112178802	2.004558654785882
POS Analysis	0.015505113535438358	24.159601902250703	25.14204216003418	0.2729763388633728	6.863182620394696
PLSA	-0.002740898006213311	24.159601902250703	23.52730941772461	0.09503595530986786	2.235940326384309
POS Analysis	0.011244976838901362	23.54842781839669	24.23436737060547	0.2762797176837921	6.695464175396182
PLSA	-0.026548427063048986	23.54842781839669	17.570978164672848	0.09701743721961976	1.7046912709784579
xgboost	0.1162895535085379	30.605967061831695	50.97564697265625	0.1353413313627243	6.899111928355524
Matrix Calculation	0.08304406946541579	17.504270591499264	19.975046157836914	0.35200291872024536	7.031274549130217
POS Analysis	0.311660957261677	23.740913182353516	32.440216064453125	0.39336803555488586	12.760944066249976
Voiceprint Recognition	0.08755451612440258	18.554940459444513	24.41677474975586	0.203080415725708	4.95856876686139
POS Analysis	-0.12996515163897418	24.197755090115127	8.743129730224611	0.18955329060554504	1.6572890105552465
xgboost	0.028833625169531755	24.197755090115127	39.876766204833984	0.04145921766757965	1.6532595299653963
xgboost	0.1279943663306047	13.23838623769085	21.87453269958496	0.14816756546497345	3.241096255781457
Voiceprint Recognition	0.04642157717541152	19.17971720472499	24.41677474975586	0.1397613286972046	3.412520881526234
xgboost	0.02095816266890297	19.521174448982638	24.32659339904785	0.07697233557701111	1.8724747105570145
xgboost	0.08992817130875023	28.111324258530583	41.21394348144531	0.15039639174938202	6.198428389372339
Voiceprint Recognition	0.22593403731326825	19.83380340365593	24.41677474975586	0.4436960518360138	10.833626555035949
xgboost	0.0072503075244387954	19.81912755020379	21.70125770568848	0.07045688480138779	1.5290030142149222
xgboost	-0.021093623748187112	27.466853419137674	18.622371673583984	0.06272133439779283	1.168020001018846
Voiceprint Recognition	0.021073343423208005	14.656436491067666	38.76662826538086	0.012390518561005592	0.48033862706980557
xgboost	0.15752055877294233	23.43766442130259	81.75602722167969	0.051855187863111496	4.239474150521858
xgboost	0.01156512347403109	12.894883705848931	18.162851333618164	0.0272234920412302	0.49445623872680144
xgboost	0.24100592545115412	27.31463179757245	83.66094207763672	0.0860419049859047	7.198346829275295
xgboost	0.07046366790593567	25.331064328961546	37.2042121887207	0.12314298003911972	4.581437558926808
POS Analysis	1.1038728535428703	11.892121659623662	19.548370361328125	0.449027419090271	8.777754290767916
Matrix Calculation	0.07511338602904452	4.430566483585529	8.062387466430664	0.07853724807500839	0.6331977245279035
Voiceprint Recognition	-0.0051955381787947156	21.439809586712446	19.704395294189453	0.060611601918935776	1.1943149636247625
xgboost	0.014294448319608053	15.277072125524143	24.84072685241699	0.02201664075255394	0.5469093591419848
PLSA	-0.08316792953967718	26.651742013684753	13.935590744018555	0.15975113213062286	2.226226398265993
Voiceprint Recognition	-0.042971816462188464	24.136432067565455	10.75857162475586	0.0749402567744255	0.8062501200852523
xgboost	0.0377767053895456	16.72967850628095	20.672452926635746	0.13379143178462982	2.7657970755549575
Voiceprint Recognition	0.08571149272745557	21.445460892718643	32.68627166748047	0.13089802861213684	4.278568523953936
xgboost	-0.03132748336507516	23.833841974522255	9.959396362304688	0.05263151600956917	0.5241781290882841
xgboost	0.05113502882466187	13.790573759082148	29.677677154541016	0.040516786277294166	1.202444102477074
Voiceprint Recognition	-0.11860070377588278	13.632754985101338	0.0	0.11860070377588272	0.0
xgboost	0.02595256962047957	25.29651805300273	33.46007537841797	0.07268761843442917	2.4321331918936835
xgboost	0.0338876482028789	18.80941446070537	27.72693061828613	0.06466463208198547	1.7929517671942106
PLSA	0.053327760918902664	20.44538489783897	55.20365524291992	0.02891894429922104	1.5964314310834027
Voiceprint Recognition	0.03689146661238104	25.613853618401638	32.823436737060554	0.11221827566623688	3.683389472072748
Voiceprint Recognition	0.013458177523266102	32.20931213412456	35.17218399047852	0.12614965438842773	4.436958854485057
xgboost	0.02164577172316759	14.699106058926281	17.387907028198242	0.10380269587039948	1.8049116250708437
xgboost	0.04649722996626923	11.63469295847494	22.02975273132324	0.047373928129673004	1.0436359226081746
xgboost	-0.01903004725660173	29.17720732556554	8.665452003479004	0.026853643357753757	0.23269895763515794
Voiceprint Recognition	0.2082254282328968	9.545584000998886	17.24131965637207	0.17611780762672424	3.0365034184717956
Voiceprint Recognition	0.01921833651047724	15.61110390175245	40.69035720825195	0.011601117439568044	0.472053612630905
PLSA	0.48171022558031434	21.121739456440725	62.274681091308594	0.14299891889095304	8.905212070336004
PLSA	0.3874631665897867	25.61734098942554	57.47807693481445	0.18336457014083865	10.539442869674305
Matrix Calculation	-0.5274238586425781	4.421567743705743	0.0	0.5274238586425781	0.0
xgboost	-0.008249870675245723	19.93773061826498	18.12025260925293	0.08362297713756561	1.5152694696704714
xgboost	0.05774090631609834	22.4452652503682	35.18829345703125	0.08771740645170213	3.086625839512181
Voiceprint Recognition	0.10916543450396529	17.197490605844294	24.41677474975586	0.1899260133504868	4.637380687097961
xgboost	-0.012229978638357118	18.893854860904867	14.875722885131836	0.05501620098948479	0.8184057601122916
Voiceprint Recognition	0.008917429884088666	20.55604282488328	34.02315139770508	0.013311569578945637	0.45290154712555264
xgboost	0.09729776392978094	16.96040337981509	31.771343231201172	0.09217903017997743	2.9286516065673145
Voiceprint Recognition	0.09945125351108314	18.36257585362941	32.306137084960945	0.10644285380840303	3.4387574268487255
xgboost	-0.07471617301366129	15.025446377692184	4.806894302368164	0.10613302886486052	0.5101702517435739
xgboost	0.04293022252445094	27.31036582419837	39.57756042480469	0.08394798636436462	3.322456502876321
Voiceprint Recognition	0.14608377373618317	15.944811323978342	26.539098739624023	0.1609593629837036	4.271716427291494
xgboost	0.02955569936016075	14.915739552704991	26.781944274902344	0.03482804074883461	0.9327626465393166
xgboost	0.0435759978144687	19.466810235880885	25.26026725769043	0.12304341048002244	3.1081094330230745
Voiceprint Recognition	0.014394301113277632	30.818113820947644	39.14099502563477	0.04992019012570381	1.953925913388915
xgboost	0.2183763764745103	28.826871824350945	78.8784408569336	0.09357032179832457	7.380681093933389
Voiceprint Recognition	0.027835698031171408	26.203314932404467	30.81786727905273	0.1332850307226181	4.10756038709411
xgboost	0.026832958715157444	25.688321915936783	41.74623107910156	0.04012634232640266	1.6751235591171392
Voiceprint Recognition	0.04967355488117204	23.957992393907716	31.561811447143555	0.1297568380832672	4.095360857561616
Voiceprint Recognition	0.144692588517479	26.14494568466487	54.63694381713867	0.10393498837947844	5.678690120724524
xgboost	-0.031689501990947125	22.55058348558014	3.3153865337371826	0.036949697881937034	0.12250253078343135
Information Theory	-0.08380922023226786	17.731288911353293	15.359197616577148	0.4060972929000855	6.2373285732094255
xgboost	-0.09500420093536381	20.8822980451709	0.0	0.09500420093536376	0.0
Computational Linguistics	-0.14328925311565405	8.547885317769175	0.0	0.143289253115654	0.0
xgboost	0.02805231965173397	21.38208302617663	28.88718223571777	0.07213282585144043	2.0837140855478533
Voiceprint Recognition	0.016083275512130478	17.625704465830616	24.90732765197754	0.036900695413351066	0.9190977112461598
POS Analysis	-0.035916280038664324	14.951504081946641	14.45989990234375	0.5311859250068665	7.680895305133163
Voiceprint Recognition	0.04892848580741213	15.249382710988645	33.572540283203125	0.03737034276127815	1.254617337750119
xgboost	0.023984739866180847	20.90365113801491	36.827369689941406	0.029830917716026306	1.0985942349183233
PLSA	-0.01929389626346509	22.978264753175623	20.430944442749023	0.15071845054626465	3.0793202896079492
xgboost	0.12077237040873527	22.31633579057545	36.84246444702149	0.14203426241874695	5.232892263421605
PLSA	-0.03526443958109972	27.64739319911593	21.63753890991211	0.14395181834697726	3.11476307063532
Voiceprint Recognition	0.2019522570345117	27.424167654846798	77.05760955810547	0.08495035767555237	6.546071493584122
Matrix Calculation	-0.3238864760154394	13.906962899120202	4.654011249542236	0.4186005592346192	1.948171711742589
xgboost	0.22388703843473715	33.0755783608268	84.49801635742188	0.105276457965374	8.89565186720961
Matrix Calculation	-0.0007277363766042297	17.99207203874557	17.905031204223633	0.13084198534488678	2.342729830422769
Voiceprint Recognition	0.10870061895324341	20.135016666155714	38.81516647338867	0.09557850658893584	3.7098956445274207
Voiceprint Recognition	0.047358009054332385	23.098258080707247	31.79804801940918	0.10718416422605516	3.4082472009803415
Voiceprint Recognition	-0.01417292132735593	17.834554078951047	11.207284927368164	0.037247814238071435	0.4174468670877473
Voiceprint Recognition	0.026234472976335597	16.20073276003519	45.23453903198242	0.0140638817101717	0.6361732061599454
Voiceprint Recognition	0.3253933679120616	28.35980352763633	70.02691650390625	0.14317461848258972	10.026077053958943
Information Theory	-0.13921813209713638	20.074299261854318	18.255252838134766	0.6409129500389099	11.700027950195135
Voiceprint Recognition	0.03628591150268257	20.033625810184173	33.46440887451172	0.049637071788311005	1.66107526565753
xgboost	0.06397471019157495	26.48281603175269	43.49070358276367	0.08560959994792937	3.7232217351743766
PLSA	0.03058007732122655	20.754137079228748	24.749774932861328	0.13354334235191345	3.305167666991906
xgboost	0.031024680724545815	24.463478952514727	30.551359176635746	0.10787395387887956	3.2956959107574884
xgboost	0.07953730905647875	27.453192857730258	50.32604598999024	0.081246517598629	4.088815981195155
POS Analysis	0.1877246809899899	26.565731523581864	42.84062194824219	0.20508353412151334	8.78590615310918
PLSA	-0.07834458940347248	26.565731523581864	8.267677307128906	0.10985460132360457	0.9082423944468586
PLSA	0.18853052950910412	20.344822586053084	47.157508850097656	0.1074303612112999	5.066148209591063
xgboost	0.03524545361334138	21.815218775209686	34.04221343994141	0.05726499855518341	1.9494273034534904
xgboost	0.05254722977089067	15.98684050414752	21.400821685791016	0.12847895920276642	2.7495552962744227
Voiceprint Recognition	0.32676047390629775	26.85625510202197	65.17871856689453	0.1471908688545227	9.593712216685617
POS Analysis	-0.1850464070548135	16.781218444319144	1.142250418663025	0.1959140747785568	0.22378293393778567
xgboost	0.054141523679724114	16.781218444319144	36.60187530517578	0.04167262837290764	1.5252963473440957
Voiceprint Recognition	0.10357680781609901	14.02184699155768	69.65254974365234	0.023109810426831245	1.609657220321239
xgboost	-0.055458809985871355	9.746398347440472	2.090099811553955	0.06954565644264221	0.1453573634251626
xgboost	0.15559260973396605	27.293876043170428	45.729896545410156	0.16620418429374695	7.6005001531673315
Matrix Calculation	0.12249835815152177	30.202774572919793	41.520992279052734	0.22553548216819766	9.364457013758171
Voiceprint Recognition	0.7736400808138624	27.571496187809178	54.0982551574707	0.3119423985481262	16.87553947108995
Voiceprint Recognition	0.057882968499536204	27.680766953971393	35.53512191772461	0.16165949404239655	5.744589829954236
PLSA	0.15242768384165722	23.83146333264518	48.32854080200195	0.11400359869003295	5.509627570866313
Voiceprint Recognition	0.05862803360325193	27.970428152304883	55.02141952514648	0.05416199192404747	2.9800696799706112
Voiceprint Recognition	0.00356981491523459	22.003218352031094	24.90732765197754	0.02624349854886532	0.6536554170907856
xgboost	-0.0026424424522983364	22.295231160907512	19.929929733276367	0.024365060031414032	0.48559393437314213
xgboost	0.04409419867402154	26.55759611301205	36.82473754882813	0.0984816998243332	3.626562749393544
xgboost	0.06713153911758597	21.812025711378904	39.44364929199219	0.07220455259084703	2.848011049678576
Voiceprint Recognition	-0.0445765180504543	17.067800557779343	10.868431091308594	0.11383013427257538	1.2371549704558902
Voiceprint Recognition	0.08560455504450298	20.40243144543624	25.835304260253906	0.22847050428390506	5.902604992668331
xgboost	-0.0339688797370792	26.056074038882343	12.912012100219727	0.06516360491514206	0.8413932551582519
xgboost	0.016928048201861872	20.493803438388056	24.63064956665039	0.07618263363838196	1.876427752211498
xgboost	0.023440937219863508	17.874455816214287	20.605365753173828	0.13036856055259705	2.6862918729010516
Voiceprint Recognition	0.6510364899373187	17.51992778400934	29.78530693054199	0.36030641198158253	10.731837069913746
xgboost	0.10868931003277027	24.367063322865334	36.84246444702149	0.16070838272571564	5.920892876910501
Voiceprint Recognition	-0.020262176835660357	25.54528667893552	18.171550750732425	0.06685710698366165	1.214897312600755
xgboost	0.10654226515034963	18.12170493410998	31.78072738647461	0.1132722795009613	3.5998754352646074
xgboost	0.04447287740973081	20.540970877215372	37.98259353637695	0.04775102064013481	1.813707607921387
Matrix Calculation	0.45693667093729445	27.767805864738676	45.25030899047852	0.3325065970420837	15.046026257526819
PLSA	0.005865476824261276	25.63503003524273	27.10677146911621	0.09220481663942336	2.4993748929966126
xgboost	-0.009085801844082544	24.44224380927781	21.3282470703125	0.06713787466287613	1.4319331785854956
xgboost	-0.026783065568180317	21.707914273210513	14.794231414794922	0.07953639328479767	1.1766798081534375
PLSA	-0.17639899253845212	20.908360562267696	0.0	0.17639899253845215	0.0
Matrix Calculation	0.8384616469108152	23.44130833762246	42.33327102661133	0.3613862693309784	15.298662884884266
xgboost	-0.009244008720060133	16.72255117947337	14.496501922607422	0.0654999166727066	0.9495196679765172
xgboost	0.16133667339525123	17.356043581541144	44.90483856201172	0.08047936856746674	3.613913053094734
xgboost	0.038982195709528634	17.067040379511035	30.98348617553711	0.04398966580629349	1.3629532023757918
PLSA	0.021676474650363285	19.501660563216163	20.726587295532227	0.2524941563606262	5.233342173420283
xgboost	0.08712422852473634	22.872383392985782	36.85542678833008	0.115897037088871	4.271434765413261
xgboost	0.2652314051184503	14.046763081670889	45.72659301757813	0.08504488319158554	3.888812761929103
xgboost	0.08313819609598566	21.320389687020473	33.79254913330078	0.11599161475896835	3.919652340793334
xgboost	0.2156164781073155	14.72703077395904	33.65378570556641	0.12127649784088135	4.081413269458609
Computational Linguistics	0.17428617676414956	15.44797736929067	24.59712791442871	0.2003833651542664	4.928855264623168
Voiceprint Recognition	0.10771531155968804	20.356268765554624	32.560482025146484	0.13955925405025482	4.544116582946174
Voiceprint Recognition	0.0034659719038505343	14.602001230528536	15.250509262084961	0.07215937972068788	1.1004672887766562
Matrix Calculation	0.1377670079568137	24.828271816926257	27.39590072631836	0.5393537282943726	14.776081196722316
xgboost	0.0035176591394855974	23.493808956548918	24.25982093811035	0.09707316011190414	2.3549774822113108
Voiceprint Recognition	0.19088022824608164	16.86368566218689	34.875843048095696	0.1304839849472046	4.550738979308789
PLSA	0.13232709545630156	24.33980696590605	45.60472106933594	0.11798010021448135	5.380449562013723
Voiceprint Recognition	0.2378451116323211	13.855267676340116	19.39786720275879	0.3244697153568268	6.29402044980867
Voiceprint Recognition	0.14782889323766507	23.443757929215522	38.81516647338867	0.16417628526687622	6.372529843616348
xgboost	0.022850565611108247	19.94748546963017	35.21512222290039	0.028360016644001007	0.9987014523619848
xgboost	0.02190736289069855	19.48290704118672	24.71161651611328	0.07397114485502243	1.8279465649151803
POS Analysis	0.3493841560435137	24.27761714982497	42.10997772216797	0.2606309950351715	10.975165394637543
xgboost	-0.00020991331866813582	24.4490478706153	24.18531608581543	0.019092323258519173	0.4617538728198518
xgboost	0.006483412134924753	26.452793088815675	27.946929931640625	0.10237059742212297	2.860943913216261
xgboost	0.0832500690630377	27.9381848527748	39.83042907714844	0.15293502807617188	6.091467789199669
Voiceprint Recognition	0.021073343423208005	14.656436491067666	38.76662826538086	0.012390518561005592	0.48033862706980557
Information Theory	0.7177072905123892	26.70209449093083	46.66179656982422	0.3585513532161713	16.730650303608176
xgboost	0.06492627400341149	26.60999126696639	42.70703125	0.09155810624361037	3.9101749045366883
Voiceprint Recognition	0.09366216631615133	11.982032155499736	24.33630561828613	0.07669050246477127	1.8663635060025994
Voiceprint Recognition	0.03628591150268257	20.033625810184173	33.46440887451172	0.049637071788311005	1.66107526565753
Matrix Calculation	0.15251668023263606	20.67310560832593	22.503501892089844	0.5991373062133789	13.482687503994384
Voiceprint Recognition	0.047587286926830605	16.798062163365078	26.58908462524414	0.07230017334222794	1.922395427416319
POS Analysis	0.015505113535438358	24.159601902250703	25.14204216003418	0.2729763388633728	6.863182620394696
PLSA	-0.002740898006213311	24.159601902250703	23.52730941772461	0.09503595530986786	2.235940326384309
xgboost	-0.04764878122930511	29.808069696747598	13.076322555541992	0.08183999359607698	1.0701661542057936
xgboost	-0.07073655919744276	13.48875302704586	5.667736530303955	0.1160491108894348	0.6577357850973441
xgboost	-0.009085801844082544	24.44224380927781	21.3282470703125	0.06713787466287613	1.4319331785854956
Voiceprint Recognition	0.19050570965916824	18.934170549188867	36.38685607910156	0.1479240655899048	5.382491685255446
PLSA	-0.06729298590080253	15.688290110945367	11.948652267456055	0.232346385717392	2.776226168537335
xgboost	-0.05354220792651171	24.459304009403247	0.0	0.05354220792651177	0.0
PLSA	0.16118583854616464	22.244910261051203	47.80947494506836	0.1077691912651062	5.152388449639375
xgboost	0.05110692014454709	23.269933509870636	42.79526138305664	0.05477290600538254	2.3440208292099385
PLSA	-0.013436961532467007	16.502005624255585	14.298234939575195	0.09254861623048782	1.323281858196097
xgboost	0.028053044622741136	22.17091439252998	28.538555145263672	0.08676636964082718	2.476186824749078
xgboost	-0.04189613527822106	23.527864418644842	11.916149139404295	0.08139131218194963	0.9698710146119254
Voiceprint Recognition	0.055821101046482954	20.685832412581004	38.81516647338867	0.056893166154623025	2.2083177154898546
xgboost	0.01448370771015555	24.252829223972903	45.34421157836914	0.01615177094936371	0.7323893192933042
PLSA	0.08334225781669394	28.919842617683557	39.10916137695313	0.17921683192253113	7.009020001124555
Computational Linguistics	-0.16203162935955126	14.439743683915268	5.960940837860107	0.2477266788482666	1.476684076574088
xgboost	0.026144310426462487	22.264511077492738	30.4418888092041	0.06486943364143373	1.9747480860285695
xgboost	0.10193565972747572	24.23287692318349	36.84246444702149	0.1509423702955246	5.561088911162018
POS Analysis	-0.1519540374534065	16.38322891075025	12.694009780883787	0.4431189596652985	5.624956408086348
xgboost	-0.03148958029036002	31.682420254423594	17.098037719726562	0.0659710243344307	1.127975062479095
Voiceprint Recognition	0.05277921438238039	16.933794947395462	24.41677474975586	0.1018906980752945	2.4878422239998486
Voiceprint Recognition	0.003020714792353992	18.568337098952696	20.35095977783203	0.03041577897965908	0.6189902946264709
POS Analysis	-0.09913096382395883	15.626902411017927	5.984861850738525	0.15134935081005094	0.9058049557971158
PLSA	0.13986108404085765	24.919879543769056	45.17582702636719	0.1311538964509964	5.924985739904287
Computational Linguistics	0.13681569386563544	22.52185969743903	28.348054885864254	0.3175119757652283	9.000846915911893
xgboost	-0.00024075746070104226	16.76922993124309	16.73069953918457	0.09486526995897293	1.5871623283872083
Computational Linguistics	0.4828578105822314	23.198117646845258	42.44544219970703	0.2818496525287628	11.963233135417113
Voiceprint Recognition	0.060328246223529655	19.92522602571233	38.09832763671875	0.05871839076280594	2.2370724895822605
POS Analysis	0.16447114037422883	24.565752760944793	39.45478439331055	0.18899422883987427	7.456726550457233
Voiceprint Recognition	0.06761020246838041	15.624364319878644	24.41677474975586	0.1011531949043274	2.4698347751971146
xgboost	0.024795927646808706	25.628279492828632	32.78639602661133	0.07972276210784912	2.6138220508032646
Voiceprint Recognition	0.1940844454713173	24.67618023059707	43.83128356933594	0.17313462495803833	7.588712842206405
xgboost	0.04726291381058136	12.051064757097269	19.794952392578125	0.06562260538339615	1.2989963494412677
Voiceprint Recognition	0.013384846452728387	19.898213432150428	27.645952224731445	0.032808806747198105	0.9070307038834855
Voiceprint Recognition	0.29866751943570674	18.435123699516915	45.718017578125	0.13449743390083313	6.148956047290994
xgboost	-0.08607333916362811	22.856367914716447	4.865939140319824	0.1068660169839859	0.5200035348124601
Voiceprint Recognition	0.17007537467568445	14.487278693638512	57.370811462402344	0.046806372702121735	2.6853195835323618
xgboost	0.018813370606642715	25.684500248958358	28.776540756225586	0.13299080729484558	3.827015386323467
xgboost	-0.07805451642546232	13.549999332132717	3.691739797592163	0.10423765331506728	0.38481829315084853
Computational Linguistics	0.18401025155706163	24.596652640082137	41.33364486694336	0.1859291046857834	7.685127583510905
Voiceprint Recognition	-0.01667408750921443	19.97552875086584	14.905029296875	0.06261929124593735	0.9333423705702444
Voiceprint Recognition	0.011719549819344442	18.014162321210204	24.29631996154785	0.03214878961443901	0.7810972788488968
xgboost	-0.028700192644543383	27.77885868703712	18.25774574279785	0.07936780154705048	1.4490771408108856
Voiceprint Recognition	0.002498538339379055	22.628695304737455	24.90732765197754	0.024152901023626328	0.6015842195412446
Voiceprint Recognition	-0.06245312717013642	18.578572426759372	8.176307678222656	0.106322780251503	0.8693277645403442
Voiceprint Recognition	0.15019111952072875	16.21513787050882	32.106185913085945	0.1175762340426445	3.774924429133649
xgboost	0.16488482863266576	31.006402875428883	78.55821228027344	0.08449709415435791	6.6379406596443005
xgboost	0.039364157393562596	12.30380318367396	25.268068313598636	0.034696724265813834	0.8767191990066795
PLSA	-0.16662459075450906	16.876102910475225	0.0	0.16662459075450894	0.0
xgboost	0.25588808047226763	20.29867673522564	40.91443252563477	0.1670948714017868	6.836591841348025
xgboost	-0.022079270939227166	22.517951215996646	15.924341201782227	0.07158604264259337	1.139960568325989
xgboost	-0.007208872906451104	17.142441881452065	15.47873306274414	0.06960973888635635	1.0774705667892306
xgboost	0.3924100809797645	7.095833169145834	39.46275329589844	0.05818873271346092	2.2962876036722832
xgboost	-0.10408609535275216	22.4103072505742	11.740955352783205	0.1961583197116852	2.30308607381187
xgboost	0.06583167131004475	22.086361840300732	40.359317779541016	0.06946921348571777	2.80373006296486
xgboost	-0.015804137887247938	13.405210081031669	11.219161987304688	0.0896427258849144	1.0057162626864056
xgboost	0.013574939367933844	23.301593836236854	28.81632804870605	0.05355948582291603	1.5433877135931693
xgboost	0.07461504818513272	23.240384588258564	33.498062133789055	0.1359303742647171	4.553404122988694
xgboost	0.01395646985077575	23.24623091440928	27.88869857788086	0.0644783303141594	1.7982167189366294
xgboost	-0.017074308493747872	29.020644284786613	23.41449546813965	0.08250296115875244	1.9317652101597105
POS Analysis	-0.029966366859861704	25.714203604839284	14.596540451049805	0.0666859969496727	0.9733848519944814
xgboost	0.03930609142550308	18.852241988355786	26.74377250671387	0.08286155015230179	2.2160304468268213
xgboost	-0.029719996616241796	26.01654305933129	19.755176544189453	0.11290248483419417	2.230408520177178
Voiceprint Recognition	0.025001412183279673	29.137578121840342	53.74573516845703	0.028070440515875816	1.508666462028188
Computational Linguistics	0.23167251275549253	29.187679864366117	49.67342758178711	0.21135348081588745	10.498651823466616
xgboost	-0.09101848304271701	14.432959226776235	0.0	0.09101848304271698	0.0
xgboost	0.018796701574101096	14.280748923290162	17.847118377685547	0.0687960609793663	1.2278114442172239
PLSA	0.15242768384165722	23.83146333264518	48.32854080200195	0.11400359869003295	5.509627570866313
xgboost	0.012971572661589052	25.845566068975657	46.65027236938477	0.015659049153327942	0.7304989080483325
POS Analysis	0.011244976838901362	23.54842781839669	24.23436737060547	0.2762797176837921	6.695464175396182
PLSA	-0.026548427063048986	23.54842781839669	17.570978164672848	0.09701743721961976	1.7046912709784579
xgboost	-0.028378328531246548	22.889286294048723	15.469366073608398	0.08265259116888046	1.2785831897237045
xgboost	0.14782776950889595	16.372108067128757	28.49445533752441	0.14816704392433167	4.221939215594886
xgboost	0.0456290266133952	26.902220249202315	34.687110900878906	0.13103871047496796	4.545354282553376
PLSA	0.9387467650532652	30.858957735672046	69.46143341064453	0.2790576815605164	19.383746565444657
Voiceprint Recognition	0.2598054897025172	17.777643343851835	24.41677474975586	0.3557591140270233	8.686490152370538
xgboost	0.07328128979060873	13.845733746513972	25.568660736083984	0.07462386786937714	1.9080323603664624
xgboost	0.1064120863863041	11.79581374241101	49.3976936340332	0.02928754687309265	1.446737267729418
PLSA	-0.045984510676680676	21.01153283674353	18.21429252624512	0.2658195495605469	4.841715034890513
xgboost	0.057926866262134974	16.998801824939196	38.70461654663086	0.04111798107624054	1.5914556907275141
xgboost	0.017878735078620835	20.79127525231212	25.23173713684082	0.07599225640296936	1.9174166379951316
POS Analysis	0.10285857958654979	25.454580151327992	30.970109939575195	0.3009079992771149	9.319153819309863
Voiceprint Recognition	0.08507779903875597	11.436996398634975	37.693214416503906	0.03302555903792381	1.2448394780413707
xgboost	0.15010505264509394	16.058573557926884	31.588777542114254	0.11890746653079988	3.7561415083378336
xgboost	0.13012123943165874	20.149322352227113	66.27069854736328	0.04789248108863831	3.1738681769104464
Information Theory	0.04249886709764878	21.20671432324592	24.380327224731445	0.2140890806913376	5.219561842496746
xgboost	0.011759674157079212	24.176562709821	29.633878707885746	0.048969730734825134	1.4511630609536328
Matrix Calculation	0.3929525420264862	30.90683676183692	80.7463150024414	0.14889146387577054	12.022437043287594
POS Analysis	0.05843284659465577	23.791972249306387	27.47074317932129	0.26310408115386963	7.227664642809259
xgboost	-0.005310535533136586	23.791972249306387	17.430278778076172	0.0195759329944849	0.3412139694348113
Voiceprint Recognition	0.017709981731960256	23.286427881169427	25.835304260253906	0.13717389106750488	3.543929212291914
Voiceprint Recognition	0.09027190917507644	27.683897338712704	53.22600555419922	0.08235030621290207	4.383177855877932
Information Theory	-0.24086025000704644	19.431828166186584	11.890697479248047	0.4498123824596405	5.348582962247406
xgboost	-0.05862311752661222	27.341942697973796	12.721935272216795	0.10431407392024994	1.3270768963946578
Voiceprint Recognition	0.040991758047131836	22.424924832370298	42.837158203125	0.041466467082500465	1.7763056105377475
PLSA	0.07872054044418637	28.892602150382615	37.8243408203125	0.19098040461540225	7.223707914174157
PLSA	0.12195148975377072	23.356373116494137	52.686500549316406	0.07966210693120956	4.197117640590875
Voiceprint Recognition	0.049286371562219655	17.802529652326914	24.47473526000977	0.11136951297521593	2.725739346104633
xgboost	0.10693874844299234	10.021074764795863	30.10120010375977	0.045994941145181656	1.3845029271717666
xgboost	0.008277742447509272	15.680856931135844	17.525047302246097	0.06525150686502458	1.1435357443523917
Voiceprint Recognition	0.07094206267546078	22.40211173833367	43.83818817138672	0.06474573910236359	2.838335894064926
Computational Linguistics	-0.14204860905513922	15.27583656812423	8.392934799194336	0.2687161266803741	2.2553169307204253
Voiceprint Recognition	-0.02906996800681307	13.186697509201856	10.871614456176758	0.14569339156150818	1.5839223818695132
Voiceprint Recognition	0.054023604073370465	23.557290550089167	55.02141952514648	0.03695632889866829	2.0333896764429222
xgboost	0.02339454487508164	19.259876991032566	33.65584945678711	0.029675696045160294	0.9987607586212874
Voiceprint Recognition	0.0009742681856606783	21.70593503956267	22.579591751098636	0.023611094802618027	0.5331288814396019
POS Analysis	-0.2270161712095877	16.31444097168479	10.371274948120117	0.4463502764701843	4.629221440441711
Voiceprint Recognition	0.01071556788664411	28.898692641598437	30.81786727905273	0.13766565918922424	4.242562013776818
Voiceprint Recognition	-0.025223215185878185	23.325002271234037	21.590150833129886	0.2581053078174591	5.5725325266103605
Voiceprint Recognition	0.11058216392063643	18.851008859644914	36.30590438842773	0.09709437936544417	3.525099253895546
Voiceprint Recognition	-0.07763382047414787	16.90733251381581	0.0	0.0776338204741478	0.0
Computational Linguistics	0.21570682797759227	21.029337957155526	28.348054885864254	0.3376739323139191	9.57239916676059
xgboost	-0.021586521903299457	21.043967597189997	15.837783813476562	0.08187826722860336	1.2967702953886828
xgboost	0.04352931805546513	26.434936589528064	39.57756042480469	0.07740754634141922	3.063601842663388
Voiceprint Recognition	0.007613868127152226	19.62504324695326	21.32689666748047	0.0801522359251976	1.709398453244205
Information Theory	-0.046236925807829336	11.605499097861873	9.738218307495117	0.2315391302108765	2.2547785967210534
xgboost	0.02451466384729323	19.791116098585704	26.618173599243164	0.06486617028713226	1.7266189814209554
xgboost	-0.020471748876192786	20.541266469839833	12.73477554321289	0.052126631140708916	0.6638209474007793
PLSA	0.030561552283344572	24.34014405122559	36.0224723815918	0.05819128081202508	2.096193805900626
xgboost	0.03429690505868604	26.447064969949835	41.74623107910156	0.05421410128474236	2.2632343999786717
PLSA	-0.19706809520721436	14.829006312619164	0.0	0.1970680952072144	0.0
Voiceprint Recognition	0.29814479821664974	26.513256376940447	35.3160400390625	0.4088949859142304	14.440551694318858
xgboost	0.023220553107232728	27.076593811259322	37.13137817382813	0.05759217217564583	2.1384767249061274
PLSA	-0.19706809520721436	14.829006312619164	0.0	0.1970680952072144	0.0
xgboost	0.04061943681424553	9.75768140041768	15.116798400878904	0.06635549664497375	1.0030826655722647
xgboost	0.0024633921013398345	20.189998594392858	25.86322593688965	0.008669411763548851	0.22421895518059287
xgboost	0.015738273996638835	23.04907599827737	30.8427677154541	0.043815452605485916	1.3513898270584903
POS Analysis	0.18415256649694028	25.526181806169596	44.59778213500977	0.17228572070598602	7.683561037018706
xgboost	0.0832500690630377	27.9381848527748	39.83042907714844	0.15293502807617188	6.091467789199669
POS Analysis	-0.09253757251689149	23.560398595525662	12.24883270263672	0.17518799006938934	2.1458483818711334
xgboost	0.017242589842503615	23.560398595525662	31.79342460632324	0.04626258835196495	1.4708461148615652
xgboost	-0.07526171207427979	14.500684104691473	0.0	0.07526171207427979	0.0
xgboost	0.012901781130190155	24.300135139798222	29.633878707885746	0.05484797060489655	1.6253581082791873
Voiceprint Recognition	0.10008261568027593	20.52591197007461	57.41535949707031	0.04818229004740715	2.7664035044639945
Information Theory	-0.01172037028312291	23.707386485645245	22.69406890869141	0.21719631552696228	4.929068151282764
xgboost	-0.021586521903299457	21.043967597189997	15.837783813476562	0.08187826722860336	1.2967702953886828
Voiceprint Recognition	0.10106494630745298	25.1467973202189	51.0138168334961	0.0819225087761879	4.1791798572489265
xgboost	-0.07471617301366129	15.025446377692184	4.806894302368164	0.10613302886486052	0.5101702517435739
xgboost	0.013907992563848386	22.791758798208832	43.46297836303711	0.01489904336631298	0.6475567994600127
xgboost	0.030056930998343542	24.85616228619195	37.98259353637695	0.052361663430929184	1.9888317789855563
PLSA	0.09618277516577943	24.998450081685114	41.41321182250977	0.11787530034780502	4.881594781945609
Voiceprint Recognition	0.15119358943690145	21.050043227660204	63.78642654418945	0.060759875923395164	3.875655362421711
POS Analysis	0.35267486242915724	25.91650867849005	36.08948516845703	0.399116575717926	14.403911739857449
Computational Linguistics	0.02394891454768648	26.24512405882148	32.09243011474609	0.09500501304864883	3.0489417418143026
Voiceprint Recognition	0.0708270976016469	21.795406144872185	39.14099502563477	0.07673318684101105	3.003413284445117
Computational Linguistics	-0.06806748885642357	16.463631449492627	8.29150390625	0.12827068567275998	1.0635568913130553
POS Analysis	0.5098841597689067	25.460758491990156	53.36725234985352	0.2355333864688873	12.569769672500684
Voiceprint Recognition	0.29668507970143326	24.875367515834967	70.40463256835938	0.11111794412136078	7.823218027615894
Information Theory	0.19414219317226403	27.074282383757126	52.85692977905274	0.14582735300064087	7.70798615742001
xgboost	0.054460929161146074	22.019004222971844	54.16969680786133	0.034163739532232285	1.850639412283769
xgboost	0.03695890724831472	14.830463543880022	26.222322463989254	0.04434248059988022	1.1627628251432467
Matrix Calculation	0.09525379854053298	20.125491480390792	38.10048294067383	0.08873408287763596	3.3808114109357064
xgboost	0.09518339241113838	15.726344863493544	38.96804809570313	0.05554143339395523	2.1643412477999395
Voiceprint Recognition	0.07868419782026044	19.260797414012625	27.986120223999023	0.13869008421897888	3.8813973708288927
Voiceprint Recognition	0.05572575153734684	14.63372997026674	27.20280265808105	0.05789686739444733	1.5749570582522379
Computational Linguistics	1.4106084685129876	26.932445177295246	46.60644912719727	0.4447701573371887	20.729157711231213
xgboost	0.023023751107404525	18.85940748903524	34.08065795898437	0.027128364890813828	0.9245525248303463
Voiceprint Recognition	0.01791172677556491	22.108266509009127	35.821311950683594	0.02758665382862091	0.9881901324705495
Information Theory	0.03445557010091902	24.6602410158063	27.439306259155273	0.2281332165002823	6.259817195437421
xgboost	-0.008255720472853027	26.687803456001234	24.25982093811035	0.0838298499584198	2.033697149259922
xgboost	-0.07073655919744276	13.48875302704586	5.667736530303955	0.1160491108894348	0.6577357850973441
PLSA	0.017250283509708926	21.930972347669396	36.0224723815918	0.02571318671107292	0.9262525581423374
Voiceprint Recognition	0.3049487001216711	27.88762359205552	84.33055114746094	0.10350967198610306	8.729027687680968
POS Analysis	0.3055444752639713	21.590791280736145	35.081802368164055	0.2724878191947937	9.559363820723773
xgboost	-0.05055368913846541	23.98615223189119	0.35150372982025146	0.05126699805259705	0.018020541032175433
xgboost	0.01901446752610848	19.44308505038761	24.66559982299805	0.06495629251003265	1.602185917038071
xgboost	-0.024846878688310963	20.06936391602089	15.573347091674805	0.10212257504463196	1.590390307065661
xgboost	0.07828620830013448	27.468626904290506	47.745826721191406	0.08954449743032455	4.275376058144445
