# Supplementary material for: Market-oriented job skill valuation with cooperative composition neural network
Source: Nat Commun. 2021 Mar 31;12:1992. doi: 10.1038/s41467-021-22215-y (PMC8012576; doi:10.1038/s41467-021-22215-y)
Supplement: Supplementary file 4 — Source Data [file 41467_2021_22215_MOESM4_ESM.zip › Source Data/Summaries.xlsx]

## Sheet: Sheet1
Group	File	Description	Note
Value result	Designer_value_save	SRDQN output for the Designer dataset, containing the calculated value and domination of each skill in each training/test sample. These data are used for all the value, domination and other related analysis in this work
	IT_value_save	SRDQN output for the IT dataset, containing the calculated value and domination of each skill in each training/test sample. These data are used for all the value, domination and other related analysis in this work
IT Data Analysis	IT_title_count.csv	Source data used to draw Figure S4 (a)	These data are intermediate results of the analysis, which can be directly used for calculating the statistics and generate the figures and tables. Our uploaded code generates all these files.
	IT_salary_distribution_time_statistics.csv	Statistics to draw Figure S3 (a), Table S22
	IT_city_time	Source data used to draw Figure S1
	IT_salary_distribution_time.csv	Source data used to draw Figure S3 (a), Table S22
	IT_level_statistics.csv	Statistics to draw Figure 3 (a), Figure S8 (a), Table S10
	IT_company_boxplot_statistics.csv	Statistics to draw Figure 3 (d), Table S14
	IT_workyear_skill_source.csv	Source data used to draw Figure 3 (c), Table S13
	IT_time_skill_source.csv	Source data used to draw Figure 3 (b), Table S12
	IT_level.csv	Source data used to draw Figure S8 (a), Figure 3 (a), Table S10
	IT_time_skill.csv	Statistics to draw Figure 3 (b), Table S12
	IT_workyear_value.csv	Statistics to draw Figure 3 (c), Table S13
	mid_city/{city}.csv	Statistics of Table S9
	mid_city/{city}_source.csv	Source data to draw Table S9
	IT_company_boxplot.csv	Source data used to draw Figure 3 (d), Table S14
IT skill-salary composition	skill_increase_source.csv	Source data to draw Table 3
	skill_increase.csv	Statistics of Table 3
	IT_wordcloud_value.csv	Source data used to draw Figure 4 (a), Table S16
	IT_wordcloud_domination.csv	Source data used to draw Figure 4 (b), Table S17
	IT_wordcloud_contribution.csv	Source data used to draw Figure 4 (c), Table S18
	IT_casestudy.csv	Source data used to draw Figure 4 (d)
Designer Data Analysis	Designer_salary_distribution_time_statistics.csv	Statistics to draw Figure S3 (b), Table S22
	Designer_salary_distribution_time.csv	Source data used to draw Figure S3 (b), Table S22
	Designer_title_count.csv	Source data used to draw Figure S4 (b)
	Designer_city_time	Source data used to draw Figure S2
Designer Value Analysis	Designer_level_statistics.csv	Statistics to draw Figure S8 (b), Table S11, Table S6 (a)
	Designer_company_boxplot_statistics.csv	Statistics to draw Figure S6 (d), Table S15
	Designer_workyear_skill_source.csv	Source data used to draw Figure S6 (c), Table S13
	Designer_time_skill_source.csv	Source data used to draw Figure S6 (b), Table S12
	Designer_time_skill.csv	Statistics to draw Figure S6 (b), Table S12
	Designer_workyear_value.csv	Statistics to draw Figure S6 (c), Table S13
	Designer_company_boxplot.csv	Source data used to draw Figure S6 (d), Table S15
	Designer_level.csv	Source data used to draw Figure S8 (b), Figure S6 (a), Table S11
Designer skill-salary composition	Designer_wordcloud_value.csv	Source data used to draw Figure S7 (a), Table S19
	Designer_wordcloud_contribution.csv	Source data used to draw Figure S7 (b), Table S20
	Designer_wordcloud_domination.csv	Source data used to draw Figure S7 (c), Table S21
occupation value	position_boxplot_value_statistics.csv	Statistics to draw Figure S9, Table S23
	position_value_analysis.csv	Source data used to draw Figure S9, Table S23
feature value lists	industry_field_list.csv	List all the industry fields of companies in our data.
	establish_city_list.csv	List the establish cites that appear in the fitlered dataset
parameter experiment	param_exp	The experimental results to draw Figure S5 and Table S7
salary evaluation	salary evaluation/IT	The experimental record of the salary prediction evaluation for IT dataset, which is the source data for Table 2
	salary evaluation/Designer	The experimental record of the salary prediction evaluation for Designer dataset, which is the source data for Table S8
